# Supplementary material for: Genetic Drivers of Epigenetic and Transcriptional Variation in Human Immune Cells
Source: Cell. 2016 Nov 17;167(5):1398–1414.e24. doi: 10.1016/j.cell.2016.10.026 (PMC5119954; doi:10.1016/j.cell.2016.10.026)
Supplement: Table S1. Donor Characteristics and Per-Sample Data Quality Metrics, Related to Figure 1 — Details of donor characteristics (gender, smoking status past and present and age bin), identification (ID) code and donation date along with FACS purity results by cell type and sample quality metrics for each assay. Missing data are indicated by ‘no data’, ‘-’ show samples that were removed due to assay and/or QC fails. N.A. is shown for FACS data where no samples of this cell type were used. [file mmc1.xlsx]

## Sheet: TS1
Table S1. Related to Figure 1. Donor characteristics and per-sample data quality metrics.							Details of donor characteristics (gender, smoking status past and present and age bin), identification (ID) code and donation date along with FACS purity results by cell type and sample quality metrics for each assay. Missing data is indicated by ‘no data’, ‘-’ show samples that were removed due to assay and/or QC fails. N.A. is shown for FACS data where no samples of this cell type were used.
Donor characteristics						Cell Purity (FACS, %)				WGS				RNA sequencing															Methylation									H3K27AC
Donor ID	Gender	Age band	Smoking	Smoker (past)	Date of donation	Monocytes	Neutrophils	CD4+T-cells	Sample ID WGS					Sample ID RNA sequencing Monocytes	Monocytes				Sample ID RNA sequencing Neutrophils	Neutrophils				Sample ID RNA sequencing CD4+T-cells	CD4+T-cells				Sample ID Methylation Monocytes	Monocytes		Sample ID Methylation Neutrophils	Neutrophils		Sample ID Methylation CD4+T-cells	CD4+T-cells		Sample ID H3K27AC Monocytes	Monocytes						Sample ID H3K27AC Neutrophils	Neutrophils
										Mean read depth	N sites	N INDELs	Ts/Tv		N reads	% unique reads	% coding bases	% UTR bases		N reads	% unique reads	% coding bases	% UTR bases		N reads	% unique reads	% coding bases	% UTR bases		mMed	uMed		mMed	uMed		mMed	uMed		Total Q15 reads	FRIP	Fragment length	NSC	RSC	N peaks at 1% FDR		Total Q15 reads	FRIP	Fragment length	NSC
S000GZ	M	50-55	No	No	1/22/2013	95.5	97.2	94.8	S000GZN1	6.2	2645370	34242	2.16	S000GZB5	91504221	92.01	24.72	23.37	S000GZB1	70916083	93.81	18.27	21.98	S000GZB3	41096392	91.18	24.98	27.14	S000GZ54	11.37	10.85	S000GZ52	11.33	10.9	S000GZA3	12.43	11.81	S000GZH3	15489614	0.232574	170	1.39052	1.33486	167061	-	-	-	-	-
S000X1	F	50-55	No	No	1/24/2013	97.3	98.8	97.2	S000X1N1	6.69	2618084	34047	2.16	S000X1B6	94591605	93.12	22.42	21.01	S000X1B1	94033566	93.31	18.48	21	S000X1B3,S000X1B4,S000X1B5	52974473	80.15	20.31	27.05	S000X155	11.14	10.87	S000X151	11.71	11.17	S000X1A2	12.71	11.9	S000X1H3	19076561	0.185817	160	1.85887	1.26465	114726	S000X1H1	13653115	0.079868	150	1.43156
S0010Q	F	60-65	No	No	1/24/2013	97	98.8	95.5	S0010QN1	6.35	2626582	34266	2.16	S0010QB8	98723958	91.33	28.85	26.92	S0010QB3	94955255	90.94	23.97	26.71	S0010QB4,S0010QB5	47239601	74.35	14.4	24.58	S0010Q55	10.9	10.75	S0010Q51	11.02	10.85	S0010QA3	12.67	11.86	S0010QH3	24486922	0.208325	160	1.87448	1.23421	92504	S0010QH1	17175389	0.152732	180	1.52844
S0012M	F	35-40	no data	no data	1/25/2013	96	99.4	94.2	S0012MN1	5.85	2620341	34072	2.16	S0012MB2	97129840	92.1	25.55	23.87	S0012MB6	77521446	90.39	25.7	23.13	S0012MB1	48680375	79.69	20.18	27.38	S0012M53	10.86	10.86	S0012M57	11.39	11.03	S0012MA1	12.31	11.9	S0012MH1	29819891	0.246998	150	1.1709	1.20872	189951	S0012MH3	14204819	0.117697	205	1.24946
S001C2	M	65-70	Yes	Yes	41306	93.5	98.5	94.3	S001C2N1	5.46	2628777	34276	2.16	S001C2B8	88728780	93.32	23.57	22.2	S001C2B2	75031588	92.85	18.56	18.09	S001C2B5	31949652	77.91	18.35	26.31	S001C256	11.47	10.98	S001C252	11.27	10.94	S001C2A5	12.33	11.84	S001C2H3	12838444	0.220085	180	1.52819	1.31227	140028	S001C2H1	12732117	0.125026	150	1.80815
S001GV	F	60-65	No	No	41313	94.1	99.1	96.1	S001GVDN1	5.81	2632991	34321	2.16	S001GVB7	98540013	93.02	22.57	21.16	S001GVB4	72990123	92.13	16.08	17.16	S001GVB1,S001GVB2	60188570	84.59	22.87	27.23	S001GV57	11.09	10.88	S001GV54	11.19	10.83	S001GVA1	12.69	11.92	S001GVH4	19562047	0.1263	140	1.18792	1.32566	147816	S001GVH2	13540182	0.075502	185	1.49322
S001KN	M	40-45	no data	no data	41317	95.8	98.9	95.7	S001KNN1	5.62	2650007	34551	2.16	S001KNB9	90931819	93.2	21.74	21.45	S001KNB3	89559087	92.5	20.36	22.45	S001KNB5,S001KNB6	60558743	83.2	21.29	25.7	S001KN55	11.18	10.75	S001KN52	10.65	10.67	-	-	-	S001KNH3	17547996	0.20045	175	1.57583	1.82875	152712	S001KNH1	9359364	0.101141	185	1.7959
S001NH	M	55-60	No	No	2/15/2013	93.6	94	97.4	S001NHN1	4.99	2629681	34236	2.16	S001NHB7	90820526	92.81	22.62	21.14	S001NHB3	81294721	92.46	20.02	22.44	S001NHB5,S001NHB6	39884998	78.83	17.56	24.93	S001NH56	10.92	10.73	S001NH51	11.1	10.86	-	-	-	S001NHH3	5697969	0.140997	160	2.27374	1.29342	86610	S001NHH1	9608914	0.096918	155	1.71475
S001T5	M	50-55	No	No	2/20/2013	96.6	98.6	95.7	S001T5N1	5.8	2624077	34210	2.16	S001T5B3	95811634	91.13	26.33	24.87	S001T5B5	94885489	93.55	15.98	19.33	S001T5B8,S001T5B9	27904217	79.28	18.14	25.12	S001T552	11.09	10.83	S001T554	11.12	10.8	-	-	-	S001T5H1	36486112	0.284177	160	1.36535	1.42009	210397	S001T5H4	6762438	0.123843	150	2.32391
S001YW	M	55-60	No	Yes	2/21/2013	96.2	97.3	N.A.	S001YWN1	6.15	2633731	34176	2.16	S001YWB6	103300311	92.39	24.65	22.99	S001YWB4	98490243	93.25	16.76	20.03	-	-	-	-	-	S001YW51	11.07	10.23	S001YW55	10.9	10.93	-	-	-	S001YWH2	10060790	0.144181	160	1.85886	1.28433	123881	S001YWH1	24232957	0.075307	180	1.79651
S0020M	M	60-65	No	Yes	2/21/2013	95.2	98	N.A.	S0020MN1	6.23	2641409	34366	2.15	S0020MBC	84979826	92.9	21.15	20.6	S0020MB1	88373286	93.48	15.87	18.73	-	-	-	-	-	S0020M54	11.42	10.89	S0020M53	11.25	11.01	-	-	-	S0020MH3	11597322	0.188832	170	1.57928	1.33218	149457	S0020MH1	6342678	0.116488	160	1.90338
S0021K	M	35-40	no data	no data	2/22/2013	97.7	98.4	97.6	S0021KDN1	5.08	2619265	34146	2.16	S0021KB8	94030848	91.36	26.36	25.02	S0021KB3	78646172	93.3	18.7	21.48	S0021KB5	61803493	81.53	19.46	26.63	S0021K58	11.07	10.7	S0021K51	11.03	10.69	-	-	-	S0021KH4	10428821	0.175356	175	1.92596	1.29449	118917	S0021KH1	26297121	0.226284	185	1.89972
S0026A	F	55-60	no data	no data	2/28/2013	95.6	99.6	97.7	S0026ADN1	4.77	2637760	34221	2.16	S0026AB7	97121543	92.14	25.1	24.9	S0026AB1	88731417	93.35	17.62	19.84	S0026AB3	46384306	83.36	20.33	25.31	S0026A55	11.14	10.84	S0026A52	11.06	10.94	-	-	-	S0026AH3	24443150	0.220072	170	1.65942	1.31944	35996	S0026AH5	5830891	0.045379	150	1.40678
S00278	M	50-55	No	Yes	2/28/2013	94.9	99.2	95.8	S00278N1	6.11	2645104	34267	2.15	S00278B4	88147875	92.42	27.03	24.93	S00278B2	87164461	91.74	22.31	24.12		-	-	-	-	S0027853	11.25	10.93	S0027851	10.95	10.91	-	-	-	S00278H2	11072508	0.16062	160	1.84921	1.2779	124621	S00278H1	24353963	0.179722	205	1.36124
S00294	M	50-55	no data	Yes	41334	97.3	99.8	94.9	S00294N1	5.15	2644429	34400	2.16	S00294B8	92888875	92.72	20.28	19.7	S00294B4	74815015	91.61	18.04	17.68	S00294B5	50135888	80.03	18.32	25.23	S0029458	11.09	11.02	S0029452	10.94	10.98	-	-	-	S00294H2	10503233	0.162335	160	1.92383	1.28544	130287	S00294H1	24316575	0.213861	210	1.39953
S002EV	M	45-50	No	No	41338	96.3	99.1	no data	S002EVN1	5.73	2631566	34308	2.15	S002EVB7	88706370	93.88	22.54	21.25	S002EVB2	83583113	93.12	17.94	22.74	S002EVB4,S002EVB5	45002386	85.58	24.8	27.5	S002EV56	11.34	10.88	S002EV51	11.24	11.03	S002EVA4	13	11.99	S002EVH3	12720507	0.158138	150	1.70729	1.30123	133461	S002EVH1	29152684	0.192718	210	1.35537
S002FT	M	60-65	No	No	41339	94	99.2	94.3	S002FTN1	5.61	2626564	34476	2.16	S002FTB7	84141741	93.07	20.4	20.4	S002FTB3	86043809	89.25	18.62	20.55	S002FTB4	46183353	86.93	24.09	27.9	S002FT54	11.19	10.79	S002FT51	10.95	10.77	S002FTA3	10.42	9.68	S002FTH3	20738047	0.35322	210	1.53549	1.28242	67617	S002FTH1	13026794	0.090719	165	1.45423
S002KJ	F	55-60	No	No	41340	96.5	99.8	N.A.	S002KJDN1	5	2624112	34057	2.16	S002KJB6	94698857	92.76	24.48	23.77	S002KJB4	80439868	94.49	16.36	19.55	-	-	-	-	-	S002KJ55	11.35	10.92	S002KJ52	11.11	10.84	-	-	-	S002KJH4	24853715	0.3727	215	1.33408	1.23751	34005	S002KJH1	26365558	0.229559	220	1.53146
S002MF	M	65-70	No	Yes	41341	95.9	98.8	96.1	S002MFDN1	5.93	2647725	34645	2.15	S002MFB7	83621106	93.53	26.74	23.49	S002MFB2	81292731	92.76	21.44	24.53	S002MFB3	47104034	86.92	23.48	27.05	S002MF55	11.1	10.84	S002MF51	10.96	10.84	S002MFA2	10.74	9.8	S002MFH4	43904039	0.362122	200	1.51299	1.23123	159461	S002MFH1	19771106	0.05263	185	1.08823
S002WW	M	45-50	No	No	3/14/2013	97.1	99.6	95.8	S002WWN1	5.62	2640599	34481	2.16	S002WWB5	83856200	92.52	24.15	22.36	S002WWB1	75162544	89.41	19.31	20.18	S002WWB3,S002WWB4	49826697	87.41	25.14	28.53	S002WW54	10.9	10.53	S002WW51	10.92	10.82	S002WWA2	12.58	11.76	S002WWH3	32528196	0.322981	185	1.34338	1.26309	168440	S002WWH1	27961758	0.240851	195	1.53132
S002XU	M	45-50	No	No	3/14/2013	95.3	99.3	95.9	S002XUN1	6.11	2623648	34306	2.16	S002XUB5	99693881	92.3	24.88	23.88	S002XUB3	88257092	91.74	22.3	26.31	S002XUB1,S002XUB2	46521267	88.1	23.96	26.7	S002XU55	10.67	10.38	S002XU54	10.87	10.81	S002XUA2	13.15	12.21	S002XUH3	25826774	0.282124	170	1.40136	1.33465	169538	S002XUH2	16362015	0.132147	165	1.55062
S0031G	M	65-70	no data	no data	3/19/2013	97.1	99.8	95.8	S0031GN1	4.92	2628591	34423	2.15	S0031GB7	91669562	92.46	23.81	22.68	S0031GB2	68378459	91.76	20.38	23.86	S0031GB6	37858843	88.89	23.61	27.5	S0031G59	11.12	10.88	S0031G56	11.04	10.82	S0031GA7	12.91	12.01	S0031GH3	25421433	0.299005	200	1.91057	1.28104	129195	S0031GH1	21195706	0.219202	170	1.55627
S0032E	M	60-65	No	Yes	3/19/2013	96.2	99.2	98.2	S0032EDN1	5.96	2628652	34105	2.16	S0032EB6	90220848	91.89	24.24	21.98	S0032EB4	74144107	85.86	26.13	24.61	S0032EB5	50262631	86.58	24.48	30.3	S0032E56	11.4	10.93	S0032E51	10.82	10.92	S0032EA4	12.26	11.62	S0032EH4	53806993	0.422978	190	1.67567	1.23341	186466	S0032EH1	27499600	0.210768	200	1.78375
S00382	M	60-65	No	No	3/20/2013	97.2	99.7	98.6	S00382N1	6.08	2623610	34193	2.15	S00382B6	89621169	91.85	25.65	24.2	S00382B3	87545241	92.3	20.32	22.84	S00382B4	57141372	87.08	23.11	27.2	S0038255	10.96	10.79	S0038252	10.9	10.87	S00382A3	12.61	11.88	S00382H3	25969686	0.314183	205	1.57382	1.3137	154134	S00382H1	19360006	0.149353	170	1.48854
S003AZ	M	65-70	No	Yes	3/21/2013	93	99.8	99.1	S003AZDN1	6.22	2636796	34440	2.16	S003AZB3	94796716	91.01	28.89	26.14	S003AZB5	89416923	93.84	17.11	19.59	S003AZB1,S003AZB2	63589187	86.81	22.3	26.29	S003AZ53	10.67	10.55	S003AZ54	10.22	10.51	S003AZA1	10.8	9.97	S003AZH2	53007676	0.415142	195	1.58721	1.26111	186521	S003AZH3	54041165	0.218929	195	1.45857
S003JH	F	65-70	No	No	3/25/2013	93.4	99.9	94.2	S003JHN1	5.92	2629539	34187	2.16	S003JHB9	87411769	91.83	26.67	24.02	S003JHB4	93685194	92.68	19.06	21.35	S003JHB1	73424251	85.41	23.59	28.28	S003JH56	10.96	10.74	S003JH52	10.09	10.43	S003JHA1	11.82	10.61	S003JHH4	11619132	0.05597	210	1.31627	3.11764	44726	S003JHH2	21135090	0.19902	195	1.58505
S003KF	M	65-70	no data	no data	3/26/2013	96.9	99.7	88.7	S003KFN1	6.38	2625569	34095	2.16	S003KFB3	95535565	92.88	22.85	21.1	S003KFB5	80687929	92.23	21.96	24.96	-	-	-	-	-	S003KF52	10.6	10.66	S003KF54	10.86	10.82	-	-	-	S003KFH1	24544837	0.40932	220	1.27587	1.26082	181654	S003KFH2	13083254	0.166753	220	1.57763
S003MB	M	60-65	No	No	3/26/2013	96.3	99.9	82.7	S003MBN1	6.39	2628369	34273	2.15	S003MBB2	86738561	93.32	22.45	20.26	S003MBB5	79067006	93.83	19.01	22	-	-	-	-	-	S003MB51	10.46	10.61	S003MB53	10.46	10.77	-	-	-	S003MBH1	32975180	0.395584	190	1.30452	1.25457	201566	S003MBH2	17645462	0.107587	175	1.43588
S003P5	M	45-50	No	No	3/27/2013	96.4	100	95.1	S003P5N1	6.5	2615687	34031	2.16	S003P5B4	91887677	92.07	25.45	23.72	S003P5B3	92812496	94.38	17.71	20.45	S003P5B1	44584469	86.68	25.69	30.18	S003P554	10.7	10.77	S003P552	10.48	10.68	-	-	-	S003P5H3	26196218	0.276679	150	1.37674	1.203	197430	S003P5H2	28027405	0.181191	155	1.68713
S003Q3	F	50-55	No	No	3/27/2013	98.8	100	95	S003Q3N1	5.42	2628836	34254	2.16	S003Q3B5	87933179	93.71	20.41	18.72	S003Q3B3	96951117	93.17	15.46	19.11	S003Q3B1	48436090	87.24	25.94	30.7	S003Q354	10.66	10.74	S003Q353	11.11	10.94	S003Q3A1	12.84	11.92	S003Q3H3	12057217	0.215017	185	1.60607	1.83216	155615	S003Q3H2	19371877	0.177071	185	1.75304
S003R1	F	45-50	No	Yes	41367	97.9	99.6	98.4	S003R1N1	5.58	2633316	34106	2.16	S003R1B5	84447283	92.55	23.75	21.68	S003R1B1	92347427	91.13	20.77	24.35	S003R1B4	54902461	83.23	21.7	28.4	S003R154	11.1	10.83	S003R152	10.9	10.09	S003R1A3	12.34	11.43	S003R1H3	25315113	0.311298	175	1.50903	1.24011	167610	S003R1H1	31201455	0.209065	170	1.61535
S0041C	F	60-65	No	No	41373	97.3	99.6	95	S0041CN1	6.35	2619690	34285	2.16	S0041CB7	92895997	91.32	29.36	26.91	S0041CB3	83466367	92.76	20.06	23.33	S0041CB1,S0041CB2	68775649	83.15	21.85	28.39	S0041C56	10.69	10.79	S0041C54	10.83	10.9	S0041CA2	12.96	12.01	S0041CH6	32686848	0.334208	180	1.49246	1.21401	151428	S0041CH4	25486580	0.20722	180	1.5651
S00446	M	55-60	No	No	41374	99.2	99.8	79.9	S00446N1	6.12	2638563	34273	2.15	S00446B5	75257331	91.89	25.53	24.04	S00446B3	88699131	92.89	17.14	20.44	-	-	-	-	-	S0044656	10.54	10.75	S0044653	10.34	10.65	-	-	-	S00446H5	26341425	0.297367	175	1.5902	1.26079	160251	S00446H1	15408239	0.12591	160	1.44527
S004M7	F	60-65	No	No	4/22/2013	97.6	99.9	98	S004M7N1	6.31	2648894	34735	2.16	S004M7B6	90418937	92.95	22.42	21.37	S004M7B4	88204095	92.18	21.06	23.49	S004M7B1,S004M7B2	124515919	85.32	23.81	29.2	S004M756	10.86	10.74	S004M754	11.42	10.47	S004M7A1	12.67	11.82	S004M7H3	26750938	0.384512	205	1.28327	1.44237	170275	S004M7H2	17713306	0.128366	180	1.53369
S004N5	M	55-60	No	No	4/22/2013	98.6	99.8	93.5	S004N5N1	6.42	2628337	34378	2.16	S004N5B7	99872419	92.4	25.58	24.39	S004N5B2	86499001	93.39	18.66	20.88	S004N5B1	63927757	85.02	23.26	28.56	S004N553	10.15	10.44	S004N552	11.04	10.98	S004N5A1	10.81	10.28	S004N5H2	23629057	0.275587	175	1.61352	1.2612	150529	S004N5H1	24232107	0.252014	180	1.65217
S005N1	M	55-60	No	Yes	4/30/2013	96.1	99.9	97.4	S005N1N1	6.55	2647571	34701	2.16	S005N1B6	88200591	92.53	23.16	20.98	S005N1B3	91127573	93.41	17.84	20.23	S005N1B4	55929670	87.22	20.76	25.13	S005N156	10.76	10.8	S005N152	10.46	9.82	S005N1A4	11.16	10.35	S005N1H3	28511558	0.279044	185	1.36916	1.46707	189648	S005N1H1	7074510	0.124519	175	2.46141
S005VM	M	55-60	No	Yes	41397	98	99.7	93.5	S005VMN1	5.89	2623387	34081	2.16	S005VMB6	91304462	91.11	28.7	26.03	S005VMB2	89676485	93.13	19.41	21.94	S005VMB7	47700791	81.95	25.55	32.54	S005VM55	10.34	10.62	S005VM51	10.67	10.87	S005VMA6	11.77	10.73	S005VMH2	21760678	0.271572	175	1.4746	1.30829	172244	S005VMH1	14390588	0.118437	155	1.57733
S005WK	M	65-70	No	Yes	41397	97.9	92.1	96.8	S005WKN1	6.35	2640006	34461	2.16	S005WKB4	93870384	90.3	29.39	26.6	S005WKB2	84615396	92.24	22.09	25	S005WKB6,S005WKB7	56469622	71.59	10.65	26.83	S005WK53	10.93	10.86	S005WK51	10.86	10.85	S005WKA5	12.8	11.99	S005WKH2	13386733	0.181204	185	1.88822	1.66297	121057	S005WKH1	8864975	0.07736	180	1.9323
S00630	M	40-45	No	No	41404	96.6	98.8	89.9	S00630N1	5.96	2629095	34252	2.15	S00630B1	85652922	91.77	29.95	25.16	S00630B6	93361278	94.3	16.55	18.96	S00630B7	47495350	78.17	14.67	24.77	S0063051	11.1	10.85	S0063054	10.54	10.69	S00630A6	12	11.27	S00630H1	17286518	0.216733	185	1.50488	1.60637	153533	S00630H3	16423285	0.1355	190	1.59967
S0064Z	M	50-55	No	No	41404	96.4	99.8	96.9	S0064ZN1	5.27	2627513	33997	2.16	S0064ZB9	90329459	92.82	21.22	20.99	S0064ZB1	81752493	92.37	23.17	26.39	S0064ZB4,S0064ZB5	52461771	78.58	15.88	25.02	S0064Z57	10.82	10.74	S0064Z52	10.98	11.01	S0064ZA3	12.97	12.06	S0064ZH3	24731880	0.267206	155	1.31449	1.34622	182251	S0064ZH1	7093672	0.074657	180	1.97078
S006UK	M	50-55	Yes	Yes	5/15/2013	98	97	89	S006UKDN1	6.38	2621422	34130	2.16	S006UKB7	81759202	93.41	21.99	20.92	S006UKB4	102192469	91.92	20.3	23.18		-	-	-	-	S006UK55	10.71	10.69	S006UK51	10.14	10.46	-	-	-	S006UKH5	24032851	0.304839	165	1.5865	1.2029	152404	S006UKH1	19218115	0.157683	180	1.85378
S006XE	M	65-70	No	No	5/16/2013	96.3	99.4	96.5	S006XEDN1	5.89	2633934	34228	2.16	S006XEB5	90537553	93.62	19.72	19.67	S006XEB2	91349964	92.81	17.52	21.13	S006XEB6,S006XEB7	54186057	87.21	22.87	26.86	S006XE55	10.24	10.4	S006XE52	10.87	10.88	S006XEA6	12.66	12.03	S006XEH4	34168051	0.305931	165	1.56329	1.22609	165816	S006XEH1	73169716	0.270662	150	1.31288
S007CF	F	60-65	No	Yes	5/30/2013	97.4	99.8	99	S007CFN1	6.03	2636859	34431	2.16	S007CFB8	86762599	92.75	23.98	22.71	S007CFBA	87234533	93.19	17.22	20.44	S007CFB1,S007CFB2	53997053	88.61	29.46	32.61	S007CF5A	10.63	10.53	S007CF52	10.79	10.64	S007CFA4	12.02	11.33	S007CFH7	28929442	0.278082	205	1.52902	1.3015	106462	S007CFH1	23601695	0.165766	210	1.62492
S007DD	F	50-55	No	Yes	5/30/2013	98.5	99.7	98	S007DDN1	5.27	2642262	34271	2.15	S007DDB5	100355538	91.68	26.13	24.64	S007DDBA	92806529	94.15	15.25	18.72	S007DDB1,S007DDB2	56849086	88.77	25.9	27.67	S007DD54	10.71	10.72	S007DD5A	11.5	11	S007DDA3	12.07	11.32	S007DDH3	24873144	0.342291	190	1.59156	1.25381	121788	S007DDH4	16571113	0.146546	195	1.80408
S007F9	F	65-70	No	Yes	41429	97.8	99.3	98.2	S007F9N1	6.61	2633227	34463	2.16	S007F9B6	94374282	91.05	31.83	26.64	S007F9B2	81811473	89.42	20.49	19.92	S007F9B7,S007F9B8,S007F9B9	65272933	91.02	27.83	29.23	S007F956	10.84	10.84	S007F952	11.86	11.16	S007F9A7	11.9	11.37	S007F9H2	25509622	0.326424	195	1.44472	1.25585	157141	S007F9H1	19737127	0.159788	195	1.46787
S007G7	M	60-65	No	No	41429	98.6	99.5	97.7	S007G7N1	5.88	2627028	34286	2.16	S007G7B6	91462088	92.54	26.89	23.5	S007G7B2	68684181	90.58	19.06	19.05	S007G7B7,S007G7B8	61625505	88.9	26.17	28.3	S007G755	10.87	10.78	S007G752	10.21	10.47	S007G7A4	12.16	11.4	S007G7H2	25089451	0.32428	195	1.30699	1.21746	160139	S007G7H1	20172612	0.135903	200	1.44845
S007PQ	M	60-65	No	No	41432	97.3	99.7	91.9	S007PQN1	6.49	2636305	34497	2.16	S007PQB5	94662016	92.11	23.47	22.12	S007PQB1	88952519	91.69	20.37	24.69	S007PQB3	84064670	89.02	24.95	26.51	S007PQ53	10.52	10.64	S007PQ51	11.69	11.22	S007PQA2	12	11.51	S007PQH3	28885494	0.268596	165	1.60212	1.20674	136881	S007PQH1	15567203	0.177864	180	1.71521
S007VE	M	30-35	No	No	6/14/2013	98.1	99.8	94.5	S007VEN1	6.53	2644000	34532	2.15	S007VEB7	87890522	92.93	22.67	21.07	S007VEB2	73753950	93.05	20.03	22.59	S007VEB1	51088568	89.7	24.56	26.36	S007VE56	10.95	10.84	S007VE52	10.26	10.65	S007VEA1	12.05	11.45	S007VEH4	23889938	0.238603	160	1.72466	1.33412	143894	S007VEH3	13049305	0.170314	160	1.72381
S007WC	M	60-65	No	Yes	6/17/2013	93.9	99.6	95.5	S007WCN1	7.42	2639764	34442	2.16	S007WCB7	87849272	92.89	22.63	22.6	S007WCB2	72727017	93.13	19.12	22.95	-	-	-	-	-	S007WC55	11.45	10.85	S007WC51	11.44	11.01	S007WCA3	12.1	11.45	S007WCH3	15387493	0.0479	150	1.17168	2.70031	103999	S007WCH1	6356022	0.046198	165	1.94604
S00D9Y	M	65-70	No	Yes	10/31/2013	92.8	97.6	96	S00D9YN1	7.55	2644520	34324	2.15	S00D9YB6	61780042	92.28	23.21	23.08	S00D9YB2	69622530	92.82	21.28	25.44	S00D9YB1	46951898	87.56	26.07	29.17	S00D9Y54	11.27	11.03	S00D9Y52	11.66	11.41	S00D9YA1	11.85	11.21	S00D9YH3	26782167	0.163725	265	1.50184	2.30174	50386	S00D9YH2	7062938	0.12756	190	2.0701
S00DKC	F	60-65	No	No	no data	95.8	97.4	97.6	S00DKCN1	6.11	2641118	34595	2.15	S00DKCB4	95334103	92.89	25.52	23.68	S00DKCB1	84048770	92.3	21.22	23.11	S00DKCB7	36637751	83.94	26.45	30.43	S00DKC54	11.14	10.95	S00DKC51	11.1	10.88	S00DKCA7	12.03	10.94	S00DKCH2	23541427	0.178332	230	1.20105	1.28238	67960	S00DKCH3	20715331	0.070031	205	1.12221
S00DP2	F	65-70	No	Yes	11/18/2013	93.4	96.9	96.5	S00DP2N1	7.8	2625947	34200	2.15	S00DP2B4	69820673	93.12	21.09	20.64	S00DP2B2	96976140	92.15	21.11	23.82	S00DP2B3	45627796	89.24	27.05	29.28	S00DP254	11.27	10.74	S00DP252	10.99	10.83	S00DP2A3	11.94	11.08	S00DP2H3	20298200	0.135916	230	1.28051	1.29558	54948	S00DP2H1	25310886	0.243476	270	2.02852
S00E9U	M	55-60	No	Yes	11/28/2013	91.6	97.3	96.9	S00E9UN1	9.84	2620082	34115	2.16	S00E9UB4	98091027	92.38	19.38	20.91	-	-	-	-	-	S00E9UB3	51463646	90.02	28.13	30.67	S00E9U54	11.33	11.21	S00E9U51	11.76	11.51	S00E9UA3	12.11	11.37	S00E9UH3	25467614	0.160957	270	1.11161	1.18044	60006	S00E9UH1	11294494	0.172263	290	1.91943
S00F9Q	M	70-75	No	No	41620	94.2	98.1	86	S00F9QN1	6.04	2637321	34241	2.16	S00F9QB3	81156722	92.58	26.13	24.23	S00F9QB6	79220671	92.59	20.73	23.9	S00F9QB1	50293490	90.15	25.6	29.63	S00F9Q52	10.87	10.54	S00F9Q55	11.54	11.32	-	-	-	S00F9QH2	24093367	0.206284	275	1.50208	1.39555	67317	S00F9QH3	24377331	0.03072	255	1.03494
S00FK4	F	55-60	No	Yes	1/14/2014	95.5	98.6	97.4	S00FK4N1	3.92	2634160	34058	2.15	S00FK4B5	72323134	91.4	28.37	27.29	S00FK4B1	99017465	93.46	17.33	19.64	S00FK4B3	45076207	87.46	24.6	27.77	S00FK454	11.49	10.97	S00FK451	11.5	11.2	S00FK4A3	12.17	11.17	-	-	-	-	-	-	-	S00FK4H1	7908874	0.157865	295	1.55983
S00FPV	M	65-70	No	No	1/17/2014	92.1	98	98.2	S00FPVDN1	6.92	2636291	34332	2.16	S00FPVB5	85609052	92.42	25.73	24.2	S00FPVB3	97622428	92.14	22.13	24.72	S00FPVB1	43608982	84.74	23.47	27.73	S00FPV56	11.57	11.08	S00FPV52	11.25	11.12	S00FPVA1	12.39	11.26	S00FPVH3	23183074	0.105689	220	1.17969	1.23492	50409	S00FPVH2	17282784	0.080895	210	1.21646
S00FUL	F	35-40	no data	no data	1/22/2014	94.4	96	95.7	S00FULDN1	6.27	2643893	34538	2.16	S00FULB4	92267634	92.36	26.41	24.57	S00FULB1	103076995	92.81	18.87	22.38	S00FULB6	47754973	80.57	21.09	28.25	S00FUL53	11.56	11.1	S00FUL51	11.48	11.2	S00FULA6	12.22	11.15	S00FULH2	28255046	0.254054	235	1.53472	1.3405	96077	S00FULH1	23518265	0.236836	245	2.05464
S00FVJ	M	45-50	No	Yes	1/23/2014	96.6	98.5	95.9	S00FVJN1	8.42	2631453	34343	2.16	S00FVJB5	77640992	91.3	24.55	25.17	S00FVJB1	96491996	94.16	16.03	18.9	S00FVJB3	56227746	91.1	25.42	27.96	S00FVJ54	11.42	10.93	S00FVJ51	10.9	10.77	S00FVJA3	12.24	10.97	S00FVJH3	24654907	0.084871	245	1.07617	1.04178	39504	S00FVJH1	8775844	0.138333	200	1.68879
S00G5U	M	55-60	no data	no data	1/27/2014	94.9	98.6	94.4	S00G5UN1	3.81	2623341	33567	2.16	S00G5UB6	72833449	92.07	22.82	22.96	S00G5UB1	99167866	91.99	21.14	23.96	S00G5UB3	42853592	87.13	21.12	25.87	S00G5U54	10.97	11.06	S00G5U52	11.25	11.08	S00G5UA3	12.4	11.3	S00G5UH3	25270708	0.143089	250	1.21336	1.29161	51551	S00G5UH1	21323661	0.211469	210	2.35952
S00G7Q	F	55-60	no data	no data	1/30/2014	92.3	98.3	97.6	S00G7QN1	6.11	2626812	34402	2.15	S00G7QB6	94677795	93.53	25.56	22.96	S00G7QB2	110094477	92.26	20.26	22.8	S00G7QB3	47007689	91.39	26.3	27.83	S00G7Q54	10.88	10.79	S00G7Q51	11.08	10.96	S00G7QA3	12.38	11.4	-	-	-	-	-	-	-	S00G7QH1	10682348	0.003886	225	1.0717
S00G9M	F	40-45	no data	no data	1/31/2014	93.5	98.8	97.5	S00G9MN1	5.97	2627655	34091	2.16	S00G9MB6	70955499	92.35	24.9	24.32	S00G9MB1	80856884	91.82	21.3	24.46	S00G9MB3	41486044	83.1	22.23	27.22	S00G9M54	11.55	10.94	S00G9M52	11.29	10.74	S00G9MA3	11.84	11.17	-	-	-	-	-	-	-	S00G9MH1	3413299	0.035399	250	1.15252
S00GBI	M	40-45	no data	no data	41675	95	97.7	95.7	S00GBIN1	7.03	2654796	34632	2.16	S00GBIB9	84146242	94.12	26.16	22.74	S00GBIB1	103325522	91.54	21.36	24.75	S00GBIB3	54682577	91.68	25.69	27.28	S00GBI57	10.95	10.54	S00GBI52	11.05	10.79	S00GBIA3	11.72	11.23	-	-	-	-	-	-	-	S00GBIH1	3953795	0.073422	210	1.25175
S00GEC	M	60-65	No	No	41676	94.4	98	97.5	S00GECN1	6.46	2631134	34155	2.15	S00GECB4	88405560	92.43	27.36	24.94	S00GECB1	74343648	91.36	20.86	24.72	S00GECB3	52933326	90.51	26.74	29.13	S00GEC54	11.84	11.51	S00GEC51	11.47	11.26	S00GECA3	11.99	11.06	-	-	-	-	-	-	-	S00GECH1	3483761	0.073968	225	1.25675
S00GSL	F	30-35	no data	no data	2/19/2014	94.6	97.5	95.1	S00GSLN1	2.76	2619077	33583	2.16	S00GSLB4	97676491	92.36	24.81	23.24	S00GSLB1	106676234	90.19	24.28	27.54	S00GSLB3	49069154	89.89	28.79	31.32	S00GSL54	11	10.74	S00GSL52	10.6	10.2	S00GSLA3	11.76	10.92	-	-	-	-	-	-	-	-	-	-	-	-
S00GWD	F	35-40	no data	no data	2/24/2014	94.6	92.9	97.8	S00GWDN1	2.84	2653337	34257	2.16	S00GWDB5	94492144	92.44	22.94	22.65	S00GWDB2	100842819	91.27	20.87	25.12	S00GWDB3	44985893	90.54	28.33	30.53	S00GWD54	11.25	10.83	S00GWD51	11.29	11.15	S00GWDA3	12.13	11.32	S00GWDH3	25127568	0.18518	235	1.18386	1.24043	81401	S00GWDH1	52479519	0.013918	200	1.01978
S00H5Q	F	60-65	No	No	2/25/2014	95.6	97.5	95.4	S00H5QN1	5.46	2635907	34473	2.15	S00H5QB8	64287993	92.14	23.69	23.52	S00H5QB1	103271836	92.37	20.88	23.69	S00H5QB5	60387583	91.29	28.28	29.53	S00H5Q54	11.02	10.76	S00H5Q51	11.77	11.31	S00H5QA3	12.17	11.37	-	-	-	-	-	-	-	-	-	-	-	-
S00HE8	F	50-55	no data	no data	41704	90	99	99.2	S00HE8N1	5.89	2633006	34369	2.15	S00HE8B6	67399299	91.65	23.81	23.67	S00HE8B1	82488464	92.57	21.39	25.29	S00HE8B3, S00HE8B4	53349941	87.89	30.08	34.42	S00HE855	11.39	10.96	S00HE852	10.89	10.56	S00HE8A3, S00HE8A4	11.8	11.49	S00HE8H3	27635867	0.074085	215	1.06749	1.02073	44012	S00HE8H1	21148536	0.039089	210	1.04829
S00HVB	M	65-70	no data	no data	no data	94.5	97.3	98	S00HVBDN1	2.69	2634136	33911	2.15	S00HVBB4	93714601	92.05	25.37	24.36	S00HVBB1	85202166	91.93	20.71	23.9	S00HVBB3	50459317	90.22	27.04	30.17	S00HVB54	11.62	11.14	S00HVB51	11.52	11.27	S00HVBA3	12.07	11.13	S00HVBH3	25373760	0.131316	235	1.13712	1.15626	60585	S00HVBH1	21213429	0.028095	200	1.04691
S00J5I	F	45-50	No	No	3/21/2014	94.2	97	95.9	S00J5IDN1	5.66	2640754	34474	2.15	S00J5IB5	70521375	91.6	22.72	23.01	S00J5IB2	81262676	90.73	23.69	26.52	S00J5IB3	51949543	90.98	25.98	28.68	S00J5I55	11.11	10.71	S00J5I51	11.08	10.6	-	-	-	S00J5IH3	26220139	0.141998	235	1.12245	1.13844	66918	S00J5IH1	19751500	0.217616	235	1.66818
S00J9A	F	25-30	no data	no data	3/27/2014	94.5	99.6	96.8	S00J9AN1	8.58	2632695	34572	2.16	S00J9AB4	72971404	91.7	23.9	24.25	S00J9AB1	131152892	94.69	18.8	20.77	S00J9AB3	49995068	91.11	25.11	27.52	S00J9A54	11.71	11.32	S00J9A52	11.83	11.61	S00J9AA3	12.14	11.56	-	-	-	-	-	-	-	S00J9AH1	19464976	0.120868	260	1.34396
S00JA8	F	20-25	no data	no data	3/28/2014	95.2	94	94.5	S00JA8N1	6.66	2642762	34705	2.15	S00JA8B4	96072770	92.81	21.78	20.32	S00JA8B1	94880515	90.9	21.07	24.47	S00JA8B3	50939556	90.77	27.84	28.98	S00JA854	11.27	11.04	S00JA851	11.03	10.64	-	-	-	S00JA8H3	25283613	0.237551	260	1.15137	1.18338	89930	S00JA8H1	15204442	0.109627	240	1.29141
S00JD2	F	45-50	No	No	3/28/2014	94.8	98.5	97.6	S00JD2N1	7.15	2633326	34313	2.16	S00JD2B6	87074258	92.73	24.16	22.7	S00JD2B1	96488078	92.48	18.2	21.28	S00JD2B3	53614521	90.52	28.43	30.95	S00JD254	11.28	10.76	S00JD251	11.19	11.05	S00JD2A3	12.21	11.19	S00JD2H3	22252846	0.099257	220	1.06847	1.14644	69426	S00JD2H1	19127546	0.12053	250	1.23778
S00JT7	M	70-75	No	Yes	3/31/2014	95.5	97.3	97.9	S00JT7N1	7.04	2627470	34229	2.15	S00JT7B6	88142804	91.9	27.58	25.26	S00JT7B2	94391394	92.57	20.83	23.05	S00JT7B1	53100688	91.4	26.58	29.12	S00JT754	11.43	11.19	S00JT752	11.42	11.19	S00JT7A1	12.16	11.34	S00JT7H3	25493780	0.144376	225	1.19738	1.19884	82647	S00JT7H2	17766417	0.129392	225	1.28982
S00JU5	M	50-55	no data	no data	41730	92.9	95.2	97.8	S00JU5N1	6.27	2636138	34387	2.15	S00JU5B4	70785766	91.27	25.27	24.62	S00JU5B2	108440919	91.03	22.43	25.09	S00JU5B1	50793311	90.28	27.63	30.19	S00JU554	11.13	10.8	S00JU552	11.18	11.07	S00JU5A1	12.28	11.49	S00JU5H4	24745190	0.160334	240	1.11609	1.07018	74535	S00JU5H2	26980780	0.152719	275	1.2824
S00JV3	M	20-25	no data	no data	41731	95.4	97.1	93.2	S00JV3N1	6.77	2624197	33916	2.16	S00JV3B5	80294175	92.85	25.04	23.25	S00JV3B2	100342684	92.24	23.11	25.01	S00JV3B1	50496344	90.36	29.28	31.13	S00JV355	11.05	10.85	S00JV353	11.25	10.93	S00JV3A1	12.31	11.51	S00JV3H3	24592380	0.238889	250	1.20198	1.3027	89397	S00JV3H2	19405123	0.144376	225	1.49102
S00JYY	F	65-70	No	Yes	41731	95.1	97.9	97.9	S00JYYN1	6.08	2616275	34238	2.16	S00JYYB6	59591635	91.46	24.92	25.16	S00JYYB3	101045694	91.9	23.43	23.93	S00JYYB4	55445375	91.46	25.09	28.16	S00JYY55	11.38	11.15	S00JYY51	11.11	10.66	S00JYYA4	12.46	11.78	-	-	-	-	-	-	-	S00JYYH1	22227858	0.130341	275	1.19812
S00K0O	M	45-50	No	No	41732	97.2	95.8	97	S00K0ON1	7.12	2647425	34353	2.16	S00K0OB6	76403733	91.9	27.42	25.61	S00K0OB2	105556830	92.97	19.66	22.12	S00K0OB4	49563470	91.03	26.92	29.69	S00K0O55	11.06	10.79	S00K0O53	11.87	11.63	S00K0OA4	11.85	11.27	S00K0OH3	27576798	0.320706	230	1.37914	1.2889	133649	S00K0OH1	19417485	0.133083	255	1.24386
S00K4G	M	40-45	No	No	41736	96	96.4	89.8	S00K4GN1	5.69	2657870	34768	2.15	S00K4GB1	57489892	94.27	24.75	22.25	S00K4GB3	93769608	93.02	18.47	22.13	-	-	-	-	-	S00K4G52	10.93	10.86	S00K4G53	11.16	10.87	S00K4GA5	12.42	11.97	-	-	-	-	-	-	-	S00K4GH2	29165940	0.184778	235	1.60542
S00KEX	M	55-60	No	No	41824	95.6	98.1	98	S00KEXN1	5.08	2628762	34101	2.15	S00KEXB1	85428925	91.81	26.34	25.26	S00KEXB4	102564844	95.2	18.73	21.39	S00KEXB5	52929733	92.24	30.83	28.18	S00KEX51	11.62	11.19	S00KEX54	11.48	11.35	S00KEXA5	12.01	11.59	S00KEXH1	30793089	0.130185	245	1.17393	1.27505	53604	S00KEXH2	29432423	0.183803	245	1.49444
S00KFV	M	60-65	No	No	41736	97.5	95.1	90.9	S00KFVDN1	7.42	2639428	34684	2.16	S00KFVB1	73193611	91.18	25.17	24.51	S00KFVB4	107221886	92.03	22.43	24.57	-	-	-	-	-	S00KFV52	10.86	10.63	S00KFV54	11.46	11.31	S00KFVA6	12.11	11.56	S00KFVH1	37548076	0.153108	230	1.14763	1.25675	60660	S00KFVH2	31404994	0.204153	235	1.58055
S00KHR	F	65-70	No	No	41886	93.8	98.3	97.9	S00KHRN1	6.47	2635358	34299	2.15	S00KHRB5	77837309	92.5	20.87	20.97	S00KHRB2	95503280	92.25	21.95	24.52	-	-	-	-	-	S00KHR55	11.19	10.83	S00KHR51	11.21	11.03	S00KHRA3	12.16	11.41	S00KHRH3	27438555	0.209871	225	1.14872	1.26909	110128	S00KHRH1	22623484	0.151666	250	1.22177
S00KKL	F	70-75	No	No	41740	96	98.3	98.9	S00KKLDN1	7.58	2643494	34667	2.15	S00KKLB5	83010186	93.24	23.46	22.05	S00KKLB2	106332572	93.03	18.93	22.1	S00KKLB4	50587507	90.33	27.74	30.02	S00KKL56	11.45	11.02	S00KKL51	11.3	10.94	S00KKLA4	11.91	10.97	S00KKLH3	24570487	0.188364	225	1.40337	1.33952	82189	S00KKLH1	29042427	0.237109	235	1.73721
S00M0G	M	65-70	No	Yes	4/15/2014	92.6	97.6	85.5	S00M0GDN1	10.05	2626491	34303	2.16	S00M0GB5	94033128	91.78	26.15	25.16	S00M0GB2	73962045	93.26	18.65	21.81	-	-	-	-	-	S00M0G54	11.69	11.36	S00M0G51	11.51	11.48	-	-	-	S00M0GH3	24877675	0.15459	235	1.3334	1.29378	61195	S00M0GH1	35660140	0.24141	250	1.921
S00M1E	M	50-55	No	No	4/16/2014	95.9	98.6	99	S00M1EN1	10.87	2628900	34376	2.16	S00M1EB4	76505016	92.45	21.34	21.83	S00M1EB2	78201084	92.69	20.74	23.52	S00M1EB3	48697349	89.75	28.74	32.54	S00M1E54	11.59	11.27	S00M1E51	11.6	11.31	S00M1EA3	12.34	11.39	S00M1EH3	26040767	0.173277	245	1.30928	1.36057	57449	S00M1EH1	35649079	0.231313	225	2.0561
S00M2C	M	55-60	No	Yes	4/16/2014	95.2	99	98.6	S00M2CN1	9.28	2628843	34279	2.15	S00M2CB4	72186463	91.51	24.47	24.38	S00M2CB2	105559958	92.78	18.98	21.9	S00M2CB3	43422951	91.84	27.01	27.82	S00M2C54	11.71	11.17	S00M2C51	11.56	11.41	S00M2CA3	12.47	11.85	S00M2CH3	26218848	0.219254	225	1.53659	1.36044	86714	S00M2CH1	32523472	0.240488	265	1.99067
S00M48	F	70-75	No	No	4/17/2014	96.9	97.8	98.5	S00M48N1	9.42	2636240	34483	2.15	S00M48B5	81904593	92.26	21.8	22.08	S00M48B2	107995513	91.02	22.17	25.09	S00M48B3	40779423	91.88	26.61	27.1	S00M4855	11.72	11.36	S00M4851	11.84	11.35	S00M48A3	12.51	11.87	S00M48H3	24330656	0.173979	220	1.47718	1.30235	73076	S00M48H1	21330765	0.121504	245	1.21995
S00M80	M	70-75	No	Yes	4/22/2014	91	97.4	93.3	S00M80N1	6.12	2629909	34193	2.16	S00M80B5	67773046	92.53	24.07	22.92	S00M80B2	99405129	91.96	20.69	23.65	S00M80B3	47904420	92.51	26.46	25.63	S00M8054	11.71	11.34	S00M8051	11.47	11.26	S00M80A3	11.72	11.08	S00M80H3	25667257	0.150639	205	1.32802	1.25624	72280	S00M80H1	24238323	0.172263	145	16.0633
S00MBV	M	50-55	No	No	4/22/2014	95	98.2	99	S00MBVDN1	3.35	2644185	34297	2.16	S00MBVB5	72900353	92.8	22.91	22.46	S00MBVB1	95423540	92.49	21.59	23.9	S00MBVB3	49527968	89.32	25.14	28.19	S00MBV55	11.41	11	S00MBV51	11.39	11.03	S00MBVA3	12.15	11.8	S00MBVH3	21655831	0.219903	255	1.54953	1.36245	65431	S00MBVH1	19829985	0.208598	250	1.92254
S00N52	F	55-60	no data	no data	4/25/2014	96.4	97.4	96.9	S00N52N1	7.84	2631835	34351	2.16	S00N52B4	73658999	92.32	25.12	24.31	S00N52B1	82159911	93.14	18.31	21.03	S00N52B3	52217766	92.16	28.38	27.67	S00N5254	11.07	10.69	S00N5251	11.47	11.28	S00N52A3	12.45	11.99	S00N52H3	27767794	0.133668	215	1.25162	1.26036	57087	S00N52H1	12910904	0.170418	145	6.53687
S00N7Z	F	60-65	No	No	4/28/2014	96.1	98.1	98.9	S00N7ZN1	6.88	2636688	34294	2.15	S00N7ZB5	72308754	91.98	25.62	25.3	S00N7ZB1	96461144	93.36	19.14	22.3	S00N7ZB3	53595239	91.86	26.55	28.1	S00N7Z54	11.37	10.88	S00N7Z51	11.18	10.8	S00N7ZA3	12.07	11.06	S00N7ZH4	23220447	0.170158	215	1.38195	1.28514	76346	S00N7ZH1	22265253	0.191795	155	9.08624
S00NBR	M	70-75	No	Yes	41765	95.7	96.8	95.5	S00NBRDN1	6.73	2640558	34396	2.16	S00NBRB4	73661792	92.43	26.08	24.42	S00NBRB2	97267293	92.75	19.2	21.99	-	-	-	-	-	S00NBR54	11.76	11.42	S00NBR51	10.58	10.45	-	-	-	S00NBRH2	20522873	0.157111	230	1.44318	1.37564	64561	S00NBRH1	14667625	0.17021	260	2.19255
S00NHF	F	30-35	no data	no data	41767	95.3	97.8	97.4	S00NHFN1	5.62	2630356	34141	2.15	S00NHFB5	67048441	92.82	25.26	23.52	S00NHFB1	100458416	91.83	22.66	25.37	S00NHFB4	51832704	91.15	28.63	29.99	S00NHF55	10.94	10.59	S00NHF51	11.65	11.17	S00NHFA3	12.42	11.89	S00NHFH3	24446078	0.294755	240	1.67143	1.37362	105814	S00NHFH1	13248390	0.15767	255	2.69442
S00NQY	M	55-60	No	No	41768	95.9	99.5	95.9	S00NQYN1	7.54	2636187	34295	2.16	S00NQYB1	88535104	92.89	21.91	21.71	S00NQYB4	100526176	90.71	22.32	25.03	S00NQYB3	40768096	89.29	29.03	32.64	S00NQY51	11.36	10.82	S00NQY54	11.79	11.36	S00NQYA3	12.12	11.15	S00NQYH1	24081553	0.21182	230	1.4502	1.29507	80402	S00NQYH3	11150143	0.094747	260	1.38623
S00NRW	M	60-65	No	No	41768	95.8	98	92.1	S00NRWDN1	6.96	2637695	34540	2.15	S00NRWB4	97231068	92.58	23.22	23.12	S00NRWB1	105346410	92.6	19.27	22.63	-	-	-	-	-	S00NRW54	11.04	10.9	S00NRW51	11.46	11.05	-	-	-	S00NRWH2	27010440	0.221307	225	1.37098	1.2948	101561	S00NRWH1	10466279	0.130393	255	1.46938
S00NUQ	F	60-65	No	Yes	5/13/2014	96.9	98.7	96.7	S00NUQDN1	7.08	2617506	34099	2.16	S00NUQB5	96949531	92.25	26.98	25.13	S00NUQB2	103693151	92.01	21.53	24.39	S00NUQB3	58446926	91.67	28.96	28.98	S00NUQ54	11.1	10.94	S00NUQ51	11.05	11.02	S00NUQA3	12.19	11.12	-	-	-	-	-	-	-	S00NUQH1	11813502	0.139477	265	1.97404
S00NVO	M	65-70	Yes	Yes	5/14/2014	95.5	98	98.3	S00NVON1	8.04	2632189	34352	2.15	S00NVOB4	77948307	92.1	26.23	25.14	S00NVOB1	102991730	91.72	20.99	24.44	S00NVOB3	49304856	92.85	21.91	22.03	S00NVO54	11.34	11.05	S00NVO51	11.58	11.28	S00NVOA3	11.8	11.11	-	-	-	-	-	-	-	S00NVOH1	13765304	0.150314	255	1.96027
S00NWM	F	70-75	Yes	Yes	5/14/2014	95.9	98.6	69	S00NWMN1	7.15	2636837	34599	2.15	S00NWMB4	96503110	92.59	26.75	24.2	S00NWMB1	94683942	92.27	20.06	23.25	S00NWMB3	53887133	91.93	27.99	28.23	S00NWM54	11.21	11.02	S00NWM51	11.15	11.03	-	-	-	S00NWMH3	32826221	0.224932	220	1.40578	1.3038	93058	S00NWMH1	15832379	0.190391	260	2.19616
S00NXK	F	60-65	No	No	5/15/2014	92.3	98.4	98.4	S00NXKN1	6.61	2621400	34218	2.15	S00NXKB5	100813770	92.21	24.85	24.09	S00NXKB1	100419974	92.06	21.98	25.26	S00NXKB4	53564890	91.64	28.06	28.03	S00NXK55	11.39	11	S00NXK51	11.72	11.49	S00NXKA3	12.56	11.87	S00NXKH3	28095416	0.186623	210	1.39027	1.2647	79897	S00NXKH1	6457106	0.083286	255	2.01729
S00P04	F	30-35	No	Yes	5/16/2014	94.4	98.6	96.9	S00P04N1	6.88	2645114	34681	2.16	S00P04B4	90291938	93.16	21.41	21.21	S00P04B2	99946061	93.87	17.11	20.38	S00P04B3	55428071	92.39	25.97	25.64	S00P0455	11.74	11.24	S00P0451	11.56	11.35	S00P04A3	12.61	11.8	S00P04H3	29717436	0.171029	220	1.2865	1.44009	73916	S00P04H1	12137055	0.121309	280	1.38908
S00P20	F	60-65	No	No	5/16/2014	94.2	99.1	98.2	S00P20N1	6.19	2641998	34535	2.15	S00P20B6	83967786	93.54	23.96	23.46	S00P20B2	75687362	93.8	17.67	20.58	S00P20B4	49512311	90.9	28.28	30.07	S00P2055	11.58	11.34	S00P2051	10.04	9.79	S00P20A4	11.83	11.09	S00P20H3	49018505	0.067094	215	1.04137	1.10022	45794	S00P20H1	9801360	0.131394	275	1.43491
S00P4X	F	65-70	No	No	5/19/2014	95.9	99.1	98.5	S00P4XN1	7.15	2623007	33919	2.15	S00P4XB4	86675709	93.13	22.81	21.89	S00P4XB2	84762266	94.15	17.84	20.79	S00P4XB3	48934168	89.95	29.02	31.42	S00P4X54	11.6	11.21	S00P4X51	11.5	11.29	S00P4XA3	12.15	11.22	S00P4XH3	28411675	0.17342	210	1.22373	1.19205	89124	S00P4XH1	13343038	0.108158	255	1.48368
S00P8P	F	65-70	No	Yes	5/20/2014	92.3	99.1	97.7	S00P8PN1	7.15	2644244	34399	2.16	S00P8PB5	92730032	93.15	23.19	22.88	S00P8PB4	94090223	93.35	18.97	21.84	S00P8PB1	47926171	88.53	30.85	33.72	S00P8P55	11.67	11.18	S00P8P53	10.93	10.64	S00P8PA2	12.13	11.29	S00P8PH3	27040676	0.153472	210	1.16924	1.16557	83081	S00P8PH2	10095513	0.150873	245	2.34336
S00PBJ	F	40-45	No	No	5/22/2014	92.9	98.9	95.5	S00PBJDN1	9.92	2639590	34506	2.16	S00PBJB4	78272597	93.51	22.67	21.53	S00PBJB2	101032437	94.5	16.92	19.4	S00PBJB3	51075174	91.27	28.72	29.63	S00PBJ54	11.7	11.23	S00PBJ51	11.67	11.19	S00PBJA3	11.98	11.39	S00PBJH3	34046540	0.245426	235	1.42458	1.44005	83630	S00PBJH1	15043846	0.15637	260	2.48634
S00PCH	M	60-65	no data	no data	5/23/2014	91.4	96.4	98.6	S00PCHDN1	5.96	2649517	34588	2.16	S00PCHB4	93708149	92.52	23.94	22.7	S00PCHB1	88843682	93.54	16.77	19.35	S00PCHB3	57487818	92.01	29.33	28.62	S00PCH54	11.44	11.22	S00PCH51	11.21	10.99	S00PCHA3	11.66	10.99	S00PCHH3	23137746	0.110926	230	1.05745	0.906085	65403	S00PCHH1	16732905	0.084936	240	1.13014
S00PDF	F	30-35	No	No	5/23/2014	97.4	98.8	93.4	S00PDFN1	4.12	2629526	34177	2.15	S00PDFB4	82997390	93.22	21.74	22.02	S00PDFB2	89828788	92.15	21.32	24.68	S00PDFB3	48050980	91.34	30.26	30	S00PDF54	11.47	10.91	S00PDF51	11.71	11.42	S00PDFA3	11.76	11.06	S00PDFH3	32618016	0.194134	240	1.08925	1.08362	90812	S00PDFH1	9820613	0.056126	290	1.13267
S00PED	F	60-65	No	No	5/27/2014	94	98.5	96.5	S00PEDN1	4.81	2637898	34433	2.15	S00PEDB4	91108818	93.37	22.89	21.72	S00PEDB2	76140510	93.52	19	21.96	S00PEDB3	49735659	92.07	26.08	26.54	S00PED54	11.78	11.24	S00PED51	11.65	11.42	S00PEDA3	11.78	11.04	S00PEDH3	30280931	0.135838	205	1.14014	1.1272	69740	S00PEDH1	15263129	0.081323	220	1.188
S00PK1	M	55-60	No	No	5/28/2014	94	98	93	S00PK1N1	5.92	2630756	34140	2.16	S00PK1B1	90159121	92.88	22.52	22.49	S00PK1B2	103676438	93.29	19.14	23.99	S00PK1B4	43830941	92.08	28.74	27.35	S00PK151	11.36	11.14	S00PK152	11.52	11.23	S00PK1A4	11.91	11.12	S00PK1H1	25587571	0.12127	220	1.11142	1.09819	73048	S00PK1H2	25300211	0.158203	245	1.48386
S00PQQ	F	50-55	No	No	5/29/2014	-	-	96.6	S00PQQN1	7.69	2624522	34038	2.15	S00PQQB4	94242158	93.37	22.82	22.04	S00PQQB1	86105022	93.71	19.99	22.59	S00PQQB3	51215069	90.27	27.54	31.09	S00PQQ54	11.48	10.89	S00PQQ51	11.18	11.14	S00PQQA3	12.17	11.41	S00PQQH3	27494172	0.119698	220	1.11421	1.09733	61331	S00PQQH1	10688364	0.037114	290	1.11305
S00PVG	F	60-65	no data	no data	5/30/2014	92	98.9	99.2	S00PVGDN1	9.85	2634558	34310	2.16	S00PVGB5	87343221	93.42	20.78	20.84	S00PVGB2	83773677	93.75	18.44	21.65	S00PVGB3	50951163	90.18	29.23	31.59	S00PVG55	11.68	11.2	S00PVG51	11.38	10.97	S00PVGA3	12.24	11.4	S00PVGH3	31663954	0.212028	225	1.32862	1.30566	96136	S00PVGH1	13570664	0.13268	265	1.54762
S00PWE	M	50-55	no data	no data	5/30/2014	94.6	97.5	94	S00PWEDN1	10.14	2613647	33972	2.16	S00PWEB4	85349355	92.57	25.29	24.79	S00PWEB1	99032743	93.99	18.34	22.3	S00PWEB3	51351140	90.94	29.16	29.74	S00PWE54	11.56	11.23	S00PWE51	11.2	11.19	S00PWEA3	11.63	10.88	S00PWEH3	27161819	0.206817	220	1.24747	1.26048	90387	S00PWEH1	10302333	0.048862	265	1.13543
S00PYA	F	65-70	No	Yes	41676	95	97.5	95.2	S00PYAN1	9.77	2643690	34626	2.15	S00PYAB3	73741719	93.6	22.56	23.11	S00PYAB5	94147604	93.11	18.08	21.53	S00PYAB1	60574757	91.12	28.12	29.68	S00PYA52	11.67	11.34	S00PYA53	11.4	11.08	S00PYAA1	11.84	11.03	S00PYAH2	30274475	0.211664	230	1.27218	1.23812	94238	S00PYAH3	10626753	0.126364	260	1.84089
S00Q00	F	75-80	No	No	41676	94.7	98.4	95.2	S00Q00N1	12.82	2624134	34090	2.16	S00Q00B4	99165711	92.88	23.44	22.16	S00Q00B1	96482299	92.38	20.45	23.13	S00Q00B3	55254411	91.47	23.08	25.47	S00Q0054	11	10.68	S00Q0052	11.45	11.07	S00Q00A3	11.91	11.17	-	-	-	-	-	-	-	-	-	-	-	-
S00Q4T	F	50-55	No	No	41704	93.2	98.9	94	S00Q4TN1	5.74	2632623	34293	2.16	S00Q4TB6	95916211	93.41	23.13	22.35	S00Q4TB2	78586966	93.9	19.49	21.6	S00Q4TB5	43865016	89.25	29.34	29.51	S00Q4T54	11.58	11.2	S00Q4T51	11.49	11.2	S00Q4TA3	12.13	11.46	S00Q4TH3	31045112	0.207896	230	1.54417	1.41073	78064	S00Q4TH1	28352831	0.272482	230	1.96019
S00Q5R	M	70-75	No	Yes	41735	95.3	99	95.2	S00Q5RN1	8.34	2638686	34533	2.16	S00Q5RB4	86652541	92.48	22.84	22.92	S00Q5RB1	98041433	93.6	17.15	20.27	S00Q5RB3	55059812	91.06	30.25	30.67	S00Q5R54	11.44	11.13	S00Q5R51	11.72	11.58	S00Q5RA3	12.19	11.58	S00Q5RH3	34304738	0.237135	220	1.53162	1.32227	99633	S00Q5RH1	9363089	0.089095	290	1.47696
S00Q6P	F	65-70	No	No	41796	95.7	98.9	98	S00Q6PN1	7.66	2640302	34606	2.15	S00Q6PB4	73991859	93.19	23.22	22.52	S00Q6PB2	90677205	93.13	20.7	23.18	S00Q6PB3	49413913	91.24	26.31	27.73	S00Q6P54	11.18	10.89	S00Q6P52	11.95	11.44	S00Q6PA3	12.21	11.51	S00Q6PH3	22625621	0.101219	210	1.113	1.08686	61191	S00Q6PH1	19102135	0.093799	250	1.18598
S00QE9	F	35-40	No	Yes	41802	95.3	98.8	98.3	S00QE9N1	6.69	2621355	33916	2.16	S00QE9B7	104708578	91.22	25.45	24.7	S00QE9B1	99534727	93.41	18.87	22.45	S00QE9B6	51785615	90.55	28.86	30.32	S00QE955	11.45	11.17	S00QE951	11.11	11.04	S00QE9A4	12.3	11.57	S00QE9H3	29568241	0.093331	215	1.09974	1.07875	50640	S00QE9H1	24939393	0.203802	275	1.40045
S00QPO	F	60-65	No	No	6/17/2014	95.6	98.8	97.4	S00QPON1	6.64	2629322	34148	2.15	S00QPOB3	106224120	92.44	24.06	23.6	S00QPOB1	93240936	94.3	17.24	19.53	S00QPOB5	50758112	90.89	28.97	29.1	S00QPO53	11.57	11.27	S00QPO51	11.02	10.72	S00QPOA5	12.31	11.58	S00QPOH2	25174618	0.156799	205	1.20873	1.19535	76413	S00QPOH1	36172185	0.270623	245	1.84916
S00QQM	F	65-70	No	No	6/17/2014	96.5	99.1	98.3	S00QQMN1	5.12	2627961	34163	2.16	S00QQMB5	97009598	92.07	24.57	24.51	S00QQMB1	84867407	94.25	18.03	20.49	S00QQMB6	41653698	90.4	26.94	30.19	S00QQM53	11.58	11.11	S00QQM52	11.82	11.47	S00QQMA6	12.43	11.67	S00QQMH1	26677553	0.220488	230	1.33619	1.29082	90372	S00QQMH3	38199210	0.279863	260	1.82755
S00QRK	F	60-65	No	No	6/18/2014	93.5	98.9	93.3	S00QRKN1	5.96	2637371	34230	2.15	S00QRKB4	104899340	92.17	25.73	24.23	S00QRKB2	80800041	94.03	17.89	19.6	S00QRKB5	45445312	90.01	28.29	30.76	S00QRK53	11.1	10.8	S00QRK51	11.49	11.34	S00QRKA5	12.13	11.63	S00QRKH2	26127190	0.163089	220	1.25841	1.25232	73826	S00QRKH1	29448157	0.240449	245	1.93534
S00QTG	F	45-50	No	Yes	6/24/2014	93.9	99.3	97.3	S00QTGN1	8.54	2624255	34165	2.16	S00QTGB5	104699346	92.64	25.12	23.93	S00QTGB2	92614775	93.84	17.46	20.31	S00QTGB3	47165051	90.14	25.56	29.19	S00QTG55	10.79	10.47	S00QTG51	11.24	10.84	S00QTGA3	12.49	11.5	S00QTGH3	27333258	0.231872	240	1.28053	1.30329	82796	S00QTGH1	35370744	0.239409	295	1.51302
S00QUE	F	60-65	No	No	6/24/2014	93.4	99.5	95.1	S00QUEN1	8.64	2634786	34248	2.16	S00QUEB4	87585956	92.39	24.89	23.12	S00QUEB1	112628587	93.48	20.48	24.38	-	-	-	-	-	S00QUE54	11.47	11.21	S00QUE51	11.55	11.25	-	-	-	S00QUEH2	33612157	0.159138	230	1.12293	1.16452	76623	S00QUEH1	25511087	0.21247	290	1.60566
S00QWA	F	65-70	No	No	6/26/2014	92.8	99.2	99.3	S00QWAN1	8.88	2642501	34479	2.16	-	-	-	-	-	S00QWAB1	83440380	93.97	20.58	22.22	S00QWAB3	50145601	90.96	28.88	28.69	S00QWA55	11.56	11.3	S00QWA51	11.4	11.05	S00QWAA3	12.08	11.54	S00QWAH3	24611412	0.175187	225	1.22152	1.1827	79721	S00QWAH1	29227880	0.278199	290	1.67728
S00R0X	F	60-65	No	No	6/30/2014	97.3	98.8	95.3	S00R0XN1	10.2	2637549	34512	2.15	S00R0XB4	86674683	93.46	24.21	23.17	S00R0XB1	91859543	94.35	19.25	21.98	S00R0XB3	50390994	90.96	27.28	28.81	S00R0X54	11.63	11.15	S00R0X51	11.47	11.13	S00R0XA3	12.33	11.69	S00R0XH2	27547359	0.224517	230	1.3095	1.2612	87658	S00R0XH1	15819904	0.104559	220	1.32222
S00R1V	F	55-60	No	Yes	41646	96.3	99	98.6	S00R1VDN1	8.54	2645137	34447	2.15	S00R1VB4	87127975	93.09	24.13	22.85	S00R1VB1	98250928	93.63	17.38	21.69	S00R1VB3	47190133	89.7	28.95	31.21	S00R1V54	10.14	9.57	S00R1V51	11.67	11.57	S00R1VA3	12.43	11.72	S00R1VH3	26760307	0.227064	250	1.37949	1.3618	88750	S00R1VH1	15950662	0.068731	210	1.16256
S00R9F	F	60-65	No	Yes	41705	96.7	98.9	97.2	S00R9FN1	7.27	2632840	34542	2.16	S00R9FB4	102411657	92.16	25.68	24.64	S00R9FB1	86734583	94.3	18.09	20.66	S00R9FB3	43669666	89.44	29.24	31.84	S00R9F54	11.48	11.14	S00R9F52	10.98	10.76	-	-	-	S00R9FH3	34470835	0.121387	225	1.12761	1.15282	55397	S00R9FH1	35835941	0.254743	250	1.72675
S00RAD	M	60-65	No	Yes	41736	97.3	98.2	96.3	S00RADN1	7.34	2643140	34550	2.16	S00RADB2	101260447	91.64	26.73	25.39	S00RADB5	92408031	92.7	21.29	25.79	S00RADB1	55485720	91	27.11	27.68	S00RAD52	11.18	10.99	S00RAD55	10.78	10.54	S00RADA1	12.55	11.85	S00RADH2	27316175	0.156318	215	1.39491	1.26933	66137	S00RADH3	27013297	0.240319	285	1.85142
S00RBB	M	60-65	No	No	41824	96	98.7	97.6	S00RBBN1	5.69	2631442	34525	2.16	S00RBBB5	106100200	92.21	24.06	25.05	S00RBBB1	76277378	92.96	20.45	24.03	S00RBBB3	49243169	90.45	27.87	30.45	S00RBB54	11.59	11.33	S00RBB51	11.48	11.35	S00RBBA3	12.65	11.97	-	-	-	-	-	-	-	S00RBBH1	28300199	0.227337	240	1.88478
S00RC9	F	30-35	No	No	41828	96.2	98.6	98.5	S00RC9N1	7	2626803	34291	2.16	S00RC9B5	104464045	91.65	26.4	25.16	S00RC9B2	91141976	93.28	18.47	21.05	S00RC9B3	41144556	89.62	27.68	29.22	S00RC955	11.64	11.32	S00RC952	11.25	10.99	S00RC9A3	12.21	11.63	S00RC9H3	30857052	0.243204	230	1.39094	1.29406	99354	S00RC9H1	29749541	0.258356	225	1.89418
S00RD7	M	55-60	No	No	41889	96.6	98.7	98.9	S00RD7N1	5.32	2635740	34337	2.16	S00RD7B4	104833469	92.55	26.69	23.92	S00RD7B2	83742071	93.02	21.18	23.13	S00RD7B1	49678260	90.97	27.24	28.88	S00RD754	11.54	11.39	S00RD752	10.77	10.79	S00RD7A1	12.19	11.23	S00RD7H3	27456487	0.190469	205	1.29765	1.26529	97952	S00RD7H2	27626366	0.242229	225	1.63482
S00RMQ	M	65-70	No	Yes	41950	97.3	98.6	95	S00RMQN1	9	2640899	34313	2.15	S00RMQB3	105525554	92.51	25.66	24.13	S00RMQB5	89057951	93.9	16.88	20.37	S00RMQB1	43493574	90.11	29.11	30.38	S00RMQ52	11.64	11.21	S00RMQ55	11.17	10.8	S00RMQA1	12.12	11.35	S00RMQH2	24657145	0.19737	215	1.3539	1.2808	78616	S00RMQH3	20470703	0.213367	225	1.9395
S00S2P	F	60-65	No	No	41950	96.1	98.6	92.1	S00S2PN1	6.27	2624540	34278	2.15	S00S2PB7	90807502	92.94	25.12	23.71	S00S2PB1	78060477	94.21	18.39	22.76	S00S2PB3	45479054	91.68	25.06	26.66	S00S2P56	11.54	11.39	S00S2P51	11.52	11.33	S00S2PA3	12.22	11.37	S00S2PH4	27313630	0.192977	215	1.27479	1.26355	85489	S00S2PH1	34642535	0.251624	225	1.76896
S00S4L	F	45-50	No	No	7/15/2014	95	97.3	96.9	S00S4LN1	7.97	2646464	34665	2.15	S00S4LB5	99907772	90.69	26.83	25.63	S00S4LB2	84557434	93.72	19.17	21.37	S00S4LB3	44909725	90.52	27.98	29.92	S00S4L54	11.62	11.28	S00S4L51	11.46	11.11	S00S4LA3	12.48	11.49	S00S4LH3	26944717	0.123778	215	1.21078	1.20507	61628	S00S4LH1	29261067	0.233262	240	2.06807
S00S6H	F	70-75	No	Yes	7/18/2014	95	98.9	90.3	S00S6HN1	8.54	2624574	34125	2.15	S00S6HB5	85512745	92.63	21.82	21.24	S00S6HB2	74162875	94.27	16.24	19.32	-	-	-	-	-	S00S6H54	11.63	11.18	S00S6H52	10.97	10.88	-	-	-	S00S6HH2	27041606	0.181555	215	1.14251	1.14492	96641	S00S6HH1	22047960	0.105117	200	1.27067
S00S7F	F	60-65	No	No	7/21/2014	95.3	97.4	98.4	S00S7FN1	10.2	2634210	34356	2.15	S00S7FB5	105669328	92.06	25.32	24.18	S00S7FB2	105333884	94.56	15.55	18.92	S00S7FB4	42319483	90.1	26.99	31.3	S00S7F55	10.92	10.62	S00S7F51	10.95	10.8	S00S7FA3	11.93	11.22	S00S7FH3	26893055	0.190989	220	1.26795	1.2477	83797	S00S7FH1	21190512	0.223841	255	1.95446
S00SE1	F	60-65	No	No	7/22/2014	97.5	99	96.5	S00SE1N1	11.89	2643591	34431	2.16	S00SE1B4	85195409	92.94	25.42	25.2	S00SE1B1	94304268	94.02	18.56	20.92	S00SE1B3	43791253	91.88	26.89	26.63	S00SE154	11.72	11.36	S00SE152	11.5	11.06	S00SE1A3	11.99	11.15	S00SE1H3	22588924	0.193328	230	1.31368	1.25589	76339	S00SE1H1	30390973	0.171899	220	1.55245
S00SHW	F	60-65	No	Yes	7/23/2014	97.1	98.5	98.8	S00SHWN1	7.99	2636937	34577	2.16	S00SHWB4	85251905	92.21	25.23	24.15	S00SHWB1	88273947	95.67	14.91	18.51	S00SHWB3	59016656	89.79	28.2	30.89	S00SHW54	10.86	10.57	S00SHW52	11.17	10.95	S00SHWA3	12.22	11.36	S00SHWH3	33868486	0.223633	210	1.2508	1.22722	108027	S00SHWH1	19647555	0.136046	195	1.51805
S00SJS	M	55-60	No	Yes	7/24/2014	93.5	99.1	94.3	S00SJSN1	7.35	2637672	34368	2.16	S00SJSB3	105964295	92.2	24.78	23.05	S00SJSB5	99581676	94.14	16.34	19.55	-	-	-	-	-	S00SJS52	11.12	10.75	S00SJS54	11.58	11.24	-	-	-	S00SJSH1	21230027	0.141218	215	1.22422	1.19269	67811	S00SJSH2	43121887	0.180411	210	1.51611
S00SMM	M	70-75	No	Yes	7/24/2014	94.7	98	98.4	S00SMMN1	7.46	2620052	34067	2.15	S00SMMB4	99088668	92.12	27.29	25.49	S00SMMB1	93869941	93.49	19.37	22.95	S00SMMB3	44375740	90	28.53	31.1	S00SMM54	11.6	11.09	S00SMM52	11.37	11.21	S00SMMA3	12.24	11.38	S00SMMH3	32731926	0.150678	215	1.20129	1.24891	70635	S00SMMH1	24918218	0.190248	225	1.55936
S00SPG	F	50-55	No	Yes	7/25/2014	95.3	99.1	96.5	S00SPGDN1	5.19	2638912	34366	2.16	S00SPGB6	101737178	91.95	26.23	25.27	S00SPGB1	88084593	93.99	18.01	22.12	S00SPGB3	49775046	90.6	27.83	30.91	S00SPG54	11.37	11.04	S00SPG51	11.48	11.14	S00SPGA3	12.32	11.43	S00SPGH3	27503220	0.153797	220	1.12053	1.0981	71525	S00SPGH1	24096040	0.134266	220	1.28193
S00SV4	F	55-60	No	Yes	7/31/2014	94	99.2	97.1	S00SV4N1	7.81	2634555	34088	2.16	S00SV4B5	101562696	92.88	24.6	23.65	S00SV4B1	98705252	94.69	16.64	19.89	S00SV4B3	53554677	90.39	27.9	29.91	S00SV454	11.1	10.99	S00SV451	11.62	11.31	S00SV4A3	12.48	11.6	S00SV4H3	24702491	0.15138	220	1.22838	1.22487	66001	S00SV4H2	42654277	0.170717	225	1.42311
S00SX0	M	65-70	No	Yes	41737	95.9	98.7	67.7	S00SX0N1	5.72	2629257	34152	2.16	S00SX0B4	82844604	92.28	23.02	22.94	S00SX0B1	92046299	93.51	19.68	21.73	-	-	-	-	-	S00SX053	11.02	10.72	S00SX051	11.21	10.98	-	-	-	S00SX0H2	28918566	0.138892	220	1.13454	1.15341	66023	S00SX0H1	23547676	0.153329	220	1.25581
S00SYZ	F	70-75	No	No	41767	95.7	98.7	98.8	S00SYZN1	6.8	2647210	34402	2.16	S00SYZB5	103372071	91.45	27.3	26.19	S00SYZB1	91951100	93.83	18.99	21.99	S00SYZB4	35966917	88.54	28.22	33.49	S00SYZ55	11.04	10.83	S00SYZ51	10.93	10.61	S00SYZA3	12.03	11.65	S00SYZH3	28835540	0.185791	220	1.27363	1.27049	74685	S00SYZH1	24728172	0.112447	220	1.13838
S00T4H	F	65-70	No	Yes	41951	95.1	99.3	97.4	S00T4HN1	8.03	2638375	34215	2.15	S00T4HB4	98023792	91.55	24.68	24.49	S00T4HB1	83465411	93.83	18.58	21.17	S00T4HB3	50574817	90.08	27.66	30.55	S00T4H54	10.84	10.7	S00T4H51	11.76	11.5	S00T4HA3	12.04	11.52	S00T4HH3	26666043	0.240929	230	1.37073	1.29295	92136	S00T4HH1	25152664	0.178995	225	1.63837
S00T5F	F	70-75	No	Yes	41981	94.9	98.8	94.7	S00T5FN1	10.61	2620861	34109	2.16	S00T5FB4	100420318	93.11	21.15	20.77	S00T5FB1	87190776	93.2	22.74	24.74	-	-	-	-	-	S00T5F54	11.32	11.08	S00T5F51	11.32	11.06	-	-	-	S00T5FH2	26251745	0.143674	205	1.47606	1.27506	56853	S00T5FH1	40984000	0.215836	215	1.73201
S00T6D	M	60-65	No	No	8/13/2014	96.3	98.4	96.8	S00T6DN1	11.07	2642800	34717	2.16	S00T6DB4	104060548	91.47	26.62	25.6	S00T6DB1	81885213	94.47	17.08	19.56	S00T6DB3	49571615	90.37	28.89	30.8	S00T6D54	11.01	10.61	S00T6D52	11.62	11.29	S00T6DA3	12.23	11.47	S00T6DH3	28619789	0.094332	215	1.10481	1.06904	46922	S00T6DH1	35765738	0.065093	230	1.04727
S00TA5	F	65-70	No	Yes	8/14/2014	94.7	98.4	98.2	S00TA5N1	10	2648820	34673	2.16	-	-	-	-	-	S00TA5B2	93706523	93.47	17.86	21.47	S00TA5B3	44378510	89.63	26	30.43	S00TA554	11.21	10.62	S00TA552	11.2	11.1	S00TA5A3	12.16	11.35	S00TA5H3	26034527	0.067211	225	1.05262	0.945461	46311	S00TA5H1	23092443	0.141699	220	1.21801
S00TT4	M	70-75	No	Yes	8/15/2014	96.5	96.8	91.4	S00TT4N1	11.7	2631930	34396	2.16	S00TT4B5	82114112	92.52	25.18	24.12	S00TT4B1	95809712	93.57	20.42	23.18	-	-	-	-	-	S00TT454	11.33	11.08	S00TT451	11.62	11.38	-	-	-	S00TT4H2	34544005	0.144909	215	1.14384	1.17031	64843	S00TT4H1	24378443	0.092109	205	1.1515
S00U1J	M	60-65	No	Yes	8/19/2014	96.1	99.6	91.1	S00U1JN1	8.34	2630884	34414	2.15	S00U1JB5	105699028	91.33	25.81	25.27	S00U1JB1	96373778	94.18	17.34	19.87	S00U1JB3	51132430	90.63	28.36	29.7	S00U1J54	11.54	11.23	S00U1J51	11.53	11.41	S00U1JA3	12.31	11.49	S00U1JH3	34706057	0.241865	215	1.66204	1.33033	93411	S00U1JH1	22788047	0.191457	220	1.97754
S00U3F	F	65-70	No	Yes	8/20/2014	94.8	99.4	89.7	S00U3FN1	7.88	2644594	34622	2.16	S00U3FB4	82006076	92.87	24.06	23.41	S00U3FB1	99133499	94.56	17.32	20.22	-	-	-	-	-	S00U3F54	11.28	11.01	S00U3F52	11.55	11.3	-	-	-	S00U3FH2	34563028	0.232924	215	1.56593	1.29016	91637	S00U3FH1	42317732	0.197864	220	1.79443
S00U5B	M	55-60	No	Yes	8/22/2014	96.6	98.2	95.3	S00U5BN1	8.73	2637464	34516	2.15	S00U5BB4	101696480	92.11	27.51	25.04	S00U5BB1	95846936	94.2	18.41	20.69	S00U5BB3	43848413	89.83	26.94	30.47	S00U5B54	11.32	10.98	S00U5B52	11.31	11.29	S00U5BA3	12.32	11.33	S00U5BH3	60801690	0.17507	220	1.11522	1.22102	74807	S00U5BH1	26852572	0.101674	215	1.14627
S00U77	M	60-65	No	Yes	8/26/2014	90	99.5	79.1	S00U77N1	5.72	2648180	34741	2.16	S00U77B4	84024296	92.99	25.49	24.21	S00U77B1	82458872	94.12	20.13	21.91	-	-	-	-	-	S00U7754	11	10.71	S00U7751	11.22	10.89	-	-	-	S00U77H3	24522780	0.114123	215	1.14195	1.10877	54214	S00U77H1	29916975	0.139866	220	1.28363
S00U93	F	45-50	No	Yes	8/26/2014	90	99.4	96.3	S00U93N1	8.57	2637118	34541	2.16	S00U93B4	87020424	92.89	23.99	23.93	S00U93B1	93858678	92.64	20.54	23.3	S00U93B3	53342281	91.17	26.3	27.7	S00U9354	11.34	11.19	S00U9351	11.67	11.3	S00U93A3	11.8	11.21	S00U93H3	22825297	0.16201	220	1.1542	1.10797	72414	S00U93H1	28856611	0.177058	215	1.22443
S00UKI	M	55-60	no data	Yes	41707	96.8	98.9	95.8	S00UKIN1	6	2639033	34332	2.15	S00UKIB4	96092803	92.77	23.17	21.81	S00UKIB1	94544907	93.61	18.26	21.25	S00UKIB3	45456619	90.34	28.41	29.44	S00UKI54	11.42	11.33	S00UKI52	11.61	11.12	S00UKIA3	12.1	11.36	S00UKIH3	30232275	0.176149	215	1.17512	1.18608	77383	S00UKIH1	28700260	0.132563	210	1.23664
S00UME	M	45-50	No	No	41738	95	99.4	92.3	S00UMEN1	6.11	2635003	34218	2.16	S00UMEB4	89625433	93.29	24.11	22.67	S00UMEB1	84165837	93.13	21	22.81	S00UMEB3	57738218	90.2	25	28.01	S00UME54	11.23	11.16	S00UME51	11.39	11.36	S00UMEA3	12.1	11.39	S00UMEH1	27597351	0.185843	220	1.22737	1.22011	87570	S00UMEH2	27844694	0.133668	195	1.24071
S00V57	F	65-70	No	No	9/15/2014	95.8	98.7	90.9	S00V57N1	11.05	2639652	34477	2.15	S00V57B4	90503222	94.61	24.75	21.18	S00V57B1	87812854	93.04	19.41	21.65	S00V57B3	47033473	90.92	25.63	28.56	S00V5754	10.83	10.6	S00V5751	11.4	11.26	S00V57A3	12.31	11.39	S00V57H3	61727663	0.042754	215	1.02464	0.951156	32853	S00V57H1	21736176	0.154967	195	1.35849
S00V65	F	65-70	No	No	9/16/2014	96.6	98.9	97.2	S00V65N1	9	2629272	34146	2.15	S00V65B5	89133959	93.47	22.49	21.24	S00V65B1	105073720	92.61	21.1	23.58	S00V65B4	41810614	90.34	27.68	30.38	S00V6556	11.65	11.31	S00V6552	11.57	11.41	S00V65A4	12.36	11.51	S00V65H3	24127139	0.048069	210	1.05848	0.906588	41619	S00V65H1	24757223	0.113122	230	1.19305
S00VGM	F	65-70	No	Yes	9/19/2014	95.4	99.1	95.5	S00VGMN1	10.84	2627353	34412	2.16	S00VGMB4	83923121	93.95	23.2	21.6	S00VGMB1	95632140	94.39	17.9	19.86	-	-	-	-	-	S00VGM54	10.99	10.74	S00VGM52	11.85	11.53	S00VGMA3	12.33	11.47	S00VGMH3	50827450	0.210261	265	1.16787	1.34003	70838	S00VGMH1	28004609	0.217941	215	1.4227
S00VVT	F	65-70	No	No	9/23/2014	95.8	98	90.9	S00VVTN1	10.07	2625029	34092	2.15	S00VVTB4	99452929	92.99	25.5	23.15	-	-	-	-	-	-	-	-	-	-	S00VVT54	11.24	11.03	S00VVT51	11.47	10.91	-	-	-	S00VVTH3	58873189	0.181919	225	1.18665	1.34458	64363	S00VVTH1	22994717	0.195654	210	1.78894
S00W29	F	50-55	No	Yes	41830	91.6	98.3	96.4	S00W29N1	11.74	2649312	34448	2.16	S00W29B3	90945269	93	24.63	22.25	S00W29B1	93785178	93.17	20.04	22.12	S00W29B5	37365972	90.19	28.48	30.12	S00W2953	11.77	11.28	S00W2952	11.55	11.38	S00W29A5	11.76	11.22	S00W29H2	26556882	0.133434	225	1.09672	1.05094	65077	-	-	-	-	-
S00W45	F	65-70	No	No	41830	97	98.9	91.9	S00W45N1	7.42	2639484	34655	2.15	S00W45B3	95715157	93.47	22.48	21.03	S00W45B1	89140916	93.86	18.38	20.95	S00W45B5	49168964	90.35	29.23	29.3	S00W4553	11.2	10.86	S00W4552	11.73	11.51	S00W45A5	11.93	11.34	S00W45H2	24323326	0.144324	235	1.17489	1.20225	69546	-	-	-	-	-
S00WKA	F	65-70	No	No	10/15/2014	92.6	94.4	95.7	S00WKAN1	5.97	2644058	34439	2.15	S00WKAB4	87316065	93.85	21.95	21.3	S00WKAB1	99775916	93.11	19.95	21.68	S00WKAB3	49037436	90.07	28.32	30.38	S00WKA54	11.87	11.29	S00WKA52	11.05	11.2	S00WKAA3	12.13	11.25	S00WKAH3	27230575	0.183478	205	1.30337	1.26876	81807	S00WKAH1	26037991	0.201879	225	1.66641
S00WP0	F	65-70	No	No	10/16/2014	91.8	96.2	98.4	S00WP0N1	7	2642373	34573	2.16	S00WP0B4	101851771	93.53	23.4	21.81	S00WP0B1	91765419	94.32	18.05	20.89	S00WP0B3	72900347	90.53	27.1	29.8	S00WP054	11.26	10.79	S00WP051	11.88	11.43	S00WP0A3	12.18	11.4	S00WP0H3	26296639	0.218903	245	1.63654	1.47944	69736	S00WP0H1	24018374	0.189456	215	1.66942
S00WQZ	F	60-65	No	No	10/16/2014	91.6	96.6	94.2	S00WQZN1	5.38	2609193	33986	2.16	S00WQZB4	93216711	93.31	22.82	22.46	S00WQZB1	96420832	93.64	18.85	21.54	S00WQZB3	50681172	91.65	26.44	28.33	S00WQZ54	11.07	10.81	S00WQZ51	11.03	11.07	S00WQZA3	12.31	11.54	S00WQZH3	39498644	0.221593	235	1.39081	1.33721	80107	-	-	-	-	-
S00WRX	F	50-55	No	Yes	10/17/2014	94.6	97.6	97.1	S00WRXN1	7.07	2642912	34378	2.15	S00WRXB4	88169448	93.5	25.6	23.27	S00WRXB1	123331545	95.28	17.86	19.82	S00WRXB3	56617085	91.07	27.57	29.46	S00WRX54	11.67	11.25	S00WRX51	11.45	11.32	S00WRXA3	12.42	11.46	-	-	-	-	-	-	-	-	-	-	-	-
S00WTT	F	55-60	No	No	10/22/2014	94.4	95	98.5	S00WTTN1	9.35	2652002	34794	2.15	S00WTTB4	83764298	93.85	21.85	21.49	S00WTTB1	127260230	95.28	19.61	21.66	S00WTTB3	43296763	83.69	23.76	29.75	S00WTT54	11.71	11.39	S00WTT51	11.43	11.2	-	-	-	S00WTTH3	27617190	0.153095	215	1.16945	1.27411	87695	S00WTTH1	12096421	0.117996	220	1.63198
S00XGE	M	60-65	No	No	41740	92.7	95.9	95.6	S00XGEN1	6.73	2632507	34295	2.16	S00XGEB4	98928609	93.02	24.58	22.63	S00XGEB1	89670617	93.19	19.91	22.08	S00XGEB3	46755657	78.86	22.1	28.83	S00XGE54	11.11	11.16	S00XGE51	11.51	11.15	-	-	-	-	-	-	-	-	-	-	S00XGEH1	6190236	0.040207	225	1.13749
S00XHC	M	55-60	no data	no data	41740	92.9	97.2	94.2	S00XHCN1	8.03	2635890	34327	2.16	S00XHCB4	96508058	93.79	23.53	21.58	S00XHCB1	96321173	93.24	17.69	20.61	S00XHCB3	44842882	76.41	23.55	29.59	S00XHC54	11.95	11.37	S00XHC51	11.58	11.43	-	-	-	S00XHCH3	26838631	0.087483	215	1.06219	0.921482	48897	-	-	-	-	-
S00XK6	F	65-70	No	No	41831	93.7	98.7	95.1	S00XK6N1	10.38	2626410	34139	2.16	S00XK6B4	98933047	93.36	24.54	22.5	-	-	-	-	-	S00XK6B1	50516506	81.32	22.21	28.5	S00XK654	11.2	10.93	S00XK652	11.11	10.96	-	-	-	S00XK6H2	30134112	0.078633	225	1.04312	0.830058	48874	S00XK6H3	8347133	0.032917	205	1.11545
S00XRT	F	75-80	No	No	11/13/2014	94.1	97.3	92.3	S00XRTDN1	10.49	2630286	34362	2.15	S00XRTB4	103236250	93.38	22.58	21.2	-	-	-	-	-	S00XRTB3	45898470	83.61	24.97	29.72	S00XRT54	11.02	10.94	S00XRT51	11.69	11.31	-	-	-	S00XRTH3	26719958	0.068978	220	1.06034	0.883248	43064	S00XRTH1	6013472	0.063221	235	1.1955
S00YBK	M	65-70	no data	no data	11/17/2014	92.6	97.3	92.4	S00YBKN1	10.19	2612329	34020	2.16	S00YBKB4	88899848	93.74	22.14	21.22	S00YBKB1	84370955	92.76	20.74	22.66	S00YBKB3	45746123	80.46	21.58	27.41	S00YBK54	10.99	10.69	S00YBK52	11.45	11.3	-	-	-	S00YBKH3	19859663	0.147014	225	1.20779	1.17518	66145	-	-	-	-	-
S00YCI	M	65-70	Yes	Yes	11/18/2014	93.5	95.6	96.7	S00YCIN1	10.65	2622872	34259	2.16	S00YCIB4	95828007	92.77	23.01	21.38	S00YCIB1	95419131	94.41	15.3	18.52	S00YCIB3	49531828	86.36	27.24	31.97	S00YCI54	11.31	11.29	S00YCI52	11.58	11.3	-	-	-	S00YCIH3	72908345	0.148378	210	1.21945	1.27673	59066	S00YCIH1	26300483	0.221047	235	1.74004
S00YEE	M	45-50	No	No	11/18/2014	90	96.3	95.5	S00YEEN1	11.53	2636536	34498	2.16	S00YEEB4	99440389	93.19	24.66	22.21	S00YEEB1	85959124	93.64	19.74	21.48	S00YEEB3	53961730	76.39	20.74	28.09	S00YEE54	11.69	11.51	S00YEE51	11.42	11.35	-	-	-	S00YEEH3	38086282	0.199397	220	1.4321	1.41254	79317	S00YEEH1	30511505	0.218331	225	1.78354
S00YH8	F	60-65	No	Yes	11/24/2014	92.2	97.8	95	S00YH8N1	7.69	2643844	34577	2.15	S00YH8B4	80339690	93.67	22.52	21.43	-	-	-	-	-	S00YH8B3	54308758	82.9	24.49	30.75	S00YH854	11.69	11.42	S00YH852	11.2	10.99	-	-	-	S00YH8H3	62575470	0.03892	205	1.01786	0.779877	31073	S00YH8H1	11168519	0.125351	220	1.63289
S00YK2	M	55-60	Yes	Yes	11/26/2014	90.4	98.3	96.6	S00YK2N1	6.58	2638826	34336	2.15	S00YK2B4	90658805	93.67	23.64	21.62	S00YK2B1	93641479	93.55	17.68	19.56	S00YK2B3	51101162	85.24	25.17	30.44	S00YK254	9.69	9.44	S00YK252	10.95	10.7	-	-	-	S00YK2H3	25755519	0.08825	215	1.05234	0.816942	56545	S00YK2H1	18094978	0.079062	220	1.15008
S00YRP	F	75-80	No	Yes	11/27/2014	94.7	96.5	96.7	S00YRPN1	8.39	2637445	34322	2.16	S00YRPB4	92393123	93.63	22.11	21.57	S00YRPB1	128100286	94.7	18.68	20.21	S00YRPB3	52359903	79.04	22.22	28.53	S00YRP54	11.23	10.98	S00YRP52	11.76	11.58	-	-	-	S00YRPH3	25677936	0.134798	215	1.07562	0.941123	76435	-	-	-	-	-
S00YVH	M	50-55	No	Yes	11/28/2014	95.7	97.4	94.3	S00YVHN1	5.43	2644214	34551	2.15	S00YVHB4	93107202	93.48	25.22	23.04	S00YVHB1	92316419	93.64	18.42	21.31	S00YVHB3	46857795	78.62	21.58	28.78	S00YVH54	11.23	11.04	S00YVH51	11.17	11.11	-	-	-	S00YVHH3	27476424	0.187429	230	1.22966	1.25094	75493	S00YVHH1	11893998	0.091265	215	1.1947
S0100M	F	65-70	No	No	41651	93.9	96.4	97.2	S0100MN1	5.99	2640954	34377	2.16	S0100MB5	98714631	93.86	20.95	19.71	S0100MB1	125835185	95.68	16.97	18.85	S0100MB3	55121117	86.6	24.75	31.46	S0100M55	11.28	10.92	S0100M52	10.86	10.83	-	-	-	S0100MH3	23733528	0.13242	215	1.21871	1.19974	61202	S0100MH1	28289926	0.055307	245	1.0509
S010B0	M	65-70	No	No	41863	96	98	88.5	S010B0N1	6.39	2646275	34466	2.15	S010B0B3	86432513	92.44	24.4	23.82	S010B0B1	89034344	91.83	21.68	24.23	S010B0B5	50485115	73.16	16.75	24.08	S010B053	11.45	11.27	S010B051	11.51	11.28	-	-	-	S010B0H3	28132965	0.136098	215	1.20169	1.17918	54965	S010B0H1	33637269	0.092941	230	1.13918
S010MF	F	65-70	No	No	41955	95.4	93.8	98.5	S010MFN1	6.69	2647594	34421	2.15	S010MFB5	116163631	94.76	23.26	21.44	S010MFB1	90267921	93.65	18.5	21	S010MFB4	47153965	76	21	26.33	S010MF55	11.31	10.94	S010MF51	10.83	10.93	-	-	-	-	-	-	-	-	-	-	-	-	-	-	-
S010P9	F	35-40	no data	no data	41955	94.7	93.3	97	S010P9N1	6.62	2627190	34120	2.16	S010P9B4	97826953	93.36	25.08	23.05	S010P9B1	80209844	91.94	20.41	23.46	S010P9B3	51312826	84.98	25.53	32.18	S010P954	11.33	11.08	S010P952	11.55	10.91	-	-	-	-	-	-	-	-	-	-	-	-	-	-	-
S010VY	F	50-55	No	No	41985	95.4	97	97.2	S010VYN1	6.54	2625132	34428	2.16	S010VYB4	123776298	94.95	21.9	20.46	S010VYB1	83701525	92.56	22.15	24.81	S010VYB3	46406790	81.07	23.83	29.01	S010VY54	11.34	11.02	S010VY52	11.55	11.32	-	-	-	-	-	-	-	-	-	-	-	-	-	-	-
S011AZ	F	60-65	No	No	42339	95.3	96.5	98.5	S011AZN1	6.46	2633158	34274	2.16	S011AZB5	90969507	93.43	23.09	22.07	S011AZB2	114052152	94.27	18.17	20.98	S011AZB3	57622440	71.04	11.89	25.28	S011AZ54	11.87	11.4	S011AZ51	11.48	11.12	-	-	-	-	-	-	-	-	-	-	-	-	-	-	-
S011DT	M	25-30	no data	no data	1/13/2015	93.3	96.1	95.4	S011DTDN1	5.96	2626903	34373	2.16	S011DTB7	96294062	93.1	24.35	22.07	S011DTB2	104301811	92.87	17.55	21.11	S011DTB4	51737678	84.56	23.83	26.57	S011DT56	11.34	10.83	S011DT51	11.23	11.03	-	-	-	-	-	-	-	-	-	-	-	-	-	-	-
S011ER	F	55-60	No	No	1/13/2015	93.6	97.6	98.8	S011ERN1	5.43	2633943	34497	2.16	S011ERB4	93615802	93.22	23.23	21.81	S011ERB1	98803805	92.91	17.47	20.86	S011ERB3	53391231	73.53	18.89	25.92	S011ER54	10.39	10.14	S011ER51	11.51	11.25	-	-	-	-	-	-	-	-	-	-	-	-	-	-	-
S011HL	F	65-70	no data	no data	1/15/2015	90.6	95.3	96.8	S011HLN1	6.58	2622844	34103	2.15	S011HLB4	108234111	92.83	22.65	21.64	S011HLB1	98330530	93.35	18.19	20.87	S011HLB3	53189482	83.18	25.68	29.87	S011HL54	10.93	10.8	S011HL51	11.66	11.22	-	-	-	-	-	-	-	-	-	-	-	-	-	-	-
S011JH	F	55-60	No	No	1/16/2015	94.7	97.8	97.6	S011JHDN1	5.77	2636101	34449	2.16	S011JHB2	103340558	93.05	25.08	22.57	S011JHB4	101052396	93.01	17.72	21.21	S011JHB1	47236569	82.39	24.43	28.22	S011JH53	11.45	10.94	S011JH54	11.5	11.2	-	-	-	-	-	-	-	-	-	-	S011JHH3	23215184	0.056555	180	1.04285
S011UW	M	55-60	no data	no data	1/16/2015	91	98.6	96.4	S011UWDN1	5	2640749	34447	2.16	S011UWB4	87173229	93.63	23.9	22.38	S011UWB1	86335288	94.68	17.11	19.69	S011UWB3	55399037	84.14	21.57	26.28	S011UW55	11	10.84	S011UW51	10.78	10.83	-	-	-	-	-	-	-	-	-	-	-	-	-	-	-
S01238	F	50-55	No	No	1/19/2015	94.9	98.1	96.7	S01238N1	6.07	2648972	34349	2.16	S01238B4	105204936	94.55	24.86	21.33	S01238B2	94353129	92.75	19.22	21.96	S01238B3	46857487	82.33	22.88	27.87	S0123854	11.68	11.25	S0123851	11.79	11.09	-	-	-	-	-	-	-	-	-	-	-	-	-	-	-
S01246	F	30-35	no data	no data	1/20/2015	91.5	99	95.3	S01246N1	6.23	2644403	34436	2.15	S01246B4	96578689	93.4	24.55	22.32	S01246B1	92495260	93.38	17.73	20.63	S01246B3	53737557	88.84	24.64	28	S0124654	11.2	10.82	S0124651	11.05	10.85	-	-	-	-	-	-	-	-	-	-	S01246H1	22286860	0.029629	155	1.03372
S0130A	M	45-50	No	No	1/21/2015	93.6	98	94.7	S0130AN1	6.58	2616970	34083	2.15	S0130AB2	102884968	93.32	23.77	21.91	S0130AB5	86808483	93.49	18.87	21.74	S0130AB1	45905527	81.16	21.84	26.82	S0130A53	10.66	10.73	S0130A54	11.07	10.98	-	-	-	-	-	-	-	-	-	-	S0130AH3	20656806	0.060349	190	1.08318
S01342	F	40-45	no data	no data	1/21/2015	91.8	98.2	98.4	S01342N1	6.88	2634308	34403	2.16	S01342B4	107249973	93.22	23.37	21.95	S01342B1	116123613	94.32	18.52	20.78	S01342B3	44222155	73.6	17.27	26.29	S0134254	10.86	10.96	S0134251	11.32	11.05	-	-	-	-	-	-	-	-	-	-	S01342H1	19704016	0.075333	175	1.14419
S0137X	F	45-50	No	Yes	1/22/2015	93.3	98.2	96.3	S0137XN1	8.66	2641639	34422	2.16	S0137XB5	101582064	93.46	22.3	20.61	S0137XB1	104428743	94.1	16.18	19.23	S0137XB3	55728695	79.92	22.95	28.96	S0137X54	11.22	10.82	S0137X51	10.89	10.69	-	-	-	-	-	-	-	-	-	-	S0137XH1	21080354	0.051851	170	1.06422
S013CN	F	55-60	No	No	1/22/2015	93.7	99.5	93.8	S013CNN1	7.11	2647978	34297	2.15	S013CNB4	93785690	93.23	23.51	21.55	S013CNB1	96776529	93.27	18.33	21.05	S013CNB3	58044675	80.87	21.43	28.01	S013CN54	11.51	10.88	S013CN51	10.87	10.71	-	-	-	-	-	-	-	-	-	-	S013CNH1	24471271	0.008655	135	1.02045
S013DL	F	50-55	no data	no data	1/23/2015	93.6	98.3	96	S013DLN1	7.69	2611507	34047	2.16	S013DLB4	103266585	92.33	25.12	23.28	S013DLB1	85455051	92.58	19.99	22.57	S013DLB3	49286376	83	23.96	28.36	S013DL54	11.24	10.95	S013DL51	11.25	11.01	-	-	-	-	-	-	-	-	-	-	-	-	-	-	-
S013HD	F	65-70	No	No	1/26/2015	95.1	98.4	N.A.	S013HDN1	6.73	2637273	34441	2.15	S013HDB1	91774068	92.59	26.42	23.32	S013HDB3	97694817	94.12	18.87	21.82	-	-	-	-	-	S013HD52	11.43	11.11	S013HD53	11.27	11.05	-	-	-	-	-	-	-	-	-	-	-	-	-	-	-
S013J9	F	60-65	No	Yes	1/26/2015	91.8	98.6	N.A.	S013J9N1	6.28	2637851	34359	2.15	-	-	-	-	-	S013J9B2	108755845	91.76	21.02	24.31	-	-	-	-	-	-	-	-	S013J951	11.39	11.14	-	-	-	-	-	-	-	-	-	-	-	-	-	-	-
S013K7	M	65-70	No	Yes	1/26/2015	95.1	96.6	N.A.	S013K7N1	11.47	2622106	33993	2.16	S013K7B4	91204209	92.52	25.32	22.79	S013K7B2	77852242	93.54	17.06	20.09	-	-	-	-	-	S013K753	11.32	11	S013K751	11.41	11.16	-	-	-	-	-	-	-	-	-	-	S013K7H1	27822545	0.157137	180	1.22414
									197	197	197	197	197	194	194	194	194	194	192	192	192	192	192	169	169	169	169	169	196	196	196	197	197	197	132	132	132	162	162	162	162	162	162	162	174	174	174	174	174
[truncated: 30 more columns]
