# Supplementary material for: Genetic Drivers of Epigenetic and Transcriptional Variation in Human Immune Cells
Source: Cell. 2016 Nov 17;167(5):1398–1414.e24. doi: 10.1016/j.cell.2016.10.026 (PMC5119954; doi:10.1016/j.cell.2016.10.026)
Supplement: Table S2. Crossover Samples and Batch Correction, Related to Figure 1 — Crossover sample information and correlation coefficient before and after batch correction in crossover samples of RNA-seq and 450K methylation array. In Chip-seq, as ComBat cannot be applied, we used a normalization method based on library size. [file mmc2.xlsx]

## Sheet: TS2
Table S2. Related to Figure 1. Crossover samples and batch correction					Crossover sample information and correlation coefficient before and after batch correction in crossover samples of RNA-seq and 450K methylation array. In Chip-seq, as ComBat can not be applied, we used a normalization method based on library size.
RNA-seq										Gene		PSI
ID	Assay	Donor_ID	Cell_type	Original_Sequencing_Centre	Original_Sample_ID	Original_Sequencing_Library	Crossover_Sequencing_Centre	Crossover_Sample_ID	Crossover_Sequencing_Library	r before	r after	r before	r after
1	Total RNA-seq	S00JV3	Monocyte	MPIMG	S00JV3B5	Single-End	McGill	S00JV3B7	Paired-End	0.898	0.967	0.487894	0.921321
2	Total RNA-seq	S00JYY	Monocyte	MPIMG	S00JYYB6	Single-End	McGill	S00JYYB5	Paired-End	0.864	0.957	0.484834	0.910345
3	Total RNA-seq	S00K0O	Monocyte	MPIMG	S00K0OB6	Single-End	McGill	S00K0OB7	Paired-End	0.902	0.972	0.487225	0.941352
4	Total RNA-seq	S001C2	Neutrophil	MPIMG	S001C2B2	Single-End	McGill	S001C2B4	Paired-End	0.886	0.962	0.596229	0.832525
5	Total RNA-seq	S001T5	Neutrophil	MPIMG	S001T5B5	Single-End	McGill	S001T511	Paired-End	0.869	0.95	0.608007	0.93424
6	Total RNA-seq	S001YW	Neutrophil	MPIMG	S001YWB4	Single-End	McGill	S001YW11	Paired-End	0.848	0.941	0.604665	0.91581
7	Total RNA-seq	S0020M	Neutrophil	MPIMG	S0020MB1	Single-End	McGill	S0020M11	Paired-End	0.862	0.957	0.608466	0.923161
8	Total RNA-seq	S003JH	Neutrophil	MPIMG	S003JHB4	Single-End	McGill	S003JHB5	Paired-End	0.892	0.971	0.617509	0.950556
9	Total RNA-seq	S006UK	Neutrophil	MPIMG	S006UKB4	Single-End	McGill	S006UKB2	Paired-End	0.881	0.966	0.611753	0.931657
10	Total RNA-seq	S00DKC	Neutrophil	MPIMG	S00DKCB1	Single-End	McGill	S00DKCB3	Paired-End	0.894	0.975	0.617366	0.930139
11	Total RNA-seq	S00JV3	Neutrophil	MPIMG	S00JV3B2	Single-End	McGill	S00JV3B4	Paired-End	0.898	0.976	0.620131	0.949925
12	Total RNA-seq	S00JYY	Neutrophil	MPIMG	S00JYYB3	Single-End	McGill	S00JYYB2	Paired-End	0.898	0.975	0.615616	0.927702
13	Total RNA-seq	S00SYZ	CD4+ naïve T cell	McGill	S00SYZB4	Paired-End	MPIMG	S00SYZB3	Single-End	0.884	0.96	0.458242	0.90003
14	Total RNA-seq	S0100M	CD4+ naïve T cell	McGill	S0100MB3	Paired-End	MPIMG	S0100MB4	Single-End	0.878	0.959	0.460729	0.911667
15	Total RNA-seq	S010MF	CD4+ naïve T cell	McGill	S010MFB4	Paired-End	MPIMG	S010MFB3	Single-End	0.883	0.962	0.453938	0.914565
450K methylation array										Methylation
1	450K	S00294	Monocyte	UCL	S0029458	-	McGill	S00294A5_2	-	0.96	0.997
2	450K	S004M7	Monocyte	UCL	S004M756	-	McGill	S004M7A5_2	-	0.956	0.997
3	450K	S0064Z	Monocyte	UCL	S0064Z57	-	McGill	S0064ZA8_2	-	0.961	0.996
4	450K	S006UK	Neutrophil	UCL	S006UK51	-	McGill	S006UKA2_2	-	0.955	0.988
5	450K	S001C2	Neutrophil	UCL	S001C252	-	McGill	S001C2A1_2	-	0.953	0.997
6	450K	S003JH	Neutrophil	UCL	S003JH52	-	McGill	S003JHA4_2	-	0.928	0.986
7	450K	S007CF	CD4+ naïve T cell	McGill	S007CFA4	-	UCL	S007CFA4_2	-	0.978	0.996
8	450K	S007DD	CD4+ naïve T cell	McGill	S007DDA3	-	UCL	S007DDA3_2	-	0.987	0.996
9	450K	S007G7	CD4+ naïve T cell	McGill	S007G7A4	-	UCL	S007G7A4_2	-	0.95	0.997
ChIP-seq histone modifications
1	H3K27ac	S0026A	Monocyte	NCMLS	S0026AH3	Single-End	McGill	S0026AH3	Single-End	0.94	-
2	H3K27ac	S002FT	Monocyte	NCMLS	S002FTH3	Single-End	McGill	S002FTH3	Single-End	0.87	-
3	H3K27ac	S002KJ	Monocyte	NCMLS	S002KJH4	Single-End	McGill	S002KJH4	Single-End	0.96	-
4	H3K27ac	S006UK	Neutrophil	NCMLS	S006UKH1	Single-End	McGill	S006UKH1	Single-End	0.86	-
5	H3K27ac	S007CF	Neutrophil	NCMLS	S007CFH1	Single-End	McGill	S007CFH1	Single-End	0.97	-
6	H3K27ac	S007VE	Neutrophil	NCMLS	S007VEH3	Single-End	McGill	S007VEH3	Single-End	0.96	-
7	H3K27ac	S007DD	CD4+ naïve T cell	McGill	S007DDH1	Single-End	NCMLS	S007DDH2	Single-End	0.96	-
8	H3K27ac	S007G7	CD4+ naïve T cell	McGill	S007G7H3	Single-End	NCMLS	S007G7H4	Single-End	0.88	-
