# Supplementary material for: Genetic Drivers of Epigenetic and Transcriptional Variation in Human Immune Cells
Source: Cell. 2016 Nov 17;167(5):1398–1414.e24. doi: 10.1016/j.cell.2016.10.026 (PMC5119954; doi:10.1016/j.cell.2016.10.026)
Supplement: Table S3. Overview of Genes Identified as Having a Significant Epigenetic 0r Genetic Contribution in Three Cell Types, Related to Figures 2, 3, 4, 5, and 6 — For each cell type, we report whether a given gene was associated as carrying a genetic or epigenetic feature in each of the following analyses: VD=Variance Decomposition, further divided in epigenetic contribution independent of genetics (at Meth, H3K27ac or H3K4me1 sites), and genetic contribution (VD_geno); gene level eQTL, allele-specific analysis (AS expression, ASE or combined haplotype test, CHT) and splicing QTL (ISO or PSI). “1” indicates a significant association, “0” lack of association and “NA” that the gene was not tested (for instance if not expressed, if not alternatively spliced, or for not meeting any other inclusion criteria in the study). [file mmc3.xlsx]

## Sheet: TS3
Table S3. Related to Figure 2, 3, 4, 5 and 6. Overview of genes identified as having a significant epigenetic or genetic contribution in three cell types							For each cell type, we report whether a given gene was associated as carrying a genetic or epigenetic feature in each of the following analyses: VD=Variance Decomposition, further divided in epigenetic contribution independent of genetics (at Meth, H3K27ac or H3K4me1 sites), and genetic contribution (VD_geno); gene level eQTL, allele-specific analysis (AS expression, ASE or combined haplotype tes…
			Monocyte										Neutrophil										CD4+T cell							Gene annotation from IPA
ENSEMBL ID	Gene type	HGNC gene	VD_Meth	VD_H3K4me1	VD_H3K27ac	VD_H3K4me1.H3K27ac	VD_Geno	eQTL	ASE	CHT	ISO	PSI	VD_Meth	VD_H3K4me1	VD_H3K27ac	VD_H3K4me1.H3K27ac	VD_Geno	eQTL	ASE	CHT	ISO	PSI	VD_Meth	VD_Geno	eQTL	ASE	CHT	ISO	PSI	Symbol (Entrez)	Gene Name (Entrez)	Location	Type(s)	Gene ID mismatches
ENSG00000000419.8	protein_coding	DPM1	0	0	0	0	0	0	0	1	NA	NA	0	0	0	0	0	0	1	1	NA	0	0	0	0	0	1	NA	NA	DPM1	dolichyl-phosphate mannosyltransferase polypeptide 1, catalytic subunit	Cytoplasm	enzyme	TRUE
ENSG00000000457.8	protein_coding	SCYL3	0	0	0	0	0	0	1	0	NA	NA	0	0	0	0	0	0	0	1	NA	NA	0	1	1	1	1	1	0	SCYL3	SCY1 like pseudokinase 3	Cytoplasm	kinase	TRUE
ENSG00000000460.11	protein_coding	C1orf112	0	0	0	0	1	1	1	1	1	NA	0	0	0	0	1	1	1	1	NA	NA	0	1	1	1	1	NA	NA	C1orf112	chromosome 1 open reading frame 112	Other	other	TRUE
ENSG00000000938.7	protein_coding	FGR	0	0	0	0	0	0	0	1	NA	NA	0	0	0	0	0	0	0	1	1	NA	0	0	0	NA	1	NA	NA	FGR	FGR proto-oncogene, Src family tyrosine kinase	Nucleus	kinase	TRUE
ENSG00000000971.11	protein_coding	CFH	0	0	0	1	0	0	1	1	NA	NA	NA	NA	NA	NA	NA	NA	NA	NA	NA	NA	0	0	0	0	1	NA	NA	CFH	complement factor H	Extracellular Space	other	TRUE
ENSG00000001036.8	protein_coding	FUCA2	0	0	0	0	1	1	1	1	NA	0	0	0	0	0	1	0	1	1	NA	NA	0	0	0	1	1	NA	NA	FUCA2	fucosidase, alpha-L- 2, plasma	Extracellular Space	enzyme	TRUE
ENSG00000001084.6	protein_coding	GCLC	0	0	0	0	0	1	1	1	1	NA	0	0	0	0	0	0	1	1	NA	NA	0	0	0	1	1	NA	NA	GCLC	glutamate-cysteine ligase catalytic subunit	Cytoplasm	enzyme	TRUE
ENSG00000001167.10	protein_coding	NFYA	0	0	0	0	0	0	1	1	NA	0	0	0	0	0	0	0	1	1	NA	0	0	0	1	0	1	NA	NA	NFYA	nuclear transcription factor Y subunit alpha	Nucleus	transcription regulator	TRUE
ENSG00000001460.13	protein_coding	STPG1	0	0	0	0	1	1	1	1	NA	NA	0	0	0	0	0	0	1	1	NA	NA	0	1	1	1	1	NA	NA	STPG1	sperm tail PG-rich repeat containing 1	Other	other	TRUE
ENSG00000001461.11	protein_coding	NIPAL3	0	0	0	0	0	1	1	1	NA	NA	0	0	0	0	0	0	1	1	NA	NA	0	1	1	1	1	1	0	NIPAL3	NIPA like domain containing 3	Other	other	TRUE
ENSG00000001561.5	protein_coding	ENPP4	0	1	0	1	1	1	1	1	NA	NA	0	0	0	0	1	1	1	1	NA	NA	0	1	1	1	1	NA	NA	ENPP4	ectonucleotide pyrophosphatase/phosphodiesterase 4 (putative)	Cytoplasm	enzyme	TRUE
ENSG00000001629.5	protein_coding	ANKIB1	0	0	0	0	1	1	1	1	NA	NA	0	0	0	0	1	1	1	1	NA	NA	0	1	0	0	0	1	NA	ANKIB1	ankyrin repeat and IBR domain containing 1	Nucleus	transcription regulator	TRUE
ENSG00000001630.11	protein_coding	CYP51A1	0	0	0	1	1	0	1	1	NA	NA	NA	NA	NA	NA	NA	NA	1	1	NA	NA	0	0	0	1	1	NA	NA	CYP51A1	cytochrome P450 family 51 subfamily A member 1	Cytoplasm	enzyme	TRUE
ENSG00000001631.10	protein_coding	KRIT1	0	0	0	0	0	0	0	0	NA	NA	0	0	0	0	1	0	0	0	NA	NA	0	1	0	0	0	NA	0	KRIT1	KRIT1, ankyrin repeat containing	Plasma Membrane	other	TRUE
ENSG00000002016.11	protein_coding	RAD52	0	0	0	0	1	1	0	1	NA	NA	0	0	0	0	1	1	1	1	NA	NA	0	1	1	1	1	NA	1	RAD52	RAD52 homolog, DNA repair protein	Nucleus	other	TRUE
ENSG00000002330.9	protein_coding	BAD	0	0	0	0	0	0	1	1	NA	NA	0	0	0	0	0	0	1	1	NA	NA	0	0	0	0	1	NA	NA	BAD	BCL2 associated agonist of cell death	Cytoplasm	other	TRUE
ENSG00000002549.7	protein_coding	LAP3	0	1	0	1	1	1	1	1	NA	NA	0	1	1	1	1	1	1	1	NA	NA	0	0	0	1	1	NA	NA	LAP3	leucine aminopeptidase 3	Cytoplasm	peptidase	TRUE
ENSG00000002822.10	protein_coding	MAD1L1	1	1	1	1	1	1	1	1	1	0	0	1	1	1	0	0	1	1	1	NA	0	1	1	1	1	1	0	MAD1L1	MAD1 mitotic arrest deficient like 1	Nucleus	other	TRUE
ENSG00000002834.13	protein_coding	LASP1	0	0	0	0	0	0	1	1	NA	NA	0	0	0	0	0	0	1	1	NA	NA	0	0	0	1	1	1	NA	LASP1	LIM and SH3 protein 1	Cytoplasm	transporter	TRUE
ENSG00000002919.10	protein_coding	SNX11	0	0	0	0	1	1	1	1	NA	1	0	0	0	0	1	1	1	1	NA	1	0	1	1	1	1	NA	NA	SNX11	sorting nexin 11	Cytoplasm	transporter	TRUE
ENSG00000002933.3	protein_coding	TMEM176A	0	0	0	0	1	1	1	1	1	1	NA	NA	NA	NA	NA	NA	NA	1	NA	NA	NA	NA	NA	NA	1	NA	NA	TMEM176A	transmembrane protein 176A	Other	other	TRUE
ENSG00000003056.3	protein_coding	M6PR	0	0	0	0	1	1	1	1	1	1	0	0	0	0	0	0	1	1	1	NA	0	1	1	1	1	1	1	M6PR	mannose-6-phosphate receptor, cation dependent	Cytoplasm	transporter	TRUE
ENSG00000003147.13	protein_coding	ICA1	0	0	0	1	0	0	1	1	1	NA	0	1	1	1	0	1	1	1	NA	NA	0	0	0	1	1	NA	NA	ICA1	islet cell autoantigen 1	Cytoplasm	other	TRUE
ENSG00000003393.10	protein_coding	ALS2	0	0	0	0	1	1	1	1	1	NA	0	0	0	0	1	1	1	1	NA	NA	0	1	1	1	1	1	NA	ALS2	ALS2, alsin Rho guanine nucleotide exchange factor	Cytoplasm	other	TRUE
ENSG00000003400.10	protein_coding	CASP10	0	0	0	0	0	0	1	0	NA	NA	0	0	0	0	0	0	0	1	NA	NA	0	0	0	0	1	NA	NA	CASP10	caspase 10	Cytoplasm	peptidase	TRUE
ENSG00000003402.14	protein_coding	CFLAR	0	0	0	0	0	0	1	1	1	NA	0	0	0	0	1	1	1	1	1	NA	0	0	0	1	1	1	1	CFLAR	CASP8 and FADD like apoptosis regulator	Cytoplasm	other	TRUE
ENSG00000003509.11	protein_coding	NDUFAF7	0	0	0	0	1	1	1	1	1	NA	0	0	0	0	1	1	1	1	1	NA	0	0	0	1	1	1	NA	NDUFAF7	NADH:ubiquinone oxidoreductase complex assembly factor 7	Cytoplasm	other	TRUE
ENSG00000003756.12	protein_coding	RBM5	0	0	0	0	0	0	1	1	NA	NA	0	0	0	0	0	0	0	0	NA	NA	0	0	0	1	1	NA	0	RBM5	RNA binding motif protein 5	Nucleus	other	TRUE
ENSG00000004059.5	protein_coding	ARF5	0	0	0	0	0	0	0	1	NA	NA	0	0	0	0	0	0	1	1	NA	NA	0	0	0	1	1	NA	NA	ARF5	ADP ribosylation factor 5	Cytoplasm	enzyme	TRUE
ENSG00000004139.9	protein_coding	SARM1	0	0	0	0	0	0	0	1	NA	NA	0	0	0	0	0	0	1	1	NA	NA	0	0	0	1	1	NA	NA	SARM1	sterile alpha and TIR motif containing 1	Plasma Membrane	transmembrane receptor	TRUE
ENSG00000004142.6	processed_transcript	POLDIP2	0	0	0	0	1	0	1	1	NA	NA	0	0	0	0	0	0	1	1	NA	NA	0	0	1	0	0	NA	NA	POLDIP2	polymerase (DNA) delta interacting protein 2	Cytoplasm	other	TRUE
ENSG00000004399.8	protein_coding	PLXND1	0	1	0	0	0	0	1	1	NA	0	NA	NA	NA	NA	NA	NA	NA	1	NA	NA	1	0	0	1	1	NA	NA	PLXND1	plexin D1	Plasma Membrane	transmembrane receptor	TRUE
ENSG00000004455.12	protein_coding	AK2	0	0	0	0	0	0	0	0	1	NA	0	0	0	0	0	0	0	1	NA	NA	0	0	0	0	1	NA	0	AK2	adenylate kinase 2	Cytoplasm	kinase	TRUE
ENSG00000004468.7	protein_coding	CD38	0	0	0	0	0	0	1	1	NA	NA	0	0	0	0	1	1	1	1	NA	NA	0	0	0	1	1	NA	NA	CD38	CD38 molecule	Plasma Membrane	enzyme	TRUE
ENSG00000004478.5	protein_coding	FKBP4	0	0	0	0	0	0	0	0	NA	NA	0	0	0	0	0	1	NA	1	NA	NA	0	0	0	1	1	NA	0	FKBP4	FK506 binding protein 4	Nucleus	enzyme	TRUE
ENSG00000004487.10	protein_coding	KDM1A	0	0	0	0	1	1	1	1	NA	NA	0	0	1	1	1	0	0	1	NA	NA	0	0	0	1	1	NA	1	KDM1A	lysine demethylase 1A	Nucleus	enzyme	TRUE
ENSG00000004534.9	protein_coding	RBM6	0	0	0	0	1	1	1	1	1	NA	0	0	0	0	1	1	1	1	NA	NA	0	1	1	1	1	1	1	RBM6	RNA binding motif protein 6	Nucleus	other	TRUE
ENSG00000004660.10	protein_coding	CAMKK1	0	0	0	0	0	1	1	1	NA	NA	0	0	0	0	0	0	1	1	NA	NA	0	0	1	0	1	NA	NA	CAMKK1	calcium/calmodulin-dependent protein kinase kinase 1	Cytoplasm	kinase	TRUE
ENSG00000004700.11	protein_coding	RECQL	0	0	0	0	1	1	1	1	1	NA	0	0	0	1	1	1	1	1	NA	NA	0	1	1	1	1	1	0	RECQL	RecQ like helicase	Nucleus	enzyme	TRUE
ENSG00000004766.11	protein_coding	CCDC132	0	0	0	0	1	1	1	1	NA	NA	0	0	0	0	1	1	1	1	1	NA	0	0	1	0	1	1	0	VPS50	VPS50, EARP/GARPII complex subunit	Cytoplasm	other	FALSE
ENSG00000004777.12	protein_coding	ARHGAP33	0	0	0	0	1	1	NA	1	NA	NA	0	0	0	0	0	0	NA	1	NA	NA	0	1	1	1	1	NA	NA	ARHGAP33	Rho GTPase activating protein 33	Plasma Membrane	transporter	TRUE
ENSG00000004779.5	protein_coding	NDUFAB1	0	0	0	0	0	0	1	1	NA	NA	0	0	0	0	0	0	1	1	NA	NA	0	0	0	0	1	1	NA	NDUFAB1	NADH:ubiquinone oxidoreductase subunit AB1	Cytoplasm	enzyme	TRUE
ENSG00000004799.7	protein_coding	PDK4	0	0	1	1	0	0	1	1	NA	NA	0	1	1	1	0	0	1	1	NA	NA	NA	NA	NA	NA	1	NA	NA	PDK4	pyruvate dehydrogenase kinase 4	Cytoplasm	kinase	TRUE
ENSG00000004809.9	protein_coding	SLC22A16	0	0	0	0	1	1	1	1	1	NA	NA	NA	NA	NA	NA	NA	NA	1	NA	NA	NA	NA	NA	NA	1	NA	NA	SLC22A16	solute carrier family 22 member 16	Plasma Membrane	transporter	TRUE
ENSG00000004838.9	protein_coding	ZMYND10	0	0	0	0	0	0	NA	1	NA	NA	0	0	0	0	0	0	NA	1	NA	NA	0	0	0	NA	NA	NA	NA	ZMYND10	zinc finger MYND-type containing 10	Cytoplasm	other	TRUE
ENSG00000004864.8	protein_coding	SLC25A13	0	1	0	1	1	1	1	1	NA	1	0	1	0	1	0	0	1	1	NA	NA	0	1	1	1	1	1	NA	SLC25A13	solute carrier family 25 member 13	Cytoplasm	transporter	TRUE
ENSG00000004866.13	protein_coding	ST7	0	0	0	1	0	0	0	1	1	NA	0	0	0	0	1	1	1	1	NA	NA	0	0	0	1	1	NA	NA	-	-	-	-	FALSE
ENSG00000004897.6	protein_coding	CDC27	0	0	0	0	1	0	0	1	NA	0	0	0	0	0	0	0	0	0	1	NA	0	0	0	0	1	1	0	CDC27	cell division cycle 27	Nucleus	other	TRUE
ENSG00000004975.7	protein_coding	DVL2	0	0	0	0	0	0	1	1	NA	NA	0	0	0	0	1	1	1	1	NA	NA	0	0	0	0	0	1	0	DVL2	dishevelled segment polarity protein 2	Cytoplasm	other	TRUE
ENSG00000005007.8	protein_coding	UPF1	0	0	0	0	0	0	1	1	NA	0	0	0	0	0	0	0	1	1	1	0	0	0	0	0	1	1	0	UPF1	UPF1, RNA helicase and ATPase	Nucleus	enzyme	TRUE
ENSG00000005020.8	protein_coding	SKAP2	0	0	0	0	0	0	1	1	1	NA	0	0	0	0	1	1	1	1	1	NA	0	1	1	1	1	NA	NA	SKAP2	src kinase associated phosphoprotein 2	Cytoplasm	other	TRUE
ENSG00000005059.11	protein_coding	CCDC109B	0	0	0	0	0	0	0	1	1	NA	NA	NA	NA	NA	NA	NA	0	1	NA	NA	0	1	1	1	1	NA	0	CCDC109B	coiled-coil domain containing 109B	Cytoplasm	other	TRUE
ENSG00000005075.11	protein_coding	POLR2J	0	1	1	1	0	0	1	1	1	NA	0	0	0	0	0	1	1	1	NA	1	0	0	1	1	1	NA	1	POLR2J	polymerase (RNA) II subunit J	Nucleus	enzyme	TRUE
ENSG00000005100.8	protein_coding	DHX33	0	0	0	0	1	1	0	1	1	NA	0	0	0	0	0	0	1	1	NA	NA	0	1	1	0	1	1	NA	DHX33	DEAH-box helicase 33	Nucleus	enzyme	TRUE
ENSG00000005156.7	protein_coding	LIG3	0	0	0	0	1	1	1	1	NA	NA	0	0	0	0	0	0	NA	1	NA	NA	0	1	1	1	1	1	NA	LIG3	DNA ligase 3	Nucleus	enzyme	TRUE
ENSG00000005175.5	protein_coding	RPAP3	0	0	0	0	1	1	1	1	NA	NA	0	0	0	0	1	1	1	1	NA	0	0	1	1	1	1	NA	NA	RPAP3	RNA polymerase II associated protein 3	Other	enzyme	TRUE
ENSG00000005187.7	protein_coding	ACSM3	0	1	1	1	1	0	1	1	1	NA	0	0	0	0	0	0	1	1	NA	NA	0	1	0	0	0	NA	NA	ACSM3	acyl-CoA synthetase medium-chain family member 3	Cytoplasm	enzyme	TRUE
ENSG00000005189.14	protein_coding	AC004381.6	0	0	0	0	0	0	NA	1	NA	NA	NA	NA	NA	NA	NA	NA	NA	1	NA	NA	NA	NA	NA	NA	1	NA	NA	LOC81691	exonuclease NEF-sp	Nucleus	enzyme	FALSE
ENSG00000005194.10	protein_coding	CIAPIN1	0	0	0	0	0	0	1	1	NA	NA	0	0	0	0	1	1	1	1	NA	NA	0	0	0	1	1	NA	0	CIAPIN1	cytokine induced apoptosis inhibitor 1	Cytoplasm	other	TRUE
ENSG00000005206.10	processed_transcript	SPPL2B	0	0	0	0	0	0	1	1	NA	NA	0	0	0	0	0	0	0	1	NA	NA	0	0	0	1	1	NA	1	SPPL2B	signal peptide peptidase like 2B	Plasma Membrane	peptidase	TRUE
ENSG00000005238.13	protein_coding	FAM214B	0	0	0	0	0	0	1	1	NA	NA	0	0	0	0	0	0	1	1	NA	0	0	0	0	0	1	NA	NA	FAM214B	family with sequence similarity 214 member B	Nucleus	other	TRUE
ENSG00000005243.5	protein_coding	COPZ2	0	0	0	0	1	1	1	1	NA	NA	NA	NA	NA	NA	NA	NA	NA	NA	NA	NA	NA	NA	NA	NA	1	NA	NA	COPZ2	coatomer protein complex subunit zeta 2	Cytoplasm	transporter	TRUE
ENSG00000005249.7	protein_coding	PRKAR2B	0	0	0	0	1	1	1	1	1	NA	NA	NA	NA	NA	NA	NA	NA	1	NA	NA	0	0	0	1	1	NA	NA	PRKAR2B	protein kinase cAMP-dependent type II regulatory subunit beta	Cytoplasm	kinase	TRUE
ENSG00000005339.8	protein_coding	CREBBP	0	0	0	0	0	0	1	1	NA	NA	0	0	0	0	0	0	1	1	1	NA	0	0	0	1	1	NA	NA	CREBBP	CREB binding protein	Nucleus	transcription regulator	TRUE
ENSG00000005379.11	protein_coding	BZRAP1	0	0	0	0	0	0	1	1	NA	NA	0	0	0	0	0	0	0	0	NA	NA	0	0	0	0	1	NA	NA	TSPOAP1	TSPO associated protein 1	Cytoplasm	other	FALSE
ENSG00000005381.6	protein_coding	MPO	0	0	0	0	1	1	1	1	NA	NA	0	0	0	0	0	0	NA	1	NA	NA	NA	NA	NA	NA	NA	NA	NA	MPO	myeloperoxidase	Cytoplasm	enzyme	TRUE
ENSG00000005436.9	protein_coding	GCFC2	0	0	0	0	1	1	0	1	1	NA	0	0	0	0	0	0	NA	1	NA	NA	0	0	0	0	1	1	NA	GCFC2	GC-rich sequence DNA-binding factor 2	Nucleus	transcription regulator	TRUE
ENSG00000005448.12	protein_coding	WDR54	0	0	0	0	0	0	NA	NA	NA	NA	NA	NA	NA	NA	NA	NA	NA	NA	NA	NA	0	0	0	NA	0	NA	NA	WDR54	WD repeat domain 54	Other	other	TRUE
ENSG00000005469.7	protein_coding	CROT	0	0	0	0	0	0	1	1	NA	NA	0	0	0	0	0	0	NA	0	NA	NA	0	1	0	1	1	NA	NA	CROT	carnitine O-octanoyltransferase	Cytoplasm	enzyme	TRUE
ENSG00000005471.11	protein_coding	ABCB4	0	0	0	0	0	0	NA	1	NA	NA	NA	NA	NA	NA	NA	NA	NA	NA	NA	NA	NA	NA	NA	NA	NA	NA	NA	ABCB4	ATP binding cassette subfamily B member 4	Plasma Membrane	transporter	TRUE
ENSG00000005483.14	protein_coding	MLL5	0	0	0	0	0	0	0	0	NA	NA	0	0	0	0	0	0	1	1	NA	NA	0	0	0	0	1	1	NA	KMT2E	lysine methyltransferase 2E	Nucleus	enzyme	FALSE
ENSG00000005486.11	protein_coding	RHBDD2	0	0	0	0	0	0	1	1	NA	NA	0	0	0	0	0	0	0	1	NA	NA	0	1	1	1	1	NA	0	RHBDD2	rhomboid domain containing 2	Plasma Membrane	other	TRUE
ENSG00000005700.10	protein_coding	IBTK	0	0	0	0	1	1	0	1	NA	0	0	0	0	0	0	0	NA	0	NA	NA	0	0	0	1	1	NA	NA	IBTK	inhibitor of Bruton tyrosine kinase	Cytoplasm	other	TRUE
ENSG00000005801.11	protein_coding	ZNF195	0	0	0	0	1	1	1	1	1	NA	0	0	0	0	0	0	1	1	NA	NA	0	1	1	1	1	1	1	ZNF195	zinc finger protein 195	Nucleus	other	TRUE
ENSG00000005810.12	protein_coding	MYCBP2	0	0	0	0	0	0	1	1	1	NA	0	0	0	0	0	0	1	1	NA	NA	0	0	0	0	1	NA	NA	MYCBP2	MYC binding protein 2, E3 ubiquitin protein ligase	Nucleus	enzyme	TRUE
ENSG00000005812.6	protein_coding	FBXL3	0	0	0	0	0	0	1	1	NA	0	0	0	0	0	0	0	1	1	NA	0	0	0	0	1	1	1	0	FBXL3	F-box and leucine-rich repeat protein 3	Nucleus	enzyme	TRUE
ENSG00000005844.12	protein_coding	ITGAL	0	0	0	0	0	0	1	1	1	0	0	0	0	0	0	0	1	1	1	0	0	0	0	0	1	1	NA	ITGAL	integrin subunit alpha L	Plasma Membrane	transmembrane receptor	TRUE
ENSG00000005882.6	protein_coding	PDK2	0	0	0	0	1	1	1	1	NA	NA	0	0	0	0	1	1	NA	1	NA	NA	0	0	1	1	1	1	NA	PDK2	pyruvate dehydrogenase kinase 2	Cytoplasm	kinase	TRUE
ENSG00000005955.8	protein_coding	GGNBP2	0	0	0	0	1	1	1	1	NA	1	0	0	0	0	1	1	1	1	NA	0	0	1	1	1	1	NA	1	-	-	-	-	FALSE
ENSG00000005961.13	protein_coding	ITGA2B	0	0	0	0	0	0	0	1	NA	NA	NA	NA	NA	NA	NA	NA	NA	1	NA	NA	0	0	0	NA	0	NA	NA	ITGA2B	integrin subunit alpha 2b	Plasma Membrane	transmembrane receptor	TRUE
ENSG00000006007.7	protein_coding	GDE1	0	0	0	0	1	1	1	1	NA	0	0	1	1	1	1	1	1	1	NA	0	0	0	0	1	1	NA	0	GDE1	glycerophosphodiester phosphodiesterase 1	Plasma Membrane	enzyme	TRUE
ENSG00000006015.13	protein_coding	C19orf60	0	0	0	0	1	1	1	1	NA	NA	0	0	0	0	1	1	1	1	NA	NA	0	0	0	0	0	1	0	C19orf60	chromosome 19 open reading frame 60	Other	other	TRUE
ENSG00000006025.7	protein_coding	OSBPL7	0	0	0	0	0	0	0	0	NA	NA	0	0	0	0	0	1	NA	1	NA	NA	0	0	0	1	1	NA	0	OSBPL7	oxysterol binding protein like 7	Cytoplasm	other	TRUE
ENSG00000006062.9	processed_transcript	MAP3K14	0	0	0	0	0	0	1	1	NA	NA	0	0	0	0	0	0	1	1	NA	NA	0	0	0	1	1	NA	NA	MAP3K14	mitogen-activated protein kinase kinase kinase 14	Cytoplasm	kinase	TRUE
ENSG00000006075.11	protein_coding	CCL3	0	0	1	1	0	0	1	1	NA	NA	0	1	1	1	1	1	1	1	NA	NA	NA	NA	NA	NA	NA	NA	NA	-	-	-	-	FALSE
ENSG00000006114.11	protein_coding	SYNRG	0	0	0	0	0	0	1	1	NA	1	0	0	0	0	0	0	1	1	1	1	0	0	0	1	1	1	1	-	-	-	-	FALSE
ENSG00000006118.10	protein_coding	TMEM132A	0	0	0	0	0	0	NA	1	NA	NA	0	0	0	0	0	0	NA	1	NA	NA	NA	NA	NA	NA	1	NA	NA	TMEM132A	transmembrane protein 132A	Cytoplasm	other	TRUE
ENSG00000006125.12	protein_coding	AP2B1	0	0	0	0	0	0	1	1	NA	NA	0	0	0	0	0	0	0	1	NA	NA	0	1	0	1	1	NA	0	AP2B1	adaptor related protein complex 2 beta 1 subunit	Plasma Membrane	transporter	TRUE
ENSG00000006194.6	protein_coding	ZNF263	0	0	0	0	0	0	1	1	NA	NA	0	0	0	0	0	0	1	1	NA	NA	0	0	1	1	1	NA	NA	ZNF263	zinc finger protein 263	Nucleus	transcription regulator	TRUE
ENSG00000006282.14	protein_coding	SPATA20	0	0	0	0	1	1	1	1	NA	NA	NA	NA	NA	NA	NA	NA	NA	NA	NA	NA	0	1	1	1	1	1	NA	SPATA20	spermatogenesis associated 20	Other	other	TRUE
ENSG00000006327.9	protein_coding	TNFRSF12A	0	0	0	0	0	0	NA	1	NA	NA	0	0	0	0	0	0	1	0	NA	NA	NA	NA	NA	NA	NA	NA	NA	TNFRSF12A	tumor necrosis factor receptor superfamily member 12A	Plasma Membrane	transmembrane receptor	TRUE
ENSG00000006432.11	protein_coding	MAP3K9	0	0	0	0	1	1	1	1	NA	NA	0	0	0	0	1	1	1	1	NA	NA	0	1	1	1	1	NA	NA	MAP3K9	mitogen-activated protein kinase kinase kinase 9	Cytoplasm	kinase	TRUE
ENSG00000006451.3	protein_coding	RALA	0	0	0	0	0	0	1	1	NA	NA	0	0	0	0	1	0	1	1	NA	NA	0	0	0	0	1	NA	0	RALA	v-ral simian leukemia viral oncogene homolog A (ras related)	Cytoplasm	enzyme	TRUE
ENSG00000006459.6	protein_coding	JHDM1D	0	1	0	1	1	1	1	1	NA	NA	0	0	0	0	1	1	1	1	NA	NA	0	0	1	1	1	NA	NA	KDM7A	lysine demethylase 7A	Nucleus	enzyme	FALSE
ENSG00000006530.11	protein_coding	AGK	0	0	0	0	0	0	0	1	NA	NA	0	0	0	0	0	0	NA	1	NA	NA	0	0	0	1	1	NA	NA	AGK	acylglycerol kinase	Cytoplasm	kinase	TRUE
ENSG00000006534.11	processed_transcript	ALDH3B1	0	0	0	0	1	1	0	1	NA	0	0	0	0	0	0	0	1	1	NA	NA	0	1	1	NA	1	NA	NA	ALDH3B1	aldehyde dehydrogenase 3 family member B1	Cytoplasm	enzyme	TRUE
ENSG00000006576.12	protein_coding	PHTF2	0	0	0	0	0	0	1	1	1	NA	0	0	0	0	0	0	0	1	1	NA	0	0	0	1	1	NA	NA	PHTF2	putative homeodomain transcription factor 2	Cytoplasm	other	TRUE
ENSG00000006607.8	protein_coding	FARP2	0	0	0	0	1	1	1	1	NA	NA	0	0	0	0	1	1	1	1	1	NA	0	1	1	1	1	NA	NA	FARP2	FERM, ARH/RhoGEF and pleckstrin domain protein 2	Cytoplasm	other	TRUE
ENSG00000006625.13	protein_coding	GGCT	0	0	0	0	1	0	1	1	1	1	0	0	0	0	0	0	1	1	NA	NA	0	1	1	1	1	1	0	GGCT	gamma-glutamylcyclotransferase	Cytoplasm	enzyme	TRUE
ENSG00000006634.3	protein_coding	DBF4	0	0	0	0	1	1	0	1	NA	NA	0	0	0	0	1	0	1	1	NA	NA	0	0	0	0	1	NA	0	DBF4	DBF4 zinc finger	Nucleus	kinase	TRUE
ENSG00000006652.9	protein_coding	IFRD1	0	0	1	1	0	1	1	1	1	NA	0	0	0	0	0	1	1	1	NA	1	0	0	0	1	1	NA	NA	IFRD1	interferon related developmental regulator 1	Nucleus	other	TRUE
ENSG00000006695.6	protein_coding	COX10	0	0	0	0	0	0	1	1	NA	NA	0	0	0	0	0	0	NA	1	NA	NA	0	0	0	0	1	NA	NA	COX10	COX10 heme A:farnesyltransferase cytochrome c oxidase assembly factor	Cytoplasm	enzyme	TRUE
ENSG00000006712.10	protein_coding	PAF1	0	0	0	0	0	0	0	1	NA	NA	0	0	0	0	0	0	1	0	NA	NA	0	0	0	1	1	NA	NA	PAF1	PAF1 homolog, Paf1/RNA polymerase II complex component	Nucleus	other	TRUE
ENSG00000006715.11	protein_coding	VPS41	0	1	0	1	0	1	1	1	NA	NA	0	1	1	1	1	1	1	1	1	NA	0	0	0	0	1	NA	NA	VPS41	VPS41, HOPS complex subunit	Cytoplasm	transporter	TRUE
ENSG00000006744.11	protein_coding	ELAC2	0	0	0	0	1	1	1	1	1	1	0	0	0	0	0	0	1	1	NA	NA	0	1	1	1	1	NA	1	ELAC2	elaC ribonuclease Z 2	Nucleus	enzyme	TRUE
ENSG00000006747.10	protein_coding	SCIN	0	0	1	1	0	0	0	1	NA	NA	NA	NA	NA	NA	NA	NA	NA	NA	NA	NA	NA	NA	NA	NA	1	NA	NA	SCIN	scinderin	Cytoplasm	other	TRUE
ENSG00000006831.9	protein_coding	ADIPOR2	0	0	0	0	1	1	1	1	1	NA	0	0	0	0	0	0	1	1	NA	NA	0	0	0	1	1	1	NA	ADIPOR2	adiponectin receptor 2	Plasma Membrane	other	TRUE
ENSG00000006837.6	protein_coding	CDKL3	0	0	0	0	0	0	1	0	NA	NA	0	0	0	0	0	0	0	0	NA	NA	0	0	0	1	1	NA	NA	CDKL3	cyclin dependent kinase like 3	Cytoplasm	kinase	TRUE
ENSG00000007038.6	protein_coding	PRSS21	1	1	1	1	0	0	1	1	NA	NA	NA	NA	NA	NA	NA	NA	NA	NA	NA	NA	1	0	0	1	1	NA	NA	PRSS21	protease, serine 21	Cytoplasm	peptidase	TRUE
ENSG00000007047.10	protein_coding	MARK4	0	0	0	0	1	1	1	1	1	NA	0	0	0	0	1	1	1	1	NA	NA	0	0	0	0	1	1	NA	MARK4	microtubule affinity regulating kinase 4	Cytoplasm	kinase	TRUE
ENSG00000007080.6	protein_coding	CCDC124	0	0	0	0	0	1	1	1	NA	NA	0	0	0	0	0	0	1	1	NA	NA	0	0	1	0	0	NA	NA	CCDC124	coiled-coil domain containing 124	Other	other	TRUE
ENSG00000007129.11	protein_coding	CEACAM21	0	0	0	0	1	1	1	1	NA	NA	0	0	0	0	1	1	1	1	1	1	0	1	1	1	1	1	1	CEACAM21	carcinoembryonic antigen related cell adhesion molecule 21	Other	other	TRUE
ENSG00000007168.6	protein_coding	PAFAH1B1	0	0	0	0	0	0	0	1	NA	NA	0	0	0	0	0	1	1	1	NA	NA	0	0	0	0	1	NA	NA	PAFAH1B1	platelet activating factor acetylhydrolase 1b regulatory subunit 1	Cytoplasm	enzyme	TRUE
ENSG00000007202.9	protein_coding	KIAA0100	0	0	0	0	0	0	1	0	NA	0	0	0	0	0	0	0	1	1	NA	0	0	0	0	1	1	NA	0	KIAA0100	KIAA0100	Extracellular Space	other	TRUE
ENSG00000007237.12	protein_coding	GAS7	0	0	0	0	0	1	1	1	1	NA	0	0	1	1	0	1	1	1	NA	0	0	0	0	0	1	NA	NA	GAS7	growth arrest specific 7	Cytoplasm	transcription regulator	TRUE
ENSG00000007255.6	protein_coding	TRAPPC6A	0	0	0	0	1	0	0	1	NA	NA	NA	NA	NA	NA	NA	NA	NA	1	NA	NA	0	0	0	0	1	1	0	TRAPPC6A	trafficking protein particle complex 6A	Cytoplasm	other	TRUE
ENSG00000007264.9	protein_coding	MATK	0	0	0	0	0	0	NA	1	NA	NA	NA	NA	NA	NA	NA	NA	NA	1	NA	NA	0	0	1	0	1	1	NA	MATK	megakaryocyte-associated tyrosine kinase	Cytoplasm	kinase	TRUE
ENSG00000007312.8	protein_coding	CD79B	0	0	0	0	1	1	1	1	NA	NA	NA	NA	NA	NA	NA	NA	NA	1	NA	NA	0	0	0	1	1	NA	0	CD79B	CD79b molecule	Plasma Membrane	transmembrane receptor	TRUE
ENSG00000007341.13	protein_coding	ST7L	0	0	0	0	1	1	0	1	1	NA	0	0	0	0	0	0	0	1	NA	NA	0	0	1	0	1	1	NA	ST7L	suppression of tumorigenicity 7 like	Other	other	TRUE
ENSG00000007376.3	protein_coding	RPUSD1	0	0	0	0	0	0	0	1	NA	NA	0	0	0	0	0	0	1	1	NA	NA	0	1	0	1	1	NA	NA	RPUSD1	RNA pseudouridylate synthase domain containing 1	Other	enzyme	TRUE
ENSG00000007392.12	protein_coding	LUC7L	0	0	0	0	0	0	1	1	1	NA	0	0	0	1	1	0	1	1	NA	NA	0	0	0	1	1	1	1	LUC7L	LUC7 like	Nucleus	other	TRUE
ENSG00000007402.7	protein_coding	CACNA2D2	0	1	0	0	0	0	NA	1	NA	NA	NA	NA	NA	NA	NA	NA	NA	1	NA	NA	0	0	0	0	1	NA	NA	CACNA2D2	calcium voltage-gated channel auxiliary subunit alpha2delta 2	Plasma Membrane	ion channel	TRUE
ENSG00000007516.9	protein_coding	BAIAP3	0	0	0	0	0	0	NA	1	NA	NA	0	0	0	0	1	1	1	1	NA	NA	0	0	0	1	1	NA	NA	BAIAP3	BAI1 associated protein 3	Extracellular Space	other	TRUE
ENSG00000007520.3	protein_coding	TSR3	0	0	0	0	0	0	0	1	NA	NA	0	0	0	0	0	0	1	1	NA	NA	0	0	0	1	1	NA	NA	TSR3	TSR3, acp transferase ribosome maturation factor	Other	other	TRUE
ENSG00000007541.10	protein_coding	PIGQ	0	0	0	0	1	0	1	1	1	NA	0	0	0	0	0	0	1	1	1	NA	0	1	1	1	1	1	NA	PIGQ	phosphatidylinositol glycan anchor biosynthesis class Q	Cytoplasm	enzyme	TRUE
ENSG00000007545.10	protein_coding	CRAMP1L	0	0	0	0	0	0	0	1	NA	NA	0	0	0	0	0	0	0	1	NA	NA	0	0	0	1	1	NA	NA	CRAMP1	cramped chromatin regulator homolog 1	Other	other	FALSE
ENSG00000007923.11	protein_coding	DNAJC11	0	0	0	0	1	1	1	1	1	NA	0	0	0	0	0	0	0	1	NA	NA	0	1	1	1	1	NA	NA	DNAJC11	DnaJ heat shock protein family (Hsp40) member C11	Cytoplasm	other	TRUE
ENSG00000007944.10	protein_coding	MYLIP	0	0	0	0	0	0	1	1	NA	NA	0	1	1	1	0	0	1	1	NA	NA	0	0	0	1	1	NA	0	MYLIP	myosin regulatory light chain interacting protein	Cytoplasm	enzyme	TRUE
ENSG00000007968.6	protein_coding	E2F2	0	0	0	0	0	0	1	1	NA	NA	0	0	0	0	1	1	NA	1	NA	NA	0	0	0	1	0	NA	NA	E2F2	E2F transcription factor 2	Nucleus	transcription regulator	TRUE
ENSG00000008018.8	protein_coding	PSMB1	0	0	0	0	1	1	1	1	NA	NA	0	0	0	0	1	1	1	1	NA	NA	0	1	1	1	1	NA	NA	PSMB1	proteasome subunit beta 1	Cytoplasm	peptidase	TRUE
ENSG00000008083.9	protein_coding	JARID2	0	0	0	0	1	0	1	1	NA	NA	0	0	0	0	1	1	1	1	1	NA	0	0	0	1	1	NA	NA	JARID2	jumonji and AT-rich interaction domain containing 2	Nucleus	transcription regulator	TRUE
ENSG00000008128.17	protein_coding	CDK11A	0	0	1	1	0	0	1	1	1	NA	0	0	1	1	0	0	1	1	1	NA	0	1	0	1	1	1	NA	CDK11A	cyclin-dependent kinase 11A	Nucleus	kinase	TRUE
ENSG00000008130.11	protein_coding	NADK	0	0	0	0	0	1	1	1	1	NA	0	0	0	0	0	0	1	1	1	NA	0	0	0	1	1	NA	NA	NADK	NAD kinase	Cytoplasm	kinase	TRUE
ENSG00000008226.15	protein_coding	DLEC1	0	0	0	0	0	1	1	1	NA	0	0	0	0	0	0	0	1	1	NA	0	0	0	0	0	1	NA	NA	DLEC1	deleted in lung and esophageal cancer 1	Cytoplasm	other	TRUE
ENSG00000008256.11	protein_coding	CYTH3	0	0	0	0	0	0	1	1	NA	NA	0	0	0	0	1	1	1	1	NA	NA	0	0	0	0	1	NA	NA	CYTH3	cytohesin 3	Cytoplasm	other	TRUE
ENSG00000008277.10	protein_coding	ADAM22	0	0	0	0	0	0	NA	1	NA	NA	0	0	0	0	1	0	NA	1	NA	NA	0	1	0	1	1	NA	NA	ADAM22	ADAM metallopeptidase domain 22	Plasma Membrane	peptidase	TRUE
ENSG00000008282.3	protein_coding	SYPL1	0	0	0	0	0	1	1	1	NA	NA	0	0	0	0	0	0	1	1	NA	NA	0	1	1	1	1	NA	NA	SYPL1	synaptophysin like 1	Plasma Membrane	transporter	TRUE
ENSG00000008283.11	protein_coding	CYB561	0	0	0	0	0	0	0	0	NA	NA	0	0	0	1	0	0	0	0	NA	NA	0	0	0	0	1	NA	NA	CYB561	cytochrome b561	Cytoplasm	enzyme	TRUE
ENSG00000008294.16	protein_coding	SPAG9	0	0	0	0	1	0	1	1	1	NA	0	0	0	0	0	0	1	1	1	NA	0	1	1	1	1	1	NA	SPAG9	sperm associated antigen 9	Cytoplasm	other	TRUE
ENSG00000008300.10	protein_coding	CELSR3	1	0	0	1	0	0	NA	1	NA	NA	NA	NA	NA	NA	NA	NA	NA	NA	NA	NA	1	0	0	0	1	NA	NA	CELSR3	cadherin EGF LAG seven-pass G-type receptor 3	Plasma Membrane	G-protein coupled receptor	TRUE
ENSG00000008311.10	protein_coding	AASS	0	1	0	1	1	1	NA	1	NA	NA	NA	NA	NA	NA	NA	NA	NA	1	NA	NA	0	1	1	1	1	NA	NA	AASS	aminoadipate-semialdehyde synthase	Cytoplasm	enzyme	TRUE
ENSG00000008324.6	protein_coding	SS18L2	0	0	0	0	1	0	1	0	NA	NA	0	0	0	0	0	0	1	0	NA	NA	0	1	1	1	1	NA	NA	SS18L2	SS18 like 2	Other	other	TRUE
ENSG00000008382.11	protein_coding	MPND	0	0	0	0	1	1	0	1	NA	NA	0	0	0	0	1	1	1	1	NA	NA	0	0	0	0	1	NA	NA	MPND	MPN domain containing	Other	other	TRUE
ENSG00000008394.7	protein_coding	MGST1	0	0	0	0	0	1	1	1	NA	0	0	0	0	0	1	1	NA	1	NA	NA	NA	NA	NA	NA	NA	NA	NA	MGST1	microsomal glutathione S-transferase 1	Cytoplasm	enzyme	TRUE
ENSG00000008405.7	protein_coding	CRY1	0	0	0	0	1	0	0	1	1	NA	0	0	1	1	1	1	1	1	NA	NA	0	1	1	0	0	1	NA	CRY1	cryptochrome circadian clock 1	Nucleus	enzyme	TRUE
ENSG00000008441.12	protein_coding	NFIX	0	0	0	0	0	1	1	1	1	NA	0	0	0	0	0	0	NA	NA	NA	NA	0	0	0	NA	0	NA	NA	NFIX	nuclear factor I X	Nucleus	transcription regulator	TRUE
ENSG00000008513.10	protein_coding	ST3GAL1	0	0	0	0	0	0	1	1	1	1	0	1	1	1	1	1	1	1	1	NA	0	0	0	1	1	1	1	ST3GAL1	ST3 beta-galactoside alpha-2,3-sialyltransferase 1	Cytoplasm	enzyme	TRUE
ENSG00000008516.12	protein_coding	MMP25	0	0	0	0	1	1	1	1	1	NA	0	0	0	0	1	1	1	1	1	1	0	0	1	1	0	NA	NA	MMP25	matrix metallopeptidase 25	Plasma Membrane	peptidase	TRUE
ENSG00000008517.12	protein_coding	IL32	0	0	0	0	0	0	1	1	NA	NA	0	0	0	0	0	0	1	1	1	NA	0	1	1	1	1	1	1	IL32	interleukin 32	Extracellular Space	cytokine	TRUE
ENSG00000008710.12	protein_coding	PKD1	0	0	0	0	0	0	1	1	1	NA	0	0	0	0	0	0	NA	0	NA	NA	0	0	0	0	1	NA	0	PKD1	polycystin 1, transient receptor potential channel interacting	Plasma Membrane	ion channel	TRUE
ENSG00000008838.12	protein_coding	MED24	0	0	0	0	0	0	1	1	NA	NA	0	0	0	0	1	0	NA	1	NA	NA	0	0	1	0	1	1	0	MED24	mediator complex subunit 24	Nucleus	transcription regulator	TRUE
ENSG00000008853.12	protein_coding	RHOBTB2	0	0	0	0	0	0	1	1	NA	NA	0	0	0	0	0	0	NA	1	NA	NA	0	1	1	1	1	NA	NA	RHOBTB2	Rho related BTB domain containing 2	Other	enzyme	TRUE
ENSG00000008869.7	protein_coding	HEATR5B	0	0	0	0	0	0	0	1	1	0	0	0	0	0	1	0	1	1	1	NA	0	0	0	1	1	1	0	HEATR5B	HEAT repeat containing 5B	Cytoplasm	other	TRUE
ENSG00000008952.11	protein_coding	SEC62	0	1	0	1	0	0	1	1	NA	NA	0	0	0	0	0	0	1	1	NA	NA	0	1	1	1	1	NA	NA	SEC62	SEC62 homolog, preprotein translocation factor	Cytoplasm	transporter	TRUE
ENSG00000008988.5	protein_coding	RPS20	0	0	0	0	0	0	1	1	NA	NA	0	0	0	0	1	1	1	0	NA	NA	0	0	0	1	1	NA	0	RPS20	ribosomal protein S20	Cytoplasm	other	TRUE
ENSG00000009307.11	protein_coding	CSDE1	0	0	0	0	0	0	1	1	1	NA	0	0	0	0	0	0	1	1	1	NA	0	0	0	1	1	1	0	CSDE1	cold shock domain containing E1	Cytoplasm	enzyme	TRUE
ENSG00000009335.13	protein_coding	UBE3C	0	0	0	0	1	0	0	1	1	NA	0	0	0	1	1	1	1	1	NA	NA	0	1	1	1	1	NA	NA	UBE3C	ubiquitin protein ligase E3C	Nucleus	enzyme	TRUE
ENSG00000009413.11	protein_coding	REV3L	0	0	0	0	0	0	1	1	NA	0	0	0	0	0	1	1	1	1	NA	NA	0	0	0	0	1	NA	0	REV3L	REV3 like, DNA directed polymerase zeta catalytic subunit	Nucleus	enzyme	TRUE
ENSG00000009780.10	protein_coding	FAM76A	0	0	0	0	0	0	0	0	NA	0	0	0	0	0	0	0	NA	0	NA	NA	0	0	0	1	0	1	0	FAM76A	family with sequence similarity 76 member A	Other	other	TRUE
ENSG00000009790.10	protein_coding	TRAF3IP3	0	0	0	0	0	0	1	1	1	1	0	0	0	0	1	1	1	1	1	1	0	0	1	1	1	1	1	TRAF3IP3	TRAF3 interacting protein 3	Other	other	TRUE
ENSG00000009830.6	protein_coding	POMT2	0	0	0	0	1	1	1	1	NA	NA	0	0	0	0	0	0	1	1	NA	NA	0	0	1	1	1	NA	NA	POMT2	protein O-mannosyltransferase 2	Cytoplasm	enzyme	TRUE
ENSG00000009844.10	protein_coding	VTA1	0	0	0	0	1	0	0	1	NA	NA	0	0	0	0	1	1	0	1	NA	NA	0	0	0	1	1	1	0	VTA1	vesicle trafficking 1	Cytoplasm	other	TRUE
ENSG00000009954.6	protein_coding	BAZ1B	0	0	0	0	0	0	0	1	NA	1	0	0	0	0	0	0	1	1	NA	NA	0	0	0	0	0	NA	0	BAZ1B	bromodomain adjacent to zinc finger domain 1B	Nucleus	transcription regulator	TRUE
ENSG00000010017.9	protein_coding	RANBP9	0	0	0	0	0	0	0	1	NA	NA	0	0	0	0	0	0	1	1	NA	0	0	0	0	1	1	NA	0	RANBP9	RAN binding protein 9	Nucleus	other	TRUE
ENSG00000010030.9	protein_coding	ETV7	0	0	0	0	1	1	1	1	NA	NA	0	1	0	1	1	1	1	1	NA	0	NA	NA	NA	NA	1	NA	NA	ETV7	ETS variant 7	Nucleus	transcription regulator	TRUE
ENSG00000010072.11	protein_coding	SPRTN	0	0	0	0	0	0	1	0	NA	NA	0	0	0	0	1	1	0	1	NA	NA	0	0	0	1	1	NA	NA	SPRTN	SprT-like N-terminal domain	Nucleus	other	TRUE
ENSG00000010165.14	protein_coding	METTL13	0	0	0	0	1	1	1	1	1	NA	0	0	0	0	1	1	1	1	NA	NA	0	1	1	1	1	1	NA	METTL13	methyltransferase like 13	Other	enzyme	TRUE
ENSG00000010219.8	protein_coding	DYRK4	0	0	0	0	0	1	1	1	NA	1	NA	NA	NA	NA	NA	NA	NA	1	NA	NA	0	1	1	1	1	NA	1	DYRK4	dual specificity tyrosine phosphorylation regulated kinase 4	Nucleus	kinase	TRUE
ENSG00000010244.11	protein_coding	ZNF207	0	0	0	0	0	0	1	1	NA	NA	0	0	0	0	0	0	1	1	NA	NA	0	0	0	1	1	NA	0	ZNF207	zinc finger protein 207	Nucleus	transcription regulator	TRUE
ENSG00000010256.6	protein_coding	UQCRC1	0	0	0	0	0	0	0	0	NA	0	0	0	0	0	0	0	NA	0	NA	NA	0	0	0	0	0	NA	0	UQCRC1	ubiquinol-cytochrome c reductase core protein I	Cytoplasm	enzyme	TRUE
ENSG00000010270.9	protein_coding	STARD3NL	0	0	0	0	1	1	1	1	1	NA	0	0	0	0	1	1	1	1	1	0	0	1	0	0	1	1	NA	STARD3NL	STARD3 N-terminal like	Cytoplasm	other	TRUE
ENSG00000010278.7	protein_coding	CD9	0	1	1	1	1	1	1	1	NA	NA	0	1	1	1	1	1	1	1	NA	NA	1	0	0	NA	1	NA	NA	CD9	CD9 molecule	Plasma Membrane	other	TRUE
ENSG00000010292.8	protein_coding	NCAPD2	0	0	0	0	1	1	1	1	1	NA	0	0	0	0	1	1	1	1	1	NA	0	1	1	1	1	1	NA	NCAPD2	non-SMC condensin I complex subunit D2	Nucleus	other	TRUE
ENSG00000010295.14	protein_coding	IFFO1	0	0	0	0	0	0	1	1	NA	NA	0	0	0	0	1	1	1	1	1	NA	0	0	0	1	1	1	NA	IFFO1	intermediate filament family orphan 1	Other	other	TRUE
ENSG00000010318.14	protein_coding	PHF7	0	0	0	0	0	0	NA	1	NA	NA	0	0	0	0	0	0	NA	1	NA	NA	0	0	0	0	0	NA	NA	PHF7	PHD finger protein 7	Nucleus	other	TRUE
ENSG00000010322.11	protein_coding	NISCH	0	1	0	1	1	0	1	1	1	0	0	0	0	0	1	0	0	1	NA	NA	0	0	0	0	0	NA	0	NISCH	nischarin	Plasma Membrane	other	TRUE
ENSG00000010327.6	protein_coding	STAB1	0	0	0	0	1	1	1	1	1	1	NA	NA	NA	NA	NA	NA	NA	0	NA	NA	NA	NA	NA	NA	1	NA	NA	STAB1	stabilin 1	Plasma Membrane	transporter	TRUE
ENSG00000010361.9	protein_coding	FUZ	0	0	0	0	0	1	0	0	NA	NA	0	0	0	0	0	0	1	1	1	NA	0	0	1	0	1	1	NA	FUZ	fuzzy planar cell polarity protein	Plasma Membrane	other	TRUE
ENSG00000010539.7	protein_coding	ZNF200	0	0	0	0	1	1	1	1	1	NA	0	0	0	0	1	1	1	1	NA	0	0	0	0	1	1	1	NA	ZNF200	zinc finger protein 200	Nucleus	other	TRUE
ENSG00000010610.5	protein_coding	CD4	0	0	0	0	0	1	1	1	1	1	0	1	1	1	0	1	1	1	NA	NA	0	0	0	1	1	1	1	CD4	CD4 molecule	Plasma Membrane	transmembrane receptor	TRUE
ENSG00000010626.10	protein_coding	LRRC23	0	0	0	1	1	1	0	1	NA	NA	0	0	0	0	0	0	1	1	NA	NA	0	1	1	1	1	NA	NA	LRRC23	leucine rich repeat containing 23	Plasma Membrane	other	TRUE
ENSG00000010704.14	protein_coding	HFE	0	0	0	1	0	1	1	1	NA	NA	0	0	0	0	0	0	NA	1	NA	NA	0	0	0	1	1	NA	NA	HFE	hemochromatosis	Plasma Membrane	transmembrane receptor	TRUE
ENSG00000010803.12	protein_coding	SCMH1	0	0	0	0	1	1	1	1	NA	NA	0	0	0	0	0	0	1	1	NA	NA	0	0	0	1	1	NA	NA	SCMH1	sex comb on midleg homolog 1 (Drosophila)	Nucleus	transcription regulator	TRUE
ENSG00000010810.11	protein_coding	FYN	0	0	0	0	0	1	1	1	1	NA	0	0	0	0	0	0	0	1	NA	NA	0	0	0	1	1	1	0	FYN	FYN proto-oncogene, Src family tyrosine kinase	Plasma Membrane	kinase	TRUE
ENSG00000010818.4	protein_coding	HIVEP2	0	1	1	1	0	0	1	1	1	NA	0	1	1	1	1	0	1	1	NA	NA	0	0	0	1	1	1	1	HIVEP2	human immunodeficiency virus type I enhancer binding protein 2	Nucleus	transcription regulator	TRUE
ENSG00000011007.7	protein_coding	TCEB3	0	0	0	0	1	1	1	1	NA	NA	0	0	0	0	0	0	0	0	NA	NA	0	0	0	0	0	NA	NA	TCEB3	transcription elongation factor B subunit 3	Nucleus	transcription regulator	TRUE
ENSG00000011009.6	protein_coding	LYPLA2	0	0	0	0	0	0	NA	0	NA	NA	0	0	0	0	0	0	NA	0	NA	NA	0	0	0	NA	0	NA	NA	LYPLA2	lysophospholipase II	Cytoplasm	enzyme	TRUE
ENSG00000011021.17	protein_coding	CLCN6	0	0	0	0	1	1	1	1	1	0	0	0	0	0	1	1	1	1	NA	NA	0	0	1	1	1	NA	NA	CLCN6	chloride voltage-gated channel 6	Plasma Membrane	ion channel	TRUE
ENSG00000011105.7	protein_coding	TSPAN9	0	0	0	0	1	1	1	1	NA	NA	NA	NA	NA	NA	NA	NA	1	1	NA	NA	0	0	1	1	1	NA	NA	TSPAN9	tetraspanin 9	Plasma Membrane	other	TRUE
ENSG00000011114.10	protein_coding	BTBD7	0	0	0	0	1	1	1	1	NA	NA	0	0	0	0	1	1	1	1	NA	NA	0	0	1	1	1	NA	NA	BTBD7	BTB domain containing 7	Nucleus	other	TRUE
ENSG00000011132.7	protein_coding	APBA3	0	0	0	0	0	0	1	1	NA	NA	0	0	0	0	1	1	1	1	NA	NA	0	0	0	1	1	1	NA	APBA3	amyloid beta precursor protein binding family A member 3	Cytoplasm	transporter	TRUE
ENSG00000011143.12	protein_coding	MKS1	0	0	0	0	0	0	0	1	NA	NA	NA	NA	NA	NA	NA	NA	NA	NA	NA	NA	0	0	0	0	0	NA	NA	MKS1	Meckel syndrome, type 1	Cytoplasm	other	TRUE
ENSG00000011198.3	protein_coding	ABHD5	0	0	0	0	0	0	1	1	NA	NA	0	0	0	0	0	0	1	1	1	NA	0	0	0	0	1	1	NA	ABHD5	abhydrolase domain containing 5	Cytoplasm	enzyme	TRUE
ENSG00000011243.11	protein_coding	AKAP8L	0	0	0	0	0	0	1	1	NA	0	0	0	0	0	0	0	1	1	NA	NA	0	0	0	0	1	1	NA	AKAP8L	A-kinase anchoring protein 8 like	Nucleus	other	TRUE
ENSG00000011258.11	protein_coding	MBTD1	0	0	0	0	0	0	0	0	NA	NA	0	0	0	1	1	1	1	1	NA	NA	0	0	0	1	1	NA	0	MBTD1	mbt domain containing 1	Other	other	TRUE
ENSG00000011260.9	protein_coding	UTP18	0	0	0	0	0	1	1	1	NA	NA	0	1	0	0	1	1	1	1	NA	NA	0	0	0	0	1	NA	0	UTP18	UTP18, small subunit processome component	Nucleus	other	TRUE
ENSG00000011275.14	protein_coding	RNF216	0	0	0	0	1	1	1	1	1	NA	0	0	0	0	1	1	1	1	NA	NA	0	1	0	1	1	NA	NA	RNF216	ring finger protein 216	Cytoplasm	enzyme	TRUE
ENSG00000011295.9	protein_coding	TTC19	0	0	0	0	1	1	1	1	1	1	0	0	0	0	0	0	0	1	NA	NA	0	1	1	0	1	1	1	TTC19	tetratricopeptide repeat domain 19	Cytoplasm	other	TRUE
ENSG00000011304.11	protein_coding	PTBP1	0	0	0	0	0	0	1	1	NA	0	0	0	0	0	0	0	1	1	NA	NA	0	0	1	1	1	NA	0	PTBP1	polypyrimidine tract binding protein 1	Nucleus	enzyme	TRUE
ENSG00000011376.5	protein_coding	LARS2	0	0	0	0	1	1	1	1	1	NA	0	0	0	0	0	0	0	0	NA	NA	0	1	1	0	1	1	NA	LARS2	leucyl-tRNA synthetase 2, mitochondrial	Cytoplasm	enzyme	TRUE
ENSG00000011405.9	protein_coding	PIK3C2A	0	0	0	0	1	0	1	1	NA	0	0	0	0	0	1	1	1	1	NA	0	0	0	0	0	1	1	NA	PIK3C2A	phosphatidylinositol-4-phosphate 3-kinase catalytic subunit type 2 alpha	Cytoplasm	kinase	TRUE
ENSG00000011422.7	protein_coding	PLAUR	0	0	0	0	0	0	1	1	NA	1	0	0	0	0	0	0	0	1	1	1	0	0	0	1	1	NA	NA	PLAUR	plasminogen activator, urokinase receptor	Plasma Membrane	transmembrane receptor	TRUE
ENSG00000011426.6	protein_coding	ANLN	0	0	0	0	1	1	1	1	NA	NA	0	0	0	0	0	1	NA	1	NA	NA	NA	NA	NA	NA	1	NA	NA	ANLN	anillin actin binding protein	Cytoplasm	other	TRUE
ENSG00000011451.10	protein_coding	WIZ	0	0	0	0	0	0	1	1	NA	NA	0	1	0	1	0	0	1	1	NA	NA	0	1	0	1	0	NA	NA	WIZ	widely interspaced zinc finger motifs	Nucleus	other	TRUE
ENSG00000011454.11	protein_coding	RABGAP1	0	0	0	0	1	1	1	1	NA	NA	0	0	0	0	1	0	1	1	NA	NA	0	0	0	1	1	1	1	-	-	-	-	FALSE
ENSG00000011478.7	protein_coding	QPCTL	0	0	0	0	0	0	1	1	NA	NA	0	0	0	0	0	0	NA	0	NA	NA	0	0	0	1	0	NA	NA	QPCTL	glutaminyl-peptide cyclotransferase-like	Cytoplasm	enzyme	TRUE
ENSG00000011485.9	protein_coding	PPP5C	0	0	0	0	1	1	1	1	NA	NA	0	0	0	0	1	1	NA	1	NA	NA	0	1	1	1	1	1	0	PPP5C	protein phosphatase 5 catalytic subunit	Nucleus	phosphatase	TRUE
ENSG00000011523.9	protein_coding	CEP68	0	0	0	0	0	0	1	1	NA	NA	0	0	0	0	1	1	1	1	NA	NA	0	0	0	1	1	1	0	CEP68	centrosomal protein 68	Cytoplasm	other	TRUE
ENSG00000011566.9	protein_coding	MAP4K3	0	0	0	0	0	0	1	1	NA	NA	0	0	0	0	0	0	0	1	NA	NA	0	1	0	1	1	NA	NA	MAP4K3	mitogen-activated protein kinase kinase kinase kinase 3	Other	kinase	TRUE
ENSG00000011600.5	protein_coding	TYROBP	0	0	0	0	0	0	1	1	NA	1	0	0	0	0	0	0	1	1	1	1	NA	NA	NA	NA	NA	NA	NA	TYROBP	TYRO protein tyrosine kinase binding protein	Plasma Membrane	transmembrane receptor	TRUE
ENSG00000011638.6	protein_coding	TMEM159	0	0	0	0	1	1	1	1	1	NA	0	0	0	0	1	0	0	1	NA	NA	0	1	1	1	1	NA	0	TMEM159	transmembrane protein 159	Other	other	TRUE
ENSG00000012048.14	protein_coding	BRCA1	0	0	0	0	1	0	1	1	NA	NA	0	0	0	0	0	0	0	1	NA	0	0	0	0	1	1	NA	NA	BRCA1	breast cancer 1	Nucleus	transcription regulator	TRUE
ENSG00000012061.11	protein_coding	ERCC1	0	0	0	0	0	1	1	1	1	1	0	0	0	0	0	0	1	1	NA	NA	0	0	0	1	1	NA	0	ERCC1	excision repair cross-complementation group 1	Nucleus	enzyme	TRUE
ENSG00000012124.10	protein_coding	CD22	0	0	0	0	0	0	1	1	NA	NA	0	0	0	0	0	0	NA	1	NA	NA	NA	NA	NA	NA	1	NA	NA	CD22	CD22 molecule	Plasma Membrane	transmembrane receptor	TRUE
ENSG00000012171.13	processed_transcript	SEMA3B	0	0	0	0	0	0	NA	1	NA	NA	0	0	0	0	0	0	NA	1	NA	NA	NA	NA	NA	NA	1	NA	NA	SEMA3B	semaphorin 3B	Extracellular Space	other	TRUE
ENSG00000012232.4	protein_coding	EXTL3	0	0	0	0	0	0	0	0	1	NA	0	1	1	1	0	0	1	1	1	NA	0	0	0	0	1	1	NA	EXTL3	exostosin like glycosyltransferase 3	Cytoplasm	enzyme	TRUE
ENSG00000012660.9	protein_coding	ELOVL5	0	1	1	1	1	1	1	1	NA	1	0	0	0	0	1	1	1	1	NA	1	0	1	1	1	1	1	NA	ELOVL5	ELOVL fatty acid elongase 5	Cytoplasm	enzyme	TRUE
ENSG00000012779.5	protein_coding	ALOX5	0	0	0	0	1	1	1	1	NA	0	0	0	0	0	1	1	1	1	NA	0	0	0	0	0	1	NA	NA	ALOX5	arachidonate 5-lipoxygenase	Cytoplasm	enzyme	TRUE
ENSG00000012822.10	protein_coding	CALCOCO1	0	0	0	0	0	0	0	1	NA	NA	0	0	0	0	0	0	1	1	NA	0	0	0	0	0	0	NA	NA	CALCOCO1	calcium binding and coiled-coil domain 1	Nucleus	transcription regulator	TRUE
ENSG00000012963.9	protein_coding	UBR7	0	0	0	0	0	1	1	1	1	NA	0	0	0	0	1	1	0	1	1	NA	0	1	1	1	1	1	NA	UBR7	ubiquitin protein ligase E3 component n-recognin 7 (putative)	Other	enzyme	TRUE
ENSG00000012983.6	protein_coding	MAP4K5	0	0	0	0	1	0	1	1	1	NA	0	0	0	0	0	0	NA	1	NA	NA	0	1	0	1	1	1	NA	MAP4K5	mitogen-activated protein kinase kinase kinase kinase 5	Cytoplasm	kinase	TRUE
ENSG00000013016.10	protein_coding	EHD3	0	1	1	1	0	0	1	1	NA	NA	0	0	0	1	1	1	0	1	NA	NA	0	0	0	1	1	NA	NA	EHD3	EH domain containing 3	Cytoplasm	other	TRUE
ENSG00000013275.3	protein_coding	PSMC4	0	0	0	0	0	0	0	1	NA	NA	0	1	0	0	0	0	0	1	NA	NA	0	0	0	1	1	NA	NA	PSMC4	proteasome 26S subunit, ATPase 4	Nucleus	peptidase	TRUE
ENSG00000013288.4	protein_coding	MAN2B2	0	0	0	0	1	1	1	1	1	NA	0	0	0	0	0	0	1	1	NA	NA	0	0	1	0	1	1	NA	MAN2B2	mannosidase alpha class 2B member 2	Cytoplasm	enzyme	TRUE
ENSG00000013306.11	protein_coding	SLC25A39	0	0	0	0	1	1	1	1	NA	0	0	0	0	0	0	0	NA	0	NA	NA	0	1	1	1	1	NA	0	SLC25A39	solute carrier family 25 member 39	Cytoplasm	other	TRUE
ENSG00000013364.14	protein_coding	MVP	0	0	0	0	0	0	1	1	1	1	0	0	0	0	1	1	1	1	1	1	0	1	1	1	1	1	1	MVP	major vault protein	Nucleus	other	TRUE
ENSG00000013374.11	protein_coding	NUB1	0	0	0	0	0	0	1	1	1	NA	0	0	0	0	0	0	1	1	1	NA	0	0	1	1	1	NA	0	NUB1	negative regulator of ubiquitin-like proteins 1	Nucleus	other	TRUE
ENSG00000013375.9	protein_coding	PGM3	0	0	0	0	1	0	1	1	1	NA	0	0	0	0	1	1	1	1	NA	NA	0	1	0	1	1	NA	NA	PGM3	phosphoglucomutase 3	Cytoplasm	enzyme	TRUE
ENSG00000013392.5	protein_coding	RWDD2A	0	0	0	0	1	1	NA	1	NA	NA	NA	NA	NA	NA	NA	NA	NA	NA	NA	NA	0	0	0	0	1	NA	NA	RWDD2A	RWD domain containing 2A	Other	other	TRUE
ENSG00000013441.11	protein_coding	CLK1	0	0	0	0	0	0	1	1	NA	NA	0	0	0	0	0	0	1	1	1	0	0	0	0	1	1	NA	NA	CLK1	CDC like kinase 1	Nucleus	kinase	TRUE
ENSG00000013503.4	protein_coding	POLR3B	0	0	0	0	0	0	1	1	NA	NA	0	0	0	0	1	1	1	1	NA	NA	0	0	0	0	1	NA	NA	POLR3B	polymerase (RNA) III subunit B	Nucleus	enzyme	TRUE
ENSG00000013523.5	protein_coding	ANGEL1	0	0	0	0	1	0	1	1	NA	NA	0	0	0	1	1	1	NA	1	NA	NA	0	0	0	1	1	1	NA	ANGEL1	angel homolog 1 (Drosophila)	Extracellular Space	other	TRUE
ENSG00000013561.13	protein_coding	RNF14	0	0	0	0	1	1	1	1	NA	0	0	0	0	0	1	0	1	1	NA	NA	0	1	0	1	1	1	0	RNF14	ring finger protein 14	Other	transcription regulator	TRUE
ENSG00000013573.12	protein_coding	DDX11	0	0	0	0	1	1	1	1	NA	NA	0	0	0	0	1	1	NA	1	NA	NA	0	1	1	1	1	1	1	DDX11	DEAD/H-box helicase 11	Cytoplasm	enzyme	TRUE
ENSG00000013583.4	protein_coding	HEBP1	0	0	0	0	1	1	1	1	NA	NA	0	0	1	1	1	1	1	1	NA	NA	0	1	1	1	1	NA	NA	HEBP1	heme binding protein 1	Cytoplasm	other	TRUE
ENSG00000013725.10	protein_coding	CD6	0	0	0	0	0	0	0	1	NA	NA	NA	NA	NA	NA	NA	NA	NA	1	NA	NA	1	0	0	1	1	1	1	CD6	CD6 molecule	Plasma Membrane	transmembrane receptor	TRUE
ENSG00000013810.14	protein_coding	TACC3	0	0	0	0	1	1	1	1	1	NA	0	0	0	0	1	1	1	1	1	NA	0	0	1	1	1	1	NA	TACC3	transforming acidic coiled-coil containing protein 3	Nucleus	other	TRUE
ENSG00000014123.9	protein_coding	UFL1	0	0	0	0	1	1	1	1	NA	NA	0	0	1	1	1	1	1	1	NA	NA	0	1	1	0	0	NA	NA	UFL1	UFM1 specific ligase 1	Cytoplasm	other	TRUE
ENSG00000014138.4	protein_coding	POLA2	0	0	0	0	1	1	0	0	NA	NA	0	0	0	0	1	1	1	1	NA	NA	0	0	0	0	0	NA	NA	POLA2	polymerase (DNA) alpha 2, accessory subunit	Nucleus	enzyme	TRUE
ENSG00000014164.6	protein_coding	ZC3H3	0	0	0	0	1	1	1	1	1	NA	0	0	0	0	0	1	1	1	1	NA	0	1	1	1	1	NA	NA	ZC3H3	zinc finger CCCH-type containing 3	Nucleus	other	TRUE
ENSG00000014216.10	protein_coding	CAPN1	0	0	0	0	0	1	1	1	NA	NA	0	0	0	0	1	1	1	1	NA	NA	0	0	0	0	0	NA	NA	CAPN1	calpain 1	Cytoplasm	peptidase	TRUE
ENSG00000014257.11	protein_coding	ACPP	0	1	0	0	1	1	1	1	1	NA	0	0	0	0	1	1	1	1	1	NA	NA	NA	NA	NA	NA	NA	NA	ACPP	acid phosphatase, prostate	Extracellular Space	phosphatase	TRUE
ENSG00000014641.13	protein_coding	MDH1	0	0	0	0	1	1	0	0	NA	NA	0	0	0	0	0	0	1	1	NA	NA	0	1	1	1	1	NA	0	MDH1	malate dehydrogenase 1	Cytoplasm	enzyme	TRUE
ENSG00000014824.8	protein_coding	SLC30A9	0	0	0	0	0	0	1	1	NA	NA	0	0	0	0	0	1	1	1	NA	NA	0	0	0	1	1	NA	1	SLC30A9	solute carrier family 30 member 9	Nucleus	transporter	TRUE
ENSG00000014914.15	protein_coding	MTMR11	0	0	0	0	0	0	0	0	NA	0	NA	NA	NA	NA	NA	NA	NA	NA	NA	NA	NA	NA	NA	NA	0	NA	NA	MTMR11	myotubularin related protein 11	Cytoplasm	other	TRUE
ENSG00000014919.7	protein_coding	COX15	0	0	0	0	1	0	1	1	NA	NA	0	0	0	0	0	0	1	0	NA	NA	0	1	1	1	1	NA	0	COX15	COX15 cytochrome c oxidase assembly homolog	Cytoplasm	enzyme	TRUE
ENSG00000015133.14	protein_coding	CCDC88C	0	0	0	0	1	1	1	1	1	NA	0	0	0	0	0	1	1	1	1	NA	0	0	0	1	1	1	NA	CCDC88C	coiled-coil domain containing 88C	Cytoplasm	other	TRUE
ENSG00000015153.10	protein_coding	YAF2	0	0	0	0	0	0	1	1	NA	NA	0	0	0	0	1	1	1	1	NA	NA	0	1	1	1	1	NA	0	YAF2	YY1 associated factor 2	Nucleus	transcription regulator	TRUE
ENSG00000015171.13	protein_coding	ZMYND11	0	0	0	0	0	0	0	1	NA	NA	0	0	0	0	0	0	NA	1	NA	NA	0	0	0	0	1	1	NA	ZMYND11	zinc finger MYND-type containing 11	Nucleus	transcription regulator	TRUE
ENSG00000015475.14	protein_coding	BID	0	0	0	0	1	0	1	1	NA	NA	0	0	0	0	0	0	1	1	NA	0	0	1	1	1	1	NA	NA	BID	BH3 interacting domain death agonist	Cytoplasm	other	TRUE
ENSG00000015479.13	protein_coding	MATR3	0	0	0	0	0	0	1	1	NA	NA	0	0	0	0	0	0	1	1	NA	NA	0	0	0	1	1	NA	NA	MATR3	matrin 3	Nucleus	other	TRUE
ENSG00000015532.5	protein_coding	XYLT2	0	0	0	0	0	0	0	0	NA	NA	0	0	0	0	1	0	1	1	NA	NA	0	0	0	1	1	NA	NA	XYLT2	xylosyltransferase II	Other	enzyme	TRUE
ENSG00000015568.7	protein_coding	RGPD5	0	0	0	0	0	0	NA	NA	NA	NA	0	0	0	0	0	0	NA	NA	NA	NA	0	0	1	NA	NA	NA	NA	RGPD4 (includes others)	RANBP2-like and GRIP domain containing 5	Nucleus	enzyme	FALSE
ENSG00000015676.12	protein_coding	NUDCD3	0	0	0	0	1	1	1	1	NA	NA	0	0	0	0	1	1	1	1	NA	NA	0	1	1	0	1	1	0	NUDCD3	NudC domain containing 3	Other	other	TRUE
ENSG00000016864.12	protein_coding	GLT8D1	0	0	0	0	0	0	0	0	NA	NA	0	0	0	0	0	0	1	1	NA	NA	0	0	0	1	1	NA	NA	GLT8D1	glycosyltransferase 8 domain containing 1	Cytoplasm	enzyme	TRUE
ENSG00000017260.14	protein_coding	ATP2C1	0	0	0	0	0	0	0	1	1	NA	0	0	0	0	1	1	1	0	NA	NA	0	0	0	0	1	1	0	ATP2C1	ATPase secretory pathway Ca2+ transporting 1	Cytoplasm	transporter	TRUE
ENSG00000017797.7	protein_coding	RALBP1	0	0	0	0	1	1	1	1	NA	NA	0	0	0	0	1	1	1	1	NA	0	0	0	0	1	1	1	NA	RALBP1	ralA binding protein 1	Cytoplasm	enzyme	TRUE
ENSG00000018189.7	protein_coding	RUFY3	0	1	0	0	0	0	0	1	1	0	NA	NA	NA	NA	NA	NA	NA	1	NA	NA	0	0	0	1	1	NA	NA	RUFY3	RUN and FYVE domain containing 3	Plasma Membrane	other	TRUE
ENSG00000018280.12	protein_coding	SLC11A1	0	0	0	0	1	1	1	1	1	1	0	0	0	0	1	1	1	1	NA	NA	0	0	0	NA	1	NA	NA	SLC11A1	solute carrier family 11 member 1	Plasma Membrane	transporter	TRUE
ENSG00000018510.8	protein_coding	AGPS	0	0	0	0	1	1	0	1	NA	NA	0	0	0	0	1	1	1	1	NA	NA	0	0	0	1	1	NA	NA	AGPS	alkylglycerone phosphate synthase	Cytoplasm	enzyme	TRUE
ENSG00000018699.7	protein_coding	TTC27	0	0	0	0	0	0	1	1	NA	NA	0	0	0	0	0	0	1	1	NA	NA	0	1	1	1	1	NA	0	TTC27	tetratricopeptide repeat domain 27	Other	other	TRUE
ENSG00000018869.12	protein_coding	ZNF582	1	0	0	1	0	0	NA	1	NA	NA	0	0	1	1	0	0	NA	1	NA	NA	0	0	0	1	1	NA	NA	ZNF582	zinc finger protein 582	Other	other	TRUE
ENSG00000019169.8	protein_coding	MARCO	0	0	1	1	1	1	1	1	NA	NA	NA	NA	NA	NA	NA	NA	NA	NA	NA	NA	NA	NA	NA	NA	NA	NA	NA	MARCO	macrophage receptor with collagenous structure	Plasma Membrane	transmembrane receptor	TRUE
ENSG00000019485.8	protein_coding	PRDM11	0	0	0	0	0	0	1	1	NA	NA	NA	NA	NA	NA	NA	NA	NA	1	NA	NA	0	0	0	1	1	NA	NA	PRDM11	PR domain 11	Other	other	TRUE
ENSG00000019582.10	protein_coding	CD74	0	0	0	0	0	0	1	0	NA	NA	0	0	0	0	0	0	1	1	NA	NA	0	0	0	0	0	NA	NA	CD74	CD74 molecule	Plasma Membrane	transmembrane receptor	TRUE
ENSG00000019991.11	protein_coding	HGF	0	0	1	1	0	0	1	1	1	0	0	0	0	0	0	0	1	1	NA	NA	NA	NA	NA	NA	1	NA	NA	HGF	hepatocyte growth factor	Extracellular Space	growth factor	TRUE
ENSG00000019995.6	protein_coding	ZRANB1	0	0	0	0	0	0	1	1	NA	NA	0	0	0	0	1	1	1	1	NA	0	0	0	0	1	0	NA	NA	ZRANB1	zinc finger RANBP2-type containing 1	Nucleus	peptidase	TRUE
ENSG00000020129.11	protein_coding	NCDN	0	0	0	0	0	0	NA	NA	NA	NA	0	0	0	0	0	0	NA	NA	NA	NA	0	0	0	0	1	NA	NA	NCDN	neurochondrin	Cytoplasm	other	TRUE
ENSG00000020181.12	protein_coding	GPR124	0	0	1	1	1	1	1	1	1	NA	NA	NA	NA	NA	NA	NA	NA	NA	NA	NA	NA	NA	NA	NA	1	NA	NA	ADGRA2	adhesion G protein-coupled receptor A2	Other	other	FALSE
ENSG00000020256.15	protein_coding	ZFP64	0	0	0	0	1	1	1	1	1	NA	NA	NA	NA	NA	NA	NA	NA	1	NA	NA	0	0	0	1	1	NA	NA	ZFP64	ZFP64 zinc finger protein	Nucleus	other	TRUE
ENSG00000020426.6	protein_coding	MNAT1	0	1	0	1	0	0	0	0	NA	NA	0	0	0	0	0	0	NA	1	NA	NA	0	0	0	1	0	1	NA	MNAT1	MNAT1, CDK activating kinase assembly factor	Nucleus	other	TRUE
ENSG00000020577.9	protein_coding	SAMD4A	0	0	0	0	0	0	1	1	1	NA	NA	NA	NA	NA	NA	NA	NA	1	NA	NA	0	0	0	0	1	NA	NA	SAMD4A	sterile alpha motif domain containing 4A	Cytoplasm	translation regulator	TRUE
ENSG00000020633.14	protein_coding	RUNX3	0	1	1	1	1	1	1	1	NA	NA	0	1	1	1	0	1	1	1	NA	NA	0	0	0	1	1	1	0	RUNX3	runt related transcription factor 3	Nucleus	transcription regulator	TRUE
ENSG00000020922.7	protein_coding	MRE11A	0	0	0	0	1	1	1	1	1	1	0	0	0	0	1	1	1	1	1	NA	0	1	1	1	1	1	1	MRE11A	MRE11 homolog A, double strand break repair nuclease	Nucleus	enzyme	TRUE
ENSG00000021300.7	protein_coding	PLEKHB1	0	0	0	0	1	0	NA	1	NA	NA	NA	NA	NA	NA	NA	NA	NA	NA	NA	NA	0	0	1	1	1	NA	NA	PLEKHB1	pleckstrin homology domain containing B1	Cytoplasm	other	TRUE
ENSG00000021355.8	protein_coding	SERPINB1	0	0	0	0	0	0	1	1	1	1	0	0	0	0	0	0	1	1	1	1	0	0	0	0	1	1	NA	SERPINB1	serpin family B member 1	Cytoplasm	other	TRUE
ENSG00000021574.7	protein_coding	SPAST	0	0	0	0	0	0	0	0	NA	0	0	0	0	0	0	0	1	1	NA	0	0	0	0	0	1	NA	NA	SPAST	spastin	Nucleus	enzyme	TRUE
ENSG00000021762.15	protein_coding	OSBPL5	0	1	0	1	1	1	1	1	1	NA	0	1	1	1	0	1	1	1	NA	NA	1	0	1	1	1	NA	NA	OSBPL5	oxysterol binding protein like 5	Cytoplasm	transporter	TRUE
ENSG00000021776.6	protein_coding	AQR	0	0	0	0	1	1	0	1	NA	NA	0	0	0	0	1	1	1	1	NA	NA	0	0	1	0	1	NA	NA	AQR	aquarius intron-binding spliceosomal factor	Nucleus	other	TRUE
ENSG00000022277.8	protein_coding	RTFDC1	0	0	0	0	1	1	1	1	NA	0	0	0	0	0	0	0	1	0	NA	0	0	0	0	1	1	NA	NA	RTFDC1	replication termination factor 2 domain containing 1	Other	other	TRUE
ENSG00000022556.11	protein_coding	NLRP2	1	1	1	1	1	1	1	1	NA	NA	0	0	0	0	1	1	0	1	NA	NA	1	1	1	1	1	NA	1	NLRP2	NLR family, pyrin domain containing 2	Nucleus	other	TRUE
ENSG00000022567.5	protein_coding	SLC45A4	0	1	0	0	1	1	1	1	NA	NA	0	0	0	0	1	1	1	1	NA	0	0	0	1	1	1	NA	NA	SLC45A4	solute carrier family 45 member 4	Other	transporter	TRUE
ENSG00000022840.9	protein_coding	RNF10	0	0	0	0	0	1	1	1	NA	NA	0	0	0	0	0	0	1	1	NA	NA	0	0	0	1	1	NA	NA	RNF10	ring finger protein 10	Cytoplasm	enzyme	TRUE
ENSG00000022976.11	protein_coding	ZNF839	0	0	0	0	1	0	0	0	NA	NA	0	0	0	0	0	0	1	1	NA	NA	0	0	0	1	1	NA	1	ZNF839	zinc finger protein 839	Other	other	TRUE
ENSG00000023041.7	protein_coding	ZDHHC6	0	0	0	0	0	1	1	1	NA	1	0	0	0	0	0	1	1	1	NA	NA	0	1	1	0	0	1	1	ZDHHC6	zinc finger DHHC-type containing 6	Nucleus	enzyme	TRUE
ENSG00000023171.10	protein_coding	GRAMD1B	0	1	1	1	1	1	1	1	NA	NA	0	0	1	1	0	0	1	1	NA	NA	0	0	1	1	1	NA	NA	GRAMD1B	GRAM domain containing 1B	Other	other	TRUE
ENSG00000023191.11	protein_coding	RNH1	0	0	0	0	1	1	1	1	1	1	0	0	0	0	0	0	1	1	NA	NA	0	0	1	1	1	1	1	RNH1	ribonuclease/angiogenin inhibitor 1	Cytoplasm	other	TRUE
ENSG00000023228.8	protein_coding	NDUFS1	0	0	0	0	1	0	1	1	NA	NA	0	0	0	0	1	1	1	1	NA	NA	0	0	0	0	1	1	NA	NDUFS1	NADH:ubiquinone oxidoreductase core subunit S1	Cytoplasm	enzyme	TRUE
ENSG00000023287.8	protein_coding	RB1CC1	0	0	0	0	0	0	1	1	NA	NA	0	0	0	0	0	0	1	1	1	0	0	0	0	1	1	1	NA	RB1CC1	RB1 inducible coiled-coil 1	Nucleus	other	TRUE
ENSG00000023318.7	protein_coding	ERP44	0	0	0	0	0	0	0	1	NA	NA	0	0	0	0	0	0	1	1	NA	NA	0	0	0	0	1	NA	NA	ERP44	endoplasmic reticulum protein 44	Cytoplasm	enzyme	TRUE
ENSG00000023330.10	protein_coding	ALAS1	0	0	0	0	0	0	1	1	NA	0	0	0	0	0	1	1	1	1	NA	NA	0	0	0	0	1	NA	NA	ALAS1	5'-aminolevulinate synthase 1	Cytoplasm	enzyme	TRUE
ENSG00000023445.8	protein_coding	BIRC3	0	1	0	1	0	0	1	1	NA	NA	0	0	0	0	0	0	1	1	NA	NA	0	0	0	1	1	NA	0	BIRC3	baculoviral IAP repeat containing 3	Cytoplasm	enzyme	TRUE
ENSG00000023516.7	protein_coding	AKAP11	0	0	0	0	1	1	1	1	NA	0	0	1	0	1	1	1	1	1	NA	NA	0	0	0	1	1	NA	NA	AKAP11	A-kinase anchoring protein 11	Cytoplasm	other	TRUE
ENSG00000023572.4	protein_coding	GLRX2	0	0	1	0	0	0	0	0	NA	NA	0	0	0	0	1	0	0	0	NA	NA	0	1	1	NA	1	NA	NA	GLRX2	glutaredoxin 2	Cytoplasm	enzyme	TRUE
ENSG00000023608.4	protein_coding	SNAPC1	0	0	0	0	1	1	1	1	NA	NA	0	0	0	0	1	1	1	1	NA	NA	0	1	1	1	1	NA	NA	SNAPC1	small nuclear RNA activating complex polypeptide 1	Nucleus	other	TRUE
ENSG00000023697.8	protein_coding	DERA	0	0	0	0	0	0	1	1	NA	NA	0	0	0	0	0	0	0	1	NA	NA	0	0	0	0	1	NA	NA	DERA	deoxyribose-phosphate aldolase	Cytoplasm	enzyme	TRUE
ENSG00000023734.6	protein_coding	STRAP	0	0	0	0	0	0	0	1	NA	0	0	0	0	0	0	0	1	1	NA	NA	0	0	0	1	1	NA	0	STRAP	serine/threonine kinase receptor associated protein	Plasma Membrane	other	TRUE
ENSG00000023839.6	protein_coding	ABCC2	0	0	0	0	0	1	1	1	NA	NA	0	0	0	0	0	1	0	1	1	NA	0	1	1	1	1	NA	NA	ABCC2	ATP binding cassette subfamily C member 2	Plasma Membrane	transporter	TRUE
ENSG00000023892.9	protein_coding	DEF6	0	0	0	0	1	1	1	1	NA	NA	0	0	0	0	1	1	1	1	NA	0	0	0	0	1	1	NA	NA	DEF6	DEF6, guanine nucleotide exchange factor	Extracellular Space	other	TRUE
ENSG00000023902.8	protein_coding	PLEKHO1	0	0	0	0	0	0	1	0	NA	0	0	0	0	0	1	0	1	1	NA	NA	0	1	1	1	1	NA	NA	PLEKHO1	pleckstrin homology domain containing O1	Plasma Membrane	other	TRUE
ENSG00000023909.5	protein_coding	GCLM	0	0	0	0	1	1	1	1	NA	NA	0	0	0	0	1	1	1	0	NA	NA	0	1	0	0	1	NA	NA	GCLM	glutamate-cysteine ligase modifier subunit	Cytoplasm	enzyme	TRUE
ENSG00000024048.6	protein_coding	UBR2	0	0	0	0	0	0	1	1	NA	NA	0	0	0	0	0	1	1	1	NA	NA	0	0	0	0	1	NA	NA	UBR2	ubiquitin protein ligase E3 component n-recognin 2	Nucleus	enzyme	TRUE
ENSG00000024862.12	protein_coding	CCDC28A	0	0	0	0	1	1	1	1	NA	NA	0	0	0	0	1	1	1	1	NA	NA	0	1	0	1	1	NA	NA	CCDC28A	coiled-coil domain containing 28A	Other	other	TRUE
ENSG00000025039.9	protein_coding	RRAGD	0	0	1	0	1	0	1	1	NA	NA	0	0	0	0	1	1	1	1	NA	NA	0	1	1	1	1	NA	NA	RRAGD	Ras related GTP binding D	Cytoplasm	enzyme	TRUE
ENSG00000025156.7	protein_coding	HSF2	0	0	0	0	1	1	1	1	NA	NA	0	0	0	0	1	1	1	1	NA	NA	0	0	0	1	1	NA	1	HSF2	heat shock transcription factor 2	Nucleus	transcription regulator	TRUE
ENSG00000025293.11	protein_coding	PHF20	0	0	0	0	0	0	0	1	NA	NA	0	0	0	0	0	0	0	1	NA	NA	0	0	0	0	0	NA	NA	PHF20	PHD finger protein 20	Nucleus	other	TRUE
ENSG00000025434.14	protein_coding	NR1H3	0	1	1	1	1	1	1	1	1	NA	0	0	0	0	1	1	0	1	NA	NA	0	1	1	1	1	NA	NA	NR1H3	nuclear receptor subfamily 1 group H member 3	Nucleus	ligand-dependent nuclear receptor	TRUE
ENSG00000025708.8	protein_coding	TYMP	0	0	0	0	1	1	1	1	NA	1	0	0	0	0	1	1	1	1	1	NA	0	0	0	0	0	NA	NA	TYMP	thymidine phosphorylase	Extracellular Space	growth factor	TRUE
ENSG00000025770.13	protein_coding	NCAPH2	0	0	0	0	1	1	1	1	NA	NA	0	0	0	0	0	0	1	1	NA	NA	0	0	0	1	1	NA	0	NCAPH2	non-SMC condensin II complex subunit H2	Nucleus	other	TRUE
ENSG00000025772.7	protein_coding	TOMM34	0	0	0	0	0	1	1	1	NA	NA	0	0	1	1	0	1	NA	1	NA	NA	0	0	1	0	1	NA	0	TOMM34	translocase of outer mitochondrial membrane 34	Cytoplasm	other	TRUE
ENSG00000025796.9	protein_coding	SEC63	0	0	0	0	0	0	0	0	NA	NA	0	0	0	0	1	0	1	1	NA	NA	0	0	0	1	1	NA	NA	SEC63	SEC63 homolog, protein translocation regulator	Cytoplasm	transporter	TRUE
ENSG00000025800.9	protein_coding	KPNA6	0	0	0	0	0	0	1	1	NA	NA	0	0	0	0	0	0	1	1	NA	NA	0	0	0	0	1	NA	0	KPNA6	karyopherin subunit alpha 6	Nucleus	transporter	TRUE
ENSG00000026025.9	protein_coding	VIM	0	0	0	0	1	0	1	1	NA	0	0	0	0	0	0	0	1	1	NA	NA	0	1	1	1	1	NA	NA	VIM	vimentin	Cytoplasm	other	TRUE
ENSG00000026036.16	protein_coding	RTEL1-TNFRSF6B	0	0	0	0	0	0	1	1	NA	NA	NA	NA	NA	NA	NA	NA	NA	1	NA	NA	0	0	0	1	1	NA	NA	RTEL1-TNFRSF6B	RTEL1-TNFRSF6B readthrough (NMD candidate)	Other	other	TRUE
ENSG00000026103.15	protein_coding	FAS	0	1	0	0	1	1	1	1	1	1	0	0	0	0	1	1	1	1	1	1	0	1	1	1	1	NA	NA	FAS	Fas cell surface death receptor	Plasma Membrane	transmembrane receptor	TRUE
ENSG00000026297.11	protein_coding	RNASET2	0	0	0	0	1	1	1	1	1	NA	0	0	0	0	1	1	1	1	NA	NA	0	1	1	1	1	NA	0	RNASET2	ribonuclease T2	Cytoplasm	enzyme	TRUE
ENSG00000026508.11	protein_coding	CD44	0	0	0	0	0	0	1	1	1	1	0	0	1	1	1	1	1	1	1	1	0	1	1	1	1	1	NA	CD44	CD44 molecule (Indian blood group)	Plasma Membrane	enzyme	TRUE
ENSG00000026652.9	protein_coding	AGPAT4	0	0	0	0	0	0	1	1	NA	0	0	1	1	1	1	1	1	1	NA	NA	0	0	0	0	1	NA	NA	AGPAT4	1-acylglycerol-3-phosphate O-acyltransferase 4	Cytoplasm	enzyme	TRUE
ENSG00000026751.11	protein_coding	SLAMF7	0	1	0	1	0	0	1	1	NA	NA	0	0	0	0	0	0	1	1	NA	NA	1	0	0	1	1	NA	NA	SLAMF7	SLAM family member 7	Plasma Membrane	other	TRUE
ENSG00000026950.12	protein_coding	BTN3A1	0	0	0	0	1	1	1	1	1	NA	0	1	1	1	1	0	1	1	1	1	0	1	1	1	1	1	1	BTN3A1	butyrophilin subfamily 3 member A1	Extracellular Space	other	TRUE
ENSG00000027001.7	protein_coding	MIPEP	0	0	0	0	0	1	1	1	NA	NA	NA	NA	NA	NA	NA	NA	NA	1	NA	NA	0	0	0	1	1	NA	NA	MIPEP	mitochondrial intermediate peptidase	Cytoplasm	peptidase	TRUE
ENSG00000027075.9	protein_coding	PRKCH	0	0	0	0	0	0	1	1	NA	NA	0	0	0	0	1	1	1	1	1	NA	0	0	0	1	1	1	NA	PRKCH	protein kinase C eta	Cytoplasm	kinase	TRUE
ENSG00000027697.8	protein_coding	IFNGR1	0	0	0	0	0	1	1	1	NA	0	0	0	0	0	0	1	1	1	NA	NA	0	0	0	1	1	NA	NA	IFNGR1	interferon gamma receptor 1	Plasma Membrane	transmembrane receptor	TRUE
ENSG00000027847.9	protein_coding	B4GALT7	0	0	0	0	1	1	0	0	1	NA	0	0	0	0	1	1	NA	1	NA	NA	0	1	1	0	0	NA	NA	B4GALT7	beta-1,4-galactosyltransferase 7	Cytoplasm	enzyme	TRUE
ENSG00000027869.7	protein_coding	SH2D2A	0	0	0	0	0	0	NA	1	NA	NA	NA	NA	NA	NA	NA	NA	NA	0	NA	NA	0	0	0	1	1	NA	NA	SH2D2A	SH2 domain containing 2A	Cytoplasm	other	TRUE
ENSG00000028116.12	protein_coding	VRK2	0	1	1	1	0	0	1	1	NA	NA	0	0	0	0	0	1	1	1	1	NA	0	0	0	1	1	1	NA	VRK2	vaccinia related kinase 2	Nucleus	kinase	TRUE
ENSG00000028137.12	protein_coding	TNFRSF1B	0	0	0	0	0	0	1	1	1	NA	0	0	0	0	1	1	1	1	NA	1	0	1	0	1	1	NA	NA	TNFRSF1B	tumor necrosis factor receptor superfamily member 1B	Plasma Membrane	transmembrane receptor	TRUE
ENSG00000028203.13	protein_coding	VEZT	0	0	0	0	1	1	1	0	1	NA	0	0	0	0	0	0	0	1	NA	NA	0	0	1	1	1	1	0	VEZT	vezatin, adherens junctions transmembrane protein	Plasma Membrane	other	TRUE
ENSG00000028277.13	protein_coding	POU2F2	0	0	0	0	0	0	1	0	NA	NA	0	0	0	0	0	0	1	1	NA	NA	0	0	0	1	1	NA	NA	POU2F2	POU class 2 homeobox 2	Nucleus	transcription regulator	TRUE
ENSG00000028310.13	protein_coding	BRD9	0	0	0	0	1	1	0	1	NA	NA	0	0	0	0	0	0	1	1	NA	NA	0	0	0	1	1	NA	NA	BRD9	bromodomain containing 9	Other	other	TRUE
ENSG00000028528.10	protein_coding	SNX1	0	0	0	0	0	0	0	1	NA	0	0	0	0	0	1	1	1	1	NA	0	0	0	0	0	0	NA	0	SNX1	sorting nexin 1	Cytoplasm	transporter	TRUE
ENSG00000028839.4	protein_coding	TBPL1	0	0	0	0	0	0	1	1	NA	NA	0	0	0	0	0	0	1	1	NA	NA	0	0	0	1	1	1	NA	TBPL1	TATA-box binding protein like 1	Nucleus	transcription regulator	TRUE
ENSG00000029153.10	protein_coding	ARNTL2	0	0	0	0	0	0	1	1	NA	NA	0	0	0	0	0	0	NA	1	NA	NA	NA	NA	NA	NA	1	NA	NA	ARNTL2	aryl hydrocarbon receptor nuclear translocator like 2	Nucleus	transcription regulator	TRUE
ENSG00000029363.11	protein_coding	BCLAF1	0	0	0	0	0	0	1	1	NA	NA	0	0	0	0	0	0	1	1	NA	NA	0	0	0	0	0	NA	NA	BCLAF1	BCL2 associated transcription factor 1	Nucleus	transcription regulator	TRUE
ENSG00000029364.7	protein_coding	SLC39A9	0	0	0	0	1	1	1	1	NA	NA	0	1	0	0	1	1	1	1	NA	NA	0	0	1	1	0	1	NA	SLC39A9	solute carrier family 39 member 9	Other	transporter	TRUE
ENSG00000029534.15	protein_coding	ANK1	0	1	0	1	0	0	0	1	NA	NA	NA	NA	NA	NA	NA	NA	NA	1	NA	NA	0	0	0	0	1	NA	NA	ANK1	ankyrin 1	Plasma Membrane	other	TRUE
ENSG00000029639.6	protein_coding	TFB1M	0	0	0	0	1	1	1	1	NA	NA	0	1	1	1	1	1	1	1	NA	NA	0	1	0	1	1	1	NA	TFB1M	transcription factor B1, mitochondrial	Cytoplasm	transcription regulator	TRUE
ENSG00000029725.12	protein_coding	RABEP1	0	0	0	0	1	1	1	1	1	1	0	0	0	0	1	1	1	1	1	1	0	0	0	1	1	1	1	RABEP1	rabaptin, RAB GTPase binding effector protein 1	Cytoplasm	transporter	TRUE
ENSG00000030066.9	protein_coding	NUP160	0	0	0	0	1	1	1	1	1	NA	0	0	0	0	0	0	0	1	NA	NA	0	0	0	1	1	1	0	NUP160	nucleoporin 160kDa	Nucleus	transporter	TRUE
ENSG00000030110.8	protein_coding	BAK1	0	0	0	0	1	1	1	1	1	NA	0	0	0	0	1	1	1	1	1	NA	0	1	1	1	1	1	NA	BAK1	BCL2 antagonist/killer 1	Cytoplasm	other	TRUE
ENSG00000030419.12	protein_coding	IKZF2	0	1	1	1	0	0	0	1	NA	NA	0	0	0	0	0	0	0	1	NA	NA	1	0	0	1	1	NA	0	IKZF2	IKAROS family zinc finger 2	Nucleus	transcription regulator	TRUE
ENSG00000030582.12	protein_coding	GRN	0	0	0	0	0	0	1	1	NA	NA	0	0	0	0	1	1	1	1	NA	NA	0	0	0	1	0	1	NA	GRN	granulin	Extracellular Space	growth factor	TRUE
ENSG00000031003.6	protein_coding	FAM13B	0	0	0	0	1	0	0	0	NA	0	0	0	0	0	0	0	1	1	NA	0	0	0	0	0	1	NA	0	FAM13B	family with sequence similarity 13 member B	Cytoplasm	other	TRUE
ENSG00000031081.6	protein_coding	ARHGAP31	0	1	1	1	1	1	1	1	NA	NA	NA	NA	NA	NA	NA	NA	NA	1	NA	NA	0	1	1	1	1	NA	NA	ARHGAP31	Rho GTPase activating protein 31	Cytoplasm	other	TRUE
ENSG00000031691.5	protein_coding	CENPQ	0	0	0	0	1	1	1	1	NA	NA	0	0	0	0	1	1	1	1	NA	NA	0	1	1	1	1	1	NA	CENPQ	centromere protein Q	Nucleus	other	TRUE
ENSG00000031698.8	protein_coding	SARS	0	0	0	0	1	1	0	1	NA	NA	0	0	0	0	1	1	0	1	NA	NA	0	0	0	1	1	NA	NA	SARS	seryl-tRNA synthetase	Cytoplasm	enzyme	TRUE
ENSG00000031823.10	protein_coding	RANBP3	0	0	0	0	0	0	1	1	1	NA	0	0	0	0	0	1	0	1	NA	NA	0	0	0	0	1	NA	0	RANBP3	RAN binding protein 3	Nucleus	other	TRUE
ENSG00000032219.14	protein_coding	ARID4A	0	0	0	0	0	0	1	0	NA	NA	0	0	0	0	0	0	1	1	NA	0	0	0	0	0	0	NA	0	ARID4A	AT-rich interaction domain 4A	Nucleus	transcription regulator	TRUE
ENSG00000032389.8	protein_coding	TSSC1	0	0	0	0	1	0	0	1	NA	NA	0	0	0	0	0	0	1	1	NA	NA	0	1	0	0	1	NA	NA	TSSC1	tumor suppressing subtransferable candidate 1	Other	other	TRUE
ENSG00000032444.11	protein_coding	PNPLA6	0	0	0	0	0	0	1	1	NA	0	0	0	0	0	0	1	1	1	NA	NA	0	0	0	1	1	1	NA	PNPLA6	patatin like phospholipase domain containing 6	Cytoplasm	other	TRUE
ENSG00000032742.13	protein_coding	IFT88	0	0	0	0	1	1	1	1	1	NA	0	0	0	0	1	1	1	1	1	NA	0	1	1	1	1	1	0	IFT88	intraflagellar transport 88	Cytoplasm	other	TRUE
ENSG00000033011.7	protein_coding	ALG1	0	0	0	0	0	0	0	0	1	NA	NA	NA	NA	NA	NA	NA	NA	1	NA	NA	0	0	0	1	1	1	NA	ALG1	ALG1, chitobiosyldiphosphodolichol beta-mannosyltransferase	Cytoplasm	enzyme	TRUE
ENSG00000033030.9	protein_coding	ZCCHC8	0	0	0	0	0	0	1	0	NA	0	0	0	0	0	1	0	0	0	NA	NA	0	0	0	0	1	NA	0	ZCCHC8	zinc finger CCHC-type containing 8	Nucleus	other	TRUE
ENSG00000033050.3	protein_coding	ABCF2	0	0	0	0	1	1	1	1	NA	NA	0	0	0	0	0	0	0	1	NA	NA	0	0	1	1	1	NA	NA	ABCF2	ATP binding cassette subfamily F member 2	Cytoplasm	transporter	TRUE
ENSG00000033100.10	protein_coding	CHPF2	0	0	0	0	0	1	1	1	1	0	0	0	0	0	0	0	1	1	1	NA	0	0	0	1	1	1	0	CHPF2	chondroitin polymerizing factor 2	Cytoplasm	enzyme	TRUE
ENSG00000033170.12	protein_coding	FUT8	0	0	0	0	1	1	1	1	NA	NA	0	0	0	0	0	0	1	1	NA	NA	0	1	1	1	1	NA	0	FUT8	fucosyltransferase 8	Cytoplasm	enzyme	TRUE
ENSG00000033178.7	protein_coding	UBA6	0	0	0	0	1	1	1	1	NA	NA	0	0	0	0	1	1	1	1	NA	NA	0	1	1	1	1	NA	NA	UBA6	ubiquitin like modifier activating enzyme 6	Cytoplasm	enzyme	TRUE
ENSG00000033327.8	protein_coding	GAB2	0	0	0	0	0	0	1	1	1	NA	0	0	0	0	1	0	0	1	1	0	0	1	1	1	1	NA	NA	GAB2	GRB2 associated binding protein 2	Cytoplasm	other	TRUE
ENSG00000033627.10	protein_coding	ATP6V0A1	0	0	0	0	1	1	1	1	1	0	0	0	0	0	0	1	0	0	NA	0	0	0	0	0	0	NA	NA	ATP6V0A1	ATPase H+ transporting V0 subunit a1	Cytoplasm	transporter	TRUE
ENSG00000033800.9	protein_coding	PIAS1	0	0	0	0	1	1	1	1	1	0	0	0	0	0	1	1	1	1	1	0	0	0	0	1	1	1	0	PIAS1	protein inhibitor of activated STAT 1	Nucleus	transcription regulator	TRUE
ENSG00000033867.12	protein_coding	SLC4A7	0	1	1	1	1	1	1	1	1	0	0	0	1	1	1	1	1	1	NA	NA	0	1	1	1	1	1	NA	SLC4A7	solute carrier family 4 member 7	Plasma Membrane	transporter	TRUE
ENSG00000034053.10	protein_coding	APBA2	0	0	0	0	0	0	1	1	NA	NA	NA	NA	NA	NA	NA	NA	NA	1	NA	NA	0	1	0	1	1	1	0	APBA2	amyloid beta precursor protein binding family A member 2	Cytoplasm	transporter	TRUE
ENSG00000034063.8	processed_transcript	UHRF1	0	0	0	0	1	1	NA	1	NA	NA	0	0	0	0	0	0	NA	1	NA	NA	0	0	0	NA	1	NA	NA	-	-	-	-	FALSE
ENSG00000034152.14	protein_coding	MAP2K3	0	0	0	0	0	1	1	1	NA	NA	0	0	0	0	1	0	1	1	NA	0	0	0	1	1	1	1	NA	MAP2K3	mitogen-activated protein kinase kinase 3	Cytoplasm	kinase	TRUE
ENSG00000034510.4	protein_coding	TMSB10	0	0	0	0	0	1	NA	NA	NA	NA	0	0	1	1	1	1	NA	1	NA	NA	0	0	0	NA	NA	NA	NA	TMSB10/TMSB4X	thymosin beta 10	Cytoplasm	other	FALSE
ENSG00000034533.7	protein_coding	ASTE1	0	0	0	0	0	0	1	1	NA	NA	0	0	0	0	0	0	0	0	NA	NA	0	0	0	0	0	NA	NA	ASTE1	asteroid homolog 1 (Drosophila)	Other	other	TRUE
ENSG00000034677.7	protein_coding	RNF19A	0	0	0	0	0	0	1	0	1	NA	0	0	0	0	1	1	1	1	NA	NA	0	0	0	0	1	NA	NA	RNF19A	ring finger protein 19A, RBR E3 ubiquitin protein ligase	Nucleus	enzyme	TRUE
ENSG00000034693.10	protein_coding	PEX3	0	0	0	0	0	0	1	0	NA	NA	0	0	0	0	0	0	0	0	NA	NA	0	0	0	0	1	NA	NA	PEX3	peroxisomal biogenesis factor 3	Cytoplasm	other	TRUE
ENSG00000034713.3	protein_coding	GABARAPL2	0	1	0	1	0	0	0	1	NA	NA	0	0	0	0	0	0	1	1	NA	NA	0	0	0	1	0	NA	NA	GABARAPL2	GABA type A receptor associated protein like 2	Cytoplasm	other	TRUE
ENSG00000035115.15	protein_coding	SH3YL1	0	0	0	0	0	0	0	1	1	NA	0	0	0	0	1	1	1	1	NA	NA	0	1	1	1	1	1	1	SH3YL1	SH3 and SYLF domain containing 1	Plasma Membrane	other	TRUE
ENSG00000035141.3	protein_coding	FAM136A	0	0	0	0	0	0	0	0	NA	NA	0	0	0	0	0	0	0	1	NA	NA	0	1	1	1	1	NA	0	FAM136A	family with sequence similarity 136 member A	Cytoplasm	other	TRUE
ENSG00000035403.11	protein_coding	VCL	0	0	0	0	1	0	1	1	NA	0	0	0	0	0	0	0	0	1	NA	NA	0	0	0	0	1	NA	NA	VCL	vinculin	Plasma Membrane	enzyme	TRUE
ENSG00000035499.8	protein_coding	DEPDC1B	0	0	0	0	1	0	1	0	NA	NA	0	0	0	0	0	0	NA	1	NA	NA	NA	NA	NA	NA	1	NA	NA	DEPDC1B	DEP domain containing 1B	Cytoplasm	other	TRUE
ENSG00000035664.7	protein_coding	DAPK2	0	1	1	1	0	0	0	1	NA	NA	0	0	0	0	1	1	1	1	1	0	NA	NA	NA	NA	1	NA	NA	DAPK2	death-associated protein kinase 2	Cytoplasm	kinase	TRUE
ENSG00000035681.3	protein_coding	NSMAF	0	0	0	0	0	0	1	1	NA	0	0	0	0	0	0	0	1	1	1	NA	0	1	1	0	1	NA	NA	NSMAF	neutral sphingomyelinase activation associated factor	Cytoplasm	other	TRUE
ENSG00000035687.9	protein_coding	ADSS	0	0	0	1	1	1	1	1	NA	NA	0	0	0	0	1	1	1	1	NA	NA	0	0	0	1	1	NA	NA	ADSS	adenylosuccinate synthase	Cytoplasm	enzyme	TRUE
ENSG00000035862.8	protein_coding	TIMP2	0	0	0	0	0	1	0	1	NA	NA	0	0	0	0	1	1	1	1	1	NA	0	1	1	1	1	NA	NA	TIMP2	TIMP metallopeptidase inhibitor 2	Extracellular Space	other	TRUE
ENSG00000035928.10	protein_coding	RFC1	0	0	0	0	1	1	1	1	NA	NA	0	0	0	0	1	1	1	1	NA	NA	0	1	1	1	0	NA	0	RFC1	replication factor C subunit 1	Nucleus	transcription regulator	TRUE
ENSG00000036054.8	protein_coding	TBC1D23	0	0	0	0	1	1	1	1	1	1	0	0	0	0	1	0	1	1	NA	1	0	0	0	1	1	1	1	TBC1D23	TBC1 domain family member 23	Other	other	TRUE
ENSG00000036257.8	protein_coding	CUL3	0	0	0	0	1	1	1	1	1	NA	0	0	0	0	0	0	0	1	NA	NA	0	0	0	0	0	NA	NA	CUL3	cullin 3	Nucleus	enzyme	TRUE
ENSG00000036448.5	protein_coding	MYOM2	0	1	1	1	1	1	1	1	1	NA	NA	NA	NA	NA	NA	NA	NA	1	NA	NA	1	1	1	1	1	1	NA	MYOM2	myomesin 2	Cytoplasm	other	TRUE
ENSG00000036549.8	protein_coding	ZZZ3	0	0	0	0	1	1	0	1	NA	NA	0	0	0	0	0	0	1	1	NA	NA	0	0	0	1	1	NA	NA	ZZZ3	zinc finger ZZ-type containing 3	Nucleus	other	TRUE
ENSG00000036565.10	protein_coding	SLC18A1	0	1	0	0	1	1	1	1	NA	NA	0	0	0	0	0	1	0	1	NA	NA	NA	NA	NA	NA	NA	NA	NA	SLC18A1	solute carrier family 18 member A1	Plasma Membrane	transporter	TRUE
ENSG00000037042.8	protein_coding	TUBG2	0	0	0	0	0	0	0	0	NA	NA	NA	NA	NA	NA	NA	NA	NA	NA	NA	NA	0	0	0	0	0	NA	NA	TUBG2	tubulin gamma 2	Cytoplasm	other	TRUE
ENSG00000037241.3	protein_coding	RPL26L1	0	0	0	0	0	0	0	1	NA	NA	0	0	0	0	0	0	0	1	NA	NA	0	0	0	0	0	NA	NA	RPL26L1	ribosomal protein L26 like 1	Cytoplasm	other	TRUE
ENSG00000037474.10	protein_coding	NSUN2	0	0	0	0	1	1	1	1	1	1	0	0	0	0	1	1	1	1	1	NA	0	1	1	1	1	1	1	NSUN2	NOP2/Sun RNA methyltransferase family member 2	Nucleus	enzyme	TRUE
ENSG00000037637.6	protein_coding	FBXO42	0	0	0	0	0	0	1	1	NA	1	0	0	0	0	1	1	1	1	NA	NA	0	0	0	1	1	1	1	FBXO42	F-box protein 42	Other	other	TRUE
ENSG00000037749.7	protein_coding	MFAP3	0	0	0	0	0	0	1	1	NA	NA	0	0	0	0	1	1	1	1	NA	NA	0	1	0	1	1	NA	NA	MFAP3	microfibrillar associated protein 3	Extracellular Space	other	TRUE
ENSG00000037757.9	protein_coding	MRI1	0	0	1	1	1	1	1	1	NA	NA	0	0	0	0	0	1	0	1	NA	NA	0	0	1	0	1	NA	0	MRI1	methylthioribose-1-phosphate isomerase 1	Cytoplasm	translation regulator	TRUE
ENSG00000037897.12	protein_coding	METTL1	0	0	0	0	0	0	NA	0	NA	NA	NA	NA	NA	NA	NA	NA	NA	NA	NA	NA	0	0	0	0	0	NA	NA	METTL1	methyltransferase like 1	Nucleus	enzyme	TRUE
ENSG00000038002.4	protein_coding	AGA	0	0	0	0	1	1	1	1	NA	NA	0	0	0	1	1	1	NA	1	NA	NA	0	1	1	1	1	NA	0	AGA	aspartylglucosaminidase	Cytoplasm	enzyme	TRUE
ENSG00000038210.9	protein_coding	PI4K2B	0	0	0	0	1	0	1	1	1	NA	0	0	0	0	1	1	1	1	1	NA	0	1	0	1	1	1	NA	PI4K2B	phosphatidylinositol 4-kinase type 2 beta	Cytoplasm	kinase	TRUE
ENSG00000038219.8	protein_coding	BOD1L1	0	0	0	0	0	1	1	0	NA	NA	0	0	0	0	0	1	1	1	NA	1	0	0	1	1	1	NA	NA	BOD1L1	biorientation of chromosomes in cell division 1 like 1	Nucleus	other	TRUE
ENSG00000038274.11	protein_coding	MAT2B	0	0	0	0	0	0	1	1	NA	NA	0	0	0	0	0	0	1	1	NA	NA	0	0	1	0	1	NA	NA	MAT2B	methionine adenosyltransferase 2B	Cytoplasm	enzyme	TRUE
ENSG00000038358.10	protein_coding	EDC4	0	0	0	0	1	1	0	0	NA	NA	0	0	0	0	0	0	0	0	NA	NA	0	0	0	0	0	NA	NA	EDC4	enhancer of mRNA decapping 4	Cytoplasm	other	TRUE
ENSG00000038382.13	protein_coding	TRIO	0	0	0	0	0	0	1	1	1	0	0	1	0	1	1	0	1	1	NA	NA	0	0	0	1	1	NA	NA	TRIO	trio Rho guanine nucleotide exchange factor	Cytoplasm	kinase	TRUE
ENSG00000038427.11	protein_coding	VCAN	0	1	0	1	0	0	1	1	NA	1	0	0	0	1	0	0	NA	1	NA	NA	NA	NA	NA	NA	1	NA	NA	VCAN	versican	Extracellular Space	other	TRUE
ENSG00000038532.10	protein_coding	CLEC16A	0	0	0	0	0	0	0	1	NA	NA	0	0	0	0	0	0	1	1	NA	NA	0	0	0	1	1	NA	NA	CLEC16A	C-type lectin domain family 16 member A	Cytoplasm	other	TRUE
ENSG00000038945.9	protein_coding	MSR1	1	1	1	1	1	1	1	1	1	NA	NA	NA	NA	NA	NA	NA	NA	NA	NA	NA	NA	NA	NA	NA	1	NA	NA	MSR1	macrophage scavenger receptor 1	Plasma Membrane	transmembrane receptor	TRUE
ENSG00000039123.11	protein_coding	SKIV2L2	0	0	0	0	1	1	0	1	NA	0	0	0	0	0	1	1	1	1	NA	NA	0	0	0	0	0	NA	NA	SKIV2L2	Ski2 like RNA helicase 2	Nucleus	other	TRUE
ENSG00000039319.12	protein_coding	ZFYVE16	0	0	0	0	0	0	0	1	1	1	0	0	0	0	0	0	1	1	1	1	0	0	0	1	1	1	NA	ZFYVE16	zinc finger FYVE-type containing 16	Nucleus	transporter	TRUE
ENSG00000039523.12	protein_coding	FAM65A	0	0	0	0	0	0	0	1	NA	NA	0	0	0	0	1	1	1	1	NA	NA	0	0	0	0	1	NA	NA	FAM65A	family with sequence similarity 65 member A	Cytoplasm	other	TRUE
ENSG00000039650.5	protein_coding	PNKP	0	0	0	0	0	1	1	1	1	NA	0	0	0	0	1	1	1	1	NA	NA	0	1	1	1	1	1	1	PNKP	polynucleotide kinase 3'-phosphatase	Nucleus	kinase	TRUE
ENSG00000040199.14	protein_coding	PHLPP2	0	0	0	0	1	1	1	1	NA	NA	0	0	0	0	0	0	NA	1	NA	NA	0	1	1	1	1	NA	NA	PHLPP2	PH domain and leucine rich repeat protein phosphatase 2	Cytoplasm	enzyme	TRUE
ENSG00000040275.12	protein_coding	SPDL1	0	0	0	0	1	1	1	1	NA	NA	0	0	0	0	1	1	NA	1	NA	NA	0	1	1	1	1	1	NA	SPDL1	spindle apparatus coiled-coil protein 1	Nucleus	other	TRUE
ENSG00000040341.13	protein_coding	STAU2	0	0	0	0	1	1	1	1	NA	NA	0	0	0	0	0	0	1	1	NA	NA	0	0	0	1	1	1	NA	STAU2	staufen double-stranded RNA binding protein 2	Cytoplasm	other	TRUE
ENSG00000040487.8	protein_coding	PQLC2	0	0	0	0	1	1	1	1	NA	NA	0	0	0	0	1	1	1	1	1	NA	0	1	1	0	1	NA	NA	PQLC2	PQ loop repeat containing 2	Cytoplasm	transporter	TRUE
ENSG00000040531.10	protein_coding	CTNS	0	0	0	0	1	1	1	1	NA	NA	0	0	0	0	0	0	0	1	NA	NA	0	0	0	1	1	NA	NA	CTNS	cystinosin, lysosomal cystine transporter	Cytoplasm	transporter	TRUE
ENSG00000040633.8	protein_coding	PHF23	0	0	0	0	0	0	NA	1	NA	NA	0	0	0	0	0	0	0	1	NA	NA	0	0	0	NA	1	NA	NA	PHF23	PHD finger protein 23	Other	other	TRUE
ENSG00000040933.10	protein_coding	INPP4A	0	0	0	0	0	0	1	1	1	NA	0	0	0	0	1	1	1	1	1	NA	0	0	0	1	1	1	NA	INPP4A	inositol polyphosphate-4-phosphatase type I A	Cytoplasm	phosphatase	TRUE
ENSG00000041353.5	protein_coding	RAB27B	0	0	0	0	0	0	0	1	NA	NA	NA	NA	NA	NA	NA	NA	NA	1	NA	NA	0	1	1	1	1	NA	NA	RAB27B	RAB27B, member RAS oncogene family	Cytoplasm	enzyme	TRUE
ENSG00000041357.11	protein_coding	PSMA4	0	0	0	0	0	0	1	1	NA	0	0	0	0	0	1	0	1	1	1	NA	0	0	0	0	0	1	NA	PSMA4	proteasome subunit alpha 4	Cytoplasm	peptidase	TRUE
ENSG00000041802.6	protein_coding	LSG1	0	0	0	0	1	1	1	1	NA	NA	0	0	0	0	0	0	1	1	1	NA	0	1	1	1	1	1	NA	LSG1	large 60S subunit nuclear export GTPase 1	Cytoplasm	enzyme	TRUE
ENSG00000041880.10	protein_coding	PARP3	0	0	0	0	0	0	NA	0	NA	NA	0	0	0	0	0	0	NA	NA	NA	NA	0	0	0	NA	1	NA	NA	PARP3	poly(ADP-ribose) polymerase family member 3	Nucleus	enzyme	TRUE
ENSG00000041988.10	protein_coding	THAP3	0	0	0	0	1	1	1	1	NA	NA	0	0	0	0	0	0	1	1	NA	NA	0	1	0	1	1	NA	NA	THAP3	THAP domain containing, apoptosis associated protein 3	Other	other	TRUE
ENSG00000042088.9	protein_coding	TDP1	0	0	0	0	0	0	0	1	NA	NA	0	0	0	0	1	1	1	1	1	NA	0	1	0	1	1	NA	0	TDP1	tyrosyl-DNA phosphodiesterase 1	Nucleus	enzyme	TRUE
ENSG00000042286.10	protein_coding	AIFM2	0	0	0	0	1	1	1	1	NA	NA	0	0	0	0	0	1	NA	1	NA	NA	0	1	1	1	1	NA	NA	AIFM2	apoptosis inducing factor, mitochondria associated 2	Cytoplasm	enzyme	TRUE
ENSG00000042317.12	protein_coding	SPATA7	0	0	0	0	1	1	1	1	1	NA	0	0	0	0	1	1	NA	1	NA	NA	0	1	1	0	1	1	NA	SPATA7	spermatogenesis associated 7	Other	other	TRUE
ENSG00000042429.6	protein_coding	MED17	0	0	0	0	0	0	1	1	NA	NA	0	0	0	0	0	0	1	1	NA	NA	0	0	0	0	1	1	0	MED17	mediator complex subunit 17	Nucleus	transcription regulator	TRUE
ENSG00000042445.9	protein_coding	RETSAT	0	0	0	0	1	1	0	0	1	NA	0	0	0	0	1	1	1	1	NA	NA	0	0	1	1	1	NA	NA	RETSAT	retinol saturase (all-trans-retinol 13,14-reductase)	Cytoplasm	enzyme	TRUE
ENSG00000042493.10	protein_coding	CAPG	0	0	0	0	1	1	1	1	1	0	0	0	0	0	1	1	1	1	NA	NA	0	1	1	1	1	NA	NA	CAPG	capping actin protein, gelsolin like	Nucleus	other	TRUE
ENSG00000042753.7	protein_coding	AP2S1	0	0	0	0	0	0	1	1	NA	0	0	0	0	0	0	0	1	1	NA	NA	0	0	0	0	0	NA	NA	AP2S1	adaptor related protein complex 2 sigma 1 subunit	Cytoplasm	transporter	TRUE
ENSG00000042832.7	protein_coding	TG	0	0	0	0	1	1	1	1	NA	NA	0	0	0	0	1	1	1	1	NA	NA	0	1	1	1	1	NA	NA	TG	thyroglobulin	Extracellular Space	other	TRUE
ENSG00000042980.8	protein_coding	ADAM28	0	1	1	1	1	1	1	1	1	NA	0	1	1	1	1	1	1	1	1	NA	0	0	0	0	1	NA	NA	ADAM28	ADAM metallopeptidase domain 28	Plasma Membrane	peptidase	TRUE
ENSG00000043093.9	protein_coding	DCUN1D1	0	0	0	0	0	0	0	1	1	NA	0	0	0	0	1	1	1	1	NA	NA	0	0	0	0	0	NA	NA	DCUN1D1	defective in cullin neddylation 1 domain containing 1	Nucleus	other	TRUE
ENSG00000043143.15	protein_coding	PHF15	0	0	0	1	0	1	1	1	NA	1	0	0	1	1	0	0	1	1	NA	NA	0	0	0	1	1	NA	NA	JADE2	jade family PHD finger 2	Nucleus	other	FALSE
ENSG00000043462.7	protein_coding	LCP2	0	0	0	0	0	0	1	1	1	NA	0	0	0	0	0	0	1	1	NA	0	0	0	0	1	1	NA	0	LCP2	lymphocyte cytosolic protein 2	Cytoplasm	other	TRUE
ENSG00000043514.10	protein_coding	TRIT1	0	0	0	0	1	1	1	1	NA	0	0	0	0	0	1	1	NA	1	NA	NA	0	1	1	1	1	1	NA	TRIT1	tRNA isopentenyltransferase 1	Cytoplasm	enzyme	TRUE
ENSG00000043591.4	protein_coding	ADRB1	0	1	1	1	1	1	NA	1	NA	NA	NA	NA	NA	NA	NA	NA	NA	NA	NA	NA	NA	NA	NA	NA	NA	NA	NA	ADRB1	adrenoceptor beta 1	Plasma Membrane	G-protein coupled receptor	TRUE
ENSG00000044090.4	protein_coding	CUL7	0	0	0	0	1	1	1	1	NA	NA	0	0	0	0	1	1	0	1	NA	NA	0	0	0	1	1	NA	0	CUL7	cullin 7	Cytoplasm	other	TRUE
ENSG00000044115.15	protein_coding	CTNNA1	0	0	0	0	1	1	1	1	NA	0	0	1	0	1	1	1	1	1	1	NA	0	1	1	1	1	NA	NA	CTNNA1	catenin alpha 1	Plasma Membrane	other	TRUE
ENSG00000044459.9	protein_coding	CNTLN	0	0	0	0	1	1	1	1	NA	0	0	0	0	1	1	1	1	1	NA	NA	NA	NA	NA	0	1	NA	NA	CNTLN	centlein	Cytoplasm	other	TRUE
ENSG00000044574.7	protein_coding	HSPA5	0	0	0	0	0	0	0	0	NA	NA	0	0	0	0	0	0	1	1	NA	NA	0	0	0	0	1	NA	NA	HSPA5	heat shock protein family A (Hsp70) member 5	Cytoplasm	enzyme	TRUE
ENSG00000047056.10	protein_coding	WDR37	0	0	0	0	0	0	1	1	1	NA	0	0	0	0	0	0	1	1	1	NA	0	0	1	0	1	1	1	WDR37	WD repeat domain 37	Other	other	TRUE
ENSG00000047188.11	protein_coding	YTHDC2	0	0	0	0	1	1	1	1	1	0	0	0	0	0	1	1	1	1	NA	NA	0	1	1	1	1	1	0	YTHDC2	YTH domain containing 2	Cytoplasm	enzyme	TRUE
ENSG00000047249.11	protein_coding	ATP6V1H	0	0	0	0	0	0	1	1	NA	NA	0	0	0	0	0	0	1	1	NA	NA	0	0	0	0	1	NA	NA	ATP6V1H	ATPase H+ transporting V1 subunit H	Cytoplasm	transporter	TRUE
ENSG00000047315.10	protein_coding	POLR2B	0	0	0	0	0	1	1	1	NA	NA	0	0	0	0	0	0	1	1	NA	NA	0	0	1	1	1	1	NA	POLR2B	polymerase (RNA) II subunit B	Nucleus	enzyme	TRUE
ENSG00000047346.8	protein_coding	FAM214A	0	0	0	0	0	0	1	1	1	NA	0	0	0	0	0	0	1	1	1	NA	0	0	0	1	1	NA	0	FAM214A	family with sequence similarity 214 member A	Other	other	TRUE
ENSG00000047365.6	protein_coding	ARAP2	0	1	1	1	0	1	1	1	NA	NA	0	1	1	1	0	1	1	1	1	NA	0	0	0	1	1	NA	NA	ARAP2	ArfGAP with RhoGAP domain, ankyrin repeat and PH domain 2	Cytoplasm	other	TRUE
ENSG00000047410.8	protein_coding	TPR	0	0	0	0	0	0	1	1	NA	NA	0	0	0	0	0	1	1	1	NA	0	0	1	0	1	1	NA	NA	TPR	translocated promoter region, nuclear basket protein	Nucleus	transporter	TRUE
ENSG00000047578.8	protein_coding	KIAA0556	0	0	0	0	1	0	0	1	NA	0	0	0	0	0	0	0	1	1	NA	0	0	1	1	1	1	NA	NA	KIAA0556	KIAA0556	Extracellular Space	other	TRUE
ENSG00000047579.14	protein_coding	DTNBP1	0	0	0	0	1	1	1	1	NA	NA	0	0	0	0	1	1	1	1	NA	NA	0	1	1	1	1	NA	NA	DTNBP1	dystrobrevin binding protein 1	Plasma Membrane	other	TRUE
ENSG00000047621.7	protein_coding	C12orf4	0	1	0	1	0	1	0	1	NA	NA	0	0	0	0	0	0	1	1	NA	NA	0	0	0	0	1	NA	NA	C12orf4	chromosome 12 open reading frame 4	Cytoplasm	other	TRUE
ENSG00000047662.4	protein_coding	FAM184B	0	0	0	0	0	0	NA	1	NA	NA	0	0	0	0	0	0	NA	1	NA	NA	0	1	1	NA	1	NA	NA	FAM184B	family with sequence similarity 184 member B	Other	other	TRUE
ENSG00000047849.17	protein_coding	MAP4	0	0	0	0	0	0	1	1	NA	0	0	0	0	0	1	1	1	1	NA	NA	0	1	1	1	1	NA	NA	MAP4	microtubule associated protein 4	Cytoplasm	other	TRUE
ENSG00000047932.9	protein_coding	GOPC	0	0	0	0	0	1	1	1	1	NA	0	0	0	0	1	1	1	1	1	NA	0	0	0	0	1	NA	0	GOPC	golgi-associated PDZ and coiled-coil motif containing	Cytoplasm	transporter	TRUE
ENSG00000048028.7	protein_coding	USP28	0	0	0	0	0	0	1	1	NA	NA	0	1	1	1	1	1	1	1	NA	NA	0	0	0	0	1	NA	0	USP28	ubiquitin specific peptidase 28	Nucleus	peptidase	TRUE
ENSG00000048052.16	protein_coding	HDAC9	0	0	0	0	0	0	1	1	1	0	0	0	0	0	0	0	1	1	1	NA	0	0	0	1	1	NA	NA	HDAC9	histone deacetylase 9	Nucleus	transcription regulator	TRUE
ENSG00000048140.13	protein_coding	TSPAN17	0	0	0	0	1	1	1	1	NA	NA	0	0	0	0	1	0	0	1	NA	NA	0	0	1	0	0	1	NA	TSPAN17	tetraspanin 17	Other	enzyme	TRUE
ENSG00000048162.15	protein_coding	NOP16	0	0	0	0	0	0	1	1	NA	0	0	0	0	0	0	0	NA	1	NA	NA	0	0	0	0	1	1	0	NOP16	NOP16 nucleolar protein	Nucleus	other	TRUE
ENSG00000048342.11	protein_coding	CC2D2A	0	0	0	0	1	1	1	1	1	NA	0	0	0	0	0	0	NA	1	NA	NA	NA	NA	NA	NA	1	NA	NA	CC2D2A	coiled-coil and C2 domain containing 2A	Cytoplasm	other	TRUE
ENSG00000048392.7	protein_coding	RRM2B	0	0	0	0	0	0	1	1	1	NA	0	0	0	0	1	0	1	1	NA	0	0	1	1	1	1	NA	NA	RRM2B	ribonucleotide reductase regulatory TP53 inducible subunit M2B	Nucleus	enzyme	TRUE
ENSG00000048405.5	protein_coding	ZNF800	0	0	0	0	1	1	1	1	1	NA	0	0	0	0	0	1	1	1	NA	NA	0	0	1	1	1	1	0	ZNF800	zinc finger protein 800	Other	other	TRUE
ENSG00000048471.8	protein_coding	SNX29	0	1	0	1	1	1	1	1	1	NA	0	1	1	1	1	1	1	1	1	NA	0	0	1	1	1	1	0	SNX29	sorting nexin 29	Cytoplasm	other	TRUE
ENSG00000048544.5	protein_coding	MRPS10	0	0	0	0	1	1	1	1	NA	NA	0	0	0	0	1	1	1	1	NA	NA	0	1	1	1	1	NA	NA	MRPS10	mitochondrial ribosomal protein S10	Cytoplasm	other	TRUE
ENSG00000048649.9	protein_coding	RSF1	0	0	0	0	0	0	1	1	NA	NA	0	0	0	0	1	0	0	1	NA	NA	0	0	0	0	1	NA	NA	RSF1	remodeling and spacing factor 1	Nucleus	transcription regulator	TRUE
ENSG00000048707.8	protein_coding	VPS13D	0	0	0	0	0	0	0	1	NA	NA	0	0	0	0	1	1	1	1	1	NA	0	0	0	0	0	1	NA	VPS13D	vacuolar protein sorting 13 homolog D	Cytoplasm	other	TRUE
ENSG00000048740.11	protein_coding	CELF2	0	0	0	0	0	0	1	1	NA	NA	0	0	0	0	0	0	1	1	NA	NA	0	0	0	1	1	1	NA	CELF2	CUGBP, Elav-like family member 2	Nucleus	other	TRUE
ENSG00000048828.11	protein_coding	FAM120A	0	0	0	0	1	0	0	1	NA	NA	0	0	0	0	0	0	1	1	NA	NA	0	0	0	1	1	1	NA	FAM120A	family with sequence similarity 120A	Cytoplasm	other	TRUE
ENSG00000048991.12	protein_coding	R3HDM1	0	0	0	0	0	0	0	1	NA	NA	0	0	0	0	1	1	0	1	NA	NA	0	1	1	0	1	NA	NA	R3HDM1	R3H domain containing 1	Other	other	TRUE
ENSG00000049089.9	protein_coding	COL9A2	0	0	0	0	0	0	1	1	NA	NA	0	0	0	0	1	0	1	1	NA	NA	0	0	0	1	0	NA	NA	COL9A2	collagen type IX alpha 2	Extracellular Space	other	TRUE
ENSG00000049130.8	protein_coding	KITLG	0	1	0	1	0	0	NA	0	NA	NA	NA	NA	NA	NA	NA	NA	NA	NA	NA	NA	NA	NA	NA	NA	NA	NA	NA	KITLG	KIT ligand	Extracellular Space	growth factor	TRUE
ENSG00000049167.9	protein_coding	ERCC8	0	0	0	0	1	1	1	1	1	0	0	0	0	0	1	1	1	1	NA	NA	0	1	0	1	1	1	NA	ERCC8	excision repair cross-complementation group 8	Nucleus	transcription regulator	TRUE
ENSG00000049192.10	protein_coding	ADAMTS6	0	0	0	0	1	1	1	1	NA	NA	NA	NA	NA	NA	NA	NA	NA	1	NA	NA	0	1	1	1	1	1	0	ADAMTS6	ADAM metallopeptidase with thrombospondin type 1 motif 6	Extracellular Space	peptidase	TRUE
ENSG00000049239.7	protein_coding	H6PD	0	0	0	0	1	1	1	1	NA	NA	0	0	0	0	1	1	1	1	NA	NA	0	1	1	1	1	NA	NA	H6PD	hexose-6-phosphate dehydrogenase/glucose 1-dehydrogenase	Cytoplasm	enzyme	TRUE
ENSG00000049245.8	protein_coding	VAMP3	0	1	0	0	1	0	1	1	NA	0	0	0	0	0	1	1	1	1	NA	0	0	0	0	1	1	1	0	VAMP3	vesicle associated membrane protein 3	Plasma Membrane	other	TRUE
ENSG00000049246.9	protein_coding	PER3	1	1	1	1	1	1	1	1	NA	NA	1	1	1	1	0	1	NA	1	NA	NA	0	1	0	1	1	NA	NA	PER3	period circadian clock 3	Nucleus	other	TRUE
ENSG00000049249.4	protein_coding	TNFRSF9	0	0	0	0	1	1	0	1	NA	NA	0	0	0	0	0	1	0	0	NA	NA	NA	NA	NA	NA	1	NA	NA	TNFRSF9	tumor necrosis factor receptor superfamily member 9	Plasma Membrane	transmembrane receptor	TRUE
ENSG00000049323.10	protein_coding	LTBP1	0	0	0	0	0	0	1	1	NA	NA	0	0	0	0	0	0	NA	1	NA	NA	NA	NA	NA	1	1	NA	NA	LTBP1	latent transforming growth factor beta binding protein 1	Extracellular Space	other	TRUE
ENSG00000049449.3	protein_coding	RCN1	0	0	1	0	1	1	1	1	NA	NA	NA	NA	NA	NA	NA	NA	NA	NA	NA	NA	0	1	1	1	1	1	NA	-	-	-	-	FALSE
ENSG00000049541.5	protein_coding	RFC2	0	0	0	0	1	1	1	1	NA	NA	0	0	0	0	0	1	0	1	NA	NA	0	0	0	0	1	NA	NA	RFC2	replication factor C subunit 2	Nucleus	other	TRUE
ENSG00000049618.15	protein_coding	ARID1B	0	0	0	0	0	0	0	1	1	NA	0	0	0	0	0	0	1	1	NA	NA	0	0	0	1	1	NA	0	ARID1B	AT-rich interaction domain 1B	Nucleus	transcription regulator	TRUE
ENSG00000049656.9	protein_coding	CLPTM1L	0	0	0	0	0	0	1	1	1	0	0	0	0	0	0	0	0	1	1	NA	0	0	0	1	1	1	NA	CLPTM1L	CLPTM1-like	Other	other	TRUE
ENSG00000049759.12	protein_coding	NEDD4L	0	1	1	1	1	1	1	1	1	NA	NA	NA	NA	NA	NA	NA	NA	1	NA	NA	0	1	1	1	1	NA	NA	NEDD4L	neural precursor cell expressed, developmentally down-regulated 4-like, E3 ubiquitin protein ligase	Cytoplasm	enzyme	TRUE
ENSG00000049860.9	protein_coding	HEXB	0	0	0	0	0	1	0	1	NA	0	0	1	1	1	1	1	1	1	NA	NA	0	0	0	1	1	1	NA	HEXB	hexosaminidase subunit beta	Cytoplasm	enzyme	TRUE
ENSG00000049883.9	protein_coding	PTCD2	0	0	0	0	0	0	1	1	NA	NA	0	0	0	0	1	0	NA	1	NA	NA	0	0	0	0	1	NA	NA	PTCD2	pentatricopeptide repeat domain 2	Cytoplasm	other	TRUE
ENSG00000050130.12	protein_coding	JKAMP	0	0	0	0	1	1	1	1	NA	0	0	0	0	0	1	1	1	1	NA	NA	0	0	0	0	1	1	NA	JKAMP	JNK1/MAPK8-associated membrane protein	Cytoplasm	other	TRUE
ENSG00000050327.9	protein_coding	ARHGEF5	0	0	0	0	1	1	NA	1	NA	NA	0	1	0	1	0	0	NA	1	NA	NA	0	0	0	0	0	NA	NA	ARHGEF5	Rho guanine nucleotide exchange factor 5	Cytoplasm	other	TRUE
ENSG00000050344.7	protein_coding	NFE2L3	0	0	0	0	1	1	1	1	NA	NA	0	0	0	0	1	1	NA	1	NA	NA	0	0	1	1	1	NA	NA	NFE2L3	nuclear factor, erythroid 2 like 3	Nucleus	transcription regulator	TRUE
ENSG00000050393.6	protein_coding	CCDC90A	0	0	0	0	1	0	0	0	NA	NA	NA	NA	NA	NA	NA	NA	NA	1	NA	NA	0	0	0	0	0	NA	NA	MCUR1	mitochondrial calcium uniporter regulator 1	Cytoplasm	other	FALSE
ENSG00000050405.8	protein_coding	LIMA1	0	0	0	0	1	1	1	1	NA	NA	NA	NA	NA	NA	NA	NA	NA	1	NA	NA	0	0	0	1	1	NA	NA	LIMA1	LIM domain and actin binding 1	Cytoplasm	other	TRUE
ENSG00000050426.10	protein_coding	LETMD1	0	0	0	0	0	0	1	1	1	1	0	0	0	0	1	1	1	1	NA	NA	0	1	1	1	1	1	1	LETMD1	LETM1 domain containing 1	Plasma Membrane	other	TRUE
ENSG00000050438.10	protein_coding	SLC4A8	0	1	0	0	1	1	1	1	1	NA	0	0	0	1	0	0	1	1	NA	NA	0	0	0	1	1	NA	NA	SLC4A8	solute carrier family 4 member 8	Plasma Membrane	transporter	TRUE
ENSG00000050748.12	protein_coding	MAPK9	0	1	0	0	1	1	1	1	1	NA	0	0	0	0	1	1	1	1	NA	NA	0	0	0	1	1	1	0	MAPK9	mitogen-activated protein kinase 9	Cytoplasm	kinase	TRUE
ENSG00000051009.6	protein_coding	FAM160A2	0	1	0	1	1	1	1	1	NA	0	0	0	0	0	1	1	1	1	NA	NA	0	0	1	1	1	NA	NA	FAM160A2	family with sequence similarity 160 member A2	Cytoplasm	other	TRUE
ENSG00000051108.10	protein_coding	HERPUD1	0	0	0	0	0	0	1	1	1	0	0	0	0	0	0	0	1	1	1	NA	0	0	0	1	1	NA	NA	HERPUD1	homocysteine inducible ER protein with ubiquitin like domain 1	Cytoplasm	other	TRUE
ENSG00000051128.14	protein_coding	HOMER3	0	0	1	1	0	0	1	1	NA	NA	0	0	0	0	0	0	1	0	NA	NA	NA	NA	NA	NA	1	NA	NA	HOMER3	homer scaffolding protein 3	Plasma Membrane	other	TRUE
ENSG00000051341.9	protein_coding	POLQ	0	0	0	0	1	0	1	1	NA	NA	0	0	0	0	0	0	NA	0	NA	NA	0	0	0	0	1	NA	NA	POLQ	polymerase (DNA) theta	Nucleus	enzyme	TRUE
ENSG00000051382.4	protein_coding	PIK3CB	0	0	0	0	1	0	0	1	NA	NA	0	0	0	0	0	0	0	1	NA	NA	0	0	0	0	0	NA	NA	PIK3CB	phosphatidylinositol-4,5-bisphosphate 3-kinase catalytic subunit beta	Cytoplasm	kinase	TRUE
ENSG00000051523.6	protein_coding	CYBA	0	0	0	0	0	0	1	1	NA	NA	0	0	0	0	1	1	1	1	1	NA	0	0	0	1	1	1	NA	CYBA	cytochrome b-245 alpha chain	Cytoplasm	enzyme	TRUE
ENSG00000051596.5	protein_coding	THOC3	0	1	0	1	0	0	NA	0	1	NA	0	0	0	0	0	0	NA	NA	NA	NA	0	0	1	0	0	1	0	THOC3	THO complex 3	Nucleus	other	TRUE
ENSG00000051620.5	protein_coding	HEBP2	0	0	0	0	1	0	0	1	NA	0	0	0	0	0	1	1	1	1	1	0	0	1	1	1	1	NA	0	HEBP2	heme binding protein 2	Cytoplasm	other	TRUE
ENSG00000051825.9	protein_coding	MPHOSPH9	0	0	0	0	1	1	1	1	1	NA	0	0	0	0	1	0	1	1	NA	NA	0	0	0	0	0	1	1	MPHOSPH9	M-phase phosphoprotein 9	Cytoplasm	other	TRUE
ENSG00000052126.10	protein_coding	PLEKHA5	0	1	0	1	1	1	1	1	NA	NA	NA	NA	NA	NA	NA	NA	NA	1	NA	NA	0	1	1	1	1	NA	NA	PLEKHA5	pleckstrin homology domain containing A5	Cytoplasm	other	TRUE
ENSG00000052723.7	protein_coding	SIKE1	0	0	0	0	0	0	1	0	1	NA	0	0	0	0	0	0	1	1	NA	NA	0	0	0	1	1	NA	NA	SIKE1	suppressor of IKBKE 1	Cytoplasm	other	TRUE
ENSG00000052749.9	protein_coding	RRP12	0	0	0	0	1	1	1	1	1	NA	0	0	0	0	1	1	1	1	1	NA	0	0	0	0	0	1	NA	RRP12	ribosomal RNA processing 12 homolog	Nucleus	other	TRUE
ENSG00000052795.8	protein_coding	FNIP2	0	0	0	0	1	1	1	1	NA	NA	0	0	0	0	1	0	1	1	NA	NA	0	1	1	0	1	NA	NA	FNIP2	folliculin interacting protein 2	Cytoplasm	other	TRUE
ENSG00000052802.8	protein_coding	MSMO1	0	0	0	0	0	0	1	1	NA	NA	0	0	0	0	1	1	1	1	NA	NA	0	0	0	1	1	NA	NA	MSMO1	methylsterol monooxygenase 1	Cytoplasm	enzyme	TRUE
ENSG00000052841.9	protein_coding	TTC17	0	0	0	0	0	0	1	1	1	1	0	0	0	0	0	0	1	1	1	NA	0	0	1	1	1	1	1	TTC17	tetratricopeptide repeat domain 17	Cytoplasm	other	TRUE
ENSG00000053254.11	protein_coding	FOXN3	0	0	0	0	0	0	1	1	1	NA	0	0	0	0	1	1	1	1	1	NA	0	0	0	1	1	NA	0	FOXN3	forkhead box N3	Nucleus	transcription regulator	TRUE
ENSG00000053371.8	protein_coding	AKR7A2	0	0	0	0	0	0	1	0	NA	NA	0	0	0	0	0	0	NA	0	NA	NA	0	0	0	1	1	1	NA	AKR7A2	aldo-keto reductase family 7, member A2	Cytoplasm	enzyme	TRUE
ENSG00000053372.4	protein_coding	MRTO4	0	0	0	0	1	0	1	1	NA	NA	NA	NA	NA	NA	NA	NA	NA	1	NA	NA	0	0	0	1	1	1	1	MRTO4	MRT4 homolog, ribosome maturation factor	Cytoplasm	other	TRUE
ENSG00000053501.8	protein_coding	USE1	0	0	0	0	0	0	NA	1	NA	NA	0	0	0	0	1	1	NA	1	NA	NA	0	0	0	0	1	NA	NA	USE1	unconventional SNARE in the ER 1	Cytoplasm	other	TRUE
ENSG00000053524.7	protein_coding	MCF2L2	0	0	0	0	0	0	1	1	NA	NA	NA	NA	NA	NA	NA	NA	1	1	NA	NA	0	1	1	1	1	NA	NA	MCF2L2	MCF.2 cell line derived transforming sequence-like 2	Other	other	TRUE
ENSG00000053770.7	protein_coding	AP5M1	0	0	0	0	1	1	0	1	NA	NA	0	0	0	0	0	0	1	1	NA	NA	0	1	1	0	1	NA	NA	AP5M1	adaptor related protein complex 5 mu 1 subunit	Cytoplasm	other	TRUE
ENSG00000053900.6	protein_coding	ANAPC4	0	0	0	0	1	1	1	1	NA	NA	0	0	0	0	1	1	1	1	NA	NA	0	1	1	1	1	1	1	ANAPC4	anaphase promoting complex subunit 4	Nucleus	enzyme	TRUE
ENSG00000053918.10	protein_coding	KCNQ1	0	0	0	0	0	1	1	1	1	NA	0	1	1	1	0	0	1	1	1	NA	0	0	0	1	1	1	NA	KCNQ1	potassium voltage-gated channel subfamily Q member 1	Plasma Membrane	ion channel	TRUE
ENSG00000054116.7	protein_coding	TRAPPC3	0	0	0	0	0	0	1	1	1	0	0	0	0	0	0	0	1	1	1	0	0	0	0	1	1	NA	0	TRAPPC3	trafficking protein particle complex 3	Cytoplasm	other	TRUE
ENSG00000054118.9	protein_coding	THRAP3	0	0	0	0	0	0	0	1	NA	NA	0	0	0	0	0	0	1	1	NA	0	0	0	0	0	0	NA	NA	THRAP3	thyroid hormone receptor associated protein 3	Nucleus	transcription regulator	TRUE
ENSG00000054148.13	protein_coding	PHPT1	0	0	0	0	0	0	1	1	NA	0	NA	NA	NA	NA	NA	NA	NA	NA	NA	NA	0	0	0	1	1	NA	0	PHPT1	phosphohistidine phosphatase 1	Cytoplasm	phosphatase	TRUE
ENSG00000054219.9	protein_coding	LY75	0	0	0	0	1	1	1	1	1	NA	0	0	0	0	1	1	1	1	1	NA	0	1	1	1	1	1	NA	LY75	lymphocyte antigen 75	Plasma Membrane	transmembrane receptor	TRUE
ENSG00000054267.16	protein_coding	ARID4B	0	0	0	0	1	0	1	1	1	NA	0	0	0	0	1	0	1	1	NA	NA	0	1	0	0	1	1	NA	ARID4B	AT-rich interaction domain 4B	Nucleus	enzyme	TRUE
ENSG00000054277.8	protein_coding	OPN3	0	1	1	1	1	1	1	1	1	0	0	0	0	0	0	1	1	1	NA	NA	0	0	0	1	1	NA	NA	OPN3	opsin 3	Plasma Membrane	G-protein coupled receptor	TRUE
ENSG00000054282.10	protein_coding	SDCCAG8	0	0	0	0	1	1	1	1	1	1	0	0	0	0	1	1	1	1	1	1	0	1	1	1	1	1	1	SDCCAG8	serologically defined colon cancer antigen 8	Cytoplasm	other	TRUE
ENSG00000054392.8	protein_coding	HHAT	0	0	0	1	1	1	1	1	NA	NA	NA	NA	NA	NA	NA	NA	NA	1	NA	NA	0	1	1	1	1	NA	NA	HHAT	hedgehog acyltransferase	Cytoplasm	enzyme	TRUE
ENSG00000054523.12	protein_coding	KIF1B	0	0	0	0	1	1	1	1	NA	NA	0	0	0	0	1	1	1	1	NA	0	0	0	0	0	1	NA	NA	KIF1B	kinesin family member 1B	Cytoplasm	transporter	TRUE
ENSG00000054611.9	protein_coding	TBC1D22A	0	0	0	0	0	0	1	1	1	NA	0	0	0	0	0	0	1	1	NA	NA	0	0	1	1	1	1	NA	TBC1D22A	TBC1 domain family member 22A	Other	other	TRUE
ENSG00000054654.11	protein_coding	SYNE2	0	1	0	1	0	0	0	1	NA	NA	0	1	1	1	0	0	1	1	1	NA	0	1	1	1	1	NA	NA	SYNE2	spectrin repeat containing nuclear envelope protein 2	Nucleus	other	TRUE
ENSG00000054690.9	protein_coding	PLEKHH1	0	1	0	0	1	1	NA	1	NA	NA	NA	NA	NA	NA	NA	NA	NA	NA	NA	NA	NA	NA	NA	NA	1	NA	NA	PLEKHH1	pleckstrin homology, MyTH4 and FERM domain containing H1	Cytoplasm	other	TRUE
ENSG00000054793.9	protein_coding	ATP9A	0	0	0	0	1	1	1	1	NA	NA	0	1	1	1	1	1	1	1	NA	NA	0	0	0	1	1	NA	NA	ATP9A	ATPase phospholipid transporting 9A (putative)	Cytoplasm	transporter	TRUE
ENSG00000054965.6	protein_coding	FAM168A	0	0	0	0	0	0	1	1	NA	NA	0	0	0	0	1	1	1	1	NA	NA	0	0	0	1	0	1	NA	FAM168A	family with sequence similarity 168 member A	Other	other	TRUE
ENSG00000054967.8	protein_coding	RELT	0	0	0	0	1	1	0	1	1	0	0	0	0	0	1	1	0	0	1	0	0	1	1	1	1	NA	NA	RELT	RELT tumor necrosis factor receptor	Plasma Membrane	transmembrane receptor	TRUE
ENSG00000054983.12	protein_coding	GALC	0	0	0	0	1	1	1	1	1	NA	0	0	0	0	1	1	1	1	1	NA	0	1	1	1	1	1	NA	GALC	galactosylceramidase	Cytoplasm	enzyme	TRUE
ENSG00000055044.5	protein_coding	NOP58	0	0	0	0	0	0	1	1	NA	NA	0	0	0	0	0	0	0	0	NA	NA	0	0	0	0	0	NA	0	NOP58	NOP58 ribonucleoprotein	Nucleus	enzyme	TRUE
ENSG00000055070.12	protein_coding	SZRD1	0	0	0	0	0	0	1	1	NA	0	0	0	0	0	0	0	0	0	NA	0	0	0	0	1	0	NA	0	SZRD1	SUZ RNA binding domain containing 1	Other	other	TRUE
ENSG00000055130.10	protein_coding	CUL1	0	1	1	1	0	0	1	1	NA	0	0	0	0	0	1	1	1	1	NA	NA	0	0	0	0	1	NA	0	CUL1	cullin 1	Nucleus	enzyme	TRUE
ENSG00000055147.13	protein_coding	FAM114A2	0	0	0	0	1	1	1	1	1	NA	0	0	0	0	1	1	1	1	1	NA	0	1	1	0	0	1	1	FAM114A2	family with sequence similarity 114 member A2	Other	other	TRUE
ENSG00000055163.14	protein_coding	CYFIP2	0	1	0	1	1	1	1	1	1	NA	0	0	0	0	1	1	1	1	1	1	0	0	0	1	1	1	NA	CYFIP2	cytoplasmic FMR1 interacting protein 2	Cytoplasm	other	TRUE
ENSG00000055208.12	protein_coding	TAB2	0	0	0	0	1	1	1	1	1	NA	0	0	0	0	0	0	0	0	NA	NA	0	0	0	1	1	1	0	TAB2	TGF-beta activated kinase 1/MAP3K7 binding protein 2	Cytoplasm	other	TRUE
ENSG00000055211.8	protein_coding	GINM1	0	0	0	0	1	1	1	1	NA	NA	0	0	0	0	1	1	1	1	NA	NA	0	1	1	1	1	NA	NA	GINM1	glycoprotein integral membrane 1	Cytoplasm	other	TRUE
ENSG00000055332.11	protein_coding	EIF2AK2	0	1	0	0	0	0	1	1	NA	NA	0	0	0	0	1	1	1	1	NA	NA	0	1	1	1	1	1	NA	EIF2AK2	eukaryotic translation initiation factor 2 alpha kinase 2	Cytoplasm	kinase	TRUE
ENSG00000055483.12	protein_coding	USP36	0	0	0	0	0	0	1	1	1	NA	0	0	0	0	1	1	1	1	NA	NA	0	0	0	1	1	1	0	USP36	ubiquitin specific peptidase 36	Nucleus	peptidase	TRUE
ENSG00000055609.13	protein_coding	MLL3	0	0	0	0	0	0	0	0	NA	NA	0	0	0	0	0	0	1	1	NA	NA	0	0	0	0	1	NA	NA	KMT2C	lysine methyltransferase 2C	Nucleus	transcription regulator	FALSE
ENSG00000055917.11	protein_coding	PUM2	0	0	0	0	0	0	1	1	NA	NA	0	0	0	0	0	0	1	1	NA	NA	0	0	0	1	1	1	NA	PUM2	pumilio RNA binding family member 2	Cytoplasm	other	TRUE
ENSG00000055950.12	protein_coding	MRPL43	0	0	0	0	1	1	1	1	NA	NA	0	0	0	0	0	0	1	1	1	NA	0	0	0	1	0	1	0	MRPL43	mitochondrial ribosomal protein L43	Cytoplasm	translation regulator	TRUE
ENSG00000055955.11	protein_coding	ITIH4	0	0	0	0	1	1	1	1	NA	NA	0	0	0	0	1	1	1	1	NA	NA	0	1	1	1	1	1	NA	ITIH4	inter-alpha-trypsin inhibitor heavy chain family member 4	Extracellular Space	other	TRUE
ENSG00000055957.6	protein_coding	ITIH1	0	0	0	0	0	0	0	1	NA	NA	NA	NA	NA	NA	NA	NA	NA	NA	NA	NA	NA	NA	NA	NA	NA	NA	NA	ITIH1	inter-alpha-trypsin inhibitor heavy chain 1	Extracellular Space	other	TRUE
ENSG00000056050.6	protein_coding	C4orf27	0	0	0	0	0	1	1	1	NA	NA	0	0	0	0	0	0	0	0	NA	NA	0	0	0	1	1	NA	NA	HPF1	histone PARylation factor 1	Nucleus	other	FALSE
ENSG00000056097.11	protein_coding	ZFR	0	0	0	0	0	0	1	1	NA	NA	0	0	0	0	0	1	1	1	NA	NA	0	0	0	0	1	NA	NA	ZFR	zinc finger RNA binding protein	Nucleus	other	TRUE
ENSG00000056558.6	protein_coding	TRAF1	0	0	0	1	1	1	1	1	NA	NA	0	0	0	0	0	0	1	1	NA	NA	0	1	1	1	1	1	NA	TRAF1	TNF receptor associated factor 1	Cytoplasm	other	TRUE
ENSG00000056586.10	protein_coding	RC3H2	0	0	0	0	0	0	0	1	1	0	0	0	0	0	0	0	1	1	NA	0	0	0	0	1	1	NA	0	RC3H2	ring finger and CCCH-type domains 2	Plasma Membrane	enzyme	TRUE
ENSG00000056972.14	protein_coding	TRAF3IP2	0	0	0	0	1	1	1	1	NA	NA	0	0	0	0	1	1	1	1	NA	NA	0	1	0	1	1	NA	NA	TRAF3IP2	TRAF3 interacting protein 2	Cytoplasm	other	TRUE
ENSG00000057019.11	protein_coding	DCBLD2	0	0	0	0	1	1	1	1	NA	NA	NA	NA	NA	NA	NA	NA	NA	1	NA	NA	0	1	1	1	1	NA	NA	DCBLD2	discoidin, CUB and LCCL domain containing 2	Plasma Membrane	other	TRUE
ENSG00000057252.8	protein_coding	SOAT1	0	0	0	0	0	0	1	1	1	0	0	0	0	0	1	1	1	1	1	NA	0	1	1	1	1	NA	0	SOAT1	sterol O-acyltransferase 1	Cytoplasm	enzyme	TRUE
ENSG00000057294.9	protein_coding	PKP2	0	0	0	0	1	1	1	1	1	NA	NA	NA	NA	NA	NA	NA	NA	1	NA	NA	0	1	1	1	1	NA	NA	PKP2	plakophilin 2	Plasma Membrane	other	TRUE
ENSG00000057608.11	protein_coding	GDI2	0	0	0	0	1	1	1	1	NA	0	0	0	0	0	1	1	1	1	NA	0	0	1	1	1	1	NA	0	GDI2	GDP dissociation inhibitor 2	Cytoplasm	other	TRUE
ENSG00000057657.10	protein_coding	PRDM1	0	0	1	1	0	0	1	1	1	0	0	0	0	0	0	0	0	1	NA	NA	0	0	0	0	1	NA	NA	PRDM1	PR domain 1	Nucleus	transcription regulator	TRUE
ENSG00000057663.8	protein_coding	ATG5	0	0	0	0	1	0	1	1	NA	0	0	0	0	0	0	0	1	1	NA	NA	0	0	0	1	1	NA	0	ATG5	autophagy related 5	Cytoplasm	other	TRUE
ENSG00000057704.6	protein_coding	TMCC3	0	1	1	1	0	0	1	1	1	NA	0	0	0	0	1	1	1	1	NA	NA	0	0	0	0	1	NA	NA	TMCC3	transmembrane and coiled-coil domain family 3	Other	other	TRUE
ENSG00000057757.5	protein_coding	PITHD1	0	0	0	0	1	0	1	1	NA	NA	0	0	0	0	1	0	1	1	NA	NA	0	1	1	1	0	NA	NA	PITHD1	PITH domain containing 1	Nucleus	other	TRUE
ENSG00000057935.9	protein_coding	MTA3	0	1	0	1	0	0	1	1	1	NA	0	0	0	0	0	0	NA	1	NA	NA	0	0	0	1	1	NA	0	MTA3	metastasis associated 1 family member 3	Nucleus	enzyme	TRUE
ENSG00000058056.4	protein_coding	USP13	0	1	0	1	1	1	1	1	NA	NA	NA	NA	NA	NA	NA	NA	NA	1	NA	NA	0	0	1	1	1	1	NA	USP13	ubiquitin specific peptidase 13 (isopeptidase T-3)	Other	peptidase	TRUE
ENSG00000058063.10	protein_coding	ATP11B	0	0	0	0	1	1	1	1	NA	0	0	0	0	0	1	1	1	1	1	0	0	1	1	0	0	NA	NA	ATP11B	ATPase phospholipid transporting 11B (putative)	Plasma Membrane	transporter	TRUE
ENSG00000058091.12	protein_coding	CDK14	0	1	1	1	0	1	1	1	1	NA	0	1	1	1	0	1	1	1	NA	0	0	0	0	1	1	NA	NA	CDK14	cyclin-dependent kinase 14	Nucleus	kinase	TRUE
ENSG00000058262.5	protein_coding	SEC61A1	0	0	0	0	0	0	0	1	NA	NA	0	0	0	0	1	1	1	1	1	NA	0	0	0	0	1	NA	NA	SEC61A1	Sec61 translocon alpha 1 subunit	Cytoplasm	transporter	TRUE
ENSG00000058272.11	protein_coding	PPP1R12A	0	0	0	0	0	0	0	1	1	NA	0	0	0	0	0	0	1	1	NA	NA	0	0	0	0	1	NA	NA	PPP1R12A	protein phosphatase 1 regulatory subunit 12A	Cytoplasm	phosphatase	TRUE
ENSG00000058453.11	protein_coding	CROCC	0	1	1	1	1	1	1	1	NA	NA	0	0	0	0	1	1	NA	1	NA	NA	0	1	1	1	1	1	0	CROCC	ciliary rootlet coiled-coil, rootletin	Plasma Membrane	other	TRUE
ENSG00000058600.11	protein_coding	POLR3E	0	0	0	0	0	1	0	1	NA	NA	0	0	0	0	0	0	NA	1	NA	NA	0	0	0	1	1	NA	0	POLR3E	polymerase (RNA) III subunit E	Nucleus	transcription regulator	TRUE
ENSG00000058668.10	protein_coding	ATP2B4	0	0	0	0	0	0	1	1	NA	NA	0	0	1	1	0	1	1	1	NA	NA	0	0	0	1	1	NA	NA	ATP2B4	ATPase plasma membrane Ca2+ transporting 4	Plasma Membrane	transporter	TRUE
ENSG00000058673.11	protein_coding	ZC3H11A	0	0	0	0	0	0	1	1	NA	NA	0	0	0	0	0	0	1	1	NA	NA	0	0	0	0	1	NA	NA	ZC3H11A	zinc finger CCCH-type containing 11A	Nucleus	other	TRUE
ENSG00000058729.6	protein_coding	RIOK2	0	0	0	0	1	1	1	1	1	NA	0	1	0	1	1	1	1	1	NA	NA	0	0	0	1	1	1	NA	RIOK2	RIO kinase 2	Other	kinase	TRUE
ENSG00000058799.8	protein_coding	YIPF1	0	0	0	0	1	1	1	1	NA	0	0	0	0	0	0	0	1	1	NA	0	0	0	0	1	1	NA	NA	YIPF1	Yip1 domain family member 1	Cytoplasm	other	TRUE
ENSG00000058804.10	protein_coding	TMEM48	0	0	0	0	0	0	0	1	NA	NA	0	0	0	0	0	0	NA	1	NA	NA	0	0	0	0	1	NA	NA	NDC1	NDC1 transmembrane nucleoporin	Nucleus	other	FALSE
ENSG00000058866.10	protein_coding	DGKG	0	0	0	0	0	0	1	1	NA	0	0	0	0	0	0	0	1	1	NA	0	NA	NA	NA	NA	1	NA	NA	DGKG	diacylglycerol kinase gamma	Cytoplasm	kinase	TRUE
ENSG00000059122.12	protein_coding	FLYWCH1	0	0	0	0	1	1	1	1	1	NA	0	0	0	0	1	1	NA	1	NA	NA	0	1	1	1	1	1	0	FLYWCH1	FLYWCH-type zinc finger 1	Other	other	TRUE
ENSG00000059145.13	protein_coding	UNKL	0	0	0	0	0	0	1	1	NA	NA	0	0	0	0	0	0	1	1	NA	NA	0	0	0	0	1	NA	0	UNKL	unkempt family like zinc finger	Other	other	TRUE
ENSG00000059377.10	protein_coding	TBXAS1	0	0	0	0	0	0	1	1	NA	1	0	0	0	0	0	0	1	1	1	1	0	0	0	1	1	NA	NA	TBXAS1	thromboxane A synthase 1	Plasma Membrane	enzyme	TRUE
ENSG00000059378.8	protein_coding	PARP12	0	0	0	0	0	0	1	1	1	NA	0	0	0	0	0	0	1	1	1	0	0	1	0	0	1	1	0	PARP12	poly(ADP-ribose) polymerase family member 12	Nucleus	other	TRUE
ENSG00000059573.4	protein_coding	ALDH18A1	0	0	0	0	1	0	1	1	NA	NA	NA	NA	NA	NA	NA	NA	NA	1	NA	NA	0	1	1	1	1	NA	NA	ALDH18A1	aldehyde dehydrogenase 18 family member A1	Cytoplasm	kinase	TRUE
ENSG00000059588.5	protein_coding	TARBP1	0	0	0	0	1	0	1	1	NA	NA	0	0	0	0	0	0	NA	1	NA	NA	0	1	1	1	1	1	1	TARBP1	TAR (HIV-1) RNA binding protein 1	Nucleus	transcription regulator	TRUE
ENSG00000059691.7	protein_coding	PET112	0	0	0	0	1	1	1	1	NA	NA	NA	NA	NA	NA	NA	NA	NA	1	NA	NA	0	1	0	1	1	NA	NA	GATB	glutamyl-tRNA(Gln) amidotransferase, subunit B	Cytoplasm	translation regulator	FALSE
ENSG00000059728.6	protein_coding	MXD1	0	0	0	0	1	0	1	1	NA	NA	0	0	0	0	0	0	1	1	NA	NA	0	0	0	1	1	NA	NA	MXD1	MAX dimerization protein 1	Nucleus	transcription regulator	TRUE
ENSG00000059758.3	protein_coding	CDK17	0	0	0	0	0	0	1	1	NA	NA	0	0	0	0	0	0	1	1	NA	NA	0	0	0	1	1	NA	NA	CDK17	cyclin-dependent kinase 17	Cytoplasm	kinase	TRUE
ENSG00000059769.15	protein_coding	DNAJC25	0	0	0	0	0	0	1	1	NA	NA	0	0	0	0	0	0	1	1	NA	NA	0	0	0	1	1	NA	NA	DNAJC25	DnaJ heat shock protein family (Hsp40) member C25	Other	other	TRUE
ENSG00000059804.11	protein_coding	SLC2A3	0	0	1	1	1	1	1	1	1	NA	0	0	0	0	1	1	1	1	NA	NA	0	0	0	1	1	NA	0	SLC2A3	solute carrier family 2 member 3	Plasma Membrane	transporter	TRUE
ENSG00000059915.11	protein_coding	PSD	0	0	0	0	0	0	NA	1	NA	NA	0	0	0	0	0	0	NA	NA	NA	NA	0	0	0	NA	1	1	NA	PSD	pleckstrin and Sec7 domain containing	Cytoplasm	other	TRUE
ENSG00000060069.12	protein_coding	CTDP1	0	0	0	0	0	0	1	1	1	0	0	0	1	0	1	1	1	1	1	0	0	0	0	1	1	1	NA	CTDP1	CTD phosphatase subunit 1	Nucleus	phosphatase	TRUE
ENSG00000060138.8	protein_coding	CSDA	0	0	1	1	0	1	1	1	NA	NA	0	0	0	0	0	1	1	1	1	NA	0	0	1	1	1	NA	NA	YBX3	Y-box binding protein 3	Nucleus	transcription regulator	FALSE
ENSG00000060237.12	protein_coding	WNK1	0	0	0	0	1	0	1	1	1	0	0	0	0	0	0	0	1	1	1	1	0	1	1	1	1	NA	NA	WNK1	WNK lysine deficient protein kinase 1	Cytoplasm	kinase	TRUE
ENSG00000060339.8	protein_coding	CCAR1	0	0	0	0	0	0	1	1	NA	NA	0	0	0	0	0	0	1	1	NA	NA	0	1	0	0	1	NA	NA	CCAR1	cell division cycle and apoptosis regulator 1	Nucleus	transcription regulator	TRUE
ENSG00000060491.11	protein_coding	OGFR	0	0	0	0	0	0	1	1	1	NA	0	0	0	0	0	0	1	1	NA	NA	0	0	0	1	1	1	NA	OGFR	opioid growth factor receptor	Plasma Membrane	other	TRUE
ENSG00000060558.3	protein_coding	GNA15	0	0	0	0	0	1	1	1	NA	NA	0	0	0	0	0	0	1	1	1	NA	0	0	0	0	1	NA	NA	GNA15	G protein subunit alpha 15	Plasma Membrane	enzyme	TRUE
ENSG00000060642.6	protein_coding	PIGV	0	0	0	0	1	1	0	1	NA	NA	0	0	0	0	1	1	1	1	1	NA	0	0	0	0	1	NA	NA	PIGV	phosphatidylinositol glycan anchor biosynthesis class V	Cytoplasm	enzyme	TRUE
ENSG00000060656.14	protein_coding	PTPRU	0	1	0	1	1	1	NA	1	NA	NA	NA	NA	NA	NA	NA	NA	NA	NA	NA	NA	NA	NA	NA	NA	1	NA	NA	PTPRU	protein tyrosine phosphatase, receptor type U	Plasma Membrane	phosphatase	TRUE
ENSG00000060688.8	protein_coding	SNRNP40	0	0	0	0	1	0	0	0	NA	NA	0	0	0	0	0	0	1	1	NA	NA	0	0	0	1	1	NA	NA	SNRNP40	small nuclear ribonucleoprotein U5 subunit 40	Nucleus	other	TRUE
ENSG00000060749.10	protein_coding	QSER1	0	0	0	0	1	1	1	1	NA	0	0	0	0	0	1	1	0	1	NA	NA	0	0	1	0	1	1	NA	QSER1	glutamine and serine rich 1	Other	other	TRUE
ENSG00000060762.14	protein_coding	MPC1	0	0	0	0	1	1	1	1	NA	0	0	0	0	0	1	1	1	1	NA	NA	0	1	1	1	1	NA	NA	MPC1	mitochondrial pyruvate carrier 1	Cytoplasm	other	TRUE
ENSG00000060971.12	protein_coding	ACAA1	0	0	0	0	0	0	1	1	1	NA	0	0	0	0	0	0	0	0	NA	NA	0	0	0	1	1	NA	NA	ACAA1	acetyl-CoA acyltransferase 1	Cytoplasm	enzyme	TRUE
ENSG00000060982.10	protein_coding	BCAT1	0	1	1	1	1	1	1	1	1	NA	0	1	1	1	1	1	1	1	NA	NA	0	0	0	1	1	NA	NA	BCAT1	branched chain amino acid transaminase 1	Cytoplasm	enzyme	TRUE
ENSG00000061273.12	protein_coding	HDAC7	0	0	0	0	0	1	1	1	1	NA	0	0	0	0	0	0	1	1	1	NA	0	0	0	1	1	NA	0	HDAC7	histone deacetylase 7	Nucleus	transcription regulator	TRUE
ENSG00000061656.5	protein_coding	SPAG4	0	0	0	0	0	0	NA	0	NA	NA	0	0	1	1	0	0	NA	0	NA	NA	0	0	0	0	1	NA	NA	SPAG4	sperm associated antigen 4	Cytoplasm	other	TRUE
ENSG00000061676.9	protein_coding	NCKAP1	0	0	0	0	0	0	NA	1	NA	NA	0	0	0	0	0	0	NA	1	NA	NA	0	1	1	1	1	NA	NA	NCKAP1	NCK associated protein 1	Plasma Membrane	other	TRUE
ENSG00000061794.8	protein_coding	MRPS35	0	0	0	0	0	0	1	1	NA	NA	0	0	0	0	0	1	NA	1	NA	NA	0	0	0	1	1	1	NA	MRPS35	mitochondrial ribosomal protein S35	Cytoplasm	other	TRUE
ENSG00000061918.8	protein_coding	GUCY1B3	0	0	0	0	0	0	NA	0	NA	NA	NA	NA	NA	NA	NA	NA	NA	NA	NA	NA	NA	NA	NA	NA	1	NA	NA	GUCY1B3	guanylate cyclase 1, soluble, beta 3	Cytoplasm	enzyme	TRUE
ENSG00000061936.5	protein_coding	SFSWAP	0	0	0	0	0	0	0	1	NA	NA	0	0	0	0	1	1	1	1	NA	NA	0	0	0	1	0	1	0	SFSWAP	splicing factor, suppressor of white-apricot homolog	Nucleus	other	TRUE
ENSG00000061938.12	protein_coding	TNK2	0	0	0	0	0	0	1	1	NA	1	0	0	0	0	0	0	1	1	NA	1	0	1	1	1	1	1	1	TNK2	tyrosine kinase non receptor 2	Cytoplasm	kinase	TRUE
ENSG00000061987.10	protein_coding	MON2	0	0	0	0	0	0	1	1	NA	0	0	0	0	0	1	1	1	1	1	NA	0	1	0	1	1	NA	0	MON2	MON2 homolog, regulator of endosome-to-Golgi trafficking	Cytoplasm	other	TRUE
ENSG00000062194.10	protein_coding	GPBP1	0	0	0	0	0	0	1	1	NA	NA	0	0	0	0	0	1	1	1	1	NA	0	1	1	1	1	NA	NA	GPBP1	GC-rich promoter binding protein 1	Nucleus	transcription regulator	TRUE
ENSG00000062282.9	protein_coding	DGAT2	0	0	0	0	0	0	1	1	NA	NA	0	0	0	0	1	0	1	1	NA	0	NA	NA	NA	NA	NA	NA	NA	DGAT2	diacylglycerol O-acyltransferase 2	Cytoplasm	enzyme	TRUE
ENSG00000062370.12	protein_coding	ZFP112	0	0	1	1	0	0	0	1	NA	NA	NA	NA	NA	NA	NA	NA	NA	NA	NA	NA	NA	NA	NA	0	1	NA	NA	ZNF112	zinc finger protein 112	Nucleus	other	FALSE
ENSG00000062485.13	protein_coding	CS	0	0	0	0	0	0	0	1	NA	NA	0	0	0	0	0	0	1	1	NA	NA	0	0	0	0	0	NA	0	CS	citrate synthase	Cytoplasm	enzyme	TRUE
ENSG00000062524.11	protein_coding	LTK	0	0	0	0	0	0	NA	0	NA	NA	NA	NA	NA	NA	NA	NA	NA	NA	NA	NA	0	0	0	1	1	NA	NA	LTK	leukocyte receptor tyrosine kinase	Plasma Membrane	kinase	TRUE
ENSG00000062582.9	protein_coding	MRPS24	0	0	0	0	0	0	1	0	NA	NA	0	0	0	0	0	0	NA	1	NA	NA	0	0	0	0	0	NA	NA	MRPS24	mitochondrial ribosomal protein S24	Cytoplasm	other	TRUE
ENSG00000062598.13	protein_coding	ELMO2	0	0	0	0	0	0	1	1	NA	NA	0	0	0	0	1	1	1	1	NA	NA	0	0	0	1	1	NA	0	ELMO2	engulfment and cell motility 2	Cytoplasm	other	TRUE
ENSG00000062650.12	protein_coding	WAPAL	0	0	0	0	1	1	1	1	1	0	0	0	0	0	0	0	1	1	NA	0	0	1	1	0	1	NA	0	WAPL	WAPL cohesin release factor	Nucleus	other	FALSE
ENSG00000062716.5	protein_coding	VMP1	0	0	0	0	0	0	0	1	1	NA	0	0	0	0	0	0	1	1	1	NA	0	0	0	0	1	1	NA	VMP1	vacuole membrane protein 1	Plasma Membrane	other	TRUE
ENSG00000062725.5	protein_coding	APPBP2	0	0	0	0	0	0	1	1	NA	NA	0	0	0	0	0	0	0	0	NA	NA	0	0	0	0	0	NA	NA	APPBP2	amyloid beta precursor protein binding protein 2	Cytoplasm	other	TRUE
ENSG00000062822.8	protein_coding	POLD1	0	0	0	0	0	1	1	1	NA	NA	0	0	0	0	0	0	NA	1	NA	NA	0	0	0	1	1	NA	NA	POLD1	polymerase (DNA) delta 1, catalytic subunit	Nucleus	enzyme	TRUE
ENSG00000063015.14	protein_coding	SEZ6	0	0	0	0	0	0	NA	1	NA	NA	0	1	1	1	0	0	NA	1	NA	NA	0	0	0	NA	NA	NA	NA	SEZ6	seizure related 6 homolog	Extracellular Space	other	TRUE
ENSG00000063046.13	protein_coding	EIF4B	0	0	0	0	0	0	1	1	1	NA	0	0	0	0	0	1	1	1	NA	NA	0	0	0	0	1	NA	NA	EIF4B	eukaryotic translation initiation factor 4B	Cytoplasm	translation regulator	TRUE
ENSG00000063127.11	protein_coding	SLC6A16	0	0	0	0	1	1	0	1	NA	NA	0	1	0	1	1	1	0	1	NA	NA	0	0	0	1	1	NA	NA	SLC6A16	solute carrier family 6 member 16	Plasma Membrane	transporter	TRUE
ENSG00000063169.6	protein_coding	GLTSCR1	0	0	0	0	0	0	1	1	NA	NA	0	1	1	1	0	1	1	1	NA	NA	0	0	0	0	1	NA	NA	GLTSCR1	glioma tumor suppressor candidate region gene 1	Extracellular Space	other	TRUE
ENSG00000063176.11	protein_coding	SPHK2	0	0	0	0	0	0	0	0	NA	NA	0	0	0	0	0	0	NA	1	NA	NA	0	0	0	0	0	NA	NA	SPHK2	sphingosine kinase 2	Cytoplasm	kinase	TRUE
ENSG00000063177.8	protein_coding	RPL18	0	0	0	0	0	0	1	1	NA	NA	0	0	0	0	0	0	1	1	NA	NA	0	0	0	1	1	NA	0	RPL18	ribosomal protein L18	Cytoplasm	other	TRUE
ENSG00000063180.4	protein_coding	CA11	0	0	0	0	0	0	NA	NA	1	NA	NA	NA	NA	NA	NA	NA	NA	NA	NA	NA	0	0	1	NA	0	NA	NA	CA11	carbonic anhydrase 11	Extracellular Space	enzyme	TRUE
ENSG00000063241.3	protein_coding	ISOC2	0	0	0	0	0	0	0	1	NA	NA	NA	NA	NA	NA	NA	NA	NA	NA	NA	NA	0	0	0	1	1	NA	NA	ISOC2	isochorismatase domain containing 2	Cytoplasm	enzyme	TRUE
ENSG00000063244.8	protein_coding	U2AF2	0	0	0	0	0	0	0	1	NA	NA	0	0	0	0	0	0	1	1	NA	NA	0	0	0	0	1	NA	0	U2AF2	U2 small nuclear RNA auxiliary factor 2	Nucleus	other	TRUE
ENSG00000063245.10	protein_coding	EPN1	0	0	0	0	0	0	0	1	NA	0	0	0	0	0	0	0	1	1	1	0	0	0	0	1	1	1	0	EPN1	epsin 1	Plasma Membrane	other	TRUE
ENSG00000063322.8	protein_coding	MED29	0	0	0	0	0	0	1	1	NA	NA	0	0	0	0	0	0	1	1	NA	NA	0	0	0	0	1	NA	NA	MED29	mediator complex subunit 29	Nucleus	other	TRUE
ENSG00000063438.12	protein_coding	AHRR	0	1	1	1	1	0	1	1	NA	NA	0	0	0	0	1	1	1	1	NA	NA	NA	NA	NA	0	1	NA	NA	AHRR	aryl-hydrocarbon receptor repressor	Nucleus	other	TRUE
ENSG00000063761.11	protein_coding	ADCK1	0	0	0	0	1	1	1	1	NA	1	NA	NA	NA	NA	NA	NA	1	1	NA	NA	0	1	1	1	1	1	NA	ADCK1	aarF domain containing kinase 1	Cytoplasm	kinase	TRUE
ENSG00000063854.7	protein_coding	HAGH	0	0	0	0	1	1	1	1	1	NA	0	0	0	0	1	1	1	1	NA	NA	0	1	1	1	1	1	0	HAGH	hydroxyacylglutathione hydrolase	Cytoplasm	enzyme	TRUE
ENSG00000063978.11	protein_coding	RNF4	0	0	0	0	0	0	0	0	NA	NA	0	0	0	0	1	1	1	1	1	0	0	0	1	1	0	1	NA	RNF4	ring finger protein 4	Nucleus	transcription regulator	TRUE
ENSG00000064012.16	protein_coding	CASP8	0	0	0	0	1	1	1	1	1	1	0	0	0	0	1	1	1	1	1	1	0	1	1	1	1	1	1	CASP8	caspase 8	Nucleus	peptidase	TRUE
ENSG00000064042.13	protein_coding	LIMCH1	0	1	1	1	1	1	1	1	NA	NA	NA	NA	NA	NA	NA	NA	NA	NA	NA	NA	NA	NA	NA	NA	1	NA	NA	LIMCH1	LIM and calponin homology domains 1	Other	other	TRUE
ENSG00000064102.10	protein_coding	ASUN	0	0	0	0	1	0	1	1	NA	NA	0	0	0	0	0	0	1	1	NA	NA	0	0	0	0	0	NA	0	ASUN	asunder, spermatogenesis regulator	Cytoplasm	other	TRUE
ENSG00000064115.6	protein_coding	TM7SF3	0	0	0	0	0	0	1	1	NA	NA	0	0	0	0	0	0	1	1	NA	NA	0	0	0	1	1	1	0	TM7SF3	transmembrane 7 superfamily member 3	Plasma Membrane	other	TRUE
ENSG00000064199.2	protein_coding	SPA17	0	0	0	0	0	0	NA	1	NA	NA	NA	NA	NA	NA	NA	NA	NA	NA	NA	NA	0	0	0	NA	1	NA	NA	SPA17	sperm autoantigenic protein 17	Plasma Membrane	other	TRUE
ENSG00000064201.10	protein_coding	TSPAN32	0	0	0	0	1	1	1	1	1	1	0	0	0	0	0	1	1	1	NA	NA	0	1	1	1	1	1	1	TSPAN32	tetraspanin 32	Plasma Membrane	other	TRUE
ENSG00000064225.8	protein_coding	ST3GAL6	0	0	0	0	0	0	1	1	1	1	0	0	0	0	0	0	1	1	1	1	0	1	1	1	1	NA	NA	ST3GAL6	ST3 beta-galactoside alpha-2,3-sialyltransferase 6	Cytoplasm	enzyme	TRUE
ENSG00000064313.7	protein_coding	TAF2	0	0	0	0	1	1	1	1	1	NA	0	0	0	0	1	1	1	1	1	NA	0	1	1	1	1	1	0	TAF2	TATA-box binding protein associated factor 2	Nucleus	transcription regulator	TRUE
ENSG00000064393.11	protein_coding	HIPK2	0	0	0	0	0	0	1	1	NA	0	0	0	0	0	0	0	1	1	NA	NA	0	0	0	1	1	1	0	HIPK2	homeodomain interacting protein kinase 2	Nucleus	kinase	TRUE
ENSG00000064419.9	protein_coding	TNPO3	0	0	0	0	1	1	1	1	NA	NA	0	0	1	0	1	1	1	1	NA	NA	0	0	0	1	1	NA	0	TNPO3	transportin 3	Cytoplasm	other	TRUE
ENSG00000064490.7	protein_coding	RFXANK	0	0	0	0	0	0	1	0	NA	0	0	0	0	0	0	1	0	1	NA	0	0	0	0	1	0	NA	0	RFXANK	regulatory factor X associated ankyrin containing protein	Nucleus	transcription regulator	TRUE
ENSG00000064545.9	protein_coding	TMEM161A	0	0	0	0	0	0	1	1	NA	NA	NA	NA	NA	NA	NA	NA	NA	NA	NA	NA	0	0	0	0	0	NA	NA	TMEM161A	transmembrane protein 161A	Other	other	TRUE
ENSG00000064547.9	protein_coding	LPAR2	0	0	0	0	1	1	1	1	NA	NA	0	0	0	0	1	1	1	1	NA	NA	0	0	1	1	0	NA	0	LPAR2	lysophosphatidic acid receptor 2	Plasma Membrane	G-protein coupled receptor	TRUE
ENSG00000064601.11	protein_coding	CTSA	0	1	0	0	1	0	1	1	NA	0	0	0	1	0	0	1	1	1	NA	NA	0	0	1	1	1	1	NA	CTSA	cathepsin A	Cytoplasm	peptidase	TRUE
ENSG00000064607.12	protein_coding	SUGP2	0	0	0	0	0	0	1	1	NA	0	0	0	0	0	0	0	0	0	NA	NA	0	0	0	0	0	NA	NA	SUGP2	SURP and G-patch domain containing 2	Nucleus	other	TRUE
ENSG00000064651.9	protein_coding	SLC12A2	0	0	0	1	1	1	1	1	1	NA	0	1	0	1	1	0	1	1	NA	NA	0	0	0	0	1	NA	NA	SLC12A2	solute carrier family 12 member 2	Plasma Membrane	transporter	TRUE
ENSG00000064652.6	protein_coding	SNX24	0	0	0	0	1	1	1	1	NA	NA	NA	NA	NA	NA	NA	NA	1	1	NA	NA	0	0	0	1	1	NA	NA	SNX24	sorting nexin 24	Other	transporter	TRUE
ENSG00000064666.9	protein_coding	CNN2	0	0	1	1	1	1	1	1	1	1	0	0	0	0	1	1	1	1	1	1	0	1	1	1	1	1	1	CNN2	calponin 2	Cytoplasm	other	TRUE
ENSG00000064687.8	protein_coding	ABCA7	0	0	0	0	1	1	1	1	1	NA	0	0	0	0	1	1	1	1	1	1	0	1	1	1	1	1	1	ABCA7	ATP binding cassette subfamily A member 7	Plasma Membrane	transporter	TRUE
ENSG00000064703.7	protein_coding	DDX20	0	0	0	0	1	1	1	1	NA	NA	0	0	0	0	1	1	1	1	NA	NA	0	1	1	1	1	NA	NA	DDX20	DEAD-box helicase 20	Nucleus	transcription regulator	TRUE
ENSG00000064726.5	protein_coding	BTBD1	0	0	0	0	1	1	1	1	NA	NA	0	0	0	0	1	1	1	1	1	NA	0	1	1	1	1	NA	0	BTBD1	BTB domain containing 1	Cytoplasm	other	TRUE
ENSG00000064763.5	protein_coding	FAR2	0	0	0	0	0	0	1	1	NA	NA	0	0	0	0	0	0	1	1	1	0	0	1	1	1	1	NA	NA	FAR2	fatty acyl-CoA reductase 2	Cytoplasm	enzyme	TRUE
ENSG00000064787.8	protein_coding	BCAS1	0	0	1	1	0	0	1	1	NA	NA	NA	NA	NA	NA	NA	NA	NA	NA	NA	NA	NA	NA	NA	NA	1	NA	NA	BCAS1	breast carcinoma amplified sequence 1	Plasma Membrane	other	TRUE
ENSG00000064886.8	protein_coding	CHI3L2	0	0	0	0	1	1	1	1	1	NA	0	0	0	0	1	1	NA	1	NA	NA	0	1	1	1	1	1	NA	CHI3L2	chitinase 3 like 2	Extracellular Space	enzyme	TRUE
ENSG00000064932.11	protein_coding	SBNO2	0	0	0	0	0	0	0	1	NA	0	0	0	0	0	0	0	1	1	1	0	0	0	0	0	1	NA	0	SBNO2	strawberry notch homolog 2 (Drosophila)	Other	transcription regulator	TRUE
ENSG00000064933.12	protein_coding	PMS1	0	1	0	0	1	1	0	1	1	NA	0	0	0	0	1	1	1	1	NA	NA	0	1	1	1	1	NA	NA	PMS1	PMS1 homolog 1, mismatch repair system component	Nucleus	enzyme	TRUE
ENSG00000064961.14	protein_coding	HMG20B	0	0	0	0	0	0	1	0	NA	NA	0	0	0	0	0	0	1	1	NA	NA	0	0	0	1	1	NA	NA	HMG20B	high mobility group 20B	Nucleus	transcription regulator	TRUE
ENSG00000064989.8	protein_coding	CALCRL	0	0	0	1	1	1	1	1	NA	0	NA	NA	NA	NA	NA	NA	NA	NA	NA	NA	0	0	0	1	1	NA	NA	CALCRL	calcitonin receptor like receptor	Plasma Membrane	G-protein coupled receptor	TRUE
ENSG00000064995.12	protein_coding	TAF11	0	0	0	0	1	0	1	1	NA	0	0	0	0	0	0	0	1	1	NA	NA	0	0	0	1	1	NA	0	TAF11	TATA-box binding protein associated factor 11	Nucleus	transcription regulator	TRUE
ENSG00000064999.12	protein_coding	ANKS1A	0	0	0	0	1	0	0	1	1	NA	0	0	0	0	1	0	1	1	1	NA	0	0	0	1	1	NA	NA	ANKS1A	ankyrin repeat and sterile alpha motif domain containing 1A	Cytoplasm	other	TRUE
ENSG00000065000.11	protein_coding	AP3D1	0	0	0	0	1	1	1	1	1	NA	0	0	0	0	0	0	1	1	NA	NA	0	0	0	1	1	1	0	AP3D1	adaptor related protein complex 3 delta 1 subunit	Cytoplasm	transporter	TRUE
ENSG00000065029.10	protein_coding	ZNF76	0	0	0	0	1	1	1	1	NA	NA	0	0	0	0	1	1	1	1	NA	NA	0	0	1	0	0	NA	0	ZNF76	zinc finger protein 76	Nucleus	other	TRUE
ENSG00000065054.8	protein_coding	SLC9A3R2	1	0	1	1	1	1	NA	1	NA	NA	NA	NA	NA	NA	NA	NA	NA	NA	NA	NA	0	0	0	NA	1	NA	NA	SLC9A3R2	SLC9A3 regulator 2	Plasma Membrane	transporter	TRUE
ENSG00000065057.2	protein_coding	NTHL1	0	0	0	0	0	0	NA	1	NA	NA	NA	NA	NA	NA	NA	NA	NA	NA	NA	NA	0	0	0	0	1	NA	NA	NTHL1	nth-like DNA glycosylase 1	Nucleus	enzyme	TRUE
ENSG00000065060.12	protein_coding	UHRF1BP1	0	0	0	0	1	1	1	1	NA	NA	0	0	0	0	1	1	1	1	NA	NA	0	1	1	1	1	NA	NA	UHRF1BP1	UHRF1 binding protein 1	Other	other	TRUE
ENSG00000065135.7	protein_coding	GNAI3	0	0	0	0	1	1	1	1	NA	NA	0	0	0	0	0	0	1	1	NA	NA	0	1	1	1	1	NA	NA	GNAI3	G protein subunit alpha i3	Cytoplasm	enzyme	TRUE
ENSG00000065150.13	protein_coding	IPO5	0	0	0	0	0	0	1	1	NA	NA	0	0	0	0	0	0	NA	1	NA	NA	0	0	0	0	1	1	NA	IPO5	importin 5	Nucleus	transporter	TRUE
ENSG00000065154.7	protein_coding	OAT	0	1	0	1	1	1	1	1	NA	NA	0	0	0	0	1	1	1	1	1	NA	0	1	1	1	1	NA	NA	OAT	ornithine aminotransferase	Cytoplasm	enzyme	TRUE
ENSG00000065183.10	protein_coding	WDR3	0	0	0	0	1	0	0	1	NA	NA	0	0	0	0	1	1	0	1	NA	NA	0	1	1	0	0	NA	0	WDR3	WD repeat domain 3	Cytoplasm	other	TRUE
ENSG00000065243.14	protein_coding	PKN2	0	0	0	0	0	0	0	1	1	NA	0	0	0	0	0	0	0	1	NA	NA	0	1	0	0	1	1	NA	PKN2	protein kinase N2	Cytoplasm	kinase	TRUE
ENSG00000065268.4	protein_coding	WDR18	0	0	0	0	1	1	1	1	1	NA	NA	NA	NA	NA	NA	NA	NA	1	NA	NA	0	1	1	1	1	1	NA	WDR18	WD repeat domain 18	Nucleus	other	TRUE
ENSG00000065308.4	protein_coding	TRAM2	0	1	1	1	1	1	1	1	NA	NA	0	0	0	0	1	1	1	1	NA	NA	0	0	0	1	1	NA	NA	TRAM2	translocation associated membrane protein 2	Other	other	TRUE
ENSG00000065357.14	protein_coding	DGKA	0	0	0	0	0	0	0	0	NA	NA	0	0	0	0	1	0	1	1	NA	NA	0	0	0	0	0	NA	1	DGKA	diacylglycerol kinase alpha	Cytoplasm	kinase	TRUE
ENSG00000065413.12	protein_coding	ANKRD44	0	0	0	0	0	0	1	1	1	1	0	0	0	0	1	1	1	1	1	NA	0	1	1	1	1	1	1	ANKRD44	ankyrin repeat domain 44	Other	other	TRUE
ENSG00000065427.10	protein_coding	KARS	0	0	0	0	0	0	0	1	1	NA	0	0	0	0	0	0	1	1	NA	NA	0	0	0	1	1	NA	0	KARS	lysyl-tRNA synthetase	Cytoplasm	enzyme	TRUE
ENSG00000065457.6	protein_coding	ADAT1	0	0	0	0	1	1	1	1	NA	NA	0	0	0	0	1	1	1	1	1	NA	0	1	1	1	1	NA	NA	ADAT1	adenosine deaminase, tRNA specific 1	Other	enzyme	TRUE
ENSG00000065485.13	protein_coding	PDIA5	0	1	1	1	0	0	1	1	1	NA	NA	NA	NA	NA	NA	NA	1	1	NA	NA	0	0	0	1	1	NA	NA	PDIA5	protein disulfide isomerase family A member 5	Cytoplasm	enzyme	TRUE
ENSG00000065491.8	protein_coding	TBC1D22B	0	0	0	0	0	0	1	1	NA	NA	0	0	0	0	1	0	1	0	NA	NA	0	0	0	0	1	NA	0	TBC1D22B	TBC1 domain family member 22B	Other	other	TRUE
ENSG00000065518.7	protein_coding	NDUFB4	0	0	0	0	0	0	1	1	NA	NA	0	0	0	0	0	0	1	1	NA	NA	0	0	1	1	1	NA	NA	NDUFB4	NADH:ubiquinone oxidoreductase subunit B4	Cytoplasm	transporter	TRUE
ENSG00000065526.6	protein_coding	SPEN	0	0	0	0	0	0	0	0	NA	NA	0	0	0	0	0	0	1	1	NA	0	0	0	0	0	1	1	NA	SPEN	spen family transcriptional repressor	Nucleus	transcription regulator	TRUE
ENSG00000065534.14	protein_coding	MYLK	0	0	0	0	0	0	NA	1	NA	NA	NA	NA	NA	NA	NA	NA	NA	NA	NA	NA	0	0	0	NA	1	NA	NA	MYLK	myosin light chain kinase	Cytoplasm	kinase	TRUE
ENSG00000065548.13	protein_coding	ZC3H15	0	0	0	0	1	0	1	1	NA	0	0	0	1	1	1	1	1	1	NA	NA	0	0	0	0	1	NA	0	ZC3H15	zinc finger CCCH-type containing 15	Nucleus	other	TRUE
ENSG00000065559.9	protein_coding	MAP2K4	0	0	0	0	0	1	1	1	NA	NA	0	0	0	0	0	0	1	1	NA	0	0	0	0	1	1	NA	NA	MAP2K4	mitogen-activated protein kinase kinase 4	Cytoplasm	kinase	TRUE
ENSG00000065600.8	protein_coding	TMEM206	0	0	0	0	0	0	1	1	1	0	0	0	0	0	0	0	NA	0	NA	NA	0	1	1	1	1	1	NA	TMEM206	transmembrane protein 206	Plasma Membrane	other	TRUE
ENSG00000065613.9	protein_coding	SLK	0	0	0	0	0	0	1	1	NA	0	0	0	0	0	1	1	1	1	NA	NA	0	1	1	0	1	NA	NA	SLK	STE20 like kinase	Nucleus	kinase	TRUE
ENSG00000065615.7	protein_coding	CYB5R4	0	0	0	0	1	0	0	1	NA	NA	0	0	0	0	0	0	0	1	NA	NA	0	0	0	0	0	NA	NA	CYB5R4	cytochrome b5 reductase 4	Cytoplasm	enzyme	TRUE
ENSG00000065621.8	protein_coding	GSTO2	0	0	0	0	0	1	1	1	NA	NA	0	0	0	0	0	0	1	1	NA	NA	0	0	0	1	1	NA	NA	GSTO2	glutathione S-transferase omega 2	Cytoplasm	enzyme	TRUE
ENSG00000065665.15	protein_coding	SEC61A2	0	0	0	0	1	1	1	1	NA	NA	0	1	1	1	1	1	1	1	1	NA	0	1	1	1	1	1	NA	SEC61A2	Sec61 translocon alpha 2 subunit	Cytoplasm	transporter	TRUE
ENSG00000065675.9	protein_coding	PRKCQ	0	0	0	1	0	0	1	1	NA	NA	0	0	0	0	0	1	NA	1	NA	NA	0	0	1	1	1	NA	0	PRKCQ	protein kinase C theta	Cytoplasm	kinase	TRUE
ENSG00000065802.7	protein_coding	ASB1	0	0	0	0	1	1	1	1	1	NA	0	0	0	0	1	1	1	1	NA	NA	0	1	1	1	1	1	NA	ASB1	ankyrin repeat and SOCS box containing 1	Nucleus	transcription regulator	TRUE
ENSG00000065809.8	protein_coding	FAM107B	0	1	1	1	1	1	1	1	1	NA	0	0	0	0	1	1	1	1	1	NA	0	0	1	1	1	1	1	FAM107B	family with sequence similarity 107 member B	Other	other	TRUE
ENSG00000065833.7	protein_coding	ME1	0	1	1	1	1	0	1	1	NA	NA	NA	NA	NA	NA	NA	NA	NA	NA	NA	NA	NA	NA	NA	NA	1	NA	NA	ME1	malic enzyme 1	Cytoplasm	enzyme	TRUE
ENSG00000065882.10	protein_coding	TBC1D1	0	0	0	0	1	1	1	1	1	1	0	0	0	0	0	0	1	1	1	1	0	1	1	1	1	1	NA	TBC1D1	TBC1 domain family member 1	Nucleus	other	TRUE
ENSG00000065883.10	protein_coding	CDK13	0	0	0	0	1	1	0	1	1	0	0	0	0	0	0	0	1	1	NA	0	0	0	0	1	1	1	0	CDK13	cyclin-dependent kinase 13	Nucleus	kinase	TRUE
ENSG00000065911.7	protein_coding	MTHFD2	0	0	0	0	1	1	1	1	1	0	0	0	0	0	0	0	0	0	1	NA	0	0	0	1	1	NA	NA	MTHFD2	methylenetetrahydrofolate dehydrogenase (NADP+ dependent) 2, methenyltetrahydrofolate cyclohydrolase	Cytoplasm	enzyme	TRUE
ENSG00000065970.4	protein_coding	FOXJ2	0	0	0	0	1	1	1	1	1	NA	0	0	0	0	0	1	1	1	NA	NA	0	0	0	0	1	NA	NA	FOXJ2	forkhead box J2	Nucleus	transcription regulator	TRUE
ENSG00000065978.13	protein_coding	YBX1	0	0	0	0	0	0	0	0	NA	0	0	0	0	0	0	0	0	0	NA	NA	0	0	0	0	0	NA	0	YBX1	Y-box binding protein 1	Nucleus	transcription regulator	TRUE
ENSG00000065989.11	protein_coding	PDE4A	0	1	1	1	0	0	0	1	1	NA	NA	NA	NA	NA	NA	NA	NA	1	NA	NA	1	1	0	1	1	NA	NA	PDE4A	phosphodiesterase 4A	Cytoplasm	enzyme	TRUE
ENSG00000066027.4	protein_coding	PPP2R5A	0	0	0	0	1	1	1	1	NA	1	0	1	0	1	1	1	1	1	NA	1	0	0	0	1	1	NA	1	PPP2R5A	protein phosphatase 2 regulatory subunit B', alpha	Cytoplasm	phosphatase	TRUE
ENSG00000066044.9	protein_coding	ELAVL1	0	0	0	0	0	0	0	1	NA	NA	0	0	0	0	0	0	1	1	NA	NA	0	0	0	1	1	NA	NA	ELAVL1	ELAV like RNA binding protein 1	Cytoplasm	other	TRUE
ENSG00000066084.8	protein_coding	DIP2B	0	0	0	0	0	0	0	0	1	NA	0	0	0	0	0	0	1	1	1	NA	0	0	0	0	1	NA	NA	DIP2B	disco interacting protein 2 homolog B	Cytoplasm	other	TRUE
ENSG00000066117.10	protein_coding	SMARCD1	0	0	0	0	0	0	1	1	NA	0	0	0	0	0	1	0	1	1	NA	0	0	0	0	1	1	NA	0	SMARCD1	SWI/SNF related, matrix associated, actin dependent regulator of chromatin, subfamily d, member 1	Nucleus	transcription regulator	TRUE
ENSG00000066135.8	protein_coding	KDM4A	0	0	0	0	0	0	0	1	1	NA	0	0	0	0	0	0	1	0	NA	NA	0	0	1	1	1	NA	NA	KDM4A	lysine demethylase 4A	Nucleus	transcription regulator	TRUE
ENSG00000066136.14	protein_coding	NFYC	0	0	0	0	1	0	1	1	NA	NA	0	0	0	0	0	0	1	1	1	NA	0	0	0	1	1	1	1	NFYC	nuclear transcription factor Y subunit gamma	Nucleus	transcription regulator	TRUE
ENSG00000066185.8	protein_coding	ZMYND12	0	0	0	0	1	1	NA	1	NA	NA	NA	NA	NA	NA	NA	NA	NA	0	NA	NA	0	1	0	NA	1	NA	NA	ZMYND12	zinc finger MYND-type containing 12	Other	other	TRUE
ENSG00000066279.12	protein_coding	ASPM	0	0	0	0	0	0	0	0	NA	NA	0	0	1	0	0	0	NA	1	NA	NA	0	0	0	0	1	NA	NA	ASPM	abnormal spindle microtubule assembly	Nucleus	other	TRUE
ENSG00000066294.10	protein_coding	CD84	0	0	0	0	0	0	1	1	NA	NA	0	1	1	1	1	1	1	1	NA	NA	0	1	1	1	1	1	0	CD84	CD84 molecule	Plasma Membrane	other	TRUE
ENSG00000066322.7	protein_coding	ELOVL1	0	0	0	0	0	0	NA	0	NA	NA	0	0	0	0	0	0	1	0	NA	NA	0	0	0	1	1	NA	0	ELOVL1	ELOVL fatty acid elongase 1	Cytoplasm	enzyme	TRUE
ENSG00000066336.7	protein_coding	SPI1	0	0	0	0	0	0	1	1	NA	0	0	0	0	0	1	0	1	1	NA	0	NA	NA	NA	NA	1	NA	NA	SPI1	Spi-1 proto-oncogene	Nucleus	transcription regulator	TRUE
ENSG00000066379.10	protein_coding	ZNRD1	0	0	0	0	1	1	NA	1	1	NA	0	0	0	0	1	0	NA	1	1	NA	0	1	1	NA	1	1	1	ZNRD1	zinc ribbon domain containing 1	Nucleus	transcription regulator	TRUE
ENSG00000066422.4	protein_coding	ZBTB11	0	0	0	0	0	0	1	1	NA	NA	0	0	0	0	0	0	1	1	1	NA	0	0	0	0	0	NA	0	ZBTB11	zinc finger and BTB domain containing 11	Nucleus	other	TRUE
ENSG00000066427.16	protein_coding	ATXN3	0	0	0	0	1	1	1	1	1	1	0	0	0	0	1	1	1	1	1	1	0	0	0	1	1	1	1	ATXN3	ataxin 3	Nucleus	peptidase	TRUE
ENSG00000066455.8	protein_coding	GOLGA5	0	0	0	0	0	0	1	1	1	NA	0	0	0	0	1	1	1	1	NA	NA	0	0	0	1	1	1	NA	GOLGA5	golgin A5	Cytoplasm	kinase	TRUE
ENSG00000066557.5	protein_coding	LRRC40	0	0	0	0	0	0	0	0	NA	NA	0	0	0	0	0	0	0	1	NA	NA	0	0	0	0	1	NA	NA	LRRC40	leucine rich repeat containing 40	Nucleus	other	TRUE
ENSG00000066583.6	protein_coding	ISOC1	0	1	0	1	1	1	1	1	NA	NA	0	0	0	0	1	1	1	1	NA	NA	0	0	0	0	1	NA	NA	ISOC1	isochorismatase domain containing 1	Cytoplasm	enzyme	TRUE
ENSG00000066651.12	protein_coding	TRMT11	0	0	0	0	1	1	0	0	NA	NA	0	0	0	0	0	0	0	1	NA	NA	0	0	0	1	1	1	0	TRMT11	tRNA methyltransferase 11 homolog	Other	enzyme	TRUE
ENSG00000066654.8	protein_coding	THUMPD1	0	1	0	1	1	1	1	1	NA	0	0	1	0	1	0	0	1	1	NA	NA	0	0	0	0	0	NA	NA	THUMPD1	THUMP domain containing 1	Other	other	TRUE
ENSG00000066697.10	protein_coding	MSANTD3	0	0	0	0	1	0	1	1	NA	NA	NA	NA	NA	NA	NA	NA	NA	1	NA	NA	0	1	1	1	1	NA	NA	MSANTD3	Myb/SANT DNA binding domain containing 3	Other	other	TRUE
ENSG00000066739.7	protein_coding	ATG2B	0	0	0	0	0	0	1	1	NA	0	0	0	0	0	0	0	1	1	NA	NA	0	0	0	1	1	NA	0	ATG2B	autophagy related 2B	Other	other	TRUE
ENSG00000066777.3	protein_coding	ARFGEF1	0	0	0	0	0	0	0	0	NA	NA	0	0	0	0	0	0	0	1	NA	NA	0	0	0	0	1	1	NA	ARFGEF1	ADP ribosylation factor guanine nucleotide exchange factor 1	Cytoplasm	other	TRUE
ENSG00000066827.11	protein_coding	ZFAT	0	0	0	0	1	1	1	1	NA	NA	0	1	0	1	0	1	1	1	1	NA	0	0	0	1	1	1	NA	ZFAT	zinc finger and AT-hook domain containing	Nucleus	transcription regulator	TRUE
ENSG00000066855.10	protein_coding	MTFR1	0	0	0	0	1	1	1	1	1	0	0	0	0	0	1	1	1	1	NA	NA	0	1	1	1	1	NA	NA	MTFR1	mitochondrial fission regulator 1	Cytoplasm	other	TRUE
ENSG00000066923.12	protein_coding	STAG3	0	0	0	0	1	1	0	0	NA	NA	0	0	0	0	1	1	NA	1	NA	NA	0	1	1	1	1	NA	NA	STAG3	stromal antigen 3	Nucleus	other	TRUE
ENSG00000066926.6	protein_coding	FECH	0	0	0	0	1	1	1	1	1	NA	0	0	0	0	0	1	NA	1	NA	NA	0	0	0	1	1	1	NA	FECH	ferrochelatase	Cytoplasm	enzyme	TRUE
ENSG00000066933.11	protein_coding	MYO9A	0	0	0	0	1	0	0	1	NA	NA	0	0	0	0	1	1	1	1	NA	NA	0	0	0	0	1	NA	0	MYO9A	myosin IXA	Cytoplasm	enzyme	TRUE
ENSG00000067057.11	protein_coding	PFKP	0	1	1	1	1	1	1	1	1	NA	NA	NA	NA	NA	NA	NA	NA	1	NA	NA	0	1	1	1	1	1	NA	PFKP	phosphofructokinase, platelet	Cytoplasm	kinase	TRUE
ENSG00000067064.6	protein_coding	IDI1	0	0	0	0	1	1	1	1	NA	NA	0	0	0	0	0	0	1	1	1	NA	0	0	1	1	1	NA	0	IDI1	isopentenyl-diphosphate delta isomerase 1	Cytoplasm	enzyme	TRUE
ENSG00000067066.12	protein_coding	SP100	0	0	0	0	1	1	1	1	1	1	0	0	0	0	1	1	1	1	1	1	0	1	1	1	1	1	1	SP100	SP100 nuclear antigen	Nucleus	transcription regulator	TRUE
ENSG00000067082.10	protein_coding	KLF6	0	0	0	0	0	0	1	1	NA	0	0	0	0	0	0	0	1	1	NA	0	0	0	0	1	1	NA	0	KLF6	Kruppel-like factor 6	Nucleus	transcription regulator	TRUE
ENSG00000067113.12	protein_coding	PPAP2A	0	1	0	1	1	1	0	1	NA	NA	NA	NA	NA	NA	NA	NA	NA	NA	NA	NA	0	0	0	0	1	1	NA	PLPP1	phospholipid phosphatase 1	Plasma Membrane	phosphatase	FALSE
ENSG00000067141.12	protein_coding	NEO1	0	0	0	1	0	0	NA	1	NA	NA	0	0	0	0	0	0	NA	1	NA	NA	0	1	1	1	1	NA	NA	NEO1	neogenin 1	Plasma Membrane	transcription regulator	TRUE
ENSG00000067167.3	protein_coding	TRAM1	0	0	0	0	1	1	1	1	NA	0	0	0	0	0	1	1	1	1	NA	0	0	0	0	0	1	NA	NA	TRAM1	translocation associated membrane protein 1	Cytoplasm	other	TRUE
ENSG00000067182.3	protein_coding	TNFRSF1A	0	0	0	0	0	1	1	1	1	1	0	0	0	0	0	1	1	1	1	1	0	0	0	0	0	1	NA	TNFRSF1A	tumor necrosis factor receptor superfamily member 1A	Plasma Membrane	transmembrane receptor	TRUE
ENSG00000067191.11	protein_coding	CACNB1	0	0	0	0	0	0	0	0	NA	0	NA	NA	NA	NA	NA	NA	NA	NA	NA	NA	0	0	0	0	0	NA	NA	CACNB1	calcium voltage-gated channel auxiliary subunit beta 1	Plasma Membrane	ion channel	TRUE
ENSG00000067208.9	protein_coding	EVI5	0	0	0	0	1	1	1	1	NA	1	0	0	1	1	1	1	1	1	1	1	0	1	1	1	1	NA	NA	EVI5	ecotropic viral integration site 5	Cytoplasm	other	TRUE
ENSG00000067221.9	protein_coding	STOML1	0	0	0	0	0	0	1	1	NA	NA	0	0	0	0	1	1	1	1	NA	NA	0	0	0	1	1	NA	NA	STOML1	stomatin like 1	Other	other	TRUE
ENSG00000067225.12	protein_coding	PKM	0	0	0	0	0	0	1	1	NA	NA	0	0	0	0	0	0	0	0	1	NA	0	0	0	0	0	NA	0	PKM	pyruvate kinase, muscle	Cytoplasm	kinase	TRUE
ENSG00000067248.5	protein_coding	DHX29	0	0	0	0	0	0	0	0	NA	NA	0	0	0	0	0	1	0	1	NA	NA	0	0	0	0	0	NA	NA	DHX29	DEAH-box helicase 29	Cytoplasm	enzyme	TRUE
ENSG00000067334.8	protein_coding	DNTTIP2	0	0	0	0	0	0	1	1	1	NA	0	0	0	0	1	1	1	1	NA	NA	0	1	0	1	1	NA	NA	DNTTIP2	deoxynucleotidyltransferase terminal interacting protein 2	Nucleus	other	TRUE
ENSG00000067365.10	protein_coding	METTL22	0	0	0	0	0	0	1	1	NA	NA	0	0	0	0	0	0	1	1	1	NA	0	0	0	1	1	NA	NA	METTL22	methyltransferase like 22	Other	enzyme	TRUE
ENSG00000067369.8	protein_coding	TP53BP1	0	0	0	0	0	0	1	0	NA	NA	0	0	0	0	1	1	0	1	NA	0	0	0	0	0	1	NA	0	TP53BP1	tumor protein p53 binding protein 1	Nucleus	transcription regulator	TRUE
ENSG00000067533.5	protein_coding	RRP15	0	0	0	0	0	1	1	1	NA	NA	NA	NA	NA	NA	NA	NA	NA	NA	NA	NA	0	0	0	0	1	NA	NA	RRP15	ribosomal RNA processing 15 homolog	Nucleus	other	TRUE
ENSG00000067560.6	protein_coding	RHOA	0	0	0	0	0	0	1	1	NA	NA	0	0	0	0	0	0	1	1	NA	NA	0	0	0	1	1	NA	NA	RHOA	ras homolog family member A	Cytoplasm	enzyme	TRUE
ENSG00000067596.5	protein_coding	DHX8	0	0	0	0	1	1	0	1	NA	0	0	0	0	0	0	0	0	1	NA	NA	0	1	0	0	1	NA	NA	DHX8	DEAH-box helicase 8	Nucleus	enzyme	TRUE
ENSG00000067601.6	pseudogene	PMS2P4	0	0	0	0	1	0	NA	0	NA	NA	0	0	0	0	1	1	NA	0	NA	NA	0	0	1	0	1	NA	NA	PMS2P4	PMS1 homolog 2, mismatch repair system component pseudogene 4	Other	other	TRUE
ENSG00000067606.11	protein_coding	PRKCZ	0	0	0	1	0	0	1	1	NA	NA	0	0	0	0	1	1	1	1	NA	NA	0	0	1	1	1	NA	NA	PRKCZ	protein kinase C zeta	Cytoplasm	kinase	TRUE
ENSG00000067704.8	protein_coding	IARS2	0	0	0	0	0	0	1	1	NA	NA	0	0	0	0	0	0	0	1	1	NA	0	0	0	0	1	NA	NA	IARS2	isoleucyl-tRNA synthetase 2, mitochondrial	Cytoplasm	enzyme	TRUE
ENSG00000067715.9	protein_coding	SYT1	1	1	1	1	1	1	1	1	NA	NA	NA	NA	NA	NA	NA	NA	NA	NA	NA	NA	NA	NA	NA	NA	1	NA	NA	SYT1	synaptotagmin 1	Cytoplasm	transporter	TRUE
ENSG00000067836.8	protein_coding	ROGDI	0	0	1	1	1	1	1	1	NA	0	0	0	0	0	0	0	0	1	NA	NA	0	0	0	1	1	NA	NA	ROGDI	rogdi homolog	Nucleus	other	TRUE
ENSG00000067900.5	protein_coding	ROCK1	0	0	0	0	1	1	0	1	NA	0	0	0	0	0	1	1	0	1	NA	NA	0	0	0	0	0	NA	0	ROCK1	Rho associated coiled-coil containing protein kinase 1	Cytoplasm	kinase	TRUE
ENSG00000067955.9	protein_coding	CBFB	0	0	0	0	0	0	0	0	NA	0	0	0	0	0	0	0	0	1	NA	NA	0	0	0	0	0	NA	0	CBFB	core-binding factor, beta subunit	Nucleus	transcription regulator	TRUE
ENSG00000068001.9	protein_coding	HYAL2	0	0	0	0	0	0	NA	0	NA	NA	0	0	0	0	0	0	NA	0	NA	NA	0	0	0	NA	0	NA	NA	HYAL2	hyaluronoglucosaminidase 2	Cytoplasm	enzyme	TRUE
ENSG00000068024.12	protein_coding	HDAC4	0	0	0	0	0	1	1	1	1	NA	0	0	0	0	0	0	1	1	1	NA	0	0	1	1	1	1	NA	HDAC4	histone deacetylase 4	Nucleus	transcription regulator	TRUE
ENSG00000068028.13	protein_coding	RASSF1	0	0	0	0	1	1	1	1	NA	NA	0	0	0	0	1	0	1	1	1	NA	0	0	0	1	1	NA	NA	RASSF1	Ras association domain family member 1	Nucleus	other	TRUE
ENSG00000068079.3	protein_coding	IFI35	0	0	0	0	0	0	0	0	NA	0	0	0	0	0	0	0	0	1	NA	0	0	0	0	0	1	NA	0	IFI35	interferon induced protein 35	Nucleus	other	TRUE
ENSG00000068097.10	protein_coding	HEATR6	0	1	0	1	1	1	1	1	NA	NA	0	0	0	0	1	1	1	1	NA	NA	0	1	1	1	1	NA	NA	HEATR6	HEAT repeat containing 6	Other	other	TRUE
ENSG00000068120.10	protein_coding	COASY	0	0	0	0	0	0	0	0	NA	0	0	0	0	0	0	0	0	1	NA	NA	0	0	0	1	1	1	NA	COASY	Coenzyme A synthase	Cytoplasm	kinase	TRUE
ENSG00000068137.10	protein_coding	PLEKHH3	0	0	0	0	0	0	NA	1	NA	NA	NA	NA	NA	NA	NA	NA	NA	NA	NA	NA	NA	NA	NA	NA	NA	NA	NA	PLEKHH3	pleckstrin homology, MyTH4 and FERM domain containing H3	Extracellular Space	other	TRUE
ENSG00000068305.12	protein_coding	MEF2A	0	1	0	1	1	1	1	1	1	NA	0	1	1	1	0	0	1	1	1	NA	0	0	0	1	1	1	NA	MEF2A	myocyte enhancer factor 2A	Nucleus	transcription regulator	TRUE
ENSG00000068383.13	protein_coding	INPP5A	0	0	0	0	0	1	1	1	NA	NA	0	0	0	0	0	1	1	1	1	NA	0	0	1	1	1	1	NA	INPP5A	inositol polyphosphate-5-phosphatase A	Plasma Membrane	phosphatase	TRUE
ENSG00000068489.8	protein_coding	PRR11	0	0	0	0	1	0	1	1	NA	NA	0	0	0	0	1	1	1	1	NA	NA	0	0	0	NA	1	NA	NA	PRR11	proline rich 11	Other	other	TRUE
ENSG00000068650.13	protein_coding	ATP11A	0	0	0	0	0	1	1	1	1	1	0	0	0	0	0	0	1	1	1	1	0	1	1	1	1	1	NA	ATP11A	ATPase phospholipid transporting 11A	Plasma Membrane	transporter	TRUE
ENSG00000068654.11	protein_coding	POLR1A	0	0	0	0	1	1	1	1	1	NA	0	0	0	0	0	0	NA	1	NA	NA	0	1	1	1	1	1	NA	POLR1A	polymerase (RNA) I subunit A	Nucleus	enzyme	TRUE
ENSG00000068697.6	protein_coding	LAPTM4A	0	0	0	0	0	1	1	1	NA	1	0	0	0	0	0	0	1	1	NA	NA	0	0	0	1	1	NA	NA	LAPTM4A	lysosomal protein transmembrane 4 alpha	Cytoplasm	other	TRUE
ENSG00000068724.11	protein_coding	TTC7A	0	0	0	0	0	0	1	1	1	0	0	0	0	0	1	1	1	1	NA	NA	0	0	0	1	1	1	NA	TTC7A	tetratricopeptide repeat domain 7A	Plasma Membrane	other	TRUE
ENSG00000068745.10	protein_coding	IP6K2	0	0	0	0	0	0	1	0	NA	NA	0	0	0	0	0	0	1	1	NA	NA	0	0	1	1	1	1	0	IP6K2	inositol hexakisphosphate kinase 2	Cytoplasm	kinase	TRUE
ENSG00000068784.8	protein_coding	SRBD1	0	0	0	0	1	1	1	1	1	1	0	0	0	0	1	0	1	1	NA	1	0	0	1	1	1	1	1	SRBD1	S1 RNA binding domain 1	Other	other	TRUE
ENSG00000068793.12	protein_coding	CYFIP1	0	1	1	1	0	1	1	1	NA	NA	NA	NA	NA	NA	NA	NA	NA	1	NA	NA	0	0	0	1	1	NA	NA	-	-	-	-	FALSE
ENSG00000068796.11	protein_coding	KIF2A	0	0	0	0	0	0	0	1	NA	0	0	0	0	0	0	1	0	0	NA	0	0	1	1	0	1	NA	0	KIF2A	kinesin heavy chain member 2A	Cytoplasm	other	TRUE
ENSG00000068831.14	protein_coding	RASGRP2	0	0	0	0	0	0	1	1	NA	NA	0	0	0	0	0	0	1	1	NA	NA	0	0	0	1	1	1	0	RASGRP2	RAS guanyl releasing protein 2	Cytoplasm	other	TRUE
ENSG00000068878.10	protein_coding	PSME4	0	0	0	0	1	1	1	1	1	0	0	0	0	0	1	1	1	1	NA	NA	0	0	0	1	1	1	NA	PSME4	proteasome activator subunit 4	Cytoplasm	other	TRUE
ENSG00000068885.10	protein_coding	IFT80	0	0	0	0	0	0	0	1	NA	NA	0	0	0	0	0	0	0	0	NA	NA	0	0	0	0	1	NA	0	IFT80	intraflagellar transport 80	Extracellular Space	other	TRUE
ENSG00000068903.15	protein_coding	SIRT2	0	0	0	0	0	0	1	1	NA	0	0	0	0	0	0	0	0	1	NA	NA	0	0	0	0	1	NA	NA	SIRT2	sirtuin 2	Nucleus	transcription regulator	TRUE
ENSG00000068912.9	protein_coding	ERLEC1	0	0	0	0	1	0	1	1	NA	1	0	0	0	0	0	0	1	1	NA	NA	0	0	0	1	1	1	1	ERLEC1	endoplasmic reticulum lectin 1	Cytoplasm	other	TRUE
ENSG00000068971.8	protein_coding	PPP2R5B	0	0	0	0	0	0	0	1	NA	NA	0	0	0	0	1	0	0	1	NA	NA	0	1	0	0	1	NA	NA	PPP2R5B	protein phosphatase 2 regulatory subunit B', beta	Cytoplasm	phosphatase	TRUE
ENSG00000068976.9	protein_coding	PYGM	0	0	0	0	0	0	1	1	NA	NA	0	0	0	0	0	0	0	0	NA	NA	0	1	0	0	0	NA	NA	PYGM	phosphorylase, glycogen, muscle	Cytoplasm	enzyme	TRUE
ENSG00000069020.13	protein_coding	MAST4	0	0	0	0	1	1	1	1	NA	NA	0	0	1	1	1	1	1	1	NA	NA	0	1	1	1	1	1	NA	MAST4	microtubule associated serine/threonine kinase family member 4	Other	kinase	TRUE
ENSG00000069248.8	protein_coding	NUP133	0	0	0	0	1	1	1	0	NA	NA	0	0	0	0	1	1	1	1	NA	NA	0	0	0	0	1	NA	NA	NUP133	nucleoporin 133kDa	Nucleus	transporter	TRUE
ENSG00000069275.12	protein_coding	NUCKS1	0	0	0	0	0	0	1	1	NA	0	0	0	0	0	0	0	1	1	NA	NA	0	1	1	1	1	NA	0	NUCKS1	nuclear casein kinase and cyclin-dependent kinase substrate 1	Nucleus	kinase	TRUE
ENSG00000069329.11	protein_coding	VPS35	0	0	0	0	0	0	0	0	NA	NA	0	0	0	0	1	1	1	1	NA	NA	0	0	0	0	0	NA	NA	VPS35	VPS35 retromer complex component	Cytoplasm	transporter	TRUE
ENSG00000069345.7	protein_coding	DNAJA2	0	0	0	0	0	0	0	0	NA	0	0	0	0	0	0	0	0	1	NA	NA	0	1	0	1	0	NA	0	DNAJA2	DnaJ heat shock protein family (Hsp40) member A2	Nucleus	enzyme	TRUE
ENSG00000069399.8	protein_coding	BCL3	0	0	0	0	0	0	1	1	NA	NA	0	0	0	0	0	0	1	1	NA	NA	0	0	0	1	1	NA	NA	BCL3	B-cell CLL/lymphoma 3	Nucleus	transcription regulator	TRUE
ENSG00000069424.9	protein_coding	KCNAB2	0	0	0	0	1	1	1	1	1	NA	0	0	0	0	0	1	0	1	NA	NA	0	1	1	1	1	1	1	KCNAB2	potassium voltage-gated channel subfamily A regulatory beta subunit 2	Plasma Membrane	ion channel	TRUE
ENSG00000069493.9	protein_coding	CLEC2D	0	0	0	0	1	1	1	1	1	NA	0	0	0	0	1	1	1	1	NA	NA	0	1	1	1	1	1	1	CLEC2D	C-type lectin domain family 2 member D	Plasma Membrane	transmembrane receptor	TRUE
ENSG00000069667.11	protein_coding	RORA	0	1	1	1	0	0	1	1	NA	NA	0	0	0	0	0	0	1	1	NA	NA	0	0	0	1	1	NA	NA	RORA	RAR related orphan receptor A	Nucleus	ligand-dependent nuclear receptor	TRUE
ENSG00000069702.6	protein_coding	TGFBR3	0	1	1	1	0	0	1	1	NA	NA	0	1	0	1	1	0	1	1	NA	NA	1	0	0	1	1	1	0	TGFBR3	transforming growth factor beta receptor 3	Plasma Membrane	kinase	TRUE
ENSG00000069712.9	protein_coding	KIAA1107	0	0	0	0	0	0	0	1	NA	NA	0	0	1	1	0	0	0	0	NA	NA	0	0	0	0	0	NA	NA	KIAA1107	KIAA1107	Other	other	TRUE
ENSG00000069849.6	protein_coding	ATP1B3	0	0	0	0	0	1	1	1	NA	NA	0	0	0	0	1	1	1	1	NA	NA	0	1	1	1	1	NA	NA	ATP1B3	ATPase Na+/K+ transporting subunit beta 3	Plasma Membrane	transporter	TRUE
ENSG00000069869.11	protein_coding	NEDD4	0	1	0	0	1	1	1	1	NA	NA	0	0	1	1	1	1	1	1	NA	NA	0	1	1	1	1	NA	NA	NEDD4	neural precursor cell expressed, developmentally down-regulated 4, E3 ubiquitin protein ligase	Cytoplasm	enzyme	TRUE
ENSG00000069943.5	protein_coding	PIGB	0	0	0	0	1	1	1	1	NA	NA	0	0	0	0	0	0	1	1	1	1	0	0	0	1	1	NA	NA	PIGB	phosphatidylinositol glycan anchor biosynthesis class B	Cytoplasm	enzyme	TRUE
ENSG00000069956.7	protein_coding	MAPK6	0	0	0	0	0	0	0	1	NA	NA	0	0	0	0	0	0	1	1	1	NA	0	1	1	1	1	NA	NA	MAPK6	mitogen-activated protein kinase 6	Cytoplasm	kinase	TRUE
ENSG00000069966.14	protein_coding	GNB5	0	0	0	0	1	1	1	1	1	NA	0	0	0	0	1	1	0	1	NA	NA	0	1	1	1	1	1	NA	GNB5	G protein subunit beta 5	Plasma Membrane	enzyme	TRUE
ENSG00000069974.11	protein_coding	RAB27A	0	0	0	0	0	0	1	1	NA	NA	0	0	0	0	0	0	1	1	NA	NA	0	0	0	1	1	1	NA	RAB27A	RAB27A, member RAS oncogene family	Cytoplasm	enzyme	TRUE
ENSG00000069998.8	protein_coding	CECR5	0	0	0	0	1	1	1	1	1	NA	0	0	0	0	1	1	1	1	NA	NA	0	0	0	1	1	1	0	CECR5	cat eye syndrome chromosome region, candidate 5	Cytoplasm	other	TRUE
ENSG00000070010.13	protein_coding	UFD1L	0	0	0	0	0	0	1	1	NA	0	0	0	0	0	1	0	1	1	1	0	0	0	0	0	1	NA	0	UFD1L	ubiquitin fusion degradation 1 like (yeast)	Cytoplasm	peptidase	TRUE
ENSG00000070047.6	protein_coding	PHRF1	0	0	0	0	1	1	1	1	1	NA	0	0	0	0	0	0	1	1	1	NA	0	0	0	1	1	NA	0	PHRF1	PHD and ring finger domains 1	Nucleus	other	TRUE
ENSG00000070061.10	protein_coding	IKBKAP	0	0	0	0	1	1	1	1	NA	NA	0	0	0	0	0	0	1	1	NA	NA	0	1	1	1	1	NA	0	IKBKAP	inhibitor of kappa light polypeptide gene enhancer in B-cells, kinase complex-associated protein	Cytoplasm	other	TRUE
ENSG00000070081.9	protein_coding	NUCB2	0	0	0	0	1	1	1	1	1	NA	0	0	0	0	0	0	1	1	NA	NA	0	0	0	1	1	1	1	NUCB2	nucleobindin 2	Nucleus	other	TRUE
ENSG00000070182.13	protein_coding	SPTB	0	0	0	0	0	0	NA	1	NA	NA	0	0	0	0	1	1	NA	1	NA	NA	NA	NA	NA	NA	1	NA	NA	SPTB	spectrin beta, erythrocytic	Plasma Membrane	other	TRUE
ENSG00000070190.8	protein_coding	DAPP1	0	0	0	0	1	1	1	1	NA	1	0	0	0	0	1	1	1	1	NA	NA	0	0	0	1	1	NA	0	DAPP1	dual adaptor of phosphotyrosine and 3-phosphoinositides	Cytoplasm	other	TRUE
ENSG00000070214.10	protein_coding	SLC44A1	0	1	0	1	0	0	1	1	NA	0	0	1	1	1	0	0	1	1	1	NA	0	0	0	0	1	NA	NA	SLC44A1	solute carrier family 44 member 1	Plasma Membrane	transporter	TRUE
ENSG00000070269.9	protein_coding	C14orf101	0	0	0	0	1	1	1	1	1	NA	0	0	0	0	0	0	1	1	1	NA	0	0	1	1	1	NA	1	TMEM260	transmembrane protein 260	Other	other	FALSE
ENSG00000070366.8	protein_coding	SMG6	0	0	0	0	0	0	1	1	NA	NA	0	0	0	0	1	0	1	1	NA	NA	0	0	0	0	1	NA	0	SMG6	SMG6 nonsense mediated mRNA decay factor	Nucleus	enzyme	TRUE
ENSG00000070367.11	protein_coding	EXOC5	0	0	0	0	0	0	1	0	NA	NA	0	0	0	0	0	0	0	0	NA	NA	0	0	0	0	1	1	NA	EXOC5	exocyst complex component 5	Cytoplasm	other	TRUE
ENSG00000070371.11	protein_coding	CLTCL1	0	0	0	0	0	0	1	1	1	NA	0	1	0	1	1	1	1	1	NA	NA	0	1	1	1	1	NA	NA	CLTCL1	clathrin heavy chain like 1	Plasma Membrane	other	TRUE
ENSG00000070404.4	protein_coding	FSTL3	0	1	0	0	0	0	1	1	NA	NA	NA	NA	NA	NA	NA	NA	NA	1	NA	NA	0	0	0	1	1	NA	NA	FSTL3	follistatin like 3	Extracellular Space	other	TRUE
ENSG00000070413.13	protein_coding	DGCR2	0	0	0	0	1	1	1	1	NA	NA	0	0	0	0	0	0	1	1	NA	NA	0	0	0	0	1	1	NA	DGCR2	DiGeorge syndrome critical region gene 2	Plasma Membrane	other	TRUE
ENSG00000070423.12	protein_coding	RNF126	0	0	0	0	0	1	1	1	NA	NA	0	0	0	0	0	0	1	1	NA	NA	0	0	0	1	1	1	0	RNF126	ring finger protein 126	Other	enzyme	TRUE
ENSG00000070444.8	protein_coding	MNT	0	0	0	0	0	1	1	1	NA	NA	0	0	0	0	0	1	1	1	NA	NA	0	0	0	0	1	NA	NA	MNT	MAX network transcriptional repressor	Nucleus	transcription regulator	TRUE
ENSG00000070476.10	protein_coding	ZXDC	0	0	0	0	1	1	1	1	NA	NA	0	0	0	0	1	1	1	1	NA	NA	0	1	1	1	1	NA	NA	ZXDC	ZXD family zinc finger C	Other	transcription regulator	TRUE
ENSG00000070495.10	protein_coding	JMJD6	0	0	0	0	1	1	1	1	NA	NA	0	0	0	0	1	1	1	1	NA	0	0	0	1	1	1	NA	NA	JMJD6	arginine demethylase and lysine hydroxylase	Plasma Membrane	transmembrane receptor	TRUE
ENSG00000070501.6	protein_coding	POLB	0	0	0	0	0	0	1	1	NA	NA	0	0	0	0	0	0	1	1	NA	0	0	0	0	0	0	NA	NA	POLB	polymerase (DNA) beta	Nucleus	enzyme	TRUE
ENSG00000070540.8	protein_coding	WIPI1	0	0	0	0	1	1	1	1	1	0	0	0	0	0	1	1	1	1	1	NA	0	0	0	0	1	NA	NA	WIPI1	WD repeat domain, phosphoinositide interacting 1	Cytoplasm	other	TRUE
ENSG00000070610.10	protein_coding	GBA2	0	0	0	0	1	1	1	1	NA	0	0	0	0	0	1	1	1	1	NA	0	0	1	1	1	1	NA	NA	GBA2	glucosylceramidase beta 2	Cytoplasm	enzyme	TRUE
ENSG00000070614.9	protein_coding	NDST1	0	0	0	0	1	1	1	1	NA	0	0	0	0	0	1	1	1	1	NA	0	0	0	0	1	1	NA	NA	NDST1	N-deacetylase/N-sulfotransferase 1	Cytoplasm	enzyme	TRUE
ENSG00000070669.12	protein_coding	ASNS	0	0	0	0	1	1	1	1	NA	NA	0	1	1	1	1	1	1	1	NA	NA	0	1	1	1	1	1	1	ASNS	asparagine synthetase (glutamine-hydrolyzing)	Cytoplasm	enzyme	TRUE
ENSG00000070718.7	protein_coding	AP3M2	0	0	0	0	1	1	1	1	1	NA	0	0	0	0	1	1	1	1	NA	NA	0	0	0	1	1	NA	1	AP3M2	adaptor related protein complex 3 mu 2 subunit	Cytoplasm	transporter	TRUE
ENSG00000070731.5	protein_coding	ST6GALNAC2	0	0	0	0	1	1	1	1	1	NA	0	0	0	0	1	1	1	1	NA	0	0	0	1	NA	1	NA	NA	ST6GALNAC2	ST6 N-acetylgalactosaminide alpha-2,6-sialyltransferase 2	Cytoplasm	enzyme	TRUE
ENSG00000070756.9	protein_coding	PABPC1	0	0	0	0	0	0	1	1	NA	NA	0	0	0	0	0	0	1	1	NA	NA	0	0	0	1	1	NA	NA	PABPC1	poly(A) binding protein cytoplasmic 1	Cytoplasm	translation regulator	TRUE
ENSG00000070759.12	protein_coding	TESK2	0	0	0	0	1	1	1	1	1	NA	0	0	0	0	1	1	1	1	1	0	0	0	0	0	1	1	NA	TESK2	testis-specific kinase 2	Nucleus	kinase	TRUE
ENSG00000070761.3	protein_coding	C16orf80	0	0	0	0	0	0	1	1	NA	NA	0	0	0	0	0	0	1	1	NA	NA	0	1	1	1	1	NA	0	CFAP20	cilia and flagella associated protein 20	Cytoplasm	other	FALSE
ENSG00000070770.4	protein_coding	CSNK2A2	0	0	0	0	0	0	1	1	NA	NA	0	0	0	0	0	0	1	1	NA	NA	0	0	0	1	1	NA	NA	CSNK2A2	casein kinase 2 alpha 2	Cytoplasm	kinase	TRUE
ENSG00000070785.12	protein_coding	EIF2B3	0	0	0	0	0	0	1	1	NA	NA	NA	NA	NA	NA	NA	NA	NA	1	NA	NA	0	1	1	1	1	NA	NA	EIF2B3	eukaryotic translation initiation factor 2B subunit gamma	Cytoplasm	other	TRUE
ENSG00000070814.12	protein_coding	TCOF1	0	0	0	0	0	0	0	1	NA	NA	0	0	0	0	0	0	1	1	NA	NA	0	0	0	0	0	1	NA	TCOF1	treacle ribosome biogenesis factor 1	Nucleus	transporter	TRUE
ENSG00000070831.11	protein_coding	CDC42	0	0	0	0	1	0	0	1	NA	NA	0	0	0	0	1	1	1	1	NA	NA	0	1	1	1	1	NA	NA	CDC42	cell division cycle 42	Cytoplasm	enzyme	TRUE
ENSG00000070882.8	protein_coding	OSBPL3	0	1	1	1	0	1	1	1	NA	1	NA	NA	NA	NA	NA	NA	NA	1	NA	NA	0	1	1	1	1	1	0	OSBPL3	oxysterol binding protein like 3	Cytoplasm	other	TRUE
ENSG00000070950.5	protein_coding	RAD18	0	0	0	0	1	1	1	1	NA	NA	0	0	0	0	0	0	1	1	1	NA	0	0	0	1	1	NA	NA	RAD18	RAD18, E3 ubiquitin protein ligase	Nucleus	other	TRUE
ENSG00000070961.10	protein_coding	ATP2B1	0	0	0	0	0	0	1	1	1	NA	0	0	0	0	0	0	0	1	NA	0	0	0	0	1	1	1	NA	ATP2B1	ATPase plasma membrane Ca2+ transporting 1	Plasma Membrane	transporter	TRUE
ENSG00000071051.9	protein_coding	NCK2	0	1	1	1	0	1	1	1	1	NA	0	0	0	0	0	0	1	1	1	0	0	1	1	1	1	NA	0	NCK2	NCK adaptor protein 2	Cytoplasm	kinase	TRUE
ENSG00000071054.10	protein_coding	MAP4K4	0	1	1	1	1	1	1	1	1	NA	0	0	0	0	0	0	1	1	NA	NA	0	1	1	1	1	NA	NA	MAP4K4	mitogen-activated protein kinase kinase kinase kinase 4	Cytoplasm	kinase	TRUE
ENSG00000071073.6	protein_coding	MGAT4A	0	1	0	1	1	1	1	1	1	NA	0	0	0	0	1	0	1	1	1	NA	0	0	0	1	1	1	0	MGAT4A	mannosyl (alpha-1,3-)-glycoprotein beta-1,4-N-acetylglucosaminyltransferase, isozyme A	Cytoplasm	enzyme	TRUE
ENSG00000071082.5	protein_coding	RPL31	0	0	0	0	0	0	1	1	NA	1	0	0	0	0	0	0	1	1	NA	NA	0	0	0	1	1	NA	1	RPL31	ribosomal protein L31	Cytoplasm	other	TRUE
ENSG00000071127.12	protein_coding	WDR1	0	0	0	0	1	1	1	1	1	NA	0	0	0	0	1	0	1	1	1	NA	0	0	0	1	1	NA	NA	WDR1	WD repeat domain 1	Extracellular Space	other	TRUE
ENSG00000071189.16	protein_coding	SNX13	0	0	0	0	0	0	1	1	NA	0	0	0	0	0	0	0	1	1	1	0	0	0	0	1	1	1	NA	SNX13	sorting nexin 13	Cytoplasm	transporter	TRUE
ENSG00000071205.7	protein_coding	ARHGAP10	0	1	0	0	0	1	0	1	1	NA	1	0	0	0	1	1	NA	1	NA	NA	0	0	0	1	1	NA	NA	ARHGAP10	Rho GTPase activating protein 10	Cytoplasm	other	TRUE
ENSG00000071242.7	protein_coding	RPS6KA2	0	1	0	1	1	1	1	1	NA	NA	0	1	1	1	1	1	1	1	NA	NA	0	1	1	1	1	1	NA	RPS6KA2	ribosomal protein S6 kinase A2	Nucleus	kinase	TRUE
ENSG00000071243.11	protein_coding	ING3	0	0	0	0	1	1	0	1	NA	1	0	0	0	0	1	1	1	1	1	1	0	0	0	0	1	1	NA	ING3	inhibitor of growth family member 3	Nucleus	other	TRUE
ENSG00000071246.5	protein_coding	VASH1	0	1	0	1	1	1	1	1	NA	0	NA	NA	NA	NA	NA	NA	NA	NA	NA	NA	0	1	1	1	1	NA	NA	VASH1	vasohibin 1	Extracellular Space	other	TRUE
ENSG00000071462.7	protein_coding	WBSCR22	0	0	0	0	1	1	1	1	1	NA	0	0	0	1	1	1	1	1	NA	NA	0	1	1	1	1	1	NA	WBSCR22	Williams-Beuren syndrome chromosome region 22	Nucleus	enzyme	TRUE
ENSG00000071537.9	protein_coding	SEL1L	0	0	0	0	0	0	1	1	NA	0	0	0	0	0	0	0	0	1	NA	0	0	0	0	1	1	NA	NA	SEL1L	SEL1L ERAD E3 ligase adaptor subunit	Cytoplasm	other	TRUE
ENSG00000071539.9	protein_coding	TRIP13	0	0	0	0	0	0	NA	1	NA	NA	NA	NA	NA	NA	NA	NA	NA	NA	NA	NA	NA	NA	NA	NA	1	NA	NA	TRIP13	thyroid hormone receptor interactor 13	Cytoplasm	transcription regulator	TRUE
ENSG00000071564.10	protein_coding	TCF3	0	0	0	0	0	1	1	1	NA	NA	0	0	0	0	0	0	NA	1	NA	NA	0	0	0	1	1	1	NA	TCF3	transcription factor 3	Nucleus	transcription regulator	TRUE
ENSG00000071575.7	protein_coding	TRIB2	0	1	1	1	0	0	0	1	NA	NA	0	0	1	1	0	1	1	1	NA	NA	0	1	1	1	1	NA	NA	TRIB2	tribbles pseudokinase 2	Plasma Membrane	kinase	TRUE
ENSG00000071626.11	protein_coding	DAZAP1	0	0	0	0	0	0	1	1	NA	0	0	0	0	0	0	0	0	1	NA	NA	0	0	1	1	1	NA	0	DAZAP1	DAZ associated protein 1	Other	other	TRUE
ENSG00000071655.10	protein_coding	MBD3	0	0	0	0	0	0	1	1	NA	NA	0	0	0	0	0	0	0	1	NA	NA	0	0	0	1	1	NA	0	MBD3	methyl-CpG binding domain protein 3	Nucleus	enzyme	TRUE
ENSG00000071794.11	protein_coding	HLTF	0	0	0	0	0	1	1	1	NA	NA	0	0	0	0	0	0	NA	1	NA	NA	0	1	1	1	1	1	0	HLTF	helicase-like transcription factor	Nucleus	transcription regulator	TRUE
ENSG00000071894.9	protein_coding	CPSF1	0	0	0	0	1	1	1	1	1	NA	0	0	0	0	1	1	1	1	NA	NA	0	1	1	1	1	1	0	CPSF1	cleavage and polyadenylation specific factor 1	Nucleus	other	TRUE
ENSG00000071967.7	protein_coding	CYBRD1	0	0	0	0	1	1	1	1	1	NA	0	0	1	1	1	1	1	1	1	NA	0	0	0	0	1	NA	NA	CYBRD1	cytochrome b reductase 1	Cytoplasm	enzyme	TRUE
ENSG00000071994.6	protein_coding	PDCD2	0	0	0	0	1	1	NA	NA	1	0	0	0	0	0	0	1	NA	NA	NA	NA	0	1	1	NA	NA	1	NA	PDCD2	programmed cell death 2	Nucleus	other	TRUE
ENSG00000072042.8	protein_coding	RDH11	0	0	0	0	0	0	0	0	NA	NA	0	0	0	0	0	0	NA	1	NA	NA	0	0	0	0	0	NA	NA	RDH11	retinol dehydrogenase 11 (all-trans/9-cis/11-cis)	Cytoplasm	enzyme	TRUE
ENSG00000072062.8	protein_coding	PRKACA	0	0	0	0	0	0	0	1	NA	0	0	0	0	0	0	0	1	1	NA	0	0	0	0	0	1	NA	NA	PRKACA	protein kinase cAMP-activated catalytic subunit alpha	Cytoplasm	kinase	TRUE
ENSG00000072071.12	protein_coding	LPHN1	0	0	0	0	0	1	0	1	NA	NA	NA	NA	NA	NA	NA	NA	NA	1	NA	NA	0	1	1	0	1	NA	0	ADGRL1	adhesion G protein-coupled receptor L1	Plasma Membrane	G-protein coupled receptor	FALSE
ENSG00000072110.9	protein_coding	ACTN1	0	0	0	0	0	1	1	1	NA	NA	0	0	0	0	0	0	1	1	1	0	0	0	1	1	1	1	NA	ACTN1	actinin alpha 1	Cytoplasm	transcription regulator	TRUE
ENSG00000072121.11	protein_coding	ZFYVE26	0	0	0	0	1	1	1	1	NA	0	0	0	0	0	0	0	1	1	NA	NA	0	0	0	1	1	1	NA	ZFYVE26	zinc finger FYVE-type containing 26	Cytoplasm	other	TRUE
ENSG00000072134.11	protein_coding	EPN2	0	0	0	0	0	0	0	1	NA	NA	0	1	1	1	1	0	1	1	NA	NA	0	0	0	0	1	NA	NA	EPN2	epsin 2	Cytoplasm	other	TRUE
ENSG00000072135.7	protein_coding	PTPN18	0	0	0	0	0	1	1	1	NA	NA	0	0	0	0	0	0	1	1	NA	NA	0	0	0	1	1	1	NA	PTPN18	protein tyrosine phosphatase, non-receptor type 18	Nucleus	phosphatase	TRUE
ENSG00000072210.14	protein_coding	ALDH3A2	0	0	1	1	1	1	1	0	1	1	0	0	0	0	0	1	NA	1	NA	NA	0	1	1	1	1	1	1	ALDH3A2	aldehyde dehydrogenase 3 family member A2	Cytoplasm	enzyme	TRUE
ENSG00000072274.8	protein_coding	TFRC	0	0	0	0	1	0	1	1	1	0	0	0	1	1	0	0	1	1	1	NA	0	1	1	1	1	1	NA	TFRC	transferrin receptor	Plasma Membrane	transporter	TRUE
ENSG00000072310.12	protein_coding	SREBF1	0	0	0	0	1	1	0	0	NA	NA	0	0	0	0	1	1	1	1	NA	NA	0	0	0	1	1	1	0	SREBF1	sterol regulatory element binding transcription factor 1	Nucleus	transcription regulator	TRUE
ENSG00000072364.8	protein_coding	AFF4	0	0	0	0	1	0	0	1	1	1	0	0	0	0	1	1	1	1	1	NA	0	1	1	1	1	1	0	AFF4	AF4/FMR2 family member 4	Nucleus	transcription regulator	TRUE
ENSG00000072401.9	protein_coding	UBE2D1	0	0	1	1	1	1	1	1	NA	NA	0	0	1	1	1	1	1	1	NA	0	0	0	0	1	1	NA	NA	UBE2D1	ubiquitin conjugating enzyme E2 D1	Cytoplasm	enzyme	TRUE
ENSG00000072415.4	protein_coding	MPP5	0	0	0	0	0	0	1	1	NA	NA	0	0	0	0	0	0	1	1	NA	NA	0	0	0	0	1	1	NA	MPP5	membrane palmitoylated protein 5	Plasma Membrane	kinase	TRUE
ENSG00000072422.12	protein_coding	RHOBTB1	0	0	0	0	0	0	1	1	NA	NA	NA	NA	NA	NA	NA	NA	NA	NA	NA	NA	NA	NA	NA	NA	1	NA	NA	RHOBTB1	Rho related BTB domain containing 1	Other	enzyme	TRUE
ENSG00000072518.15	protein_coding	MARK2	0	0	0	0	0	0	0	1	1	NA	0	0	0	0	0	0	0	1	NA	0	0	1	1	1	1	1	NA	MARK2	microtubule affinity regulating kinase 2	Cytoplasm	kinase	TRUE
ENSG00000072571.14	protein_coding	HMMR	0	0	0	0	0	0	NA	1	NA	NA	0	0	0	0	0	0	NA	1	NA	NA	0	0	0	1	1	NA	NA	HMMR	hyaluronan mediated motility receptor	Plasma Membrane	transmembrane receptor	TRUE
ENSG00000072609.11	protein_coding	CHFR	0	0	0	0	1	1	1	1	1	NA	0	0	0	0	0	0	1	0	1	NA	0	1	1	1	1	1	NA	CHFR	checkpoint with forkhead and ring finger domains, E3 ubiquitin protein ligase	Nucleus	enzyme	TRUE
ENSG00000072682.12	protein_coding	P4HA2	0	0	0	0	1	1	1	1	NA	NA	0	0	0	0	1	1	1	1	NA	NA	NA	NA	NA	NA	1	NA	NA	P4HA2	prolyl 4-hydroxylase subunit alpha 2	Cytoplasm	transporter	TRUE
ENSG00000072694.14	protein_coding	FCGR2B	0	1	1	1	1	1	1	1	1	1	0	1	1	1	1	1	1	1	1	1	0	0	0	NA	1	NA	NA	FCGR2B	Fc fragment of IgG receptor IIb	Plasma Membrane	transmembrane receptor	TRUE
ENSG00000072736.14	protein_coding	NFATC3	0	0	0	0	1	1	1	1	1	NA	0	0	0	0	1	1	1	1	NA	NA	0	0	0	0	1	NA	NA	NFATC3	nuclear factor of activated T-cells 3	Nucleus	transcription regulator	TRUE
ENSG00000072756.12	protein_coding	TRNT1	0	0	0	0	0	1	1	1	NA	NA	0	0	1	1	0	0	1	1	NA	NA	0	0	1	1	1	NA	NA	TRNT1	tRNA nucleotidyl transferase, CCA-adding, 1	Cytoplasm	enzyme	TRUE
ENSG00000072778.14	protein_coding	ACADVL	0	0	0	0	0	1	NA	1	NA	0	0	0	0	0	1	1	NA	1	1	0	0	0	0	NA	1	1	0	ACADVL	acyl-CoA dehydrogenase, very long chain	Cytoplasm	enzyme	TRUE
ENSG00000072786.7	protein_coding	STK10	0	0	0	0	0	0	1	1	1	NA	0	0	0	0	1	0	1	1	NA	NA	0	0	0	1	1	1	NA	STK10	serine/threonine kinase 10	Cytoplasm	kinase	TRUE
ENSG00000072803.13	protein_coding	FBXW11	0	0	0	0	0	0	1	1	NA	NA	0	0	0	0	0	0	1	1	NA	NA	0	0	0	1	1	NA	NA	FBXW11	F-box and WD repeat domain containing 11	Cytoplasm	enzyme	TRUE
ENSG00000072818.6	protein_coding	ACAP1	0	0	0	0	1	1	1	1	NA	NA	0	0	0	0	1	1	1	1	NA	NA	0	1	1	0	0	NA	0	ACAP1	ArfGAP with coiled-coil, ankyrin repeat and PH domains 1	Plasma Membrane	other	TRUE
ENSG00000072840.8	protein_coding	EVC	1	1	1	1	1	1	0	1	NA	NA	NA	NA	NA	NA	NA	NA	NA	NA	NA	NA	NA	NA	NA	NA	1	NA	NA	EVC	EvC ciliary complex subunit 1	Cytoplasm	other	TRUE
ENSG00000072849.6	protein_coding	DERL2	0	0	0	0	0	0	1	1	NA	NA	0	0	0	0	0	0	0	0	NA	0	0	0	0	1	1	NA	NA	DERL2	derlin 2	Cytoplasm	other	TRUE
ENSG00000072858.6	protein_coding	SIDT1	0	0	0	0	0	0	1	1	1	NA	NA	NA	NA	NA	NA	NA	NA	1	NA	NA	0	1	1	1	1	NA	1	SIDT1	SID1 transmembrane family member 1	Other	other	TRUE
ENSG00000072864.8	protein_coding	NDE1	0	0	0	0	0	0	1	1	1	NA	0	0	0	0	0	0	1	1	NA	NA	0	0	0	0	1	1	NA	NDE1	nudE neurodevelopment protein 1	Nucleus	other	TRUE
ENSG00000072952.13	protein_coding	MRVI1	0	0	1	1	1	1	1	1	NA	NA	0	0	0	0	0	1	1	1	NA	1	NA	NA	NA	NA	1	NA	NA	MRVI1	murine retrovirus integration site 1 homolog	Cytoplasm	other	TRUE
ENSG00000072954.2	protein_coding	TMEM38A	0	1	1	1	0	0	1	1	NA	NA	0	0	0	0	0	0	1	1	NA	NA	0	0	0	NA	1	NA	NA	TMEM38A	transmembrane protein 38A	Cytoplasm	ion channel	TRUE
ENSG00000072958.4	protein_coding	AP1M1	0	0	0	0	1	1	1	1	1	NA	0	0	0	0	1	0	1	1	NA	NA	0	1	1	1	1	NA	NA	AP1M1	adaptor related protein complex 1 mu 1 subunit	Cytoplasm	transporter	TRUE
ENSG00000073008.9	protein_coding	PVR	0	1	1	1	1	0	1	1	1	0	0	1	1	1	0	1	1	1	NA	NA	0	0	0	1	1	NA	NA	PVR	poliovirus receptor	Plasma Membrane	other	TRUE
ENSG00000073050.7	protein_coding	XRCC1	0	0	0	0	0	0	1	1	NA	NA	0	0	0	0	1	1	1	1	NA	NA	0	0	0	1	1	1	NA	XRCC1	X-ray repair complementing defective repair in Chinese hamster cells 1	Nucleus	other	TRUE
ENSG00000073060.9	protein_coding	SCARB1	0	1	1	1	1	1	1	1	NA	NA	0	1	1	1	1	1	1	1	NA	NA	0	0	0	0	1	NA	NA	SCARB1	scavenger receptor class B member 1	Plasma Membrane	transporter	TRUE
ENSG00000073111.9	protein_coding	MCM2	0	0	0	0	0	0	1	1	NA	NA	0	0	0	0	1	1	NA	1	NA	NA	0	0	0	0	0	1	NA	MCM2	minichromosome maintenance complex component 2	Nucleus	enzyme	TRUE
ENSG00000073150.9	protein_coding	PANX2	0	0	0	0	1	1	1	1	NA	NA	0	0	0	0	1	0	1	1	NA	NA	NA	NA	NA	NA	1	NA	NA	PANX2	pannexin 2	Plasma Membrane	transporter	TRUE
ENSG00000073169.9	protein_coding	RP3-402G11.5	0	0	0	0	1	1	1	1	NA	NA	0	0	0	0	1	1	1	1	NA	NA	0	1	1	1	1	NA	0	SELO	selenoprotein O	Extracellular Space	enzyme	FALSE
ENSG00000073331.13	protein_coding	ALPK1	0	0	0	0	1	1	1	1	1	NA	0	0	0	0	1	1	1	1	1	1	0	1	1	1	1	1	NA	ALPK1	alpha kinase 1	Other	kinase	TRUE
ENSG00000073350.9	protein_coding	LLGL2	0	0	0	0	1	1	1	1	NA	NA	0	0	0	0	1	1	1	1	NA	NA	0	1	1	0	1	NA	0	LLGL2	LLGL2, scribble cell polarity complex component	Cytoplasm	other	TRUE
ENSG00000073417.10	protein_coding	PDE8A	0	1	1	1	0	0	1	1	1	NA	0	0	0	1	1	1	1	1	NA	NA	0	1	1	1	1	NA	0	PDE8A	phosphodiesterase 8A	Cytoplasm	enzyme	TRUE
ENSG00000073536.13	protein_coding	NLE1	0	0	0	0	0	0	0	1	NA	NA	NA	NA	NA	NA	NA	NA	NA	NA	NA	NA	0	1	1	1	1	NA	NA	NLE1	notchless homolog 1 (Drosophila)	Nucleus	enzyme	TRUE
ENSG00000073578.11	protein_coding	SDHA	0	0	0	0	1	1	1	1	1	0	0	0	0	0	1	1	1	1	NA	NA	0	0	0	1	1	1	NA	SDHA	succinate dehydrogenase complex flavoprotein subunit A	Cytoplasm	enzyme	TRUE
ENSG00000073584.14	protein_coding	SMARCE1	0	0	0	0	1	1	0	1	1	NA	0	0	0	0	1	1	1	1	1	NA	0	1	1	1	0	1	NA	SMARCE1	SWI/SNF related, matrix associated, actin dependent regulator of chromatin, subfamily e, member 1	Nucleus	transcription regulator	TRUE
ENSG00000073605.13	protein_coding	GSDMB	0	0	0	0	1	0	0	0	1	NA	0	0	0	0	0	0	0	1	NA	NA	0	1	1	1	1	1	1	GSDMB	gasdermin B	Cytoplasm	other	TRUE
ENSG00000073614.7	protein_coding	KDM5A	0	0	0	0	1	1	0	1	NA	1	0	0	0	0	1	1	1	1	NA	1	0	1	1	0	1	NA	1	KDM5A	lysine demethylase 5A	Nucleus	transcription regulator	TRUE
ENSG00000073711.6	protein_coding	PPP2R3A	0	0	0	0	1	1	1	1	NA	NA	NA	NA	NA	NA	NA	NA	NA	1	NA	NA	0	0	0	1	1	NA	NA	PPP2R3A	protein phosphatase 2 regulatory subunit B'', alpha	Nucleus	phosphatase	TRUE
ENSG00000073737.11	protein_coding	DHRS9	0	0	0	0	0	0	1	1	NA	NA	0	1	1	1	1	1	1	1	1	0	NA	NA	NA	NA	NA	NA	NA	DHRS9	dehydrogenase/reductase (SDR family) member 9	Cytoplasm	enzyme	TRUE
ENSG00000073756.7	protein_coding	PTGS2	0	0	0	0	0	0	1	1	NA	NA	0	0	0	0	0	0	1	1	NA	NA	NA	NA	NA	NA	1	NA	NA	PTGS2	prostaglandin-endoperoxide synthase 2	Cytoplasm	enzyme	TRUE
ENSG00000073792.11	protein_coding	IGF2BP2	0	1	1	1	0	0	1	1	NA	NA	0	0	0	0	0	0	1	1	NA	NA	NA	NA	NA	NA	1	NA	NA	IGF2BP2	insulin like growth factor 2 mRNA binding protein 2	Cytoplasm	translation regulator	TRUE
ENSG00000073803.9	protein_coding	MAP3K13	1	0	0	1	1	1	1	1	NA	NA	0	0	1	0	1	1	1	1	NA	NA	0	0	0	0	1	NA	NA	MAP3K13	mitogen-activated protein kinase kinase kinase 13	Cytoplasm	kinase	TRUE
ENSG00000073849.10	protein_coding	ST6GAL1	0	1	1	1	1	0	1	1	NA	NA	0	1	1	1	1	1	1	1	1	NA	0	0	1	1	1	1	0	ST6GAL1	ST6 beta-galactoside alpha-2,6-sialyltransferase 1	Cytoplasm	enzyme	TRUE
ENSG00000073861.2	protein_coding	TBX21	1	0	1	1	0	0	1	1	NA	NA	NA	NA	NA	NA	NA	NA	NA	1	NA	NA	1	0	0	0	0	NA	NA	TBX21	T-box 21	Nucleus	transcription regulator	TRUE
ENSG00000073910.14	protein_coding	FRY	0	0	0	0	0	0	1	1	NA	1	0	0	0	0	0	0	1	1	NA	1	0	0	1	1	1	1	NA	FRY	FRY microtubule binding protein	Extracellular Space	other	TRUE
ENSG00000073921.12	protein_coding	PICALM	0	0	0	0	0	0	1	1	1	NA	0	0	0	0	1	0	1	1	NA	1	0	0	0	0	1	1	NA	PICALM	phosphatidylinositol binding clathrin assembly protein	Cytoplasm	other	TRUE
ENSG00000073969.13	protein_coding	NSF	0	1	0	1	1	1	1	1	1	NA	0	0	0	0	1	1	1	1	NA	NA	0	1	1	1	1	1	1	NSF	N-ethylmaleimide sensitive factor	Cytoplasm	transporter	TRUE
ENSG00000074054.12	protein_coding	CLASP1	0	0	0	0	0	0	1	1	NA	NA	0	1	0	0	1	0	0	1	NA	NA	0	0	0	0	1	1	0	CLASP1	cytoplasmic linker associated protein 1	Cytoplasm	other	TRUE
ENSG00000074071.8	protein_coding	MRPS34	0	0	0	0	0	0	1	0	1	NA	0	0	0	0	0	0	0	1	NA	NA	0	1	1	1	0	1	1	MRPS34	mitochondrial ribosomal protein S34	Cytoplasm	other	TRUE
ENSG00000074181.4	protein_coding	NOTCH3	0	0	0	0	0	0	NA	1	NA	NA	NA	NA	NA	NA	NA	NA	NA	1	NA	NA	NA	NA	NA	NA	NA	NA	NA	NOTCH3	notch 3	Plasma Membrane	transcription regulator	TRUE
ENSG00000074201.3	protein_coding	CLNS1A	0	0	0	0	0	0	1	1	NA	0	0	0	0	0	1	1	NA	1	NA	NA	0	1	0	0	1	1	NA	CLNS1A	chloride nucleotide-sensitive channel 1A	Plasma Membrane	ion channel	TRUE
ENSG00000074266.11	protein_coding	EED	0	0	0	0	0	0	1	1	1	0	0	0	0	0	1	1	1	1	NA	NA	0	0	0	0	1	1	0	EED	embryonic ectoderm development	Nucleus	transcription regulator	TRUE
ENSG00000074276.6	protein_coding	CDHR2	0	0	0	0	0	1	1	1	NA	NA	0	0	0	0	1	1	1	1	NA	NA	0	0	0	1	1	NA	NA	CDHR2	cadherin related family member 2	Plasma Membrane	other	TRUE
ENSG00000074319.7	protein_coding	TSG101	0	0	0	0	0	0	1	1	NA	NA	0	0	0	0	0	0	1	1	NA	NA	0	1	0	1	1	1	NA	TSG101	tumor susceptibility 101	Cytoplasm	transcription regulator	TRUE
ENSG00000074356.11	protein_coding	C17orf85	0	0	0	0	0	1	1	1	NA	0	0	0	0	0	1	1	1	1	NA	NA	0	0	0	1	1	NA	NA	NCBP3	nuclear cap binding subunit 3	Nucleus	other	FALSE
ENSG00000074370.13	protein_coding	ATP2A3	0	0	0	0	0	1	1	1	NA	NA	0	0	0	0	1	1	1	1	NA	0	0	1	0	1	1	1	0	ATP2A3	ATPase sarcoplasmic/endoplasmic reticulum Ca2+ transporting 3	Cytoplasm	transporter	TRUE
ENSG00000074416.9	protein_coding	MGLL	0	1	1	1	0	1	1	1	NA	NA	NA	NA	NA	NA	NA	NA	NA	1	NA	NA	0	0	0	0	1	NA	NA	MGLL	monoglyceride lipase	Plasma Membrane	enzyme	TRUE
ENSG00000074582.8	protein_coding	BCS1L	0	0	0	0	1	0	1	1	NA	NA	0	0	0	0	0	0	NA	1	NA	NA	0	1	0	0	1	1	0	BCS1L	BCS1 homolog, ubiquinol-cytochrome c reductase complex chaperone	Cytoplasm	other	TRUE
ENSG00000074603.14	protein_coding	DPP8	0	0	0	0	1	0	1	1	NA	NA	0	0	0	0	1	1	1	1	NA	NA	0	0	0	0	1	NA	1	DPP8	dipeptidyl peptidase 8	Cytoplasm	peptidase	TRUE
ENSG00000074621.8	protein_coding	SLC24A1	0	0	0	0	1	1	0	1	1	NA	0	0	0	0	0	0	NA	0	NA	NA	0	0	0	1	1	NA	NA	SLC24A1	solute carrier family 24 member 1	Plasma Membrane	transporter	TRUE
ENSG00000074657.9	protein_coding	ZNF532	1	1	1	1	0	0	1	1	NA	NA	NA	NA	NA	NA	NA	NA	NA	NA	NA	NA	0	0	0	1	1	NA	NA	ZNF532	zinc finger protein 532	Nucleus	other	TRUE
ENSG00000074660.11	protein_coding	SCARF1	0	0	0	0	0	0	1	1	NA	NA	0	0	0	0	0	0	1	1	NA	1	0	0	0	0	1	NA	NA	SCARF1	scavenger receptor class F member 1	Plasma Membrane	transmembrane receptor	TRUE
ENSG00000074695.5	protein_coding	LMAN1	0	0	0	0	1	1	1	1	NA	NA	0	0	0	0	0	0	NA	1	NA	NA	0	1	1	1	1	1	NA	LMAN1	lectin, mannose binding 1	Cytoplasm	other	TRUE
ENSG00000074696.7	protein_coding	PTPLAD1	0	0	0	0	1	1	1	1	NA	NA	NA	NA	NA	NA	NA	NA	NA	1	NA	NA	0	0	0	0	0	NA	NA	HACD3	3-hydroxyacyl-CoA dehydratase 3	Cytoplasm	enzyme	FALSE
ENSG00000074706.9	protein_coding	IPCEF1	0	0	1	1	0	1	1	1	1	NA	0	0	0	0	0	0	1	1	1	1	0	0	0	1	1	1	NA	IPCEF1	interaction protein for cytohesin exchange factors 1	Cytoplasm	enzyme	TRUE
ENSG00000074755.9	protein_coding	ZZEF1	0	0	0	0	1	0	1	1	1	NA	0	0	0	0	1	1	0	1	1	NA	0	0	0	0	1	1	NA	ZZEF1	zinc finger ZZ-type and EF-hand domain containing 1	Other	other	TRUE
ENSG00000074800.8	protein_coding	ENO1	0	0	0	0	1	1	1	1	NA	0	0	0	0	0	0	0	1	1	NA	NA	0	1	1	1	1	NA	0	ENO1	enolase 1	Cytoplasm	enzyme	TRUE
ENSG00000074842.3	protein_coding	C19orf10	0	0	0	0	0	0	1	1	NA	NA	NA	NA	NA	NA	NA	NA	NA	1	NA	NA	0	0	0	1	1	NA	NA	MYDGF	myeloid-derived growth factor	Extracellular Space	cytokine	FALSE
ENSG00000074855.6	protein_coding	ANO8	0	0	0	0	0	0	1	1	NA	NA	NA	NA	NA	NA	NA	NA	NA	NA	NA	NA	0	0	0	0	1	NA	NA	ANO8	anoctamin 8	Plasma Membrane	ion channel	TRUE
ENSG00000074935.8	protein_coding	TUBE1	0	0	0	0	0	0	1	1	NA	NA	0	0	0	0	0	0	NA	1	NA	NA	0	0	0	1	1	NA	0	TUBE1	tubulin epsilon 1	Cytoplasm	other	TRUE
ENSG00000074964.12	protein_coding	ARHGEF10L	0	0	0	0	0	0	1	1	NA	0	NA	NA	NA	NA	NA	NA	NA	NA	NA	NA	NA	NA	NA	NA	NA	NA	NA	ARHGEF10L	Rho guanine nucleotide exchange factor 10 like	Cytoplasm	enzyme	TRUE
ENSG00000074966.6	protein_coding	TXK	0	1	0	1	1	1	1	1	NA	NA	0	0	0	0	1	1	1	1	NA	NA	0	1	1	1	1	1	1	TXK	TXK tyrosine kinase	Cytoplasm	kinase	TRUE
ENSG00000075073.10	protein_coding	TACR2	0	0	0	0	1	1	NA	1	NA	NA	NA	NA	NA	NA	NA	NA	NA	NA	NA	NA	NA	NA	NA	NA	NA	NA	NA	TACR2	tachykinin receptor 2	Plasma Membrane	G-protein coupled receptor	TRUE
ENSG00000075089.5	protein_coding	ACTR6	0	0	0	0	0	0	0	1	NA	NA	0	0	0	0	0	0	0	0	NA	NA	0	0	0	1	1	NA	0	ACTR6	ARP6 actin-related protein 6 homolog	Nucleus	transporter	TRUE
ENSG00000075131.5	protein_coding	TIPIN	0	0	0	0	1	1	1	1	NA	NA	0	0	0	0	1	0	NA	1	NA	NA	0	1	1	1	1	NA	NA	TIPIN	TIMELESS interacting protein	Nucleus	other	TRUE
ENSG00000075142.9	protein_coding	SRI	0	0	0	0	1	1	1	1	1	NA	0	0	0	0	1	0	1	1	NA	NA	0	1	1	1	1	1	NA	SRI	sorcin	Cytoplasm	transporter	TRUE
ENSG00000075151.14	protein_coding	EIF4G3	0	0	0	0	1	1	1	1	1	1	0	0	0	0	1	1	1	1	NA	NA	0	0	0	1	1	NA	NA	EIF4G3	eukaryotic translation initiation factor 4 gamma 3	Cytoplasm	translation regulator	TRUE
ENSG00000075188.3	protein_coding	NUP37	0	0	0	0	0	0	0	1	NA	NA	0	0	0	0	0	0	1	1	NA	NA	0	0	0	0	0	1	NA	NUP37	nucleoporin 37kDa	Nucleus	transporter	TRUE
ENSG00000075223.9	protein_coding	SEMA3C	0	1	1	1	1	1	1	1	NA	0	0	1	1	1	0	1	1	1	NA	NA	0	0	0	1	1	NA	NA	SEMA3C	semaphorin 3C	Extracellular Space	other	TRUE
ENSG00000075234.12	protein_coding	TTC38	0	0	0	0	1	1	1	1	1	0	0	0	0	0	0	0	1	1	NA	NA	0	1	1	1	1	NA	NA	TTC38	tetratricopeptide repeat domain 38	Cytoplasm	other	TRUE
ENSG00000075239.9	protein_coding	ACAT1	0	0	0	0	1	1	1	1	1	NA	0	0	0	0	1	1	NA	1	NA	NA	0	1	1	1	1	NA	NA	ACAT1	acetyl-CoA acetyltransferase 1	Cytoplasm	enzyme	TRUE
ENSG00000075240.12	protein_coding	GRAMD4	0	0	0	0	1	1	1	1	1	NA	0	0	0	0	0	0	1	1	NA	NA	0	0	0	1	1	NA	NA	GRAMD4	GRAM domain containing 4	Cytoplasm	other	TRUE
ENSG00000075275.12	protein_coding	CELSR1	0	0	0	1	0	0	NA	1	NA	NA	NA	NA	NA	NA	NA	NA	NA	NA	NA	NA	1	1	1	1	1	NA	NA	CELSR1	cadherin EGF LAG seven-pass G-type receptor 1	Plasma Membrane	G-protein coupled receptor	TRUE
ENSG00000075292.13	protein_coding	ZNF638	0	0	0	0	0	0	1	1	1	NA	0	0	0	0	0	0	1	1	NA	1	0	1	1	1	1	1	NA	ZNF638	zinc finger protein 638	Nucleus	other	TRUE
ENSG00000075303.8	protein_coding	SLC25A40	0	0	0	0	0	0	1	1	NA	0	0	0	1	1	0	0	0	0	NA	NA	0	0	0	0	0	1	NA	SLC25A40	solute carrier family 25 member 40	Cytoplasm	other	TRUE
ENSG00000075336.7	protein_coding	TIMM21	0	0	0	0	0	0	0	1	1	NA	NA	NA	NA	NA	NA	NA	NA	1	NA	NA	0	1	0	1	1	NA	NA	TIMM21	translocase of inner mitochondrial membrane 21	Cytoplasm	other	TRUE
ENSG00000075340.16	protein_coding	ADD2	0	1	0	1	1	1	NA	1	NA	NA	NA	NA	NA	NA	NA	NA	NA	NA	NA	NA	0	1	1	1	1	1	NA	ADD2	adducin 2	Cytoplasm	other	TRUE
ENSG00000075391.12	protein_coding	RASAL2	0	1	0	1	1	0	1	1	NA	NA	NA	NA	NA	NA	NA	NA	NA	1	NA	NA	NA	NA	NA	NA	1	NA	NA	RASAL2	RAS protein activator like 2	Extracellular Space	other	TRUE
ENSG00000075399.8	protein_coding	VPS9D1	0	0	0	0	1	1	1	1	NA	0	0	0	0	0	0	0	1	1	NA	0	0	1	1	1	1	NA	0	VPS9D1	VPS9 domain containing 1	Other	transporter	TRUE
ENSG00000075407.11	protein_coding	ZNF37A	0	0	0	0	1	1	1	1	NA	NA	0	0	1	1	1	1	1	1	NA	NA	0	0	1	0	0	1	1	ZNF37A	zinc finger protein 37A	Nucleus	transcription regulator	TRUE
ENSG00000075413.13	protein_coding	MARK3	0	0	0	0	1	1	1	1	1	NA	0	0	0	0	1	1	1	1	1	NA	0	0	0	0	1	NA	NA	MARK3	microtubule affinity regulating kinase 3	Cytoplasm	kinase	TRUE
ENSG00000075415.8	protein_coding	SLC25A3	0	0	0	0	0	0	0	0	NA	NA	0	0	0	0	0	0	0	1	NA	NA	0	1	1	1	0	NA	NA	SLC25A3	solute carrier family 25 member 3	Cytoplasm	transporter	TRUE
ENSG00000075420.8	protein_coding	FNDC3B	0	1	1	1	0	1	1	1	NA	NA	0	1	0	0	0	1	1	1	NA	1	0	0	0	1	1	1	NA	FNDC3B	fibronectin type III domain containing 3B	Cytoplasm	other	TRUE
ENSG00000075426.7	protein_coding	FOSL2	0	0	0	0	0	0	1	1	NA	NA	0	0	0	0	0	0	1	1	1	0	0	0	0	1	1	NA	NA	FOSL2	FOS like antigen 2	Nucleus	transcription regulator	TRUE
ENSG00000075539.9	protein_coding	FRYL	0	0	0	0	1	1	1	1	1	1	0	0	0	0	0	0	0	1	1	NA	0	0	0	1	1	1	1	FRYL	FRY like transcription coactivator	Other	other	TRUE
ENSG00000075568.12	protein_coding	TMEM131	0	0	0	0	0	0	1	1	NA	0	0	0	0	0	1	1	1	1	NA	NA	0	0	0	0	1	NA	NA	TMEM131	transmembrane protein 131	Extracellular Space	other	TRUE
ENSG00000075618.12	protein_coding	FSCN1	0	0	0	0	0	0	0	0	NA	NA	0	0	0	0	0	0	NA	1	NA	NA	0	0	0	NA	1	NA	NA	FSCN1	fascin actin-bundling protein 1	Cytoplasm	other	TRUE
ENSG00000075624.9	protein_coding	ACTB	0	0	0	0	0	0	1	1	NA	NA	0	0	0	0	0	0	0	0	NA	NA	0	0	0	1	1	NA	NA	ACTB	actin, beta	Cytoplasm	other	TRUE
ENSG00000075651.11	protein_coding	PLD1	0	1	0	0	0	0	1	1	1	NA	0	0	0	0	0	0	1	1	NA	NA	0	0	0	0	1	NA	NA	PLD1	phospholipase D1	Cytoplasm	enzyme	TRUE
ENSG00000075702.10	protein_coding	WDR62	0	0	0	0	0	0	1	1	NA	NA	0	0	0	0	0	0	NA	1	NA	NA	0	0	0	0	1	NA	NA	WDR62	WD repeat domain 62	Nucleus	other	TRUE
ENSG00000075711.15	protein_coding	DLG1	0	0	0	0	1	1	1	1	NA	1	0	0	0	0	0	0	1	1	NA	NA	0	1	1	1	1	NA	1	DLG1	discs large homolog 1, scribble cell polarity complex component	Plasma Membrane	kinase	TRUE
ENSG00000075785.8	protein_coding	RAB7A	0	0	0	0	1	1	0	1	NA	0	0	0	0	0	0	0	0	1	NA	0	0	0	0	1	1	1	NA	RAB7A	RAB7A, member RAS oncogene family	Cytoplasm	enzyme	TRUE
ENSG00000075790.6	protein_coding	BCAP29	0	0	0	0	1	0	1	1	NA	0	0	0	0	0	0	0	0	1	NA	NA	0	0	0	0	1	NA	NA	BCAP29	B-cell receptor-associated protein 29	Cytoplasm	transporter	TRUE
ENSG00000075826.11	protein_coding	SEC31B	0	0	0	0	1	1	1	1	NA	1	0	0	0	0	1	1	1	1	NA	NA	0	1	1	1	1	1	1	SEC31B	SEC31 homolog B, COPII coat complex component	Other	other	TRUE
ENSG00000075856.7	protein_coding	SART3	0	0	0	0	1	1	1	1	NA	NA	0	0	0	0	0	1	1	1	NA	NA	0	0	0	0	1	NA	NA	SART3	squamous cell carcinoma antigen recognized by T-cells 3	Nucleus	other	TRUE
ENSG00000075884.8	protein_coding	ARHGAP15	0	0	0	0	1	1	1	1	1	1	0	1	0	1	1	1	1	1	1	1	0	1	1	1	1	1	1	ARHGAP15	Rho GTPase activating protein 15	Cytoplasm	other	TRUE
ENSG00000075914.8	protein_coding	EXOSC7	0	0	0	0	1	1	1	1	NA	NA	0	0	0	0	0	0	1	1	NA	NA	0	1	1	1	1	1	NA	EXOSC7	exosome component 7	Nucleus	enzyme	TRUE
ENSG00000075945.8	protein_coding	KIFAP3	0	0	0	0	0	0	1	1	NA	NA	0	0	0	0	0	0	1	1	NA	NA	0	1	0	1	1	NA	NA	KIFAP3	kinesin associated protein 3	Cytoplasm	other	TRUE
ENSG00000075975.11	protein_coding	MKRN2	0	0	0	0	1	1	0	0	NA	NA	0	0	0	0	1	1	1	1	NA	NA	0	0	0	1	1	NA	NA	MKRN2	makorin ring finger protein 2	Other	other	TRUE
ENSG00000076003.4	protein_coding	MCM6	0	0	0	0	1	1	1	1	NA	NA	0	0	0	0	1	1	NA	0	NA	NA	0	0	0	1	1	NA	NA	MCM6	minichromosome maintenance complex component 6	Nucleus	enzyme	TRUE
ENSG00000076043.5	protein_coding	REXO2	0	0	0	0	0	0	1	1	NA	NA	0	0	0	0	1	0	1	1	NA	NA	0	0	0	1	1	NA	0	REXO2	RNA exonuclease 2	Cytoplasm	enzyme	TRUE
ENSG00000076053.6	protein_coding	RBM7	0	0	0	0	0	0	1	1	NA	NA	0	0	0	0	0	0	1	1	NA	NA	0	0	0	1	1	NA	NA	RBM7	RNA binding motif protein 7	Nucleus	other	TRUE
ENSG00000076067.6	protein_coding	RBMS2	0	0	0	0	1	1	1	1	NA	NA	0	0	0	0	1	1	NA	1	NA	NA	0	1	1	0	1	NA	NA	RBMS2	RNA binding motif single stranded interacting protein 2	Nucleus	other	TRUE
ENSG00000076108.7	protein_coding	BAZ2A	0	0	0	0	0	0	1	1	NA	NA	0	0	0	0	0	0	1	1	1	NA	0	0	0	0	0	NA	NA	BAZ2A	bromodomain adjacent to zinc finger domain 2A	Nucleus	transcription regulator	TRUE
ENSG00000076201.9	protein_coding	PTPN23	0	0	0	0	0	0	1	1	NA	NA	0	0	0	0	0	0	0	0	NA	NA	0	0	0	0	0	NA	NA	PTPN23	protein tyrosine phosphatase, non-receptor type 23	Cytoplasm	phosphatase	TRUE
ENSG00000076242.10	protein_coding	MLH1	0	0	0	0	0	1	1	1	1	NA	0	0	0	0	1	1	1	1	NA	NA	0	0	1	1	1	NA	0	MLH1	mutL homolog 1	Nucleus	enzyme	TRUE
ENSG00000076248.5	protein_coding	UNG	0	0	0	0	0	0	NA	1	NA	NA	NA	NA	NA	NA	NA	NA	NA	1	NA	NA	0	0	0	0	1	NA	NA	UNG	uracil DNA glycosylase	Nucleus	enzyme	TRUE
ENSG00000076258.5	protein_coding	FMO4	0	0	0	0	0	0	0	1	NA	NA	0	0	1	1	0	0	NA	1	NA	NA	0	0	0	0	1	NA	NA	FMO4	flavin containing monooxygenase 4	Cytoplasm	enzyme	TRUE
ENSG00000076321.6	protein_coding	KLHL20	0	0	0	0	0	0	0	0	NA	NA	0	0	0	0	0	0	1	1	NA	NA	0	1	1	0	1	NA	0	KLHL20	kelch like family member 20	Plasma Membrane	enzyme	TRUE
ENSG00000076351.8	protein_coding	SLC46A1	0	1	0	0	0	0	1	1	NA	NA	NA	NA	NA	NA	NA	NA	NA	NA	NA	NA	0	1	0	1	1	NA	NA	SLC46A1	solute carrier family 46 member 1	Plasma Membrane	transporter	TRUE
ENSG00000076356.6	protein_coding	PLXNA2	0	0	0	1	0	0	1	1	NA	NA	0	1	1	1	1	1	1	1	NA	NA	NA	NA	NA	0	1	NA	NA	PLXNA2	plexin A2	Plasma Membrane	transmembrane receptor	TRUE
ENSG00000076382.10	protein_coding	SPAG5	0	0	0	0	0	0	0	0	NA	NA	0	0	0	0	0	0	NA	1	NA	NA	0	0	0	0	1	NA	NA	SPAG5	sperm associated antigen 5	Nucleus	peptidase	TRUE
ENSG00000076513.11	protein_coding	ANKRD13A	0	0	0	0	0	0	0	0	NA	1	0	0	0	0	0	0	1	1	NA	1	0	0	0	0	0	NA	1	ANKRD13A	ankyrin repeat domain 13A	Plasma Membrane	other	TRUE
ENSG00000076554.10	protein_coding	TPD52	0	1	1	1	0	0	1	1	NA	NA	NA	NA	NA	NA	NA	NA	1	1	NA	NA	0	1	1	1	1	1	NA	TPD52	tumor protein D52	Cytoplasm	other	TRUE
ENSG00000076555.11	protein_coding	ACACB	0	0	1	1	1	1	1	1	1	NA	0	0	0	1	1	1	1	1	NA	NA	0	1	1	1	1	NA	0	ACACB	acetyl-CoA carboxylase beta	Cytoplasm	enzyme	TRUE
ENSG00000076604.10	protein_coding	TRAF4	0	0	0	0	1	1	1	1	NA	NA	0	0	0	0	1	1	NA	1	NA	NA	0	0	0	0	0	NA	NA	TRAF4	TNF receptor associated factor 4	Cytoplasm	other	TRUE
ENSG00000076641.3	protein_coding	PAG1	0	0	1	0	1	1	1	1	1	NA	0	0	0	0	1	1	1	1	1	NA	0	0	0	1	1	NA	1	PAG1	phosphoprotein membrane anchor with glycosphingolipid microdomains 1	Plasma Membrane	other	TRUE
ENSG00000076650.2	protein_coding	GPATCH1	0	1	0	0	0	1	1	1	NA	NA	0	0	1	1	1	1	1	1	NA	NA	0	0	0	0	1	NA	NA	GPATCH1	G-patch domain containing 1	Extracellular Space	other	TRUE
ENSG00000076662.5	protein_coding	ICAM3	0	0	0	0	1	1	1	1	1	NA	0	0	0	0	0	1	1	1	1	1	0	0	0	1	1	1	NA	ICAM3	intercellular adhesion molecule 3	Plasma Membrane	transmembrane receptor	TRUE
ENSG00000076685.14	protein_coding	NT5C2	0	0	0	0	1	0	0	1	1	1	0	0	0	0	1	1	1	1	1	1	0	1	1	1	1	NA	1	NT5C2	5'-nucleotidase, cytosolic II	Cytoplasm	phosphatase	TRUE
ENSG00000076924.7	protein_coding	XAB2	0	0	0	0	1	1	1	1	1	NA	0	0	0	0	1	1	1	1	NA	NA	0	1	1	1	1	1	NA	XAB2	XPA binding protein 2	Nucleus	other	TRUE
ENSG00000076928.13	protein_coding	ARHGEF1	0	0	0	0	0	0	1	1	NA	NA	0	0	0	0	0	0	1	1	NA	NA	0	0	0	1	1	NA	NA	-	-	-	-	FALSE
ENSG00000076944.9	protein_coding	STXBP2	0	0	0	0	0	0	1	1	NA	NA	0	0	0	0	1	1	1	1	NA	NA	0	1	1	1	1	NA	NA	STXBP2	syntaxin binding protein 2	Plasma Membrane	transporter	TRUE
ENSG00000076984.13	protein_coding	MAP2K7	0	0	0	0	0	1	1	1	NA	NA	0	0	0	0	0	0	1	1	NA	NA	0	0	1	1	1	1	0	MAP2K7	mitogen-activated protein kinase kinase 7	Cytoplasm	kinase	TRUE
ENSG00000077044.5	protein_coding	DGKD	0	0	0	0	0	0	1	1	1	NA	0	0	0	0	0	0	1	1	1	1	0	0	0	1	1	1	1	DGKD	diacylglycerol kinase delta	Cytoplasm	kinase	TRUE
ENSG00000077063.6	protein_coding	CTTNBP2	0	1	0	1	1	0	1	1	NA	NA	NA	NA	NA	NA	NA	NA	NA	NA	NA	NA	NA	NA	NA	NA	NA	NA	NA	CTTNBP2	cortactin binding protein 2	Cytoplasm	other	TRUE
ENSG00000077097.9	protein_coding	TOP2B	0	0	0	0	1	1	1	1	NA	NA	0	0	0	0	1	1	1	1	NA	NA	0	0	0	1	1	NA	0	TOP2B	topoisomerase (DNA) II beta	Nucleus	enzyme	TRUE
ENSG00000077147.10	protein_coding	TM9SF3	0	0	0	0	0	0	1	1	NA	NA	0	0	0	0	0	0	1	1	NA	NA	0	0	1	1	1	NA	NA	TM9SF3	transmembrane 9 superfamily member 3	Cytoplasm	transporter	TRUE
ENSG00000077150.13	protein_coding	NFKB2	0	0	0	0	0	0	1	1	NA	0	0	0	0	0	0	0	1	1	NA	NA	0	0	0	0	0	NA	NA	NFKB2	nuclear factor kappa B subunit 2	Nucleus	transcription regulator	TRUE
ENSG00000077157.15	protein_coding	PPP1R12B	0	0	0	0	1	1	1	1	1	NA	0	0	1	1	0	0	1	1	1	0	0	1	1	1	1	1	NA	PPP1R12B	protein phosphatase 1 regulatory subunit 12B	Cytoplasm	phosphatase	TRUE
ENSG00000077232.11	protein_coding	DNAJC10	0	0	0	0	1	1	0	1	NA	NA	0	0	0	0	0	0	1	1	NA	NA	0	0	1	0	1	NA	NA	DNAJC10	DnaJ heat shock protein family (Hsp40) member C10	Cytoplasm	enzyme	TRUE
ENSG00000077235.13	protein_coding	GTF3C1	0	0	0	0	0	0	1	1	1	0	0	0	0	0	0	0	0	1	NA	NA	0	0	0	1	1	1	0	GTF3C1	general transcription factor IIIC subunit 1	Nucleus	transcription regulator	TRUE
ENSG00000077238.9	protein_coding	IL4R	0	0	0	0	1	1	1	1	NA	NA	0	0	0	0	1	0	1	1	1	NA	1	0	0	1	1	1	NA	IL4R	interleukin 4 receptor	Plasma Membrane	transmembrane receptor	TRUE
ENSG00000077254.10	protein_coding	USP33	0	0	0	0	0	0	1	1	1	NA	0	0	0	0	1	0	0	1	NA	NA	0	1	1	1	1	1	NA	USP33	ubiquitin specific peptidase 33	Cytoplasm	peptidase	TRUE
ENSG00000077312.4	protein_coding	SNRPA	0	0	0	0	0	1	1	1	NA	NA	0	0	0	0	1	0	0	1	NA	NA	0	0	0	1	1	NA	NA	SNRPA	small nuclear ribonucleoprotein polypeptide A	Nucleus	other	TRUE
ENSG00000077348.4	protein_coding	EXOSC5	0	0	0	0	0	0	0	0	NA	NA	NA	NA	NA	NA	NA	NA	NA	NA	NA	NA	0	0	0	1	1	NA	NA	EXOSC5	exosome component 5	Nucleus	enzyme	TRUE
ENSG00000077380.11	protein_coding	DYNC1I2	0	0	0	0	1	1	1	1	NA	0	0	0	0	0	1	1	1	1	NA	NA	0	0	0	1	1	NA	NA	DYNC1I2	dynein cytoplasmic 1 intermediate chain 2	Cytoplasm	other	TRUE
ENSG00000077420.10	protein_coding	APBB1IP	0	0	0	0	1	1	1	1	NA	NA	0	0	0	0	1	1	1	1	NA	0	0	0	0	1	1	NA	NA	APBB1IP	amyloid beta precursor protein binding family B member 1 interacting protein	Cytoplasm	other	TRUE
ENSG00000077454.11	protein_coding	LRCH4	0	0	0	0	0	0	1	0	NA	NA	0	0	0	0	0	0	1	0	1	0	0	1	1	1	1	NA	0	LRCH4	leucine-rich repeats and calponin homology (CH) domain containing 4	Cytoplasm	transcription regulator	TRUE
ENSG00000077458.8	protein_coding	FAM76B	0	0	0	0	1	1	1	1	1	NA	0	0	0	0	1	1	1	1	1	NA	0	1	1	1	1	1	NA	FAM76B	family with sequence similarity 76 member B	Nucleus	other	TRUE
ENSG00000077463.10	protein_coding	SIRT6	0	0	0	0	1	0	1	0	NA	NA	0	0	0	0	0	0	1	1	NA	NA	0	0	0	0	1	NA	NA	SIRT6	sirtuin 6	Nucleus	enzyme	TRUE
ENSG00000077514.4	protein_coding	POLD3	0	0	0	0	0	0	1	1	NA	NA	0	0	0	0	0	0	1	1	1	NA	0	0	0	1	1	NA	NA	POLD3	polymerase (DNA) delta 3, accessory subunit	Nucleus	transcription regulator	TRUE
ENSG00000077549.13	protein_coding	CAPZB	0	0	0	0	1	1	1	1	1	NA	0	0	0	0	1	1	0	1	NA	NA	0	1	1	1	1	1	NA	CAPZB	capping actin protein of muscle Z-line beta subunit	Cytoplasm	other	TRUE
ENSG00000077585.9	protein_coding	GPR137B	0	1	0	1	1	1	1	1	1	NA	0	0	0	0	1	1	1	1	NA	NA	0	0	1	1	1	NA	NA	GPR137B	G protein-coupled receptor 137B	Plasma Membrane	other	TRUE
ENSG00000077684.11	protein_coding	PHF17	0	0	0	0	1	1	0	1	NA	NA	0	0	0	0	1	1	1	1	NA	NA	0	1	1	1	1	NA	0	JADE1	jade family PHD finger 1	Nucleus	other	FALSE
ENSG00000077782.15	protein_coding	FGFR1	0	1	0	0	1	1	NA	1	NA	NA	0	0	0	0	0	1	NA	1	NA	NA	1	1	1	1	1	NA	NA	FGFR1	fibroblast growth factor receptor 1	Plasma Membrane	kinase	TRUE
ENSG00000077809.8	protein_coding	GTF2I	0	0	0	0	1	0	0	1	NA	NA	0	0	0	0	1	0	1	1	NA	NA	0	0	0	1	1	NA	NA	-	-	-	-	FALSE
ENSG00000077984.4	protein_coding	CST7	0	1	0	1	0	0	1	1	NA	NA	0	0	1	1	1	1	1	1	NA	NA	1	0	0	1	1	NA	NA	CST7	cystatin F	Extracellular Space	other	TRUE
ENSG00000078043.11	protein_coding	PIAS2	0	0	0	1	1	1	1	1	1	NA	0	0	0	0	1	0	1	1	NA	NA	0	0	0	0	1	NA	0	PIAS2	protein inhibitor of activated STAT 2	Nucleus	transcription regulator	TRUE
ENSG00000078053.12	protein_coding	AMPH	0	1	0	1	0	1	1	1	NA	NA	NA	NA	NA	NA	NA	NA	NA	1	NA	NA	0	1	1	NA	1	NA	NA	AMPH	amphiphysin	Plasma Membrane	other	TRUE
ENSG00000078070.7	protein_coding	MCCC1	0	0	0	0	1	1	1	1	NA	NA	0	0	0	0	0	0	1	1	NA	NA	0	0	0	0	0	NA	1	MCCC1	methylcrotonoyl-CoA carboxylase 1	Cytoplasm	enzyme	TRUE
ENSG00000078124.6	protein_coding	ACER3	0	0	0	0	0	0	1	1	1	0	0	0	0	0	1	1	1	1	NA	NA	0	1	1	1	1	1	NA	ACER3	alkaline ceramidase 3	Cytoplasm	enzyme	TRUE
ENSG00000078140.9	protein_coding	UBE2K	0	0	0	0	0	0	1	1	1	NA	0	0	0	0	1	1	1	1	NA	NA	0	0	0	1	0	NA	NA	UBE2K	ubiquitin conjugating enzyme E2 K	Cytoplasm	transcription regulator	TRUE
ENSG00000078142.7	protein_coding	PIK3C3	0	0	0	0	1	0	1	1	NA	NA	0	0	0	0	1	1	1	1	NA	NA	0	1	0	1	1	1	NA	PIK3C3	phosphatidylinositol 3-kinase catalytic subunit type 3	Cytoplasm	kinase	TRUE
ENSG00000078177.9	protein_coding	N4BP2	0	0	0	0	1	1	1	1	NA	NA	0	0	0	0	1	1	1	1	NA	NA	0	1	1	1	1	NA	0	N4BP2	NEDD4 binding protein 2	Cytoplasm	other	TRUE
ENSG00000078237.4	protein_coding	C12orf5	0	0	0	0	0	0	1	1	NA	NA	0	0	0	0	1	1	0	1	NA	NA	0	0	0	1	1	NA	NA	TIGAR	TP53 induced glycolysis regulatory phosphatase	Cytoplasm	enzyme	FALSE
ENSG00000078246.10	protein_coding	TULP3	0	0	0	0	0	0	1	1	NA	NA	0	0	0	0	0	0	1	1	NA	NA	0	0	0	0	1	1	NA	TULP3	tubby like protein 3	Extracellular Space	other	TRUE
ENSG00000078269.9	protein_coding	SYNJ2	0	1	1	1	1	1	1	1	NA	NA	0	1	1	1	1	1	1	1	NA	NA	0	0	0	1	1	1	NA	SYNJ2	synaptojanin 2	Cytoplasm	phosphatase	TRUE
ENSG00000078304.13	protein_coding	PPP2R5C	0	0	0	0	0	1	1	1	NA	NA	0	1	0	1	1	0	0	1	NA	1	0	0	0	1	1	NA	1	PPP2R5C	protein phosphatase 2 regulatory subunit B', gamma	Nucleus	other	TRUE
ENSG00000078319.7	pseudogene	PMS2P1	0	0	0	0	1	1	NA	1	NA	NA	0	0	0	0	1	0	NA	NA	NA	NA	0	0	0	0	0	NA	0	PMS2P1	PMS1 homolog 2, mismatch repair system component pseudogene 1	Other	other	TRUE
ENSG00000078369.11	protein_coding	GNB1	0	0	0	0	0	0	1	1	NA	NA	0	0	0	0	0	0	1	1	NA	0	0	0	0	1	1	NA	NA	GNB1	G protein subunit beta 1	Plasma Membrane	enzyme	TRUE
ENSG00000078399.11	protein_coding	HOXA9	0	0	0	0	0	0	NA	1	NA	NA	NA	NA	NA	NA	NA	NA	NA	1	NA	NA	NA	NA	NA	1	1	NA	NA	HOXA9	homeobox A9	Nucleus	transcription regulator	TRUE
ENSG00000078401.6	protein_coding	EDN1	0	0	0	0	0	0	NA	1	NA	NA	0	0	0	0	0	0	NA	1	NA	NA	0	0	0	NA	1	NA	NA	EDN1	endothelin 1	Extracellular Space	cytokine	TRUE
ENSG00000078403.12	protein_coding	MLLT10	0	0	0	0	1	1	1	0	NA	NA	0	0	0	0	1	1	1	1	NA	NA	0	1	1	1	1	1	0	MLLT10	myeloid/lymphoid or mixed-lineage leukemia; translocated to, 10	Nucleus	transcription regulator	TRUE
ENSG00000078487.13	protein_coding	ZCWPW1	0	0	0	0	1	0	1	1	NA	NA	0	0	0	0	0	0	0	0	NA	NA	0	1	0	1	1	NA	NA	ZCWPW1	zinc finger CW-type and PWWP domain containing 1	Other	other	TRUE
ENSG00000078618.14	protein_coding	NRD1	0	0	0	0	1	1	1	1	NA	NA	0	0	0	0	1	1	1	1	NA	1	0	1	1	1	1	1	1	NRDC	nardilysin convertase	Cytoplasm	peptidase	FALSE
ENSG00000078668.8	protein_coding	VDAC3	0	0	0	0	0	0	0	0	1	NA	0	0	0	0	0	0	1	1	NA	NA	0	0	0	0	0	NA	NA	VDAC3	voltage dependent anion channel 3	Cytoplasm	ion channel	TRUE
ENSG00000078674.12	protein_coding	PCM1	0	0	0	0	1	1	1	1	1	1	0	0	0	0	1	1	1	1	1	NA	0	1	1	1	1	1	1	PCM1	pericentriolar material 1	Cytoplasm	other	TRUE
ENSG00000078687.12	protein_coding	TNRC6C	0	0	0	0	0	0	1	1	NA	NA	0	0	0	0	1	1	1	1	1	NA	0	0	0	1	1	1	0	TNRC6C	trinucleotide repeat containing 6C	Cytoplasm	other	TRUE
ENSG00000078699.16	protein_coding	CBFA2T2	0	0	0	0	1	1	1	1	NA	NA	0	0	0	0	1	1	0	1	NA	NA	0	0	0	1	1	NA	NA	CBFA2T2	CBFA2/RUNX1 translocation partner 2	Nucleus	transcription regulator	TRUE
ENSG00000078747.7	protein_coding	ITCH	0	0	0	0	0	0	1	1	1	NA	0	0	0	0	0	0	1	1	1	0	0	0	0	1	1	NA	NA	ITCH	itchy E3 ubiquitin protein ligase	Nucleus	enzyme	TRUE
ENSG00000078804.8	protein_coding	TP53INP2	0	0	0	0	0	0	0	0	NA	NA	0	0	0	0	0	0	1	0	NA	NA	0	0	0	1	1	NA	NA	TP53INP2	tumor protein p53 inducible nuclear protein 2	Nucleus	other	TRUE
ENSG00000078808.11	protein_coding	SDF4	0	0	0	0	1	0	1	1	NA	NA	0	0	0	0	0	0	1	0	NA	NA	0	0	0	0	1	NA	NA	SDF4	stromal cell derived factor 4	Cytoplasm	other	TRUE
ENSG00000078814.11	protein_coding	MYH7B	0	0	0	0	0	0	NA	1	NA	NA	NA	NA	NA	NA	NA	NA	NA	NA	NA	NA	0	1	1	NA	1	NA	NA	MYH7B	myosin, heavy chain 7B, cardiac muscle, beta	Other	other	TRUE
ENSG00000078902.11	protein_coding	TOLLIP	0	0	0	0	0	0	1	1	NA	NA	0	0	0	0	0	0	1	1	NA	NA	0	0	0	1	1	1	NA	TOLLIP	toll interacting protein	Cytoplasm	other	TRUE
ENSG00000078967.6	protein_coding	UBE2D4	0	0	0	0	0	0	0	0	NA	NA	NA	NA	NA	NA	NA	NA	NA	1	NA	NA	0	1	0	0	0	NA	NA	UBE2D4	ubiquitin conjugating enzyme E2 D4 (putative)	Other	enzyme	TRUE
ENSG00000079134.7	protein_coding	THOC1	0	1	0	1	1	0	0	1	NA	NA	0	0	1	1	1	0	1	1	NA	NA	0	0	0	0	1	NA	0	THOC1	THO complex 1	Nucleus	transcription regulator	TRUE
ENSG00000079150.13	protein_coding	FKBP7	0	0	0	0	0	0	NA	0	NA	NA	NA	NA	NA	NA	NA	NA	NA	NA	NA	NA	0	0	0	NA	NA	NA	NA	FKBP7	FK506 binding protein 7	Cytoplasm	enzyme	TRUE
ENSG00000079215.8	protein_coding	SLC1A3	0	1	0	0	0	1	1	1	NA	NA	NA	NA	NA	NA	NA	NA	NA	0	NA	NA	NA	NA	NA	NA	NA	NA	NA	SLC1A3	solute carrier family 1 member 3	Plasma Membrane	transporter	TRUE
ENSG00000079246.11	protein_coding	XRCC5	0	0	0	0	0	1	1	1	NA	NA	0	0	0	0	1	1	1	1	NA	0	0	1	1	1	1	1	NA	XRCC5	X-ray repair complementing defective repair in Chinese hamster cells 5	Nucleus	enzyme	TRUE
ENSG00000079257.3	protein_coding	LXN	0	0	0	0	1	1	1	1	NA	NA	0	0	0	0	1	1	1	1	NA	NA	0	1	1	1	1	NA	NA	LXN	latexin	Cytoplasm	other	TRUE
ENSG00000079263.12	protein_coding	SP140	0	1	0	0	0	0	1	1	1	NA	0	1	0	1	1	1	1	1	1	1	1	1	1	1	1	1	1	SP140	SP140 nuclear body protein	Nucleus	transcription regulator	TRUE
ENSG00000079277.14	protein_coding	MKNK1	0	0	0	0	1	1	1	1	1	NA	0	0	0	0	1	1	1	1	1	1	0	0	0	1	1	NA	NA	MKNK1	MAP kinase interacting serine/threonine kinase 1	Cytoplasm	kinase	TRUE
ENSG00000079308.11	protein_coding	TNS1	1	1	1	1	0	1	1	1	NA	NA	NA	NA	NA	NA	NA	NA	NA	1	NA	NA	NA	NA	NA	NA	1	NA	NA	TNS1	tensin 1	Plasma Membrane	other	TRUE
ENSG00000079313.7	protein_coding	REXO1	0	0	0	0	0	0	1	1	NA	NA	0	0	0	0	0	0	1	1	NA	NA	0	0	0	1	1	NA	0	REXO1	REX1, RNA exonuclease 1 homolog	Nucleus	transcription regulator	TRUE
ENSG00000079332.8	protein_coding	SAR1A	0	0	0	0	1	1	1	1	1	NA	0	0	0	0	1	1	1	1	NA	NA	0	0	0	1	1	1	0	SAR1A	secretion associated Ras related GTPase 1A	Cytoplasm	enzyme	TRUE
ENSG00000079335.13	protein_coding	CDC14A	0	1	0	0	0	1	1	1	NA	NA	0	0	0	0	1	1	1	1	1	0	0	1	1	1	1	NA	NA	CDC14A	cell division cycle 14A	Nucleus	phosphatase	TRUE
ENSG00000079337.10	protein_coding	RAPGEF3	0	0	0	0	1	1	1	1	NA	NA	0	0	0	0	1	1	NA	1	NA	NA	NA	NA	NA	NA	1	NA	NA	RAPGEF3	Rap guanine nucleotide exchange factor 3	Nucleus	other	TRUE
ENSG00000079387.9	protein_coding	SENP1	0	0	0	0	0	0	0	0	NA	NA	0	0	0	0	1	1	1	1	NA	NA	0	0	0	1	1	1	0	SENP1	SUMO1/sentrin specific peptidase 1	Nucleus	peptidase	TRUE
ENSG00000079432.2	protein_coding	CIC	0	0	0	0	0	0	0	0	NA	NA	0	0	0	0	1	0	0	0	NA	NA	0	0	0	1	1	NA	0	CIC	capicua transcriptional repressor	Other	other	TRUE
ENSG00000079459.7	protein_coding	FDFT1	0	0	0	0	0	0	1	1	1	NA	0	0	0	0	1	1	1	1	1	NA	0	1	1	1	1	1	0	FDFT1	farnesyl-diphosphate farnesyltransferase 1	Cytoplasm	enzyme	TRUE
ENSG00000079462.3	protein_coding	PAFAH1B3	0	0	0	0	1	0	NA	NA	NA	NA	0	0	0	0	0	0	NA	NA	NA	NA	0	0	0	NA	NA	NA	NA	PAFAH1B3	platelet activating factor acetylhydrolase 1b catalytic subunit 3	Cytoplasm	enzyme	TRUE
ENSG00000079616.8	protein_coding	KIF22	0	0	0	0	0	0	NA	0	NA	NA	0	0	0	0	0	0	NA	0	NA	NA	0	0	0	NA	0	NA	NA	KIF22	kinesin family member 22	Nucleus	other	TRUE
ENSG00000079691.14	protein_coding	LRRC16A	0	0	0	0	1	1	1	1	NA	NA	NA	NA	NA	NA	NA	NA	0	1	NA	NA	0	1	1	1	1	1	NA	LRRC16A	leucine rich repeat containing 16A	Cytoplasm	enzyme	TRUE
ENSG00000079739.10	protein_coding	PGM1	0	1	1	1	0	1	1	1	1	NA	0	1	1	1	0	0	1	1	NA	NA	0	0	0	0	1	1	NA	PGM1	phosphoglucomutase 1	Cytoplasm	enzyme	TRUE
ENSG00000079785.9	protein_coding	DDX1	0	0	0	0	1	0	1	1	NA	NA	0	0	0	0	1	1	1	1	NA	NA	0	0	0	1	1	NA	NA	DDX1	DEAD/H-box helicase 1	Nucleus	enzyme	TRUE
ENSG00000079805.11	protein_coding	DNM2	0	0	0	0	1	1	0	1	NA	0	0	0	0	0	0	0	0	1	NA	NA	0	0	0	1	1	NA	NA	DNM2	dynamin 2	Plasma Membrane	enzyme	TRUE
ENSG00000079819.11	protein_coding	EPB41L2	0	1	1	1	1	1	1	1	NA	NA	NA	NA	NA	NA	NA	NA	NA	1	NA	NA	0	1	1	0	1	1	NA	EPB41L2	erythrocyte membrane protein band 4.1 like 2	Plasma Membrane	other	TRUE
ENSG00000079950.8	protein_coding	STX7	0	0	0	0	0	1	1	1	NA	0	0	0	0	0	0	0	1	1	NA	0	0	0	0	0	0	1	NA	STX7	syntaxin 7	Plasma Membrane	transporter	TRUE
ENSG00000079974.13	protein_coding	RABL2B	0	0	0	0	0	1	NA	1	NA	NA	0	0	0	0	1	1	NA	1	NA	NA	0	1	1	1	1	1	0	RABL2B	RAB, member of RAS oncogene family-like 2B	Other	other	TRUE
ENSG00000079999.9	protein_coding	KEAP1	0	0	0	0	0	0	1	0	NA	NA	0	0	0	0	0	0	1	1	NA	NA	0	0	0	1	0	NA	NA	KEAP1	kelch like ECH associated protein 1	Cytoplasm	transcription regulator	TRUE
ENSG00000080007.6	protein_coding	DDX43	1	1	1	1	1	0	1	1	NA	NA	1	0	1	1	0	0	NA	1	NA	NA	1	0	0	1	1	NA	NA	DDX43	DEAD-box helicase 43	Other	enzyme	TRUE
ENSG00000080189.10	protein_coding	SLC35C2	0	0	0	0	0	0	1	1	1	NA	0	0	0	0	0	0	1	1	NA	NA	0	0	0	1	1	1	0	SLC35C2	solute carrier family 35 member C2	Other	transporter	TRUE
ENSG00000080200.5	protein_coding	CRYBG3	0	1	1	1	1	1	1	1	NA	NA	0	0	1	1	1	1	1	1	NA	NA	0	0	1	1	1	NA	NA	CRYBG3	crystallin beta-gamma domain containing 3	Other	other	TRUE
ENSG00000080298.11	protein_coding	RFX3	0	0	0	0	0	0	1	1	1	NA	0	0	0	0	0	0	1	1	NA	NA	0	0	1	1	1	NA	0	RFX3	regulatory factor X3	Nucleus	transcription regulator	TRUE
ENSG00000080345.12	protein_coding	RIF1	0	0	0	0	1	0	1	1	1	0	0	0	0	0	1	1	1	1	1	1	0	0	0	0	1	1	NA	RIF1	replication timing regulatory factor 1	Nucleus	other	TRUE
ENSG00000080371.4	protein_coding	RAB21	0	0	0	0	0	1	1	1	NA	NA	0	0	0	0	0	0	1	1	NA	NA	0	1	1	0	1	1	NA	RAB21	RAB21, member RAS oncogene family	Cytoplasm	enzyme	TRUE
ENSG00000080503.14	protein_coding	SMARCA2	0	0	0	0	1	0	1	1	1	0	0	0	0	0	0	0	1	1	1	NA	0	0	1	1	1	NA	1	SMARCA2	SWI/SNF related, matrix associated, actin dependent regulator of chromatin, subfamily a, member 2	Nucleus	transcription regulator	TRUE
ENSG00000080546.9	protein_coding	SESN1	0	0	0	0	1	0	1	0	NA	NA	0	0	0	0	1	1	1	1	NA	NA	0	1	1	1	1	1	0	SESN1	sestrin 1	Nucleus	other	TRUE
ENSG00000080603.12	protein_coding	SRCAP	0	0	0	0	0	0	0	0	1	NA	0	0	0	0	0	0	1	0	NA	NA	0	0	0	0	0	NA	0	SRCAP	Snf2-related CREBBP activator protein	Cytoplasm	transcription regulator	TRUE
ENSG00000080608.8	protein_coding	KIAA0020	0	0	0	0	0	0	1	1	NA	NA	0	0	0	0	0	0	1	1	NA	NA	0	0	0	1	1	NA	NA	PUM3	pumilio RNA binding family member 3	Nucleus	other	FALSE
ENSG00000080802.14	protein_coding	CNOT4	0	0	0	0	0	1	1	1	1	NA	0	0	0	0	1	1	1	1	1	NA	0	0	0	0	1	1	0	CNOT4	CCR4-NOT transcription complex subunit 4	Cytoplasm	enzyme	TRUE
ENSG00000080815.13	protein_coding	PSEN1	0	0	0	0	1	1	1	1	1	1	0	0	0	0	1	1	1	1	NA	1	0	0	0	1	1	NA	NA	PSEN1	presenilin 1	Plasma Membrane	peptidase	TRUE
ENSG00000080819.2	protein_coding	CPOX	0	1	0	0	0	0	1	1	NA	NA	0	0	0	0	1	1	1	1	NA	NA	0	0	1	1	1	1	0	CPOX	coproporphyrinogen oxidase	Cytoplasm	enzyme	TRUE
ENSG00000080822.11	protein_coding	CLDND1	0	0	0	0	0	0	1	1	NA	0	0	0	0	0	0	0	1	1	NA	0	0	0	0	1	1	1	0	CLDND1	claudin domain containing 1	Plasma Membrane	other	TRUE
ENSG00000080823.16	protein_coding	MOK	1	0	0	0	0	0	0	1	NA	NA	0	0	0	0	0	0	1	1	1	NA	0	0	0	0	0	NA	NA	MOK	MOK protein kinase	Plasma Membrane	kinase	TRUE
ENSG00000080824.13	protein_coding	HSP90AA1	0	0	0	0	0	0	0	0	NA	NA	0	0	0	0	0	0	0	1	NA	NA	0	0	0	1	0	NA	NA	HSP90AA1	heat shock protein 90kDa alpha family class A member 1	Cytoplasm	enzyme	TRUE
ENSG00000080839.7	protein_coding	RBL1	0	0	0	0	1	0	1	1	NA	NA	0	0	0	0	0	0	NA	1	NA	NA	0	1	1	1	1	1	0	RBL1	retinoblastoma-like 1	Nucleus	transcription regulator	TRUE
ENSG00000080845.13	protein_coding	DLGAP4	0	0	0	0	0	0	1	1	1	NA	0	0	1	1	0	0	1	1	NA	NA	0	0	0	1	1	NA	NA	DLGAP4	discs large homolog associated protein 4	Plasma Membrane	other	TRUE
ENSG00000080947.10	pseudogene	CROCCP3	0	0	0	1	1	1	1	1	NA	NA	0	1	1	1	1	1	1	1	NA	NA	0	1	1	1	1	NA	0	CROCCP3	ciliary rootlet coiled-coil, rootletin pseudogene 3	Other	other	TRUE
ENSG00000080986.7	protein_coding	NDC80	0	0	0	0	1	1	NA	1	NA	NA	0	0	0	0	0	0	1	1	NA	NA	0	1	0	1	1	NA	NA	NDC80	NDC80 kinetochore complex component	Nucleus	other	TRUE
ENSG00000081014.6	protein_coding	AP4E1	0	0	0	0	1	1	1	1	NA	NA	0	0	1	1	1	1	1	1	NA	NA	0	1	1	1	1	NA	NA	AP4E1	adaptor related protein complex 4 epsilon 1 subunit	Cytoplasm	other	TRUE
ENSG00000081019.9	protein_coding	RSBN1	0	0	0	0	0	0	1	1	NA	NA	0	0	0	0	0	0	0	0	NA	NA	0	0	0	1	1	1	NA	RSBN1	round spermatid basic protein 1	Nucleus	other	TRUE
ENSG00000081026.14	protein_coding	MAGI3	0	0	0	0	1	1	1	1	NA	NA	NA	NA	NA	NA	NA	NA	NA	1	NA	NA	0	1	0	1	1	NA	NA	MAGI3	membrane associated guanylate kinase, WW and PDZ domain containing 3	Cytoplasm	kinase	TRUE
ENSG00000081041.7	protein_coding	CXCL2	0	0	1	1	0	0	NA	0	NA	NA	0	0	0	0	0	0	NA	1	NA	NA	NA	NA	NA	NA	0	NA	NA	CXCL2	C-X-C motif chemokine ligand 2	Extracellular Space	cytokine	TRUE
ENSG00000081059.15	protein_coding	TCF7	0	0	0	0	0	0	1	1	NA	NA	0	0	0	0	0	0	NA	1	NA	NA	0	0	0	1	1	NA	1	TCF7	transcription factor 7 (T-cell specific, HMG-box)	Nucleus	transcription regulator	TRUE
ENSG00000081087.10	protein_coding	OSTM1	0	0	0	0	1	1	1	1	1	NA	0	0	0	0	1	1	1	1	NA	NA	0	0	0	1	1	1	NA	OSTM1	osteopetrosis associated transmembrane protein 1	Cytoplasm	other	TRUE
ENSG00000081148.10	protein_coding	IMPG2	0	0	0	0	0	0	1	1	NA	NA	0	0	0	0	1	1	1	1	NA	NA	0	0	0	1	1	NA	NA	IMPG2	interphotoreceptor matrix proteoglycan 2	Extracellular Space	other	TRUE
ENSG00000081154.7	protein_coding	PCNP	0	0	0	0	1	0	1	1	1	NA	0	0	0	0	0	0	1	1	NA	NA	0	0	0	1	1	NA	NA	PCNP	PEST proteolytic signal containing nuclear protein	Nucleus	other	TRUE
ENSG00000081177.13	protein_coding	EXD2	0	0	0	0	0	0	1	1	NA	NA	0	0	0	0	0	0	NA	1	NA	NA	0	0	0	1	1	NA	NA	EXD2	exonuclease 3'-5' domain containing 2	Other	other	TRUE
ENSG00000081181.3	protein_coding	ARG2	0	0	0	0	0	0	0	1	NA	NA	0	0	0	0	0	0	0	1	NA	NA	0	0	0	1	1	NA	NA	ARG2	arginase 2	Cytoplasm	enzyme	TRUE
ENSG00000081189.9	protein_coding	MEF2C	0	0	0	0	0	0	0	1	NA	NA	0	1	1	1	0	0	1	1	NA	NA	0	0	0	0	0	NA	NA	MEF2C	myocyte enhancer factor 2C	Nucleus	transcription regulator	TRUE
ENSG00000081237.14	protein_coding	PTPRC	0	0	0	0	0	1	1	1	1	NA	0	0	0	0	0	0	1	1	1	NA	0	1	0	0	1	1	NA	PTPRC	protein tyrosine phosphatase, receptor type C	Plasma Membrane	phosphatase	TRUE
ENSG00000081307.8	protein_coding	UBA5	0	0	0	0	0	1	1	0	NA	NA	0	0	0	0	0	0	NA	0	NA	NA	0	0	0	1	1	NA	0	UBA5	ubiquitin like modifier activating enzyme 5	Cytoplasm	enzyme	TRUE
ENSG00000081320.5	protein_coding	STK17B	0	0	0	0	0	0	1	1	NA	NA	0	0	0	0	0	1	1	1	NA	0	0	0	0	1	1	NA	NA	STK17B	serine/threonine kinase 17b	Nucleus	kinase	TRUE
ENSG00000081377.12	protein_coding	CDC14B	0	0	0	0	0	0	NA	1	NA	NA	0	1	0	1	1	0	NA	1	NA	NA	0	1	0	1	1	NA	0	CDC14B	cell division cycle 14B	Nucleus	phosphatase	TRUE
ENSG00000081386.8	protein_coding	ZNF510	0	0	0	0	0	0	0	1	NA	NA	0	0	0	0	0	0	NA	1	NA	NA	0	0	0	0	1	NA	NA	ZNF510	zinc finger protein 510	Nucleus	other	TRUE
ENSG00000081665.9	protein_coding	ZNF506	0	1	1	1	1	1	1	1	1	NA	0	1	1	1	0	1	1	1	1	1	0	1	1	1	1	1	NA	ZNF506	zinc finger protein 506	Nucleus	other	TRUE
ENSG00000081692.8	protein_coding	JMJD4	0	0	0	0	0	0	1	1	NA	NA	0	0	0	0	0	0	NA	1	NA	NA	0	0	0	1	1	NA	NA	JMJD4	jumonji domain containing 4	Other	other	TRUE
ENSG00000081721.6	protein_coding	DUSP12	0	0	0	0	1	0	0	1	NA	0	0	0	0	0	1	0	0	1	NA	NA	0	0	0	0	1	NA	0	DUSP12	dual specificity phosphatase 12	Nucleus	phosphatase	TRUE
ENSG00000081760.12	protein_coding	AACS	0	0	0	0	0	0	1	1	NA	NA	0	0	0	0	0	1	0	1	NA	NA	0	0	1	1	1	NA	NA	AACS	acetoacetyl-CoA synthetase	Cytoplasm	enzyme	TRUE
ENSG00000081791.4	protein_coding	KIAA0141	0	1	0	1	0	1	1	1	NA	NA	0	0	0	0	0	0	1	1	NA	NA	0	0	0	1	1	1	1	KIAA0141	KIAA0141	Cytoplasm	other	TRUE
ENSG00000081870.6	protein_coding	HSPB11	0	0	0	0	0	0	1	1	NA	NA	0	0	0	0	0	0	1	1	1	NA	0	1	1	1	1	1	0	HSPB11	heat shock protein family B (small) member 11	Extracellular Space	other	TRUE
ENSG00000081913.9	protein_coding	PHLPP1	0	1	0	1	0	1	1	1	NA	NA	0	1	1	1	1	1	1	1	NA	NA	0	1	1	1	1	1	NA	PHLPP1	PH domain and leucine rich repeat protein phosphatase 1	Cytoplasm	enzyme	TRUE
ENSG00000081923.6	protein_coding	ATP8B1	0	0	0	0	1	0	NA	1	NA	NA	NA	NA	NA	NA	NA	NA	NA	1	NA	NA	0	0	0	NA	1	NA	NA	ATP8B1	ATPase phospholipid transporting 8B1	Plasma Membrane	transporter	TRUE
ENSG00000082014.12	protein_coding	SMARCD3	0	0	0	0	0	0	1	1	NA	0	0	1	1	1	0	0	1	1	NA	NA	0	0	0	0	1	NA	NA	SMARCD3	SWI/SNF related, matrix associated, actin dependent regulator of chromatin, subfamily d, member 3	Nucleus	transcription regulator	TRUE
ENSG00000082068.4	protein_coding	WDR70	0	0	0	0	1	0	1	1	NA	NA	0	0	0	0	1	1	1	1	NA	NA	0	1	1	1	1	1	NA	WDR70	WD repeat domain 70	Other	other	TRUE
ENSG00000082074.11	protein_coding	FYB	0	0	0	0	1	1	1	1	NA	NA	0	0	0	0	0	0	1	1	1	1	0	0	0	1	1	NA	NA	FYB	FYN binding protein	Nucleus	other	TRUE
ENSG00000082146.7	protein_coding	STRADB	0	0	0	0	1	1	0	0	NA	NA	0	0	0	0	0	0	NA	1	NA	NA	0	0	0	1	1	NA	NA	STRADB	STE20-related kinase adaptor beta	Cytoplasm	kinase	TRUE
ENSG00000082153.13	protein_coding	BZW1	0	0	0	0	1	1	1	1	NA	1	0	0	0	0	0	0	1	1	NA	NA	0	0	0	1	1	NA	NA	BZW1	basic leucine zipper and W2 domains 1	Cytoplasm	translation regulator	TRUE
ENSG00000082196.15	protein_coding	C1QTNF3	0	0	0	0	1	1	1	1	NA	NA	0	1	0	1	0	0	1	1	NA	NA	0	0	0	0	1	NA	NA	C1QTNF3	C1q and tumor necrosis factor related protein 3	Extracellular Space	other	TRUE
ENSG00000082212.7	protein_coding	ME2	0	0	0	0	1	1	1	1	NA	0	0	0	0	0	1	1	1	1	NA	0	0	0	0	1	1	1	0	ME2	malic enzyme 2	Cytoplasm	enzyme	TRUE
ENSG00000082213.13	protein_coding	C5orf22	0	0	0	0	1	1	1	1	NA	NA	0	0	0	0	1	0	1	1	NA	NA	0	1	1	1	1	NA	NA	C5orf22	chromosome 5 open reading frame 22	Other	other	TRUE
ENSG00000082258.8	protein_coding	CCNT2	0	0	0	0	1	0	1	1	NA	NA	0	0	0	0	1	0	1	1	NA	1	0	1	1	0	1	NA	NA	CCNT2	cyclin T2	Nucleus	transcription regulator	TRUE
ENSG00000082269.12	protein_coding	FAM135A	0	0	0	0	1	1	1	1	NA	0	0	0	0	0	1	0	1	1	NA	NA	0	1	1	0	1	NA	NA	FAM135A	family with sequence similarity 135 member A	Other	enzyme	TRUE
ENSG00000082397.11	protein_coding	EPB41L3	0	1	1	1	1	1	1	1	1	0	NA	NA	NA	NA	NA	NA	NA	1	NA	NA	0	1	1	1	1	1	NA	EPB41L3	erythrocyte membrane protein band 4.1 like 3	Plasma Membrane	other	TRUE
ENSG00000082438.10	protein_coding	COBLL1	0	0	0	0	1	0	1	1	NA	NA	NA	NA	NA	NA	NA	NA	NA	0	NA	NA	0	0	0	1	0	NA	NA	COBLL1	cordon-bleu WH2 repeat protein like 1	Extracellular Space	other	TRUE
ENSG00000082512.10	protein_coding	TRAF5	0	0	1	1	0	1	0	1	NA	NA	0	0	0	0	0	0	NA	1	NA	NA	0	1	0	1	1	1	0	TRAF5	TNF receptor associated factor 5	Cytoplasm	transporter	TRUE
ENSG00000082515.12	protein_coding	MRPL22	0	0	0	0	0	0	1	1	NA	NA	0	0	0	0	0	0	1	1	NA	NA	0	0	0	0	1	NA	0	MRPL22	mitochondrial ribosomal protein L22	Cytoplasm	other	TRUE
ENSG00000082516.8	protein_coding	GEMIN5	0	0	0	0	0	0	1	1	NA	NA	0	0	0	0	0	0	NA	1	NA	NA	0	0	0	1	0	NA	NA	GEMIN5	gem nuclear organelle associated protein 5	Nucleus	other	TRUE
ENSG00000082641.11	protein_coding	NFE2L1	0	0	0	0	1	1	1	1	1	0	0	0	0	0	1	0	1	1	1	NA	0	1	1	1	1	1	NA	NFE2L1	nuclear factor, erythroid 2 like 1	Nucleus	transcription regulator	TRUE
ENSG00000082701.10	protein_coding	GSK3B	0	0	0	0	1	1	1	1	NA	NA	0	1	0	0	1	1	1	1	NA	0	0	0	0	0	1	NA	NA	GSK3B	glycogen synthase kinase 3 beta	Nucleus	kinase	TRUE
ENSG00000082781.6	protein_coding	ITGB5	0	0	0	0	0	0	1	1	1	NA	NA	NA	NA	NA	NA	NA	NA	NA	NA	NA	NA	NA	NA	0	1	NA	NA	ITGB5	integrin subunit beta 5	Plasma Membrane	other	TRUE
ENSG00000082805.14	protein_coding	ERC1	0	0	0	0	1	1	1	1	1	NA	0	0	0	0	0	0	1	1	NA	NA	0	1	1	1	1	1	NA	ERC1	ELKS/RAB6-interacting/CAST family member 1	Cytoplasm	other	TRUE
ENSG00000082898.12	protein_coding	XPO1	0	0	0	0	0	0	1	1	1	NA	0	0	0	0	0	0	1	1	1	NA	0	0	0	1	1	1	1	XPO1	exportin 1	Nucleus	transporter	TRUE
ENSG00000082996.14	protein_coding	RNF13	0	0	0	0	1	1	1	1	NA	NA	0	0	0	0	1	1	1	1	1	NA	0	0	0	0	1	NA	NA	RNF13	ring finger protein 13	Cytoplasm	enzyme	TRUE
ENSG00000083093.5	protein_coding	PALB2	0	0	0	0	0	0	0	0	NA	NA	0	0	0	0	0	0	NA	1	NA	NA	0	0	0	1	1	NA	NA	PALB2	partner and localizer of BRCA2	Nucleus	other	TRUE
ENSG00000083097.9	protein_coding	DOPEY1	0	0	0	0	1	1	1	1	NA	NA	0	0	0	0	1	1	1	1	NA	NA	0	1	1	1	1	NA	0	DOPEY1	dopey family member 1	Cytoplasm	other	TRUE
ENSG00000083099.6	protein_coding	LYRM2	0	0	0	0	1	1	1	1	1	0	0	0	0	0	1	1	1	1	NA	NA	0	1	1	1	1	1	0	LYRM2	LYR motif containing 2	Cytoplasm	other	TRUE
ENSG00000083123.9	protein_coding	BCKDHB	0	0	0	0	1	0	1	1	NA	NA	NA	NA	NA	NA	NA	NA	0	1	NA	NA	0	0	0	0	1	1	NA	BCKDHB	branched chain keto acid dehydrogenase E1, beta polypeptide	Cytoplasm	enzyme	TRUE
ENSG00000083168.5	protein_coding	KAT6A	0	0	0	0	0	0	0	1	NA	NA	0	0	0	0	1	1	1	1	NA	0	0	0	0	1	1	NA	0	KAT6A	lysine acetyltransferase 6A	Nucleus	enzyme	TRUE
ENSG00000083223.13	protein_coding	ZCCHC6	0	0	0	0	0	0	1	1	1	NA	0	1	1	1	0	0	1	1	NA	NA	0	1	1	0	1	NA	NA	ZCCHC6	zinc finger CCHC-type containing 6	Other	enzyme	TRUE
ENSG00000083290.15	protein_coding	ULK2	0	1	0	1	1	1	1	1	NA	0	0	0	0	0	0	0	NA	NA	NA	NA	0	0	0	1	1	1	NA	ULK2	unc-51 like autophagy activating kinase 2	Cytoplasm	kinase	TRUE
ENSG00000083312.11	protein_coding	TNPO1	0	0	0	0	0	0	1	1	1	0	0	0	0	0	1	1	1	1	NA	NA	0	1	1	1	1	NA	1	TNPO1	transportin 1	Nucleus	transporter	TRUE
ENSG00000083444.11	protein_coding	PLOD1	0	0	0	0	1	1	1	1	NA	NA	0	0	0	0	1	1	1	1	NA	NA	0	0	0	1	1	NA	NA	PLOD1	procollagen-lysine,2-oxoglutarate 5-dioxygenase 1	Cytoplasm	enzyme	TRUE
ENSG00000083454.17	protein_coding	P2RX5	0	0	0	0	1	1	1	1	NA	NA	NA	NA	NA	NA	NA	NA	NA	1	NA	NA	0	0	0	1	1	NA	NA	P2RX5	purinergic receptor P2X 5	Plasma Membrane	ion channel	TRUE
ENSG00000083457.7	protein_coding	ITGAE	0	0	0	0	0	0	1	1	1	0	0	0	0	0	0	1	1	1	NA	NA	0	0	0	0	1	1	0	ITGAE	integrin subunit alpha E	Plasma Membrane	other	TRUE
ENSG00000083520.10	protein_coding	DIS3	0	0	0	0	0	0	1	0	NA	NA	0	0	0	0	0	0	0	1	NA	NA	0	0	0	1	0	NA	0	DIS3	DIS3 homolog, exosome endoribonuclease and 3'-5' exoribonuclease	Nucleus	enzyme	TRUE
ENSG00000083535.11	protein_coding	PIBF1	0	0	0	0	0	0	1	1	NA	NA	0	0	0	0	1	0	0	1	1	NA	0	0	0	0	0	NA	0	PIBF1	progesterone immunomodulatory binding factor 1	Nucleus	other	TRUE
ENSG00000083544.8	protein_coding	TDRD3	0	0	0	0	1	1	1	1	NA	NA	0	0	0	0	1	1	0	1	NA	NA	0	1	1	0	1	NA	0	TDRD3	tudor domain containing 3	Nucleus	transcription regulator	TRUE
ENSG00000083635.7	protein_coding	NUFIP1	0	0	0	0	0	0	1	1	NA	NA	0	0	0	0	0	0	NA	0	NA	NA	0	0	0	0	0	NA	NA	NUFIP1	nuclear fragile X mental retardation protein interacting protein 1	Nucleus	other	TRUE
ENSG00000083642.14	protein_coding	PDS5B	0	0	0	0	1	1	0	1	NA	0	0	0	0	1	1	1	0	1	NA	NA	0	1	1	0	1	1	0	PDS5B	PDS5 cohesin associated factor B	Nucleus	other	TRUE
ENSG00000083720.8	protein_coding	OXCT1	0	0	0	0	1	1	1	1	NA	NA	0	0	0	0	0	0	NA	1	NA	NA	0	0	0	0	1	1	0	OXCT1	3-oxoacid CoA-transferase 1	Cytoplasm	enzyme	TRUE
ENSG00000083799.13	protein_coding	CYLD	0	0	0	0	0	0	1	1	NA	NA	0	0	0	0	0	0	1	1	NA	NA	0	1	1	1	1	NA	NA	CYLD	CYLD lysine 63 deubiquitinase	Nucleus	transcription regulator	TRUE
ENSG00000083807.5	protein_coding	SLC27A5	0	0	0	0	0	1	NA	1	NA	NA	0	0	0	0	0	0	NA	0	NA	NA	0	0	0	0	1	NA	NA	SLC27A5	solute carrier family 27 member 5	Cytoplasm	transporter	TRUE
ENSG00000083812.7	protein_coding	ZNF324	0	0	0	0	1	0	0	0	NA	NA	0	0	0	0	0	0	1	1	NA	NA	0	0	0	0	0	NA	NA	ZNF324	zinc finger protein 324	Nucleus	other	TRUE
ENSG00000083814.8	protein_coding	ZNF671	1	1	1	1	0	0	1	1	NA	NA	0	1	1	1	0	0	0	0	NA	NA	0	0	0	0	1	NA	NA	ZNF671	zinc finger protein 671	Nucleus	other	TRUE
ENSG00000083817.8	protein_coding	ZNF416	0	1	1	1	0	0	0	0	NA	NA	0	1	1	1	0	0	NA	1	NA	NA	0	0	0	1	0	NA	NA	ZNF416	zinc finger protein 416	Nucleus	other	TRUE
ENSG00000083828.10	protein_coding	ZNF586	1	1	1	1	1	1	1	1	NA	NA	0	0	0	0	1	1	1	1	1	NA	0	1	1	1	1	NA	NA	ZNF586	zinc finger protein 586	Other	other	TRUE
ENSG00000083838.11	protein_coding	ZNF446	0	0	0	0	0	0	0	0	NA	NA	0	0	1	0	0	0	0	1	NA	NA	0	1	0	1	1	NA	NA	ZNF446	zinc finger protein 446	Nucleus	transcription regulator	TRUE
ENSG00000083842.8	protein_coding	ZNF8	0	0	0	0	1	1	0	1	NA	NA	0	0	0	0	0	0	1	1	NA	NA	0	1	1	1	1	NA	NA	-	-	-	-	FALSE
ENSG00000083844.6	protein_coding	ZNF264	1	1	1	1	1	1	1	1	1	1	1	1	1	1	1	1	1	1	NA	NA	0	0	0	0	1	1	1	ZNF264	zinc finger protein 264	Nucleus	other	TRUE
ENSG00000083845.4	protein_coding	RPS5	0	0	0	0	1	1	1	1	NA	NA	0	0	0	0	1	1	1	1	NA	NA	0	1	1	1	1	NA	1	RPS5	ribosomal protein S5	Cytoplasm	other	TRUE
ENSG00000083896.8	protein_coding	YTHDC1	0	0	0	0	0	0	NA	NA	1	0	0	0	0	0	0	0	NA	NA	NA	NA	0	0	0	NA	NA	NA	0	YTHDC1	YTH domain containing 1	Cytoplasm	other	TRUE
ENSG00000083937.4	protein_coding	CHMP2B	0	0	0	0	1	1	1	1	NA	NA	0	0	0	0	0	0	0	0	1	1	0	1	0	0	1	NA	NA	CHMP2B	charged multivesicular body protein 2B	Cytoplasm	other	TRUE
ENSG00000084070.6	protein_coding	SMAP2	0	0	0	0	0	0	1	1	NA	NA	0	0	0	0	0	0	1	1	NA	NA	0	0	0	1	1	NA	NA	SMAP2	small ArfGAP2	Cytoplasm	other	TRUE
ENSG00000084072.12	protein_coding	PPIE	0	0	0	0	1	1	1	1	1	1	0	0	0	0	0	0	NA	1	NA	NA	0	1	1	1	1	1	1	PPIE	peptidylprolyl isomerase E	Nucleus	enzyme	TRUE
ENSG00000084073.4	protein_coding	ZMPSTE24	0	0	0	0	0	0	1	1	NA	NA	0	0	0	0	0	0	0	1	NA	NA	0	0	0	1	1	1	NA	ZMPSTE24	zinc metallopeptidase STE24	Nucleus	peptidase	TRUE
ENSG00000084090.9	protein_coding	STARD7	0	0	0	0	0	0	1	0	NA	NA	0	0	0	0	1	1	1	1	NA	NA	0	1	1	0	0	NA	NA	STARD7	StAR related lipid transfer domain containing 7	Other	other	TRUE
ENSG00000084092.6	protein_coding	NOA1	0	0	0	0	1	1	0	1	NA	NA	0	0	0	0	1	1	1	1	NA	NA	0	0	1	0	1	NA	NA	NOA1	nitric oxide associated 1	Cytoplasm	other	TRUE
ENSG00000084093.11	protein_coding	REST	0	0	0	0	0	1	1	1	NA	NA	0	0	0	0	1	1	1	1	NA	NA	0	0	0	1	1	NA	0	REST	RE1 silencing transcription factor	Nucleus	transcription regulator	TRUE
ENSG00000084110.6	protein_coding	HAL	0	0	0	0	1	1	1	1	NA	1	0	0	0	0	1	1	1	1	1	1	0	1	1	1	1	NA	NA	HAL	histidine ammonia-lyase	Cytoplasm	enzyme	TRUE
ENSG00000084112.9	protein_coding	SSH1	0	0	0	0	1	1	1	1	NA	NA	0	0	0	1	1	1	1	1	NA	0	0	0	0	0	1	NA	NA	SSH1	slingshot protein phosphatase 1	Cytoplasm	phosphatase	TRUE
ENSG00000084207.11	protein_coding	GSTP1	0	0	0	0	1	1	1	0	NA	NA	0	0	0	0	1	1	1	1	NA	NA	0	1	1	1	1	1	NA	GSTP1	glutathione S-transferase pi 1	Cytoplasm	enzyme	TRUE
ENSG00000084234.11	protein_coding	APLP2	0	0	0	0	0	0	1	1	1	1	0	0	0	0	0	0	1	1	1	1	0	0	1	0	1	NA	1	APLP2	amyloid beta precursor like protein 2	Cytoplasm	other	TRUE
ENSG00000084444.9	protein_coding	KIAA1467	1	1	0	1	0	0	1	1	NA	NA	0	0	0	0	1	1	NA	1	NA	NA	0	1	1	1	1	NA	NA	FAM234B	family with sequence similarity 234 member B	Other	other	FALSE
ENSG00000084463.2	protein_coding	WBP11	0	0	0	0	0	0	1	1	NA	NA	0	0	0	0	0	0	1	1	NA	NA	0	0	0	1	1	NA	NA	WBP11	WW domain binding protein 11	Nucleus	phosphatase	TRUE
ENSG00000084623.7	protein_coding	EIF3I	0	0	0	0	0	0	1	1	NA	0	0	0	0	0	0	0	0	0	NA	NA	0	0	0	0	0	NA	0	EIF3I	eukaryotic translation initiation factor 3 subunit I	Cytoplasm	translation regulator	TRUE
ENSG00000084652.11	protein_coding	TXLNA	0	0	0	0	0	0	0	1	NA	NA	0	0	0	0	1	1	0	1	NA	NA	0	0	0	1	1	NA	NA	TXLNA	taxilin alpha	Extracellular Space	cytokine	TRUE
ENSG00000084676.11	protein_coding	NCOA1	0	0	0	0	1	1	1	1	NA	NA	0	0	0	0	1	0	1	1	1	1	0	0	0	0	1	1	NA	NCOA1	nuclear receptor coactivator 1	Nucleus	transcription regulator	TRUE
ENSG00000084693.11	protein_coding	AGBL5	0	0	0	0	0	0	0	1	NA	NA	0	0	0	0	0	0	NA	0	NA	NA	0	0	0	0	0	1	NA	AGBL5	ATP/GTP binding protein-like 5	Cytoplasm	peptidase	TRUE
ENSG00000084731.9	protein_coding	KIF3C	0	0	0	0	1	0	1	0	NA	NA	0	0	0	0	1	0	0	1	NA	NA	0	0	0	1	1	NA	NA	KIF3C	kinesin family member 3C	Cytoplasm	other	TRUE
ENSG00000084733.6	protein_coding	RAB10	0	0	0	0	0	0	1	1	NA	NA	0	0	0	0	0	0	1	1	NA	NA	0	0	0	1	1	NA	0	RAB10	RAB10, member RAS oncogene family	Cytoplasm	enzyme	TRUE
ENSG00000084754.6	protein_coding	HADHA	0	0	0	0	1	1	1	0	NA	NA	0	0	0	0	1	1	1	0	1	NA	0	0	0	0	0	NA	NA	HADHA	hydroxyacyl-CoA dehydrogenase/3-ketoacyl-CoA thiolase/enoyl-CoA hydratase (trifunctional protein), alpha subunit	Cytoplasm	enzyme	TRUE
ENSG00000084764.6	protein_coding	MAPRE3	0	0	0	0	1	1	1	1	NA	NA	0	0	1	1	0	0	1	1	NA	NA	0	0	0	0	0	NA	NA	MAPRE3	microtubule associated protein RP/EB family member 3	Cytoplasm	enzyme	TRUE
ENSG00000084774.8	protein_coding	CAD	0	0	0	0	1	0	1	1	NA	NA	0	0	0	0	1	1	1	1	NA	NA	0	0	0	0	1	NA	NA	CAD	carbamoyl-phosphate synthetase 2, aspartate transcarbamylase, and dihydroorotase	Cytoplasm	enzyme	TRUE
ENSG00000085063.10	protein_coding	CD59	0	1	0	0	1	1	1	1	NA	NA	0	1	1	1	1	1	1	1	NA	NA	0	1	1	1	1	NA	0	CD59	CD59 molecule	Plasma Membrane	other	TRUE
ENSG00000085117.7	protein_coding	CD82	0	0	0	0	0	0	1	1	NA	NA	0	0	0	0	0	0	1	1	1	NA	0	0	1	1	1	1	NA	CD82	CD82 molecule	Plasma Membrane	other	TRUE
ENSG00000085231.9	protein_coding	TAF9	0	0	0	0	1	0	0	1	NA	NA	0	0	0	0	1	1	0	1	NA	NA	0	1	0	1	1	1	0	AK6	adenylate kinase 6	Nucleus	kinase	FALSE
ENSG00000085265.6	protein_coding	FCN1	0	0	0	0	1	1	1	1	NA	0	0	0	1	1	1	1	1	1	NA	NA	NA	NA	NA	NA	NA	NA	NA	FCN1	ficolin 1	Extracellular Space	other	TRUE
ENSG00000085274.10	protein_coding	MYNN	0	0	0	0	0	0	1	1	NA	NA	0	0	0	0	1	1	1	1	NA	NA	0	0	0	1	1	NA	0	MYNN	myoneurin	Nucleus	transcription regulator	TRUE
ENSG00000085365.12	processed_transcript	SCAMP1	0	0	0	0	1	1	1	1	NA	0	0	0	0	0	1	1	1	1	NA	NA	0	0	0	1	1	NA	NA	SCAMP1	secretory carrier membrane protein 1	Cytoplasm	transporter	TRUE
ENSG00000085377.9	protein_coding	PREP	0	0	0	0	0	0	0	1	NA	NA	0	0	0	0	0	0	NA	1	NA	NA	0	0	0	1	1	NA	0	PREP	prolyl endopeptidase	Cytoplasm	peptidase	TRUE
ENSG00000085382.7	protein_coding	HACE1	0	0	0	0	1	1	1	1	NA	NA	0	0	0	0	1	0	0	1	NA	NA	0	1	1	1	1	NA	NA	HACE1	HECT domain and ankyrin repeat containing E3 ubiquitin protein ligase 1	Cytoplasm	enzyme	TRUE
ENSG00000085415.11	protein_coding	SEH1L	0	0	0	0	1	1	1	1	1	NA	0	0	0	0	1	0	0	1	NA	NA	0	0	0	1	1	1	NA	SEH1L	SEH1 like nucleoporin	Cytoplasm	transporter	TRUE
ENSG00000085433.11	protein_coding	WDR47	0	0	0	0	0	1	1	1	NA	NA	0	0	0	0	0	1	1	1	NA	NA	0	0	0	0	1	NA	NA	WDR47	WD repeat domain 47	Other	other	TRUE
ENSG00000085449.10	protein_coding	WDFY1	0	0	0	0	0	0	1	1	NA	NA	0	0	0	0	1	1	1	1	1	NA	0	0	1	1	1	NA	NA	WDFY1	WD repeat and FYVE domain containing 1	Cytoplasm	other	TRUE
ENSG00000085465.11	protein_coding	OVGP1	0	0	0	0	1	1	1	1	NA	NA	NA	NA	NA	NA	NA	NA	NA	1	NA	NA	0	1	1	1	1	1	NA	OVGP1	oviductal glycoprotein 1	Extracellular Space	enzyme	TRUE
ENSG00000085491.11	protein_coding	SLC25A24	0	0	0	0	1	1	1	1	NA	0	0	0	0	0	1	1	1	1	1	NA	0	1	1	1	1	1	NA	SLC25A24	solute carrier family 25 member 24	Cytoplasm	transporter	TRUE
ENSG00000085511.15	protein_coding	MAP3K4	0	0	0	0	0	0	1	1	1	NA	0	1	1	1	0	1	0	1	NA	NA	0	0	0	0	0	NA	0	MAP3K4	mitogen-activated protein kinase kinase kinase 4	Cytoplasm	kinase	TRUE
ENSG00000085514.10	protein_coding	PILRA	0	0	0	0	1	0	0	1	NA	NA	0	0	0	0	0	0	0	0	NA	NA	0	1	1	0	0	1	NA	PILRA	paired immunoglobin like type 2 receptor alpha	Plasma Membrane	other	TRUE
ENSG00000085563.9	protein_coding	ABCB1	0	0	0	0	0	0	0	1	NA	NA	NA	NA	NA	NA	NA	NA	NA	1	NA	NA	0	0	0	0	1	1	NA	ABCB1	ATP binding cassette subfamily B member 1	Plasma Membrane	transporter	TRUE
ENSG00000085644.9	protein_coding	ZNF213	0	0	0	0	1	0	1	1	NA	NA	0	0	0	0	1	1	1	1	NA	NA	0	1	1	1	1	NA	NA	ZNF213	zinc finger protein 213	Nucleus	transcription regulator	TRUE
ENSG00000085662.8	protein_coding	AKR1B1	0	1	1	1	1	1	1	1	NA	NA	NA	NA	NA	NA	NA	NA	NA	NA	NA	NA	0	0	0	1	1	NA	NA	AKR1B1	aldo-keto reductase family 1, member B1 (aldose reductase)	Cytoplasm	enzyme	TRUE
ENSG00000085719.7	protein_coding	CPNE3	0	0	0	0	1	1	1	1	1	NA	0	0	0	0	1	0	1	1	1	NA	0	1	1	0	1	1	NA	CPNE3	copine 3	Cytoplasm	kinase	TRUE
ENSG00000085721.8	protein_coding	RRN3	0	0	0	0	0	0	1	1	NA	1	0	0	0	0	0	0	1	0	NA	NA	0	0	1	1	1	NA	NA	RRN3	RRN3 homolog, RNA polymerase I transcription factor	Nucleus	transcription regulator	TRUE
ENSG00000085733.11	protein_coding	CTTN	0	0	0	0	0	0	NA	1	NA	NA	NA	NA	NA	NA	NA	NA	NA	NA	NA	NA	0	1	0	1	1	NA	NA	CTTN	cortactin	Plasma Membrane	other	TRUE
ENSG00000085760.9	protein_coding	MTIF2	0	0	0	0	1	1	1	1	NA	0	0	0	0	0	1	1	1	1	NA	NA	0	1	1	1	1	NA	0	MTIF2	mitochondrial translational initiation factor 2	Cytoplasm	translation regulator	TRUE
ENSG00000085788.9	protein_coding	DDHD2	0	0	0	0	1	0	1	1	NA	NA	0	0	0	0	0	0	NA	1	NA	NA	0	1	1	1	1	NA	NA	DDHD2	DDHD domain containing 2	Cytoplasm	enzyme	TRUE
ENSG00000085832.12	protein_coding	EPS15	0	0	0	0	1	0	1	1	1	NA	0	0	0	0	0	0	1	1	1	NA	0	0	0	0	1	1	NA	EPS15	epidermal growth factor receptor pathway substrate 15	Cytoplasm	other	TRUE
ENSG00000085840.7	protein_coding	ORC1	0	0	1	1	0	0	NA	1	NA	NA	0	0	0	0	0	0	NA	1	NA	NA	0	0	0	0	0	NA	NA	ORC1	origin recognition complex subunit 1	Nucleus	other	TRUE
ENSG00000085871.4	protein_coding	MGST2	0	0	0	0	1	1	1	1	1	1	0	0	1	1	1	1	1	1	NA	NA	0	1	1	1	1	NA	NA	MGST2	microsomal glutathione S-transferase 2	Cytoplasm	enzyme	TRUE
ENSG00000085872.10	protein_coding	CHERP	0	0	0	0	0	0	0	1	NA	NA	0	0	0	0	1	0	1	1	NA	NA	0	0	0	0	0	NA	NA	CHERP	calcium homeostasis endoplasmic reticulum protein	Cytoplasm	other	TRUE
ENSG00000085978.17	protein_coding	ATG16L1	0	0	0	0	1	0	1	1	NA	NA	0	0	0	0	1	1	1	1	1	NA	0	1	1	1	1	NA	0	ATG16L1	autophagy related 16 like 1	Cytoplasm	enzyme	TRUE
ENSG00000085982.9	protein_coding	USP40	0	0	0	0	1	1	1	1	NA	NA	NA	NA	NA	NA	NA	NA	NA	1	NA	NA	0	1	1	1	1	NA	NA	USP40	ubiquitin specific peptidase 40	Other	peptidase	TRUE
ENSG00000085998.9	protein_coding	POMGNT1	0	0	0	0	0	1	0	0	NA	NA	0	0	0	0	0	0	NA	1	NA	NA	0	0	1	1	1	NA	NA	POMGNT1	protein O-linked mannose N-acetylglucosaminyltransferase 1 (beta 1,2-)	Cytoplasm	enzyme	TRUE
ENSG00000086015.14	protein_coding	MAST2	0	0	0	0	1	1	0	1	NA	NA	0	1	0	1	0	0	0	0	NA	NA	0	0	0	0	1	NA	NA	MAST2	microtubule associated serine/threonine kinase 2	Cytoplasm	kinase	TRUE
ENSG00000086061.11	protein_coding	DNAJA1	0	0	0	0	0	0	1	1	NA	0	0	0	0	0	0	0	0	0	NA	0	0	0	0	1	1	NA	0	DNAJA1	DnaJ heat shock protein family (Hsp40) member A1	Nucleus	other	TRUE
ENSG00000086062.8	protein_coding	B4GALT1	0	0	0	0	0	0	0	1	NA	0	0	0	0	0	0	0	1	1	NA	0	0	1	1	1	1	NA	NA	B4GALT1	beta-1,4-galactosyltransferase 1	Cytoplasm	enzyme	TRUE
ENSG00000086065.8	protein_coding	CHMP5	0	0	0	0	0	0	1	1	NA	NA	0	0	0	0	0	0	1	1	NA	NA	0	0	0	0	1	NA	NA	CHMP5	charged multivesicular body protein 5	Cytoplasm	other	TRUE
ENSG00000086102.14	protein_coding	NFX1	0	0	0	0	1	1	1	1	NA	NA	0	0	0	0	1	1	1	1	1	NA	0	1	1	1	1	NA	NA	NFX1	nuclear transcription factor, X-box binding 1	Nucleus	transcription regulator	TRUE
ENSG00000086189.5	protein_coding	DIMT1	0	0	0	0	1	1	1	1	NA	NA	0	0	0	0	0	0	NA	1	NA	NA	0	1	1	1	1	NA	NA	DIMT1	DIM1 dimethyladenosine transferase 1 homolog	Cytoplasm	enzyme	TRUE
ENSG00000086200.11	protein_coding	IPO11	0	0	0	0	0	0	0	1	1	NA	0	1	1	1	1	1	1	1	NA	NA	0	0	0	1	1	NA	NA	IPO11	importin 11	Nucleus	transporter	TRUE
ENSG00000086232.7	protein_coding	EIF2AK1	0	0	0	0	1	1	1	1	NA	NA	0	0	0	0	0	0	0	1	NA	NA	0	1	1	1	1	1	0	EIF2AK1	eukaryotic translation initiation factor 2 alpha kinase 1	Cytoplasm	kinase	TRUE
ENSG00000086288.7	protein_coding	NME8	0	0	0	0	1	1	1	1	1	NA	0	0	0	0	1	1	1	1	1	0	NA	NA	NA	1	1	NA	NA	NME8	NME/NM23 family member 8	Cytoplasm	kinase	TRUE
ENSG00000086289.7	protein_coding	EPDR1	0	0	0	0	1	1	1	1	NA	NA	NA	NA	NA	NA	NA	NA	1	1	NA	NA	NA	NA	NA	1	1	NA	NA	EPDR1	ependymin related 1	Nucleus	other	TRUE
ENSG00000086300.11	protein_coding	SNX10	0	0	0	0	0	0	1	1	NA	1	0	0	0	0	0	0	1	1	1	1	0	0	0	0	1	NA	NA	SNX10	sorting nexin 10	Cytoplasm	transporter	TRUE
ENSG00000086475.9	protein_coding	SEPHS1	0	0	1	0	1	0	0	1	1	NA	0	0	0	0	0	0	NA	1	NA	NA	0	0	0	1	1	1	NA	SEPHS1	selenophosphate synthetase 1	Other	enzyme	TRUE
ENSG00000086504.10	protein_coding	MRPL28	0	0	0	0	0	0	0	0	NA	NA	0	0	0	0	0	0	1	1	NA	NA	0	0	0	0	1	NA	NA	MRPL28	mitochondrial ribosomal protein L28	Cytoplasm	other	TRUE
ENSG00000086544.2	protein_coding	ITPKC	0	0	0	0	0	0	1	1	NA	NA	0	0	0	0	1	1	0	1	NA	NA	0	0	0	0	1	1	NA	ITPKC	inositol-trisphosphate 3-kinase C	Cytoplasm	kinase	TRUE
ENSG00000086589.7	protein_coding	RBM22	0	0	0	0	0	0	0	1	NA	0	0	0	0	0	0	0	1	1	NA	0	0	0	0	0	1	NA	NA	RBM22	RNA binding motif protein 22	Nucleus	transporter	TRUE
ENSG00000086598.5	protein_coding	TMED2	0	0	0	0	0	0	1	1	NA	NA	0	0	0	0	0	0	0	0	NA	NA	0	0	0	0	1	NA	NA	TMED2	transmembrane p24 trafficking protein 2	Cytoplasm	transporter	TRUE
ENSG00000086619.9	protein_coding	ERO1LB	0	0	0	0	1	1	1	1	NA	NA	0	0	0	0	0	0	1	1	1	NA	0	1	1	0	1	1	NA	ERO1B	endoplasmic reticulum oxidoreductase beta	Cytoplasm	enzyme	FALSE
ENSG00000086666.14	protein_coding	ZFAND6	0	0	0	0	0	0	1	1	NA	0	0	0	0	0	0	0	1	1	NA	0	0	0	0	0	1	1	NA	ZFAND6	zinc finger AN1-type containing 6	Other	other	TRUE
ENSG00000086730.12	protein_coding	LAT2	0	0	1	1	1	1	1	0	NA	0	0	0	0	0	0	0	1	1	NA	1	0	0	0	NA	1	1	NA	LAT2	linker for activation of T-cells family member 2	Plasma Membrane	other	TRUE
ENSG00000086827.4	protein_coding	ZW10	0	0	0	0	0	0	1	1	NA	NA	0	1	0	0	0	0	0	1	NA	NA	0	0	0	1	1	NA	NA	ZW10	zw10 kinetochore protein	Nucleus	other	TRUE
ENSG00000086848.9	protein_coding	ALG9	0	0	0	0	0	0	1	1	NA	NA	NA	NA	NA	NA	NA	NA	NA	0	NA	NA	0	0	0	0	0	NA	NA	ALG9	ALG9, alpha-1,2-mannosyltransferase	Cytoplasm	enzyme	TRUE
ENSG00000087008.10	protein_coding	ACOX3	0	0	0	0	1	1	1	1	NA	NA	0	0	0	0	0	1	1	1	NA	NA	0	1	1	1	1	NA	NA	ACOX3	acyl-CoA oxidase 3, pristanoyl	Cytoplasm	enzyme	TRUE
ENSG00000087053.13	protein_coding	MTMR2	0	0	0	0	1	1	0	1	NA	NA	0	0	0	0	0	1	NA	1	NA	NA	0	0	0	1	1	1	NA	MTMR2	myotubularin related protein 2	Cytoplasm	phosphatase	TRUE
ENSG00000087074.7	protein_coding	PPP1R15A	0	0	0	0	0	0	1	1	NA	NA	0	0	1	1	1	0	1	1	NA	NA	0	0	0	1	1	NA	NA	PPP1R15A	protein phosphatase 1 regulatory subunit 15A	Cytoplasm	other	TRUE
ENSG00000087077.7	protein_coding	TRIP6	0	0	0	0	1	1	1	1	NA	NA	0	0	0	0	0	0	0	0	NA	NA	0	0	1	1	1	NA	NA	TRIP6	thyroid hormone receptor interactor 6	Extracellular Space	cytokine	TRUE
ENSG00000087086.9	protein_coding	FTL	0	0	0	0	0	1	NA	NA	NA	0	0	0	0	0	0	1	NA	NA	NA	0	0	0	0	NA	1	NA	NA	FTL	ferritin, light polypeptide	Cytoplasm	enzyme	TRUE
ENSG00000087087.14	protein_coding	SRRT	0	0	0	0	0	0	0	0	NA	NA	0	0	0	0	0	0	1	1	NA	NA	0	0	0	1	0	NA	0	SRRT	serrate, RNA effector molecule	Nucleus	other	TRUE
ENSG00000087088.14	protein_coding	BAX	0	0	0	0	1	1	1	1	1	NA	0	0	0	0	1	1	1	1	1	NA	0	0	0	1	1	NA	NA	BAX	BCL2 associated X protein	Cytoplasm	transporter	TRUE
ENSG00000087095.8	protein_coding	NLK	0	0	0	0	0	0	0	1	NA	NA	0	0	0	0	0	0	1	0	NA	NA	0	0	0	0	1	1	NA	NLK	nemo-like kinase	Nucleus	kinase	TRUE
ENSG00000087111.16	protein_coding	PIGS	0	0	0	0	0	0	0	0	NA	NA	0	0	0	0	0	0	0	1	NA	NA	0	0	0	0	1	NA	NA	PIGS	phosphatidylinositol glycan anchor biosynthesis class S	Cytoplasm	enzyme	TRUE
ENSG00000087116.9	protein_coding	ADAMTS2	0	1	0	1	1	1	1	1	NA	NA	NA	NA	NA	NA	NA	NA	NA	NA	NA	NA	NA	NA	NA	NA	NA	NA	NA	ADAMTS2	ADAM metallopeptidase with thrombospondin type 1 motif 2	Extracellular Space	peptidase	TRUE
ENSG00000087152.11	protein_coding	ATXN7L3	0	0	0	0	0	0	0	0	NA	0	0	0	0	0	0	0	0	0	NA	0	0	1	1	1	0	NA	0	ATXN7L3	ataxin 7 like 3	Nucleus	transcription regulator	TRUE
ENSG00000087157.13	protein_coding	PGS1	0	0	0	0	0	0	1	1	1	NA	0	0	1	0	0	0	1	1	1	1	0	0	0	1	1	1	NA	PGS1	phosphatidylglycerophosphate synthase 1	Cytoplasm	enzyme	TRUE
ENSG00000087191.8	protein_coding	PSMC5	0	0	0	0	1	1	1	0	NA	NA	0	0	0	0	1	0	1	1	NA	NA	0	0	0	0	0	NA	NA	PSMC5	proteasome 26S subunit, ATPase 5	Nucleus	transcription regulator	TRUE
ENSG00000087206.12	protein_coding	UIMC1	0	0	0	0	1	1	1	1	1	1	0	0	0	0	1	1	0	1	1	1	0	1	1	0	1	1	1	UIMC1	ubiquitin interaction motif containing 1	Nucleus	other	TRUE
ENSG00000087237.6	protein_coding	CETP	0	1	0	1	1	1	1	1	NA	NA	0	0	0	0	0	1	NA	1	NA	NA	0	0	0	NA	1	NA	NA	CETP	cholesteryl ester transfer protein	Extracellular Space	enzyme	TRUE
ENSG00000087253.7	protein_coding	LPCAT2	0	0	0	0	1	1	1	1	1	0	0	0	0	0	1	1	1	1	1	1	0	0	0	0	1	NA	NA	LPCAT2	lysophosphatidylcholine acyltransferase 2	Cytoplasm	enzyme	TRUE
ENSG00000087263.12	protein_coding	OGFOD1	0	0	0	0	1	1	1	1	NA	NA	0	0	0	0	0	0	1	1	NA	NA	0	1	1	1	1	NA	NA	OGFOD1	2-oxoglutarate and iron dependent oxygenase domain containing 1	Other	other	TRUE
ENSG00000087266.11	protein_coding	SH3BP2	0	0	0	0	1	1	1	1	1	NA	0	0	0	0	0	0	1	1	1	NA	0	1	0	1	1	NA	NA	SH3BP2	SH3 domain binding protein 2	Cytoplasm	other	TRUE
ENSG00000087269.11	protein_coding	NOP14	0	0	0	0	0	0	1	1	NA	NA	0	0	0	0	0	0	0	1	NA	NA	0	0	0	0	1	1	0	NOP14	NOP14 nucleolar protein	Nucleus	other	TRUE
ENSG00000087274.12	protein_coding	ADD1	0	0	0	0	1	1	1	1	NA	NA	0	0	0	0	1	0	1	1	1	NA	0	0	0	1	1	NA	NA	ADD1	adducin 1	Cytoplasm	other	TRUE
ENSG00000087299.6	protein_coding	L2HGDH	0	0	0	0	0	0	1	1	NA	NA	NA	NA	NA	NA	NA	NA	NA	0	NA	NA	0	0	0	1	1	NA	NA	L2HGDH	L-2-hydroxyglutarate dehydrogenase	Cytoplasm	enzyme	TRUE
ENSG00000087301.4	protein_coding	TXNDC16	0	0	0	0	1	1	1	1	1	0	0	0	0	0	0	0	1	1	1	NA	0	0	0	1	1	NA	0	TXNDC16	thioredoxin domain containing 16	Extracellular Space	enzyme	TRUE
ENSG00000087302.4	protein_coding	C14orf166	0	0	0	0	0	1	0	1	1	NA	0	0	0	0	1	0	1	1	NA	NA	0	0	0	1	1	1	NA	C14orf166	chromosome 14 open reading frame 166	Nucleus	other	TRUE
ENSG00000087338.3	protein_coding	GMCL1	0	0	0	0	0	0	0	1	NA	NA	0	0	0	0	1	1	1	1	NA	NA	0	0	0	1	1	1	1	GMCL1	germ cell-less, spermatogenesis associated 1	Nucleus	other	TRUE
ENSG00000087365.9	protein_coding	SF3B2	0	0	0	0	1	1	1	1	NA	0	0	0	0	0	1	1	1	1	NA	NA	0	1	1	1	1	1	0	SF3B2	splicing factor 3b subunit 2	Nucleus	other	TRUE
ENSG00000087448.5	protein_coding	KLHDC5	0	0	0	0	1	1	1	1	NA	NA	0	1	0	0	1	1	NA	1	NA	NA	0	1	1	1	1	1	0	KLHL42	kelch like family member 42	Nucleus	other	FALSE
ENSG00000087460.17	protein_coding	GNAS	0	0	0	0	0	0	1	1	1	NA	0	0	0	1	1	0	0	1	1	NA	0	0	1	0	1	1	NA	GNAS	GNAS complex locus	Plasma Membrane	enzyme	TRUE
ENSG00000087470.13	protein_coding	DNM1L	0	0	0	0	1	1	1	1	1	NA	0	0	0	0	0	0	1	1	NA	NA	0	0	0	0	1	NA	NA	DNM1L	dynamin 1-like	Cytoplasm	enzyme	TRUE
ENSG00000087502.13	protein_coding	ERGIC2	0	0	0	0	1	1	1	1	NA	NA	0	1	1	1	1	1	1	1	NA	NA	0	0	0	1	1	1	NA	ERGIC2	ERGIC and golgi 2	Cytoplasm	other	TRUE
ENSG00000087586.13	protein_coding	AURKA	0	0	0	0	0	1	0	1	NA	NA	0	0	0	0	0	1	1	1	NA	NA	0	0	0	NA	1	NA	NA	AURKA	aurora kinase A	Nucleus	kinase	TRUE
ENSG00000087589.12	protein_coding	CASS4	0	1	1	1	1	1	1	1	1	NA	0	0	0	0	0	0	1	1	1	1	0	0	0	0	1	1	NA	CASS4	Cas scaffolding protein family member 4	Other	other	TRUE
ENSG00000087884.10	protein_coding	AAMDC	0	0	0	0	1	0	1	1	NA	NA	0	0	0	0	1	1	1	1	NA	NA	0	1	1	0	1	NA	NA	AAMDC	adipogenesis associated, Mth938 domain containing	Cytoplasm	other	TRUE
ENSG00000087903.8	protein_coding	RFX2	0	0	0	0	0	0	1	1	NA	NA	0	0	0	1	0	0	1	1	1	0	0	0	0	1	1	NA	NA	RFX2	regulatory factor X2	Nucleus	transcription regulator	TRUE
ENSG00000087995.11	protein_coding	METTL2A	0	0	0	0	0	0	NA	1	NA	NA	0	0	0	0	0	0	NA	NA	NA	NA	0	0	0	0	0	NA	NA	METTL2A	methyltransferase like 2A	Other	enzyme	TRUE
ENSG00000088035.9	protein_coding	ALG6	0	0	0	0	1	1	1	1	NA	NA	0	0	0	0	0	0	0	1	NA	NA	0	0	0	0	1	NA	NA	ALG6	ALG6, alpha-1,3-glucosyltransferase	Cytoplasm	enzyme	TRUE
ENSG00000088038.13	protein_coding	CNOT3	0	0	0	0	0	0	1	1	NA	NA	0	0	0	0	0	1	1	1	NA	NA	0	0	0	0	1	NA	NA	CNOT3	CCR4-NOT transcription complex subunit 3	Cytoplasm	other	TRUE
ENSG00000088053.7	protein_coding	GP6	0	0	0	0	0	0	NA	1	NA	NA	NA	NA	NA	NA	NA	NA	NA	NA	NA	NA	NA	NA	NA	0	1	NA	NA	GP6	glycoprotein VI platelet	Plasma Membrane	transmembrane receptor	TRUE
ENSG00000088179.4	protein_coding	PTPN4	0	0	0	0	0	0	0	1	NA	NA	0	0	0	0	1	1	1	1	NA	NA	0	1	1	1	1	1	1	PTPN4	protein tyrosine phosphatase, non-receptor type 4	Cytoplasm	phosphatase	TRUE
ENSG00000088205.8	protein_coding	DDX18	0	0	0	0	1	1	1	1	NA	NA	0	0	0	0	1	0	0	1	NA	NA	0	1	1	1	1	1	NA	DDX18	DEAD-box helicase 18	Nucleus	enzyme	TRUE
ENSG00000088247.11	protein_coding	KHSRP	0	0	0	0	0	0	1	0	NA	NA	0	0	0	0	0	0	1	1	NA	NA	0	0	0	0	1	NA	NA	KHSRP	KH-type splicing regulatory protein	Nucleus	enzyme	TRUE
ENSG00000088256.4	protein_coding	GNA11	0	1	0	1	1	1	1	1	NA	NA	NA	NA	NA	NA	NA	NA	NA	1	NA	NA	0	0	1	1	1	NA	NA	GNA11	G protein subunit alpha 11	Plasma Membrane	enzyme	TRUE
ENSG00000088280.13	protein_coding	ASAP3	0	0	0	0	1	1	NA	1	NA	NA	NA	NA	NA	NA	NA	NA	NA	NA	NA	NA	0	0	0	1	1	NA	NA	ASAP3	ArfGAP with SH3 domain, ankyrin repeat and PH domain 3	Plasma Membrane	other	TRUE
ENSG00000088298.7	protein_coding	EDEM2	0	0	0	0	1	1	0	0	NA	NA	0	0	0	0	1	0	1	1	1	NA	0	1	0	0	0	NA	NA	EDEM2	ER degradation enhancing alpha-mannosidase like protein 2	Cytoplasm	enzyme	TRUE
ENSG00000088305.13	protein_coding	DNMT3B	0	0	0	0	1	1	1	1	NA	NA	NA	NA	NA	NA	NA	NA	NA	1	NA	NA	0	1	1	1	1	NA	NA	DNMT3B	DNA (cytosine-5-)-methyltransferase 3 beta	Nucleus	enzyme	TRUE
ENSG00000088325.11	protein_coding	TPX2	0	0	0	0	1	1	NA	1	NA	NA	0	0	0	0	1	1	NA	1	NA	NA	0	0	0	NA	1	NA	NA	TPX2	TPX2, microtubule nucleation factor	Nucleus	other	TRUE
ENSG00000088356.4	protein_coding	PDRG1	0	0	0	0	0	0	0	1	NA	NA	0	0	0	0	0	0	0	0	NA	NA	0	0	0	0	0	NA	NA	PDRG1	p53 and DNA damage regulated 1	Cytoplasm	other	TRUE
ENSG00000088387.13	protein_coding	DOCK9	0	0	0	0	0	0	0	1	NA	NA	0	1	1	1	1	1	1	1	NA	NA	0	0	0	1	1	NA	0	DOCK9	dedicator of cytokinesis 9	Cytoplasm	other	TRUE
ENSG00000088448.9	protein_coding	ANKRD10	0	0	0	0	1	1	1	1	NA	NA	0	0	0	0	1	1	1	1	NA	NA	0	1	1	1	1	1	1	ANKRD10	ankyrin repeat domain 10	Nucleus	transcription regulator	TRUE
ENSG00000088451.6	protein_coding	TGDS	0	0	0	0	0	0	0	1	NA	NA	0	0	1	0	0	1	1	1	NA	NA	0	0	0	1	1	NA	NA	TGDS	TDP-glucose 4,6-dehydratase	Extracellular Space	enzyme	TRUE
ENSG00000088538.11	protein_coding	DOCK3	0	0	0	0	1	1	1	1	NA	NA	0	0	0	0	1	1	1	1	NA	NA	0	1	1	1	1	NA	NA	DOCK3	dedicator of cytokinesis 3	Cytoplasm	other	TRUE
ENSG00000088543.10	protein_coding	C3orf18	0	0	0	0	1	1	NA	0	NA	NA	NA	NA	NA	NA	NA	NA	NA	NA	NA	NA	0	0	0	0	1	NA	NA	C3orf18	chromosome 3 open reading frame 18	Other	other	TRUE
ENSG00000088682.9	protein_coding	COQ9	0	0	0	0	0	0	0	1	NA	NA	0	0	0	0	0	0	1	1	NA	NA	0	1	1	1	1	NA	NA	COQ9	coenzyme Q9	Cytoplasm	other	TRUE
ENSG00000088727.8	protein_coding	KIF9	0	0	0	0	0	0	0	0	NA	NA	0	0	0	0	0	0	0	1	NA	NA	0	0	0	1	0	NA	NA	KIF9	kinesin family member 9	Cytoplasm	enzyme	TRUE
ENSG00000088766.6	protein_coding	CRLS1	0	0	0	0	0	1	1	1	NA	NA	0	0	0	0	1	1	0	1	NA	NA	0	0	1	1	1	NA	1	CRLS1	cardiolipin synthase 1	Cytoplasm	enzyme	TRUE
ENSG00000088808.12	protein_coding	PPP1R13B	0	0	0	0	0	0	0	1	NA	NA	0	0	0	0	0	0	0	0	NA	NA	0	0	0	0	1	NA	NA	PPP1R13B	protein phosphatase 1 regulatory subunit 13B	Cytoplasm	phosphatase	TRUE
ENSG00000088812.13	protein_coding	ATRN	0	0	0	0	0	1	1	1	NA	0	0	0	0	0	0	0	0	1	NA	NA	0	0	0	1	1	NA	0	ATRN	attractin	Extracellular Space	other	TRUE
ENSG00000088826.12	protein_coding	SMOX	0	1	1	1	1	1	1	1	NA	NA	NA	NA	NA	NA	NA	NA	NA	1	NA	NA	NA	NA	NA	NA	1	NA	NA	SMOX	spermine oxidase	Cytoplasm	enzyme	TRUE
ENSG00000088827.8	protein_coding	SIGLEC1	0	0	0	0	0	0	0	1	NA	NA	NA	NA	NA	NA	NA	NA	NA	1	NA	NA	NA	NA	NA	NA	NA	NA	NA	SIGLEC1	sialic acid binding Ig like lectin 1	Plasma Membrane	other	TRUE
ENSG00000088832.10	protein_coding	FKBP1A	0	0	0	0	0	0	1	1	1	NA	0	0	0	0	1	1	1	1	1	NA	0	0	0	1	1	NA	NA	FKBP1A	FK506 binding protein 1A	Cytoplasm	enzyme	TRUE
ENSG00000088833.11	protein_coding	NSFL1C	0	0	0	0	1	1	1	1	1	1	0	0	0	0	1	1	1	1	1	1	0	0	0	1	1	1	NA	NSFL1C	NSFL1 cofactor	Cytoplasm	other	TRUE
ENSG00000088854.11	protein_coding	C20orf194	0	0	0	0	1	1	1	1	NA	0	0	0	0	0	1	0	NA	1	NA	NA	0	1	1	1	1	NA	NA	C20orf194	chromosome 20 open reading frame 194	Nucleus	other	TRUE
ENSG00000088876.7	protein_coding	ZNF343	0	0	0	0	0	0	1	1	NA	NA	0	0	0	0	0	0	NA	1	NA	NA	0	0	0	1	1	NA	NA	ZNF343	zinc finger protein 343	Other	other	TRUE
ENSG00000088888.13	protein_coding	MAVS	0	0	0	0	0	0	1	1	NA	NA	0	0	0	0	0	1	1	1	NA	NA	0	0	1	1	1	NA	0	MAVS	mitochondrial antiviral signaling protein	Cytoplasm	other	TRUE
ENSG00000088899.10	protein_coding	PROSAPIP1	0	0	0	0	1	1	1	1	NA	NA	NA	NA	NA	NA	NA	NA	NA	1	NA	NA	0	0	1	1	1	NA	NA	LZTS3	leucine zipper, putative tumor suppressor family member 3	Cytoplasm	other	FALSE
ENSG00000088930.6	protein_coding	XRN2	0	0	0	0	1	1	1	1	1	NA	0	0	0	0	1	0	1	1	1	0	0	0	0	0	1	NA	NA	XRN2	5'-3' exoribonuclease 2	Nucleus	enzyme	TRUE
ENSG00000088970.10	lincRNA	PLK1S1	0	1	0	1	1	1	1	1	NA	NA	0	0	0	0	1	1	1	1	NA	NA	0	0	0	0	1	NA	0	KIZ	kizuna centrosomal protein	Cytoplasm	other	FALSE
ENSG00000088986.6	protein_coding	DYNLL1	0	0	0	0	0	0	1	1	NA	0	0	0	0	0	0	0	1	1	NA	NA	0	0	0	1	1	NA	NA	DYNLL1	dynein light chain LC8-type 1	Cytoplasm	other	TRUE
ENSG00000088992.13	protein_coding	TESC	0	1	1	1	1	1	1	1	NA	0	0	0	1	1	0	0	1	1	NA	NA	NA	NA	NA	0	1	NA	NA	TESC	tescalcin	Cytoplasm	other	TRUE
ENSG00000089006.11	protein_coding	SNX5	0	0	0	0	1	1	1	1	1	NA	0	0	0	0	0	0	1	1	NA	NA	0	0	0	1	1	1	0	SNX5	sorting nexin 5	Cytoplasm	transporter	TRUE
ENSG00000089009.9	protein_coding	RPL6	0	0	0	0	0	0	0	0	NA	0	0	0	0	0	0	0	0	0	NA	NA	0	0	0	0	0	NA	NA	RPL6	ribosomal protein L6	Nucleus	other	TRUE
ENSG00000089012.10	protein_coding	SIRPG	0	0	0	0	0	0	NA	1	NA	NA	0	0	0	0	0	0	NA	1	NA	NA	0	0	0	1	1	1	1	SIRPG	signal regulatory protein gamma	Plasma Membrane	other	TRUE
ENSG00000089022.8	protein_coding	MAPKAPK5	0	0	0	0	1	0	1	1	NA	NA	0	0	0	0	0	0	0	1	NA	NA	0	1	1	1	1	NA	NA	MAPKAPK5	mitogen-activated protein kinase-activated protein kinase 5	Cytoplasm	kinase	TRUE
ENSG00000089041.11	protein_coding	P2RX7	0	0	0	0	1	1	1	1	1	1	NA	NA	NA	NA	NA	NA	NA	1	NA	NA	0	1	1	1	1	NA	NA	P2RX7	purinergic receptor P2X 7	Plasma Membrane	ion channel	TRUE
ENSG00000089048.10	protein_coding	ESF1	0	0	0	0	1	1	1	1	NA	NA	0	0	0	0	1	1	NA	1	NA	NA	0	0	0	1	1	NA	NA	ESF1	ESF1 nucleolar pre-rRNA processing protein homolog	Nucleus	other	TRUE
ENSG00000089050.10	protein_coding	RBBP9	0	0	0	0	1	1	0	0	NA	NA	0	0	0	0	1	0	NA	NA	NA	NA	0	0	0	1	1	NA	NA	RBBP9	retinoblastoma binding protein 9	Nucleus	other	TRUE
ENSG00000089053.7	protein_coding	ANAPC5	0	0	0	0	1	1	1	1	NA	NA	0	0	0	0	1	1	0	1	NA	NA	0	0	0	0	0	NA	0	ANAPC5	anaphase promoting complex subunit 5	Nucleus	other	TRUE
ENSG00000089057.10	protein_coding	SLC23A2	0	0	0	0	0	0	1	1	1	NA	0	0	0	0	0	1	1	1	NA	NA	0	0	0	1	1	NA	0	SLC23A2	solute carrier family 23 member 2	Plasma Membrane	transporter	TRUE
ENSG00000089060.7	protein_coding	SLC24A6	0	0	0	0	1	1	1	1	NA	NA	0	0	0	0	0	0	0	1	1	NA	0	0	0	0	1	1	1	SLC8B1	solute carrier family 8 member B1	Plasma Membrane	transporter	FALSE
ENSG00000089063.10	protein_coding	TMEM230	0	0	0	0	1	1	1	1	1	1	0	0	0	0	1	1	0	1	1	NA	0	1	1	1	1	1	1	TMEM230	transmembrane protein 230	Other	other	TRUE
ENSG00000089091.11	protein_coding	DZANK1	0	0	0	0	0	0	0	1	NA	NA	0	0	0	0	0	0	0	1	NA	NA	0	0	0	0	1	NA	NA	DZANK1	double zinc ribbon and ankyrin repeat domains 1	Other	other	TRUE
ENSG00000089094.11	protein_coding	KDM2B	0	1	0	0	0	0	1	1	1	NA	0	0	0	0	0	0	NA	1	NA	NA	0	0	1	0	0	NA	0	KDM2B	lysine demethylase 2B	Nucleus	enzyme	TRUE
ENSG00000089123.11	protein_coding	TASP1	0	0	0	0	0	0	0	1	1	NA	0	0	0	0	0	0	1	1	NA	NA	0	0	0	0	1	1	NA	TASP1	taspase 1	Nucleus	peptidase	TRUE
ENSG00000089127.8	protein_coding	OAS1	0	1	0	0	1	1	1	1	1	1	0	1	1	1	1	1	1	1	1	NA	0	0	0	1	1	1	NA	OAS1	2'-5'-oligoadenylate synthetase 1	Cytoplasm	enzyme	TRUE
ENSG00000089154.6	protein_coding	GCN1L1	0	0	0	0	0	1	1	1	NA	NA	0	0	0	0	0	1	0	1	NA	NA	0	1	1	1	1	NA	0	GCN1	GCN1, eIF2 alpha kinase activator homolog	Cytoplasm	translation regulator	FALSE
ENSG00000089157.11	protein_coding	RPLP0	0	0	0	0	0	0	1	1	1	1	0	0	0	0	0	0	NA	1	NA	NA	0	1	0	1	1	NA	1	RPLP0	ribosomal protein lateral stalk subunit P0	Cytoplasm	other	TRUE
ENSG00000089159.11	protein_coding	PXN	0	0	0	0	0	0	1	0	NA	NA	0	0	0	0	0	0	0	0	NA	NA	0	0	0	0	1	NA	NA	PXN	paxillin	Cytoplasm	other	TRUE
ENSG00000089169.9	protein_coding	RPH3A	0	0	0	0	1	1	1	1	NA	NA	0	1	0	1	1	1	NA	1	NA	NA	NA	NA	NA	NA	NA	NA	NA	RPH3A	rabphilin 3A	Plasma Membrane	transporter	TRUE
ENSG00000089177.13	protein_coding	KIF16B	0	0	1	1	1	1	1	1	1	NA	0	1	1	1	1	1	1	1	NA	NA	0	1	1	1	1	1	NA	KIF16B	kinesin family member 16B	Cytoplasm	enzyme	TRUE
ENSG00000089195.10	protein_coding	TRMT6	0	0	0	0	0	0	1	1	NA	NA	0	1	1	1	0	1	1	1	NA	NA	0	1	1	1	1	NA	NA	TRMT6	tRNA methyltransferase 6	Nucleus	other	TRUE
ENSG00000089220.4	protein_coding	PEBP1	0	0	0	0	0	0	1	1	NA	NA	NA	NA	NA	NA	NA	NA	NA	1	NA	NA	0	0	0	1	0	NA	NA	PEBP1	phosphatidylethanolamine binding protein 1	Cytoplasm	other	TRUE
ENSG00000089234.10	protein_coding	BRAP	0	0	0	0	0	0	0	0	NA	NA	0	0	0	0	0	0	0	1	NA	NA	0	0	0	1	1	NA	NA	BRAP	BRCA1 associated protein	Cytoplasm	enzyme	TRUE
ENSG00000089248.6	protein_coding	ERP29	0	0	0	0	0	0	0	0	NA	0	0	0	0	0	0	0	0	0	NA	NA	0	0	0	0	0	NA	0	ERP29	endoplasmic reticulum protein 29	Cytoplasm	transporter	TRUE
ENSG00000089280.14	protein_coding	FUS	0	0	0	0	0	0	1	1	NA	NA	0	0	0	0	0	0	1	1	NA	NA	0	0	0	1	0	1	0	FUS	FUS RNA binding protein	Nucleus	transcription regulator	TRUE
ENSG00000089327.9	protein_coding	FXYD5	0	0	0	0	1	1	1	1	NA	NA	0	0	1	1	0	0	1	1	NA	NA	0	0	0	1	1	NA	0	FXYD5	FXYD domain containing ion transport regulator 5	Plasma Membrane	ion channel	TRUE
ENSG00000089335.15	protein_coding	ZNF302	0	0	0	0	1	1	1	1	NA	NA	0	1	1	1	1	1	1	1	NA	NA	0	1	1	1	1	NA	0	ZNF302	zinc finger protein 302	Nucleus	other	TRUE
ENSG00000089351.9	protein_coding	GRAMD1A	0	0	0	0	1	1	1	1	1	NA	0	0	0	0	1	1	1	1	1	NA	0	1	1	1	1	1	0	GRAMD1A	GRAM domain containing 1A	Extracellular Space	other	TRUE
ENSG00000089486.11	protein_coding	CDIP1	0	0	0	0	1	1	1	1	1	NA	0	0	0	0	1	1	1	1	NA	NA	0	1	1	1	1	NA	NA	CDIP1	cell death-inducing p53 target 1	Nucleus	other	TRUE
ENSG00000089505.13	protein_coding	CMTM1	0	0	0	0	0	0	0	1	NA	NA	0	0	0	0	0	0	1	1	NA	NA	0	0	0	0	1	NA	NA	CMTM1	CKLF like MARVEL transmembrane domain containing 1	Other	other	TRUE
ENSG00000089597.11	protein_coding	GANAB	0	0	0	0	0	0	0	1	NA	NA	0	0	0	0	0	0	1	1	NA	NA	0	0	0	1	1	NA	0	GANAB	glucosidase II alpha subunit	Cytoplasm	enzyme	TRUE
ENSG00000089639.6	protein_coding	GMIP	0	0	0	0	0	0	0	0	NA	NA	0	0	0	0	0	1	1	1	NA	0	0	1	1	1	0	1	NA	GMIP	GEM interacting protein	Cytoplasm	enzyme	TRUE
ENSG00000089693.6	protein_coding	MLF2	0	0	0	0	0	0	1	1	1	NA	0	0	0	0	1	1	1	1	NA	NA	0	1	1	1	1	NA	NA	MLF2	myeloid leukemia factor 2	Nucleus	other	TRUE
ENSG00000089723.5	protein_coding	OTUB2	0	0	0	0	0	0	1	1	NA	NA	0	0	0	0	0	0	NA	1	NA	NA	0	0	0	NA	1	NA	NA	OTUB2	OTU deubiquitinase, ubiquitin aldehyde binding 2	Nucleus	enzyme	TRUE
ENSG00000089737.11	protein_coding	DDX24	0	0	0	0	0	0	1	1	NA	NA	0	1	0	0	0	0	1	1	NA	NA	0	0	0	1	1	1	NA	DDX24	DEAD-box helicase 24	Nucleus	enzyme	TRUE
ENSG00000089775.6	protein_coding	ZBTB25	0	0	0	0	0	0	1	1	NA	NA	0	0	0	0	0	0	1	1	NA	NA	0	1	0	1	1	NA	1	ZBTB25	zinc finger and BTB domain containing 25	Nucleus	transcription regulator	TRUE
ENSG00000089818.11	protein_coding	NECAP1	0	0	0	0	1	1	1	1	1	NA	0	0	0	0	1	1	1	1	1	NA	0	0	0	1	1	NA	0	NECAP1	NECAP endocytosis associated 1	Plasma Membrane	other	TRUE
ENSG00000089847.8	protein_coding	ANKRD24	0	0	0	0	1	1	NA	1	NA	NA	NA	NA	NA	NA	NA	NA	NA	1	NA	NA	0	1	1	0	1	NA	NA	ANKRD24	ankyrin repeat domain 24	Other	other	TRUE
ENSG00000089876.7	protein_coding	DHX32	0	0	0	0	1	1	1	1	NA	0	0	0	0	0	1	1	NA	1	NA	NA	0	1	1	1	1	1	NA	DHX32	DEAH-box helicase 32 (putative)	Other	enzyme	TRUE
ENSG00000089902.7	protein_coding	RCOR1	0	0	0	0	1	1	0	1	NA	NA	0	0	0	0	1	1	1	1	NA	NA	0	0	0	1	1	NA	NA	RCOR1	REST corepressor 1	Nucleus	transcription regulator	TRUE
ENSG00000089916.13	protein_coding	GPATCH2L	0	0	0	0	1	1	1	1	1	NA	0	0	0	0	1	1	1	1	NA	0	0	1	1	1	1	1	NA	GPATCH2L	G-patch domain containing 2 like	Other	other	TRUE
ENSG00000090006.13	protein_coding	LTBP4	0	0	0	0	1	1	1	1	NA	NA	0	0	0	0	1	1	1	1	NA	NA	0	1	1	1	1	NA	0	LTBP4	latent transforming growth factor beta binding protein 4	Extracellular Space	growth factor	TRUE
ENSG00000090013.5	protein_coding	BLVRB	0	0	0	0	0	0	1	1	NA	NA	0	0	0	0	1	0	0	0	1	NA	0	0	0	1	1	NA	NA	BLVRB	biliverdin reductase B	Cytoplasm	enzyme	TRUE
ENSG00000090020.6	protein_coding	SLC9A1	0	0	0	0	0	0	1	1	NA	NA	0	0	0	0	0	0	1	1	NA	NA	0	0	0	0	1	NA	NA	SLC9A1	solute carrier family 9 member A1	Plasma Membrane	ion channel	TRUE
ENSG00000090054.9	protein_coding	SPTLC1	0	0	0	0	0	0	1	1	1	NA	0	0	1	1	0	0	0	1	NA	NA	0	0	0	1	1	1	0	SPTLC1	serine palmitoyltransferase long chain base subunit 1	Cytoplasm	enzyme	TRUE
ENSG00000090060.13	protein_coding	PAPOLA	0	0	0	0	0	0	1	1	NA	NA	0	0	0	0	0	1	1	1	NA	NA	0	0	0	1	0	NA	1	PAPOLA	poly(A) polymerase alpha	Nucleus	enzyme	TRUE
ENSG00000090061.13	protein_coding	CCNK	0	0	0	0	0	0	1	1	NA	NA	0	0	0	0	0	0	1	1	NA	NA	0	0	0	1	1	NA	0	CCNK	cyclin K	Nucleus	kinase	TRUE
ENSG00000090097.15	protein_coding	PCBP4	0	0	0	0	0	0	NA	0	NA	NA	NA	NA	NA	NA	NA	NA	NA	NA	NA	NA	0	0	0	NA	1	NA	NA	PCBP4	poly(rC) binding protein 4	Nucleus	other	TRUE
ENSG00000090104.7	protein_coding	RGS1	0	0	0	0	1	1	1	1	NA	NA	0	0	0	0	1	1	1	1	NA	NA	0	0	0	0	1	NA	NA	RGS1	regulator of G-protein signaling 1	Plasma Membrane	other	TRUE
ENSG00000090238.7	protein_coding	YPEL3	0	0	0	0	1	1	NA	0	1	NA	0	0	0	0	1	1	NA	1	1	NA	0	1	1	NA	NA	1	0	YPEL3	yippee like 3	Other	other	TRUE
ENSG00000090263.11	protein_coding	MRPS33	0	0	0	0	1	1	1	1	1	NA	NA	NA	NA	NA	NA	NA	NA	1	NA	NA	0	1	0	1	1	1	0	MRPS33	mitochondrial ribosomal protein S33	Cytoplasm	other	TRUE
ENSG00000090266.7	protein_coding	NDUFB2	0	0	0	0	0	0	1	1	1	NA	0	0	0	0	0	0	NA	1	NA	NA	0	0	0	1	1	1	NA	NDUFB2	NADH:ubiquinone oxidoreductase subunit B2	Cytoplasm	enzyme	TRUE
ENSG00000090273.9	protein_coding	NUDC	0	0	0	0	0	0	0	1	NA	NA	0	0	0	0	0	0	1	1	NA	NA	0	0	0	1	1	NA	NA	NUDC	nudC nuclear distribution protein	Cytoplasm	other	TRUE
ENSG00000090316.11	protein_coding	MAEA	0	0	0	0	1	1	1	1	1	NA	0	0	0	0	1	1	1	1	1	1	0	1	1	1	1	1	1	MAEA	macrophage erythroblast attacher	Plasma Membrane	other	TRUE
ENSG00000090339.4	protein_coding	ICAM1	0	0	0	0	0	0	1	1	NA	0	0	0	1	0	0	1	1	1	NA	NA	0	0	0	1	1	NA	NA	ICAM1	intercellular adhesion molecule 1	Plasma Membrane	transmembrane receptor	TRUE
ENSG00000090372.8	protein_coding	STRN4	0	0	0	0	0	0	1	1	NA	NA	0	0	0	0	0	0	1	1	NA	0	0	0	0	0	1	NA	0	STRN4	striatin 4	Cytoplasm	other	TRUE
ENSG00000090376.4	protein_coding	IRAK3	0	0	0	0	0	0	1	1	NA	1	0	0	1	1	1	1	1	1	NA	NA	0	0	0	0	1	NA	NA	IRAK3	interleukin 1 receptor associated kinase 3	Cytoplasm	kinase	TRUE
ENSG00000090382.2	protein_coding	LYZ	0	0	0	0	1	1	1	1	NA	0	0	0	0	0	1	1	1	1	NA	NA	0	0	0	0	1	NA	NA	LYZ	lysozyme	Extracellular Space	enzyme	TRUE
ENSG00000090432.5	protein_coding	MUL1	0	0	0	0	1	1	1	1	NA	NA	0	0	0	0	0	1	0	1	NA	NA	0	1	1	1	1	NA	NA	MUL1	mitochondrial E3 ubiquitin protein ligase 1	Cytoplasm	enzyme	TRUE
ENSG00000090447.7	protein_coding	TFAP4	0	0	0	0	0	0	1	1	NA	NA	NA	NA	NA	NA	NA	NA	NA	1	NA	NA	0	0	0	1	1	1	NA	TFAP4	transcription factor AP-4 (activating enhancer binding protein 4)	Nucleus	transcription regulator	TRUE
ENSG00000090470.10	protein_coding	PDCD7	0	0	0	0	0	0	NA	0	NA	NA	0	0	0	0	0	0	NA	NA	NA	NA	0	0	0	NA	1	1	NA	PDCD7	programmed cell death 7	Nucleus	other	TRUE
ENSG00000090487.6	protein_coding	SPG21	0	0	0	0	1	1	1	1	NA	0	0	0	0	0	0	0	1	1	NA	0	0	0	1	0	0	NA	0	SPG21	spastic paraplegia 21 (autosomal recessive, Mast syndrome)	Plasma Membrane	enzyme	TRUE
ENSG00000090520.6	protein_coding	DNAJB11	0	0	0	0	0	0	1	1	NA	NA	0	0	0	0	0	0	1	1	NA	NA	0	1	1	1	1	NA	NA	DNAJB11	DnaJ heat shock protein family (Hsp40) member B11	Cytoplasm	other	TRUE
ENSG00000090554.7	protein_coding	FLT3LG	0	0	0	0	0	0	0	0	NA	NA	0	0	0	0	0	0	1	0	NA	NA	0	0	0	1	1	1	1	FLT3LG	fms related tyrosine kinase 3 ligand	Extracellular Space	cytokine	TRUE
ENSG00000090565.11	protein_coding	RAB11FIP3	0	0	0	0	1	1	1	1	NA	NA	NA	NA	NA	NA	NA	NA	NA	1	NA	NA	0	0	0	0	1	1	0	RAB11FIP3	RAB11 family interacting protein 3	Cytoplasm	other	TRUE
ENSG00000090581.5	protein_coding	GNPTG	0	0	0	0	1	0	1	1	NA	NA	0	0	0	0	0	0	1	1	1	NA	0	0	0	1	1	1	NA	GNPTG	N-acetylglucosamine-1-phosphate transferase gamma subunit	Cytoplasm	enzyme	TRUE
ENSG00000090612.16	protein_coding	ZNF268	0	0	0	0	0	0	NA	NA	NA	NA	0	0	1	1	1	0	NA	NA	NA	NA	0	1	1	NA	NA	1	NA	ZNF268	zinc finger protein 268	Nucleus	other	TRUE
ENSG00000090615.7	protein_coding	GOLGA3	0	0	0	0	1	0	1	1	NA	1	0	0	0	0	1	1	1	1	NA	NA	0	0	0	0	0	NA	0	GOLGA3	golgin A3	Cytoplasm	transporter	TRUE
ENSG00000090621.8	protein_coding	PABPC4	0	1	1	1	0	0	1	1	NA	NA	0	0	0	0	1	0	0	1	NA	NA	0	1	1	1	1	NA	NA	PABPC4	poly(A) binding protein cytoplasmic 4	Cytoplasm	translation regulator	TRUE
ENSG00000090659.13	protein_coding	CD209	0	0	0	0	1	0	0	1	NA	NA	NA	NA	NA	NA	NA	NA	NA	NA	NA	NA	NA	NA	NA	NA	NA	NA	NA	CD209	CD209 molecule	Plasma Membrane	other	TRUE
ENSG00000090661.7	protein_coding	CERS4	0	1	1	1	1	1	1	1	NA	NA	0	1	1	1	1	1	1	1	NA	NA	0	1	1	1	1	NA	NA	CERS4	ceramide synthase 4	Cytoplasm	transcription regulator	TRUE
ENSG00000090674.11	protein_coding	MCOLN1	0	1	1	1	0	1	1	1	NA	NA	0	0	0	0	0	0	1	1	NA	NA	0	0	0	0	1	NA	NA	MCOLN1	mucolipin 1	Cytoplasm	ion channel	TRUE
ENSG00000090686.11	protein_coding	USP48	0	0	0	0	1	0	1	1	1	0	0	0	0	0	0	0	1	1	NA	NA	0	0	1	1	1	NA	NA	USP48	ubiquitin specific peptidase 48	Plasma Membrane	peptidase	TRUE
ENSG00000090857.9	protein_coding	PDPR	1	0	1	1	0	0	1	0	NA	NA	1	0	1	1	0	0	0	0	NA	NA	1	0	0	0	0	1	1	PDPR	pyruvate dehydrogenase phosphatase regulatory subunit	Cytoplasm	enzyme	TRUE
ENSG00000090861.10	protein_coding	AARS	0	0	0	0	0	0	1	1	NA	NA	0	0	0	0	0	0	NA	0	NA	NA	0	0	0	1	1	NA	0	AARS	alanyl-tRNA synthetase	Cytoplasm	enzyme	TRUE
ENSG00000090863.7	protein_coding	GLG1	0	0	0	0	1	1	1	1	1	NA	0	0	0	0	1	1	1	1	NA	NA	0	0	0	1	1	NA	NA	GLG1	golgi glycoprotein 1	Cytoplasm	other	TRUE
ENSG00000090905.13	protein_coding	TNRC6A	0	0	0	0	1	1	1	1	NA	NA	0	0	0	0	1	1	1	1	NA	NA	0	1	1	1	1	1	0	TNRC6A	trinucleotide repeat containing 6A	Nucleus	other	TRUE
ENSG00000090920.9	protein_coding	FCGBP	0	1	1	1	0	0	1	1	NA	NA	NA	NA	NA	NA	NA	NA	NA	NA	NA	NA	0	1	1	1	1	NA	NA	-	-	-	-	FALSE
ENSG00000090924.9	protein_coding	PLEKHG2	0	0	0	0	0	0	1	1	NA	NA	0	0	0	0	0	0	0	1	NA	NA	0	0	0	0	0	NA	0	PLEKHG2	pleckstrin homology and RhoGEF domain containing G2	Cytoplasm	other	TRUE
ENSG00000090971.4	protein_coding	NAT14	0	0	0	0	0	0	0	0	NA	NA	0	0	0	0	0	0	NA	0	NA	NA	0	0	0	0	1	NA	NA	NAT14	N-acetyltransferase 14 (putative)	Extracellular Space	other	TRUE
ENSG00000090975.8	protein_coding	PITPNM2	0	0	0	0	0	0	0	1	NA	NA	NA	NA	NA	NA	NA	NA	NA	NA	NA	NA	0	1	0	1	1	1	0	PITPNM2	phosphatidylinositol transfer protein membrane associated 2	Cytoplasm	enzyme	TRUE
ENSG00000090989.13	protein_coding	EXOC1	0	0	0	0	1	0	0	1	NA	0	0	0	0	0	0	0	1	1	NA	0	0	0	0	1	1	NA	NA	EXOC1	exocyst complex component 1	Cytoplasm	transporter	TRUE
ENSG00000091009.6	protein_coding	RBM27	0	0	0	0	1	1	0	1	NA	0	0	0	0	0	0	0	1	1	NA	NA	0	0	0	1	0	NA	NA	RBM27	RNA binding motif protein 27	Nucleus	other	TRUE
ENSG00000091039.12	protein_coding	OSBPL8	0	1	1	1	1	1	1	1	1	NA	0	1	1	1	1	1	1	1	NA	NA	0	0	0	0	1	1	NA	OSBPL8	oxysterol binding protein like 8	Plasma Membrane	transporter	TRUE
ENSG00000091073.14	protein_coding	DTX2	0	0	0	0	1	1	1	1	NA	0	0	0	0	0	1	1	1	1	1	0	0	1	1	1	1	NA	0	DTX2	deltex 2, E3 ubiquitin ligase	Nucleus	other	TRUE
ENSG00000091106.14	protein_coding	NLRC4	0	0	0	0	1	1	1	1	1	1	0	0	0	0	0	0	0	1	NA	0	0	0	0	NA	NA	NA	NA	NLRC4	NLR family, CARD domain containing 4	Cytoplasm	other	TRUE
ENSG00000091127.8	protein_coding	PUS7	0	0	0	0	1	1	1	1	NA	NA	0	0	0	0	0	0	1	1	NA	NA	0	1	1	1	1	NA	NA	PUS7	pseudouridylate synthase 7 (putative)	Other	other	TRUE
ENSG00000091140.6	protein_coding	DLD	0	0	0	0	0	0	1	1	NA	NA	0	0	0	0	0	0	1	0	NA	NA	0	0	0	0	1	NA	NA	DLD	dihydrolipoamide dehydrogenase	Cytoplasm	enzyme	TRUE
ENSG00000091157.9	protein_coding	WDR7	0	0	0	0	1	1	1	1	1	NA	0	0	0	0	1	1	1	1	NA	NA	0	0	0	1	1	NA	0	WDR7	WD repeat domain 7	Cytoplasm	other	TRUE
ENSG00000091164.8	protein_coding	TXNL1	0	0	0	0	1	1	1	1	NA	0	0	1	0	0	0	0	0	1	NA	0	0	1	0	1	1	1	0	TXNL1	thioredoxin like 1	Cytoplasm	enzyme	TRUE
ENSG00000091262.10	protein_coding	ABCC6	0	0	0	0	1	1	1	1	1	NA	0	0	0	0	0	1	0	1	NA	NA	0	0	0	NA	NA	NA	NA	ABCC6	ATP binding cassette subfamily C member 6	Plasma Membrane	transporter	TRUE
ENSG00000091317.7	protein_coding	CMTM6	0	0	0	0	0	0	1	1	NA	NA	0	0	0	0	0	0	1	1	NA	NA	0	0	0	1	0	NA	NA	CMTM6	CKLF like MARVEL transmembrane domain containing 6	Extracellular Space	cytokine	TRUE
ENSG00000091409.10	protein_coding	ITGA6	0	0	0	0	1	1	1	1	NA	NA	0	1	1	1	1	1	1	1	NA	NA	0	0	0	1	1	1	1	ITGA6	integrin subunit alpha 6	Plasma Membrane	transmembrane receptor	TRUE
ENSG00000091436.12	protein_coding	MLTK	0	1	1	1	1	1	1	1	1	0	0	1	1	1	0	1	1	1	NA	NA	0	0	0	1	1	NA	NA	ZAK	sterile alpha motif and leucine zipper containing kinase AZK	Cytoplasm	kinase	FALSE
ENSG00000091483.6	protein_coding	FH	0	0	0	0	0	0	1	1	NA	NA	0	0	0	0	0	0	NA	1	NA	NA	0	0	0	1	1	1	NA	FH	fumarate hydratase	Cytoplasm	enzyme	TRUE
ENSG00000091490.6	protein_coding	SEL1L3	0	0	0	0	1	1	1	1	1	NA	0	0	1	1	0	0	1	1	NA	NA	0	0	0	1	1	1	NA	SEL1L3	SEL1L family member 3	Nucleus	other	TRUE
ENSG00000091527.11	protein_coding	CDV3	0	0	0	0	0	0	1	1	NA	0	0	0	0	0	1	1	1	1	NA	0	0	1	1	1	1	NA	0	CDV3	CDV3 homolog	Cytoplasm	other	TRUE
ENSG00000091536.12	protein_coding	MYO15A	0	0	0	0	1	1	0	1	NA	NA	0	0	0	0	0	0	NA	0	NA	NA	0	1	1	0	1	NA	NA	MYO15A	myosin XVA	Cytoplasm	other	TRUE
ENSG00000091542.8	protein_coding	ALKBH5	0	0	0	0	0	0	1	1	NA	NA	0	0	0	0	0	0	1	1	NA	NA	0	0	0	1	1	NA	NA	ALKBH5	alkB homolog 5, RNA demethylase	Nucleus	enzyme	TRUE
ENSG00000091592.10	protein_coding	NLRP1	0	0	0	0	0	1	1	1	1	1	0	1	1	1	1	1	1	1	NA	1	0	0	1	1	1	1	1	NLRP1	NLR family, pyrin domain containing 1	Cytoplasm	other	TRUE
ENSG00000091622.11	protein_coding	PITPNM3	0	0	0	0	1	1	1	1	NA	NA	0	0	0	0	1	1	1	1	NA	NA	0	1	1	0	1	NA	NA	PITPNM3	PITPNM family member 3	Cytoplasm	transporter	TRUE
ENSG00000091640.3	protein_coding	SPAG7	0	0	0	0	1	1	1	1	1	NA	0	0	0	0	1	1	1	1	NA	NA	0	1	1	0	0	NA	NA	SPAG7	sperm associated antigen 7	Nucleus	other	TRUE
ENSG00000091651.4	protein_coding	ORC6	0	0	0	0	0	0	NA	0	NA	NA	NA	NA	NA	NA	NA	NA	NA	NA	NA	NA	0	0	0	NA	0	NA	NA	ORC6	origin recognition complex subunit 6	Nucleus	other	TRUE
ENSG00000091732.11	protein_coding	ZC3HC1	0	0	0	0	0	0	1	0	NA	NA	0	0	0	0	0	0	NA	1	NA	NA	0	0	0	1	1	NA	NA	ZC3HC1	zinc finger C3HC-type containing 1	Nucleus	other	TRUE
ENSG00000091831.16	protein_coding	ESR1	1	1	1	1	0	0	1	1	NA	NA	NA	NA	NA	NA	NA	NA	1	1	NA	NA	1	0	1	1	1	1	NA	ESR1	estrogen receptor 1	Nucleus	ligand-dependent nuclear receptor	TRUE
ENSG00000091844.2	protein_coding	RGS17	0	0	0	0	0	0	NA	1	NA	NA	0	0	0	0	0	0	NA	1	NA	NA	0	0	0	NA	1	NA	NA	RGS17	regulator of G-protein signaling 17	Cytoplasm	other	TRUE
ENSG00000091947.5	protein_coding	TMEM101	0	0	0	0	0	1	0	1	NA	NA	0	0	0	0	1	0	0	1	NA	NA	0	0	1	1	1	NA	NA	TMEM101	transmembrane protein 101	Extracellular Space	other	TRUE
ENSG00000092010.10	protein_coding	PSME1	0	0	0	0	0	0	1	NA	NA	0	0	0	0	0	0	0	1	1	NA	0	0	0	0	0	0	NA	0	PSME1	proteasome activator subunit 1	Cytoplasm	other	TRUE
ENSG00000092020.6	protein_coding	PPP2R3C	0	0	0	0	1	1	1	1	NA	NA	0	0	0	0	1	1	1	1	1	NA	0	0	0	1	1	NA	NA	PPP2R3C	protein phosphatase 2 regulatory subunit B'', gamma	Cytoplasm	other	TRUE
ENSG00000092036.12	protein_coding	HAUS4	0	0	0	0	1	1	1	1	1	NA	0	0	0	0	1	1	1	1	1	0	0	1	1	1	1	1	1	HAUS4	HAUS augmin like complex subunit 4	Cytoplasm	other	TRUE
ENSG00000092051.11	protein_coding	JPH4	0	0	0	0	0	0	NA	NA	NA	NA	NA	NA	NA	NA	NA	NA	NA	NA	NA	NA	0	0	0	NA	NA	NA	NA	JPH4	junctophilin 4	Cytoplasm	other	TRUE
ENSG00000092067.5	protein_coding	CEBPE	0	0	0	0	0	0	NA	1	NA	NA	0	0	0	0	0	0	NA	1	NA	NA	0	0	0	NA	1	NA	NA	CEBPE	CCAAT/enhancer binding protein epsilon	Nucleus	transcription regulator	TRUE
ENSG00000092094.5	protein_coding	OSGEP	0	0	0	0	1	1	1	1	1	1	0	0	0	0	0	1	1	1	1	NA	0	1	1	1	1	1	1	OSGEP	O-sialoglycoprotein endopeptidase	Other	peptidase	TRUE
ENSG00000092098.11	protein_coding	RNF31	0	0	0	0	0	0	0	1	NA	NA	0	0	0	0	0	0	1	1	NA	NA	0	0	0	0	1	NA	NA	RNF31	ring finger protein 31	Cytoplasm	enzyme	TRUE
ENSG00000092108.15	protein_coding	SCFD1	0	0	0	0	1	1	1	1	NA	0	0	0	0	0	1	1	1	1	NA	NA	0	1	1	1	1	1	0	SCFD1	sec1 family domain containing 1	Cytoplasm	transporter	TRUE
ENSG00000092140.10	protein_coding	G2E3	0	0	0	0	0	1	0	1	NA	NA	0	0	0	0	0	0	1	1	NA	NA	0	0	0	1	1	1	0	G2E3	G2/M-phase specific E3 ubiquitin protein ligase	Cytoplasm	enzyme	TRUE
ENSG00000092148.8	protein_coding	HECTD1	0	0	0	0	0	0	0	1	NA	NA	0	0	0	0	0	0	1	1	NA	NA	0	0	0	0	1	NA	NA	HECTD1	HECT domain E3 ubiquitin protein ligase 1	Other	enzyme	TRUE
ENSG00000092199.13	protein_coding	HNRNPC	0	0	0	0	0	0	1	1	NA	1	0	0	0	0	0	0	1	1	1	1	0	0	0	1	1	NA	NA	HNRNPC	heterogeneous nuclear ribonucleoprotein C (C1/C2)	Nucleus	other	TRUE
ENSG00000092200.8	protein_coding	RPGRIP1	0	0	0	0	0	1	1	1	NA	NA	0	0	0	0	0	1	1	1	1	1	0	0	0	NA	1	NA	NA	RPGRIP1	retinitis pigmentosa GTPase regulator interacting protein 1	Extracellular Space	other	TRUE
ENSG00000092201.5	protein_coding	SUPT16H	0	0	0	0	0	0	0	1	NA	NA	0	0	0	0	0	0	0	1	NA	NA	0	0	0	0	1	1	0	SUPT16H	SPT16 homolog, facilitates chromatin remodeling subunit	Nucleus	transcription regulator	TRUE
ENSG00000092203.8	protein_coding	TOX4	0	0	0	0	0	0	1	1	NA	NA	0	0	0	0	1	1	1	1	NA	NA	0	0	0	1	1	NA	NA	TOX4	TOX high mobility group box family member 4	Nucleus	other	TRUE
ENSG00000092208.11	protein_coding	GEMIN2	0	0	0	0	1	0	1	0	1	NA	NA	NA	NA	NA	NA	NA	NA	0	NA	NA	0	0	0	1	1	NA	NA	GEMIN2	gem nuclear organelle associated protein 2	Nucleus	other	TRUE
ENSG00000092295.7	protein_coding	TGM1	0	0	0	0	0	1	0	1	NA	NA	0	0	0	0	0	0	NA	1	NA	NA	0	0	1	1	1	NA	NA	TGM1	transglutaminase 1	Plasma Membrane	enzyme	TRUE
ENSG00000092330.11	protein_coding	TINF2	0	0	0	0	0	0	NA	NA	NA	NA	0	0	0	0	0	0	NA	NA	NA	0	0	0	0	NA	NA	NA	NA	TINF2	TERF1 (TRF1)-interacting nuclear factor 2	Nucleus	other	TRUE
ENSG00000092439.8	protein_coding	TRPM7	0	0	0	0	1	1	1	1	1	0	0	0	0	0	0	0	1	1	NA	NA	0	0	0	1	1	NA	NA	TRPM7	transient receptor potential cation channel subfamily M member 7	Plasma Membrane	kinase	TRUE
ENSG00000092470.7	protein_coding	WDR76	0	0	0	0	0	0	0	1	NA	NA	0	0	0	0	0	0	NA	1	NA	NA	0	0	0	0	0	NA	NA	WDR76	WD repeat domain 76	Nucleus	other	TRUE
ENSG00000092529.18	protein_coding	CAPN3	0	1	0	1	0	0	1	1	1	NA	0	0	0	0	0	0	0	0	NA	NA	0	0	0	1	1	NA	NA	CAPN3	calpain 3	Cytoplasm	peptidase	TRUE
ENSG00000092531.5	protein_coding	SNAP23	0	0	0	0	1	1	1	1	NA	1	0	0	0	0	1	1	1	1	NA	1	0	1	0	1	0	NA	NA	SNAP23	synaptosome associated protein 23kDa	Plasma Membrane	transporter	TRUE
ENSG00000092758.11	protein_coding	COL9A3	0	0	0	0	1	1	1	1	NA	NA	0	0	0	0	1	1	1	1	NA	NA	NA	NA	NA	NA	1	NA	NA	COL9A3	collagen type IX alpha 3	Extracellular Space	other	TRUE
ENSG00000092820.13	protein_coding	EZR	0	1	0	1	1	1	0	1	1	NA	0	0	1	1	0	0	1	1	NA	NA	0	1	1	1	1	NA	0	EZR	ezrin	Plasma Membrane	other	TRUE
ENSG00000092841.13	protein_coding	MYL6	0	0	0	0	0	0	1	1	NA	NA	0	0	0	0	0	1	0	1	NA	NA	0	0	0	0	1	NA	0	MYL6	myosin light chain 6	Cytoplasm	other	TRUE
ENSG00000092847.6	protein_coding	EIF2C1	0	0	0	0	1	1	1	0	NA	NA	0	0	0	0	0	0	0	0	NA	NA	0	0	0	0	0	NA	NA	AGO1	argonaute 1, RISC catalytic component	Cytoplasm	translation regulator	FALSE
ENSG00000092853.9	protein_coding	CLSPN	0	0	0	0	0	0	NA	0	NA	NA	0	0	0	0	0	0	NA	0	NA	NA	NA	NA	NA	NA	0	NA	NA	CLSPN	claspin	Nucleus	other	TRUE
ENSG00000092871.12	protein_coding	RFFL	0	0	0	0	1	1	0	1	NA	NA	0	0	0	0	0	1	1	1	NA	NA	0	0	0	0	0	NA	NA	RFFL	ring finger and FYVE-like domain containing E3 ubiquitin protein ligase	Cytoplasm	enzyme	TRUE
ENSG00000092929.7	protein_coding	UNC13D	0	0	0	0	0	1	1	1	NA	NA	0	0	0	0	1	1	1	1	1	NA	0	0	1	1	1	1	0	UNC13D	unc-13 homolog D	Cytoplasm	other	TRUE
ENSG00000092931.7	protein_coding	MFSD11	0	0	0	0	1	1	1	1	1	NA	0	0	0	0	1	0	1	1	NA	NA	0	0	1	1	1	1	0	MFSD11	major facilitator superfamily domain containing 11	Other	other	TRUE
ENSG00000092964.11	protein_coding	DPYSL2	0	0	0	0	0	0	1	1	NA	0	0	0	0	0	0	0	NA	1	NA	NA	0	1	1	1	1	1	NA	DPYSL2	dihydropyrimidinase like 2	Cytoplasm	enzyme	TRUE
ENSG00000092978.5	protein_coding	GPATCH2	0	0	0	0	0	0	1	1	NA	0	0	0	0	0	0	0	0	1	NA	NA	0	0	0	1	1	1	0	GPATCH2	G-patch domain containing 2	Other	other	TRUE
ENSG00000093000.13	protein_coding	NUP50	0	0	1	1	1	1	1	1	1	1	0	0	1	0	1	1	1	1	1	1	0	0	0	1	1	1	1	NUP50	nucleoporin 50kDa	Nucleus	transporter	TRUE
ENSG00000093010.7	protein_coding	COMT	0	0	0	0	1	1	1	1	1	0	0	0	0	0	0	1	NA	1	NA	NA	0	1	1	1	1	NA	NA	COMT	catechol-O-methyltransferase	Cytoplasm	enzyme	TRUE
ENSG00000093072.11	protein_coding	CECR1	0	0	0	0	0	1	1	1	NA	NA	0	1	1	1	1	1	1	1	NA	NA	0	0	1	0	1	NA	0	CECR1	cat eye syndrome chromosome region, candidate 1	Extracellular Space	enzyme	TRUE
ENSG00000093134.9	protein_coding	VNN3	0	0	0	0	1	1	1	1	1	1	0	0	0	0	1	1	1	1	1	1	NA	NA	NA	NA	1	NA	NA	VNN3	vanin 3	Extracellular Space	enzyme	TRUE
ENSG00000093144.14	protein_coding	ECHDC1	0	0	1	1	1	1	1	1	1	NA	0	0	1	1	1	1	1	1	NA	1	0	0	0	1	1	NA	NA	ECHDC1	ethylmalonyl-CoA decarboxylase 1	Cytoplasm	enzyme	TRUE
ENSG00000093167.13	protein_coding	LRRFIP2	0	0	0	0	1	1	1	1	1	1	0	0	0	0	1	1	1	1	1	NA	0	0	0	0	1	1	NA	LRRFIP2	leucine rich repeat (in FLII) interacting protein 2	Extracellular Space	other	TRUE
ENSG00000093183.9	protein_coding	SEC22C	0	0	0	0	0	0	1	1	1	NA	0	0	0	0	0	0	1	1	NA	NA	0	0	0	1	1	1	1	SEC22C	SEC22 homolog C, vesicle trafficking protein	Cytoplasm	other	TRUE
ENSG00000093217.5	protein_coding	XYLB	0	0	0	0	0	0	1	1	NA	NA	NA	NA	NA	NA	NA	NA	NA	1	NA	NA	0	1	1	1	1	NA	NA	XYLB	xylulokinase homolog (H. influenzae)	Cytoplasm	kinase	TRUE
ENSG00000094880.6	protein_coding	CDC23	0	0	0	0	0	0	1	1	NA	NA	0	0	0	0	0	0	NA	1	NA	NA	0	0	0	0	1	NA	NA	CDC23	cell division cycle 23	Nucleus	enzyme	TRUE
ENSG00000094914.8	protein_coding	AAAS	0	0	0	0	0	0	0	0	NA	0	0	0	0	0	0	0	0	1	NA	NA	0	0	0	0	0	NA	0	AAAS	aladin WD repeat nucleoporin	Nucleus	other	TRUE
ENSG00000094916.8	protein_coding	CBX5	0	0	0	0	0	0	0	1	NA	NA	0	0	0	0	0	0	NA	1	NA	NA	0	0	0	0	1	NA	0	CBX5	chromobox 5	Nucleus	transcription regulator	TRUE
ENSG00000094975.8	protein_coding	SUCO	0	0	0	0	1	0	1	1	NA	NA	0	0	0	0	1	1	1	1	NA	NA	0	1	1	1	1	NA	0	SUCO	SUN domain containing ossification factor	Other	other	TRUE
ENSG00000095002.8	protein_coding	MSH2	0	0	0	0	1	1	1	1	NA	NA	0	0	0	0	1	1	1	1	NA	NA	0	0	1	0	1	NA	NA	MSH2	mutS homolog 2	Nucleus	enzyme	TRUE
ENSG00000095015.5	protein_coding	MAP3K1	0	0	0	0	0	0	1	1	NA	0	0	1	1	1	1	1	1	1	NA	NA	1	0	0	1	1	NA	NA	MAP3K1	mitogen-activated protein kinase kinase kinase 1	Cytoplasm	kinase	TRUE
ENSG00000095059.11	protein_coding	DHPS	0	0	0	0	0	0	NA	1	NA	NA	0	0	0	0	0	0	NA	0	NA	NA	0	0	0	NA	0	NA	NA	DHPS	deoxyhypusine synthase	Cytoplasm	enzyme	TRUE
ENSG00000095066.7	protein_coding	HOOK2	0	0	0	0	1	1	0	0	NA	NA	0	0	0	0	1	1	0	0	NA	NA	0	0	0	1	1	NA	NA	HOOK2	hook microtubule-tethering protein 2	Cytoplasm	other	TRUE
ENSG00000095139.7	protein_coding	ARCN1	0	0	0	0	1	1	1	1	NA	0	0	0	0	0	0	0	1	1	NA	NA	0	0	0	1	1	NA	0	ARCN1	archain 1	Cytoplasm	other	TRUE
ENSG00000095209.7	protein_coding	TMEM38B	0	0	0	0	1	1	1	1	NA	NA	0	0	0	0	1	0	1	1	NA	NA	0	0	0	0	1	NA	0	TMEM38B	transmembrane protein 38B	Nucleus	ion channel	TRUE
ENSG00000095261.8	protein_coding	PSMD5	0	0	0	0	1	1	1	1	NA	NA	1	0	0	0	1	1	1	1	NA	NA	1	0	0	0	1	NA	NA	PSMD5	proteasome 26S subunit, non-ATPase 5	Other	other	TRUE
ENSG00000095303.10	protein_coding	PTGS1	0	1	0	1	0	0	0	1	NA	0	0	1	0	1	0	1	1	1	NA	NA	0	0	0	NA	1	NA	NA	PTGS1	prostaglandin-endoperoxide synthase 1	Cytoplasm	enzyme	TRUE
ENSG00000095319.9	protein_coding	NUP188	0	0	0	0	0	0	0	0	NA	NA	0	0	0	0	0	0	NA	1	NA	NA	0	0	0	0	1	NA	NA	NUP188	nucleoporin 188kDa	Nucleus	other	TRUE
ENSG00000095321.11	protein_coding	CRAT	0	0	0	0	1	1	1	1	NA	NA	0	0	0	0	1	1	NA	1	NA	NA	0	1	1	0	0	NA	NA	CRAT	carnitine O-acetyltransferase	Cytoplasm	enzyme	TRUE
ENSG00000095370.14	protein_coding	SH2D3C	0	0	0	0	0	0	1	1	1	NA	0	0	0	0	0	0	0	1	NA	0	0	1	1	1	1	NA	NA	SH2D3C	SH2 domain containing 3C	Cytoplasm	other	TRUE
ENSG00000095380.10	protein_coding	NANS	0	0	0	0	0	0	1	1	NA	NA	0	0	0	0	0	0	0	0	NA	NA	0	0	0	1	1	NA	NA	NANS	N-acetylneuraminate synthase	Cytoplasm	enzyme	TRUE
ENSG00000095383.14	protein_coding	TBC1D2	0	0	0	0	1	1	1	1	NA	NA	0	0	0	0	1	1	1	1	1	NA	0	1	0	1	1	1	NA	TBC1D2	TBC1 domain family member 2	Cytoplasm	other	TRUE
ENSG00000095397.9	protein_coding	DFNB31	0	0	0	0	0	0	1	1	NA	NA	0	0	0	1	1	1	1	1	1	NA	1	0	0	1	1	NA	NA	DFNB31	deafness, autosomal recessive 31	Plasma Membrane	other	TRUE
ENSG00000095485.11	protein_coding	CWF19L1	0	0	0	0	1	1	1	1	1	NA	0	0	0	0	1	1	1	1	NA	NA	0	1	1	1	1	NA	0	CWF19L1	CWF19-like 1, cell cycle control (S. pombe)	Other	other	TRUE
ENSG00000095564.9	protein_coding	BTAF1	0	0	0	0	1	1	0	1	NA	1	0	0	0	0	0	0	0	1	NA	NA	0	0	0	0	0	NA	NA	BTAF1	B-TFIID TATA-box binding protein associated factor 1	Nucleus	transcription regulator	TRUE
ENSG00000095574.7	protein_coding	IKZF5	0	0	0	0	0	1	1	1	1	NA	0	0	0	0	0	0	1	1	NA	NA	0	1	1	1	1	NA	1	IKZF5	IKAROS family zinc finger 5	Nucleus	other	TRUE
ENSG00000095585.11	protein_coding	BLNK	0	0	0	0	0	0	0	1	NA	NA	NA	NA	NA	NA	NA	NA	NA	NA	NA	NA	NA	NA	NA	0	1	NA	NA	BLNK	B-cell linker	Cytoplasm	other	TRUE
ENSG00000095637.13	protein_coding	SORBS1	0	0	0	0	0	0	0	1	NA	NA	0	0	0	0	0	0	1	1	NA	NA	0	1	1	1	1	NA	NA	SORBS1	sorbin and SH3 domain containing 1	Plasma Membrane	other	TRUE
ENSG00000095787.15	protein_coding	WAC	0	0	0	0	0	0	1	1	1	1	0	0	0	0	1	0	1	1	NA	1	0	0	0	1	1	1	1	WAC	WW domain containing adaptor with coiled-coil	Nucleus	other	TRUE
ENSG00000095794.14	protein_coding	CREM	0	0	0	0	0	0	1	1	NA	NA	0	0	0	0	1	1	1	1	NA	NA	0	0	0	1	1	NA	NA	CREM	cAMP responsive element modulator	Nucleus	transcription regulator	TRUE
ENSG00000095906.11	protein_coding	NUBP2	0	0	0	0	0	0	0	1	NA	NA	0	0	0	0	0	0	1	1	NA	NA	0	0	0	0	1	1	0	NUBP2	nucleotide binding protein 2	Nucleus	other	TRUE
ENSG00000095951.12	protein_coding	HIVEP1	0	0	1	1	1	1	1	1	1	NA	0	0	0	0	0	0	1	1	NA	NA	0	0	0	0	1	NA	0	HIVEP1	human immunodeficiency virus type I enhancer binding protein 1	Nucleus	transcription regulator	TRUE
ENSG00000095970.12	protein_coding	TREM2	0	0	0	1	1	0	NA	NA	NA	NA	0	0	0	0	0	0	NA	NA	NA	NA	NA	NA	NA	NA	NA	NA	NA	TREM2	triggering receptor expressed on myeloid cells 2	Plasma Membrane	transmembrane receptor	TRUE
ENSG00000096060.9	protein_coding	FKBP5	0	0	0	0	0	0	1	1	1	NA	0	1	0	1	0	0	1	1	NA	NA	0	0	0	1	1	NA	NA	FKBP5	FK506 binding protein 5	Nucleus	enzyme	TRUE
ENSG00000096063.10	protein_coding	SRPK1	0	0	0	0	1	1	1	1	NA	NA	0	0	0	0	1	1	1	1	NA	0	0	1	1	0	1	NA	NA	SRPK1	SRSF protein kinase 1	Nucleus	kinase	TRUE
ENSG00000096070.15	protein_coding	BRPF3	0	0	0	0	0	0	0	1	1	NA	0	0	0	0	0	0	1	1	NA	NA	0	0	0	0	0	NA	NA	BRPF3	bromodomain and PHD finger containing 3	Cytoplasm	other	TRUE
ENSG00000096080.7	protein_coding	MRPS18A	0	1	0	0	1	0	1	1	NA	NA	0	0	0	0	1	0	1	1	NA	NA	0	0	0	1	1	NA	NA	MRPS18A	mitochondrial ribosomal protein S18A	Cytoplasm	other	TRUE
ENSG00000096093.9	protein_coding	EFHC1	0	1	0	1	0	1	1	1	1	NA	0	0	0	0	0	0	1	1	NA	NA	0	1	1	1	1	NA	NA	EFHC1	EF-hand domain containing 1	Cytoplasm	other	TRUE
ENSG00000096384.14	protein_coding	HSP90AB1	0	0	0	0	0	0	1	0	NA	NA	0	0	0	0	0	0	1	1	NA	NA	0	0	0	1	1	NA	1	HSP90AB1	heat shock protein 90kDa alpha family class B member 1	Cytoplasm	enzyme	TRUE
ENSG00000096401.7	protein_coding	CDC5L	0	0	0	0	0	0	1	1	NA	NA	0	0	0	0	1	1	1	1	NA	NA	0	0	0	1	1	NA	0	CDC5L	cell division cycle 5 like	Nucleus	other	TRUE
ENSG00000096433.5	protein_coding	ITPR3	0	0	0	0	1	1	1	1	NA	NA	NA	NA	NA	NA	NA	NA	NA	1	NA	NA	0	1	1	1	1	NA	1	ITPR3	inositol 1,4,5-trisphosphate receptor type 3	Cytoplasm	ion channel	TRUE
ENSG00000096654.11	protein_coding	ZNF184	0	0	0	0	0	0	0	1	NA	NA	0	0	0	0	1	1	1	1	NA	NA	0	1	1	1	1	NA	NA	ZNF184	zinc finger protein 184	Nucleus	other	TRUE
ENSG00000096717.7	protein_coding	SIRT1	0	0	0	0	1	1	1	1	NA	0	0	0	0	0	1	1	1	1	NA	0	0	0	0	0	0	NA	0	SIRT1	sirtuin 1	Nucleus	transcription regulator	TRUE
ENSG00000096746.12	protein_coding	HNRNPH3	0	0	0	0	0	0	0	1	NA	0	0	0	0	0	0	0	1	1	1	0	0	0	0	0	0	NA	0	HNRNPH3	heterogeneous nuclear ribonucleoprotein H3	Nucleus	other	TRUE
ENSG00000096872.11	protein_coding	IFT74	0	0	0	0	0	0	1	1	NA	NA	0	0	0	0	1	1	1	1	NA	NA	0	1	1	0	1	1	NA	IFT74	intraflagellar transport 74	Cytoplasm	other	TRUE
ENSG00000096968.7	protein_coding	JAK2	0	0	0	0	1	1	1	1	1	0	0	0	0	0	0	0	0	1	1	NA	0	0	0	0	1	1	NA	JAK2	Janus kinase 2	Cytoplasm	kinase	TRUE
ENSG00000096996.10	protein_coding	IL12RB1	0	0	0	0	1	1	1	1	1	0	0	0	0	0	1	1	1	1	1	0	0	1	1	1	1	1	0	IL12RB1	interleukin 12 receptor subunit beta 1	Plasma Membrane	transmembrane receptor	TRUE
ENSG00000097007.12	protein_coding	ABL1	0	0	0	0	1	1	1	1	NA	NA	0	0	0	1	0	0	1	1	NA	NA	0	0	0	1	1	NA	NA	ABL1	ABL proto-oncogene 1, non-receptor tyrosine kinase	Nucleus	kinase	TRUE
ENSG00000097021.14	protein_coding	ACOT7	0	0	0	0	1	1	1	1	NA	NA	NA	NA	NA	NA	NA	NA	NA	NA	NA	NA	0	0	0	1	1	NA	NA	ACOT7	acyl-CoA thioesterase 7	Cytoplasm	enzyme	TRUE
ENSG00000097033.9	protein_coding	SH3GLB1	0	0	0	0	0	0	0	0	NA	NA	0	1	1	1	0	1	1	1	NA	1	0	1	1	1	1	1	NA	SH3GLB1	SH3 domain containing GRB2 like endophilin B1	Cytoplasm	enzyme	TRUE
ENSG00000097046.8	protein_coding	CDC7	0	0	0	0	1	1	1	1	NA	NA	0	0	0	0	1	1	NA	1	NA	NA	0	1	1	1	1	1	NA	CDC7	cell division cycle 7	Nucleus	kinase	TRUE
ENSG00000099139.8	protein_coding	PCSK5	0	1	1	1	1	1	1	1	NA	0	0	1	1	1	1	1	1	1	NA	NA	0	0	1	1	1	NA	0	PCSK5	proprotein convertase subtilisin/kexin type 5	Extracellular Space	peptidase	TRUE
ENSG00000099194.4	protein_coding	SCD	0	1	1	1	0	0	0	1	NA	NA	0	0	0	0	1	1	NA	0	NA	NA	0	0	0	1	1	NA	NA	SCD	stearoyl-CoA desaturase (delta-9-desaturase)	Cytoplasm	enzyme	TRUE
ENSG00000099203.2	protein_coding	TMED1	0	0	0	0	1	0	NA	NA	NA	NA	0	0	0	0	0	0	NA	NA	NA	NA	0	0	0	NA	0	1	NA	TMED1	transmembrane p24 trafficking protein 1	Extracellular Space	transporter	TRUE
ENSG00000099204.13	protein_coding	ABLIM1	0	0	0	0	0	0	1	1	NA	NA	0	0	1	1	0	0	1	1	NA	NA	0	0	0	1	1	NA	0	ABLIM1	actin binding LIM protein 1	Cytoplasm	other	TRUE
ENSG00000099219.9	protein_coding	ERMP1	0	0	0	0	0	1	1	1	NA	NA	0	0	0	0	0	0	1	1	NA	NA	0	1	1	1	1	1	0	ERMP1	endoplasmic reticulum metallopeptidase 1	Cytoplasm	other	TRUE
ENSG00000099246.11	protein_coding	RAB18	0	0	0	0	1	1	1	1	NA	NA	0	0	0	0	1	0	1	1	1	NA	0	1	1	1	1	NA	0	RAB18	RAB18, member RAS oncogene family	Cytoplasm	enzyme	TRUE
ENSG00000099250.11	protein_coding	NRP1	1	1	1	1	0	1	1	1	NA	NA	NA	NA	NA	NA	NA	NA	NA	1	NA	NA	NA	NA	NA	NA	1	NA	NA	NRP1	neuropilin 1	Plasma Membrane	transmembrane receptor	TRUE
ENSG00000099251.10	pseudogene	HSD17B7P2	1	1	1	1	1	1	1	1	NA	NA	1	1	1	1	1	1	1	1	NA	NA	1	1	1	1	1	NA	NA	HSD17B7P2	hydroxysteroid (17-beta) dehydrogenase 7 pseudogene 2	Other	other	TRUE
ENSG00000099284.8	protein_coding	H2AFY2	0	0	0	0	0	1	0	1	NA	NA	NA	NA	NA	NA	NA	NA	NA	NA	NA	NA	0	0	0	1	1	1	NA	H2AFY2	H2A histone family member Y2	Nucleus	other	TRUE
ENSG00000099290.10	protein_coding	FAM21A	0	0	0	0	1	1	0	1	1	1	0	0	0	0	1	1	1	1	1	1	0	1	1	1	1	1	1	FAM21A/FAM21C	family with sequence similarity 21 member C	Cytoplasm	other	FALSE
ENSG00000099308.5	protein_coding	MAST3	0	0	0	0	1	1	1	1	NA	NA	0	0	0	0	1	1	1	1	NA	1	0	0	0	1	0	NA	NA	MAST3	microtubule associated serine/threonine kinase 3	Other	kinase	TRUE
ENSG00000099326.4	protein_coding	MZF1	0	0	0	0	1	0	0	0	NA	NA	0	0	0	0	1	1	1	1	NA	NA	0	1	0	1	1	NA	NA	MZF1	myeloid zinc finger 1	Nucleus	transcription regulator	TRUE
ENSG00000099330.4	protein_coding	OCEL1	0	0	0	0	1	1	1	1	NA	NA	0	0	0	0	1	1	1	1	NA	NA	0	1	1	1	1	NA	NA	OCEL1	occludin/ELL domain containing 1	Other	other	TRUE
ENSG00000099331.9	protein_coding	MYO9B	0	0	0	0	1	1	1	1	1	0	0	0	0	0	0	1	1	1	NA	0	0	1	1	1	1	1	0	MYO9B	myosin IXB	Cytoplasm	enzyme	TRUE
ENSG00000099337.3	protein_coding	KCNK6	0	0	0	0	0	0	1	1	NA	NA	0	0	0	0	0	0	1	1	NA	NA	0	0	0	1	1	1	NA	KCNK6	potassium two pore domain channel subfamily K member 6	Plasma Membrane	ion channel	TRUE
ENSG00000099338.16	protein_coding	CATSPERG	0	0	0	0	1	1	1	1	NA	NA	0	0	0	0	1	1	1	1	1	NA	0	1	1	1	1	NA	NA	CATSPERG	cation channel sperm associated auxiliary subunit gamma	Extracellular Space	other	TRUE
ENSG00000099341.6	protein_coding	PSMD8	0	0	0	0	0	0	1	0	NA	NA	0	0	0	0	0	0	1	0	NA	NA	0	0	0	0	0	NA	NA	PSMD8	proteasome 26S subunit, non-ATPase 8	Cytoplasm	other	TRUE
ENSG00000099364.12	protein_coding	FBXL19	0	0	0	0	0	0	0	0	NA	0	0	0	0	0	0	0	1	1	NA	NA	0	0	0	0	0	NA	0	FBXL19	F-box and leucine-rich repeat protein 19	Other	other	TRUE
ENSG00000099365.5	protein_coding	STX1B	0	0	0	0	1	1	NA	1	NA	NA	NA	NA	NA	NA	NA	NA	NA	NA	NA	NA	0	0	0	NA	1	NA	NA	STX1B	syntaxin 1B	Plasma Membrane	other	TRUE
ENSG00000099377.9	protein_coding	HSD3B7	0	0	0	0	1	1	0	1	NA	NA	0	0	0	0	0	0	NA	0	NA	NA	0	0	0	NA	1	NA	NA	HSD3B7	hydroxy-delta-5-steroid dehydrogenase, 3 beta- and steroid delta-isomerase 7	Cytoplasm	enzyme	TRUE
ENSG00000099381.12	protein_coding	SETD1A	0	0	0	0	0	0	1	1	NA	NA	0	0	0	0	0	0	0	0	NA	NA	0	0	0	0	0	NA	NA	SETD1A	SET domain containing 1A	Nucleus	ion channel	TRUE
ENSG00000099385.7	protein_coding	BCL7C	0	0	0	0	0	0	0	1	NA	NA	0	0	0	0	0	0	NA	0	NA	NA	0	0	0	1	1	1	NA	BCL7C	B-cell CLL/lymphoma 7C	Nucleus	other	TRUE
ENSG00000099622.9	protein_coding	CIRBP	0	0	0	0	0	0	1	0	NA	NA	0	0	0	0	0	0	1	0	NA	NA	0	0	0	1	0	NA	NA	CIRBP	cold inducible RNA binding protein	Nucleus	translation regulator	TRUE
ENSG00000099624.3	protein_coding	ATP5D	0	0	0	0	0	0	NA	NA	NA	NA	0	0	0	0	0	0	NA	NA	NA	NA	0	0	0	NA	NA	NA	NA	ATP5D	ATP synthase, H+ transporting, mitochondrial F1 complex, delta subunit	Cytoplasm	transporter	TRUE
ENSG00000099783.7	protein_coding	HNRNPM	0	0	0	0	0	0	1	1	NA	0	0	0	0	0	0	0	1	1	NA	NA	0	0	0	1	1	NA	0	HNRNPM	heterogeneous nuclear ribonucleoprotein M	Nucleus	other	TRUE
ENSG00000099785.6	protein_coding	2002-03-01	0	0	0	0	1	1	1	1	1	NA	0	0	0	0	0	0	1	1	1	NA	0	0	1	1	1	1	0	37316	membrane associated ring-CH-type finger 2	Cytoplasm	enzyme	TRUE
ENSG00000099795.2	protein_coding	NDUFB7	0	0	0	0	0	0	1	1	NA	NA	0	0	0	0	0	0	0	1	NA	NA	0	0	0	0	0	NA	NA	NDUFB7	NADH:ubiquinone oxidoreductase subunit B7	Cytoplasm	enzyme	TRUE
ENSG00000099797.7	protein_coding	TECR	0	0	0	0	0	0	1	1	NA	NA	0	0	0	0	0	0	1	1	NA	NA	0	0	0	1	1	NA	NA	TECR	trans-2,3-enoyl-CoA reductase	Plasma Membrane	enzyme	TRUE
ENSG00000099800.3	protein_coding	TIMM13	0	0	0	0	1	1	1	1	NA	NA	0	0	0	0	0	0	NA	1	NA	NA	0	1	1	1	1	NA	NA	TIMM13	translocase of inner mitochondrial membrane 13	Cytoplasm	transporter	TRUE
ENSG00000099804.3	protein_coding	CDC34	0	1	0	1	1	1	1	1	NA	NA	0	1	1	1	1	1	1	1	NA	NA	0	1	1	1	1	1	NA	CDC34	cell division cycle 34	Nucleus	enzyme	TRUE
ENSG00000099810.13	protein_coding	MTAP	0	0	0	0	1	1	1	1	1	NA	NA	NA	NA	NA	NA	NA	NA	1	NA	NA	0	0	0	1	1	NA	NA	MTAP	methylthioadenosine phosphorylase	Nucleus	enzyme	TRUE
ENSG00000099817.7	protein_coding	POLR2E	0	0	0	0	0	0	1	1	NA	NA	0	0	0	0	1	1	1	1	NA	NA	0	1	1	1	1	NA	NA	POLR2E	polymerase (RNA) II subunit E	Nucleus	enzyme	TRUE
ENSG00000099821.7	protein_coding	POLRMT	0	0	0	0	0	1	1	1	1	NA	0	0	0	0	1	1	NA	1	NA	NA	0	0	1	1	1	1	1	POLRMT	polymerase (RNA) mitochondrial	Cytoplasm	enzyme	TRUE
ENSG00000099834.14	protein_coding	CDHR5	0	0	0	0	0	0	NA	1	NA	NA	NA	NA	NA	NA	NA	NA	NA	NA	NA	NA	NA	NA	NA	NA	NA	NA	NA	CDHR5	cadherin related family member 5	Plasma Membrane	other	TRUE
ENSG00000099840.8	protein_coding	IZUMO4	0	0	0	0	0	0	0	1	NA	NA	0	0	0	0	0	0	1	0	NA	NA	0	0	0	0	1	1	NA	IZUMO4	IZUMO family member 4	Nucleus	other	TRUE
ENSG00000099849.10	protein_coding	RASSF7	0	0	0	0	1	1	0	1	NA	NA	0	0	0	0	0	0	0	0	NA	NA	0	0	0	0	0	NA	NA	RASSF7	Ras association domain family member 7	Other	other	TRUE
ENSG00000099860.4	protein_coding	GADD45B	0	0	0	0	0	0	1	1	NA	NA	0	0	0	0	0	1	1	1	NA	NA	0	0	0	1	1	1	NA	GADD45B	growth arrest and DNA damage inducible beta	Cytoplasm	other	TRUE
ENSG00000099875.10	protein_coding	MKNK2	0	0	0	0	0	0	0	0	NA	1	0	0	0	0	0	0	1	1	NA	1	0	0	1	1	1	1	NA	MKNK2	MAP kinase interacting serine/threonine kinase 2	Cytoplasm	kinase	TRUE
ENSG00000099889.9	protein_coding	ARVCF	0	0	0	0	1	1	1	1	NA	NA	NA	NA	NA	NA	NA	NA	NA	1	NA	NA	0	1	1	1	1	NA	NA	ARVCF	armadillo repeat gene deleted in velocardiofacial syndrome	Plasma Membrane	other	TRUE
ENSG00000099899.10	protein_coding	TRMT2A	0	0	0	0	0	0	1	1	NA	NA	0	0	0	0	0	1	0	1	NA	NA	0	0	0	1	1	NA	NA	TRMT2A	tRNA methyltransferase 2 homolog A	Other	kinase	TRUE
ENSG00000099901.12	protein_coding	RANBP1	0	0	0	0	0	0	0	1	NA	0	0	0	0	0	1	1	NA	0	NA	NA	0	0	0	1	1	NA	0	RANBP1	RAN binding protein 1	Nucleus	other	TRUE
ENSG00000099904.11	protein_coding	ZDHHC8	0	0	0	0	0	0	1	1	NA	NA	0	0	0	0	1	1	NA	1	NA	NA	0	1	1	1	1	1	NA	ZDHHC8	zinc finger DHHC-type containing 8	Cytoplasm	enzyme	TRUE
ENSG00000099910.12	protein_coding	KLHL22	0	0	0	0	0	0	0	1	NA	NA	0	0	0	0	0	0	1	1	1	NA	0	1	0	1	1	NA	NA	KLHL22	kelch like family member 22	Cytoplasm	other	TRUE
ENSG00000099917.13	protein_coding	MED15	0	0	0	0	1	1	1	1	NA	NA	0	0	0	0	1	1	1	1	NA	NA	0	0	0	0	1	1	0	MED15	mediator complex subunit 15	Nucleus	transcription regulator	TRUE
ENSG00000099940.6	protein_coding	SNAP29	0	0	0	0	1	1	1	1	NA	NA	0	0	0	0	1	1	1	1	1	NA	0	1	1	1	1	1	NA	SNAP29	synaptosome associated protein 29kDa	Cytoplasm	transporter	TRUE
ENSG00000099942.8	protein_coding	CRKL	0	0	0	0	1	1	1	0	NA	NA	0	0	0	0	0	0	0	1	NA	NA	0	0	0	0	0	NA	NA	CRKL	v-crk avian sarcoma virus CT10 oncogene homolog-like	Cytoplasm	kinase	TRUE
ENSG00000099949.14	protein_coding	LZTR1	0	0	0	0	1	1	1	1	NA	NA	0	0	0	0	1	1	0	1	NA	NA	0	0	1	0	0	1	0	LZTR1	leucine-zipper-like transcription regulator 1	Cytoplasm	transcription regulator	TRUE
ENSG00000099954.13	protein_coding	CECR2	1	1	0	1	0	0	1	1	NA	NA	NA	NA	NA	NA	NA	NA	NA	NA	NA	NA	NA	NA	NA	NA	NA	NA	NA	CECR2	cat eye syndrome chromosome region, candidate 2	Nucleus	other	TRUE
ENSG00000099956.13	protein_coding	SMARCB1	0	0	0	0	1	1	1	1	NA	0	0	0	0	0	1	1	1	1	NA	NA	0	1	1	0	1	NA	0	SMARCB1	SWI/SNF related, matrix associated, actin dependent regulator of chromatin, subfamily b, member 1	Nucleus	transcription regulator	TRUE
ENSG00000099958.10	protein_coding	DERL3	0	0	0	0	0	0	NA	1	NA	NA	0	0	0	0	0	0	NA	1	NA	NA	0	0	0	1	1	NA	NA	DERL3	derlin 3	Cytoplasm	other	TRUE
ENSG00000099968.13	protein_coding	BCL2L13	0	0	0	0	1	1	1	1	1	0	0	0	0	0	1	0	1	1	1	NA	0	0	0	1	1	1	0	BCL2L13	BCL2 like 13	Cytoplasm	other	TRUE
ENSG00000099974.7	protein_coding	DDTL	0	0	0	0	1	1	1	1	NA	NA	0	0	0	0	1	1	1	1	NA	NA	0	0	0	1	1	NA	NA	DDTL	D-dopachrome tautomerase-like	Cytoplasm	other	TRUE
ENSG00000099977.9	protein_coding	DDT	0	0	0	0	1	1	NA	1	NA	NA	0	0	0	0	1	1	NA	1	NA	NA	0	0	1	0	1	NA	NA	DDT	D-dopachrome tautomerase	Cytoplasm	enzyme	TRUE
ENSG00000099985.3	protein_coding	OSM	0	0	0	0	0	0	1	1	NA	0	0	0	0	0	0	0	1	1	1	NA	0	0	0	0	1	NA	NA	OSM	oncostatin M	Extracellular Space	cytokine	TRUE
ENSG00000099991.12	protein_coding	CABIN1	0	0	0	0	1	0	0	1	NA	NA	0	0	0	0	0	0	1	1	NA	NA	0	0	0	1	0	NA	NA	CABIN1	calcineurin binding protein 1	Nucleus	other	TRUE
ENSG00000099992.11	protein_coding	TBC1D10A	0	0	0	0	0	0	0	1	NA	NA	0	0	0	0	0	0	0	1	NA	NA	0	1	1	1	1	NA	0	TBC1D10A	TBC1 domain family member 10A	Plasma Membrane	other	TRUE
ENSG00000099994.10	protein_coding	SUSD2	0	0	0	0	0	0	NA	0	NA	NA	0	0	0	0	1	0	NA	0	NA	NA	0	1	0	1	1	NA	NA	SUSD2	sushi domain containing 2	Extracellular Space	other	TRUE
ENSG00000099995.13	protein_coding	SF3A1	0	0	0	0	0	0	0	1	NA	NA	0	0	0	0	0	0	1	1	1	NA	0	0	0	1	1	NA	NA	SF3A1	splicing factor 3a subunit 1	Nucleus	other	TRUE
ENSG00000099999.10	protein_coding	RNF215	0	0	0	0	0	0	1	1	1	NA	0	0	0	0	1	0	0	1	NA	NA	0	1	0	1	1	NA	NA	RNF215	ring finger protein 215	Other	other	TRUE
ENSG00000100003.12	protein_coding	SEC14L2	0	0	0	0	0	0	NA	1	NA	NA	NA	NA	NA	NA	NA	NA	NA	NA	NA	NA	0	0	0	1	1	NA	NA	SEC14L2	SEC14 like lipid binding 2	Cytoplasm	transporter	TRUE
ENSG00000100014.14	protein_coding	SPECC1L	0	0	0	0	1	1	1	1	1	NA	0	0	0	0	1	1	1	1	1	NA	0	0	1	1	1	1	NA	SPECC1L	sperm antigen with calponin homology and coiled-coil domains 1-like	Extracellular Space	other	TRUE
ENSG00000100023.12	protein_coding	PPIL2	0	0	0	0	1	1	1	1	1	1	0	0	0	0	1	0	1	1	1	NA	0	1	1	1	1	1	0	PPIL2	peptidylprolyl isomerase like 2	Nucleus	enzyme	TRUE
ENSG00000100024.10	protein_coding	UPB1	0	0	1	1	0	0	1	1	NA	NA	0	0	0	0	1	1	1	1	NA	NA	0	1	1	1	1	NA	NA	UPB1	ureidopropionase, beta	Cytoplasm	enzyme	TRUE
ENSG00000100027.10	protein_coding	YPEL1	0	0	0	0	0	1	0	1	NA	NA	0	0	0	0	1	1	1	1	NA	NA	0	0	0	0	1	NA	NA	YPEL1	yippee like 1	Nucleus	enzyme	TRUE
ENSG00000100028.7	protein_coding	SNRPD3	0	0	0	0	1	1	1	1	NA	NA	0	0	0	0	0	0	1	1	1	NA	0	0	0	1	1	1	NA	SNRPD3	small nuclear ribonucleoprotein D3 polypeptide	Nucleus	other	TRUE
ENSG00000100029.12	protein_coding	PES1	0	0	0	0	0	1	1	1	NA	NA	0	0	0	0	1	1	NA	1	NA	NA	0	1	1	1	1	NA	NA	PES1	pescadillo ribosomal biogenesis factor 1	Nucleus	other	TRUE
ENSG00000100030.10	protein_coding	MAPK1	0	0	0	0	0	0	1	1	NA	0	0	0	0	0	0	0	1	1	NA	0	0	0	0	1	0	NA	NA	MAPK1	mitogen-activated protein kinase 1	Cytoplasm	kinase	TRUE
ENSG00000100031.14	protein_coding	GGT1	0	1	1	1	1	1	1	1	1	0	0	1	1	1	0	1	1	1	1	NA	0	1	1	0	1	NA	NA	GGT1	gamma-glutamyltransferase 1	Plasma Membrane	enzyme	TRUE
ENSG00000100034.9	protein_coding	PPM1F	0	0	0	0	1	1	1	1	NA	NA	0	0	0	0	1	1	1	1	NA	0	0	0	0	1	1	NA	NA	PPM1F	protein phosphatase, Mg2+/Mn2+ dependent 1F	Cytoplasm	phosphatase	TRUE
ENSG00000100036.11	protein_coding	SLC35E4	0	0	0	0	0	1	1	1	NA	NA	NA	NA	NA	NA	NA	NA	NA	1	NA	NA	0	0	0	0	1	NA	NA	SLC35E4	solute carrier family 35 member E4	Other	other	TRUE
ENSG00000100038.15	protein_coding	TOP3B	0	0	0	0	1	1	1	1	NA	NA	0	0	0	0	1	1	1	1	NA	NA	0	1	1	1	1	NA	0	TOP3B	topoisomerase (DNA) III beta	Nucleus	enzyme	TRUE
ENSG00000100055.16	protein_coding	CYTH4	0	0	0	0	0	0	1	1	1	NA	0	0	0	0	0	1	1	1	1	NA	0	1	1	1	1	1	1	CYTH4	cytohesin 4	Cytoplasm	other	TRUE
ENSG00000100056.7	protein_coding	DGCR14	0	1	0	1	0	1	1	1	NA	NA	0	0	0	0	0	1	1	1	NA	NA	0	0	1	0	1	NA	0	DGCR14	DiGeorge syndrome critical region gene 14	Nucleus	other	TRUE
ENSG00000100058.7	pseudogene	CRYBB2P1	0	1	1	1	0	1	1	1	NA	NA	0	1	1	1	1	1	1	1	NA	NA	0	1	1	1	1	NA	0	CRYBB2P1	crystallin beta B2 pseudogene 1	Other	other	TRUE
ENSG00000100060.13	protein_coding	MFNG	0	0	0	0	0	0	1	1	NA	NA	0	0	0	0	1	1	1	1	NA	NA	0	0	0	0	0	NA	0	MFNG	MFNG O-fucosylpeptide 3-beta-N-acetylglucosaminyltransferase	Cytoplasm	enzyme	TRUE
ENSG00000100068.7	protein_coding	LRP5L	0	1	1	1	0	0	1	1	NA	NA	0	1	1	1	0	0	1	1	NA	NA	0	1	1	1	1	NA	NA	LRP5L	LDL receptor related protein 5 like	Other	other	TRUE
ENSG00000100075.5	protein_coding	SLC25A1	0	0	0	1	0	0	1	1	NA	NA	0	0	1	0	1	1	NA	0	NA	NA	0	0	0	1	1	1	NA	SLC25A1	solute carrier family 25 member 1	Other	transporter	TRUE
ENSG00000100077.8	protein_coding	ADRBK2	0	0	0	0	0	0	1	1	NA	0	0	0	1	1	1	1	1	1	NA	NA	0	0	0	1	1	NA	NA	ADRBK2	adrenergic, beta, receptor kinase 2	Cytoplasm	kinase	TRUE
ENSG00000100079.5	protein_coding	LGALS2	0	0	0	0	1	1	1	1	NA	0	NA	NA	NA	NA	NA	NA	NA	1	NA	NA	NA	NA	NA	NA	NA	NA	NA	LGALS2	lectin, galactoside binding soluble 2	Cytoplasm	other	TRUE
ENSG00000100083.14	protein_coding	GGA1	0	0	0	0	1	1	1	1	1	NA	0	0	0	0	1	1	1	1	NA	NA	0	1	0	1	1	NA	0	GGA1	golgi-associated, gamma adaptin ear containing, ARF binding protein 1	Cytoplasm	transporter	TRUE
ENSG00000100084.10	protein_coding	HIRA	0	0	0	0	0	0	0	0	NA	NA	0	0	0	0	0	0	1	1	NA	NA	0	0	0	0	1	NA	NA	HIRA	histone cell cycle regulator	Nucleus	transcription regulator	TRUE
ENSG00000100092.16	protein_coding	SH3BP1	0	0	0	0	1	1	1	1	1	0	0	0	0	0	1	1	1	1	NA	NA	0	0	0	0	1	1	NA	SH3BP1	SH3 domain binding protein 1	Other	other	TRUE
ENSG00000100095.14	protein_coding	SEZ6L	0	1	1	1	0	0	1	1	NA	NA	NA	NA	NA	NA	NA	NA	NA	NA	NA	NA	NA	NA	NA	NA	1	NA	NA	SEZ6L	seizure related 6 homolog like	Plasma Membrane	other	TRUE
ENSG00000100097.7	protein_coding	LGALS1	0	0	0	0	1	1	1	0	NA	0	0	0	0	0	0	0	NA	0	NA	NA	0	0	0	NA	1	NA	NA	LGALS1	lectin, galactoside binding soluble 1	Extracellular Space	other	TRUE
ENSG00000100099.16	protein_coding	HPS4	0	0	0	0	0	0	1	1	1	NA	0	0	0	0	1	1	1	1	1	NA	0	0	0	1	1	NA	1	HPS4	HPS4, biogenesis of lysosomal organelles complex 3 subunit 2	Cytoplasm	other	TRUE
ENSG00000100100.8	protein_coding	PIK3IP1	0	0	0	0	0	0	0	0	NA	NA	0	0	0	0	0	0	1	1	1	NA	0	1	1	1	1	NA	1	PIK3IP1	phosphoinositide-3-kinase interacting protein 1	Cytoplasm	other	TRUE
ENSG00000100104.7	protein_coding	SRRD	0	0	0	0	1	1	0	1	NA	NA	0	0	0	0	0	0	1	1	NA	NA	0	1	1	1	1	NA	NA	SRRD	SRR1 domain containing	Other	other	TRUE
ENSG00000100105.13	protein_coding	PATZ1	0	0	0	0	0	0	1	1	NA	NA	0	0	0	0	0	0	0	1	NA	NA	0	1	1	1	0	NA	0	PATZ1	POZ/BTB and AT hook containing zinc finger 1	Nucleus	transcription regulator	TRUE
ENSG00000100106.15	protein_coding	TRIOBP	0	0	0	0	1	1	1	1	NA	NA	0	0	0	0	1	1	1	1	NA	NA	0	1	1	1	1	NA	NA	TRIOBP	TRIO and F-actin binding protein	Nucleus	other	TRUE
ENSG00000100109.12	protein_coding	TFIP11	0	0	0	0	1	1	1	1	1	1	0	1	0	0	1	1	1	1	NA	1	0	1	1	1	1	1	1	TFIP11	tuftelin interacting protein 11	Extracellular Space	other	TRUE
ENSG00000100116.12	protein_coding	GCAT	0	0	0	0	1	1	NA	1	NA	NA	0	0	0	0	1	1	NA	1	NA	NA	0	1	1	1	1	NA	NA	GCAT	glycine C-acetyltransferase	Cytoplasm	enzyme	TRUE
ENSG00000100121.8	protein_coding	GGTLC2	0	0	0	0	0	0	NA	NA	NA	NA	0	0	0	0	0	0	NA	NA	NA	NA	0	0	0	NA	NA	NA	NA	GGTLC2	gamma-glutamyltransferase light chain 2	Plasma Membrane	enzyme	TRUE
ENSG00000100124.7	protein_coding	ANKRD54	0	0	0	0	1	1	1	1	NA	NA	0	1	0	0	1	1	NA	0	NA	NA	0	0	1	1	0	NA	NA	ANKRD54	ankyrin repeat domain 54	Nucleus	transcription regulator	TRUE
ENSG00000100129.11	protein_coding	EIF3L	0	0	0	0	0	0	0	0	NA	NA	0	0	0	0	0	0	1	0	1	NA	0	0	0	0	1	NA	1	EIF3L	eukaryotic translation initiation factor 3 subunit L	Cytoplasm	other	TRUE
ENSG00000100138.9	protein_coding	NHP2L1	0	0	0	0	0	0	1	1	NA	0	0	0	0	0	0	0	0	1	NA	NA	0	0	0	0	1	1	0	SNU13	SNU13 homolog, small nuclear ribonucleoprotein (U4/U6.U5)	Nucleus	other	FALSE
ENSG00000100139.9	protein_coding	MICALL1	0	0	0	0	0	0	0	0	1	NA	0	0	1	1	1	0	1	1	NA	NA	0	0	0	0	0	NA	NA	MICALL1	MICAL like 1	Cytoplasm	other	TRUE
ENSG00000100142.8	protein_coding	POLR2F	0	0	0	0	0	0	1	0	NA	NA	0	0	0	0	0	0	1	1	NA	NA	0	0	0	0	0	NA	NA	POLR2F	polymerase (RNA) II subunit F	Nucleus	enzyme	TRUE
ENSG00000100147.9	protein_coding	CCDC134	0	0	0	0	1	1	1	1	NA	NA	0	0	0	0	1	1	1	1	NA	NA	0	1	1	1	1	NA	NA	CCDC134	coiled-coil domain containing 134	Other	other	TRUE
ENSG00000100150.11	protein_coding	DEPDC5	0	0	0	0	1	0	0	1	1	NA	0	0	0	1	0	0	1	1	NA	NA	0	0	0	1	1	1	0	DEPDC5	DEP domain containing 5	Cytoplasm	other	TRUE
ENSG00000100151.11	protein_coding	PICK1	0	0	0	0	1	1	1	1	1	NA	0	0	0	0	1	1	1	1	NA	NA	0	0	0	0	1	NA	0	PICK1	protein interacting with PRKCA 1	Cytoplasm	enzyme	TRUE
ENSG00000100154.10	protein_coding	TTC28	0	1	0	0	1	1	1	1	NA	NA	NA	NA	NA	NA	NA	NA	NA	1	NA	NA	0	1	1	1	1	NA	NA	TTC28	tetratricopeptide repeat domain 28	Cytoplasm	other	TRUE
ENSG00000100181.16	lincRNA	TPTEP1	0	1	1	1	1	1	1	1	NA	NA	0	1	1	1	1	1	1	1	NA	NA	0	0	0	0	1	NA	NA	TPTEP1	transmembrane phosphatase with tensin homology pseudogene 1	Other	other	TRUE
ENSG00000100197.16	protein_coding	CYP2D6	0	0	0	0	1	1	NA	NA	NA	NA	0	0	0	0	1	1	NA	1	NA	NA	0	1	1	NA	0	NA	NA	CYP2D6	cytochrome P450 family 2 subfamily D member 6	Cytoplasm	enzyme	TRUE
ENSG00000100201.14	protein_coding	DDX17	0	0	0	0	1	1	1	1	NA	NA	0	0	0	0	1	1	1	1	NA	NA	0	1	1	1	1	NA	0	DDX17	DEAD-box helicase 17	Nucleus	enzyme	TRUE
ENSG00000100206.5	protein_coding	DMC1	0	0	0	0	0	0	NA	NA	NA	NA	NA	NA	NA	NA	NA	NA	NA	NA	NA	NA	0	0	1	NA	NA	NA	NA	DMC1	DNA meiotic recombinase 1	Nucleus	enzyme	TRUE
ENSG00000100207.14	protein_coding	TCF20	0	0	0	0	0	0	0	1	NA	NA	0	0	0	0	1	0	1	1	NA	NA	0	0	0	1	1	NA	NA	TCF20	transcription factor 20 (AR1)	Nucleus	transcription regulator	TRUE
ENSG00000100209.5	protein_coding	HSCB	0	0	0	0	0	0	0	0	NA	NA	0	0	0	0	0	0	NA	1	NA	NA	0	0	0	0	0	NA	NA	HSCB	HscB mitochondrial iron-sulfur cluster co-chaperone	Cytoplasm	other	TRUE
ENSG00000100211.6	protein_coding	CBY1	0	0	0	0	1	1	1	1	NA	NA	0	0	0	0	0	0	0	0	NA	NA	0	0	0	1	1	NA	NA	CBY1	chibby homolog 1 (Drosophila)	Cytoplasm	other	TRUE
ENSG00000100216.4	protein_coding	TOMM22	0	0	0	0	1	0	1	1	NA	NA	0	0	0	0	1	0	0	0	NA	NA	0	0	0	1	0	NA	NA	TOMM22	translocase of outer mitochondrial membrane 22	Cytoplasm	transporter	TRUE
ENSG00000100219.12	protein_coding	XBP1	0	0	1	1	0	1	1	1	1	NA	0	0	0	0	0	0	NA	0	NA	NA	0	1	1	1	1	NA	NA	XBP1	X-box binding protein 1	Nucleus	transcription regulator	TRUE
ENSG00000100220.7	protein_coding	C22orf28	0	0	0	0	0	0	1	0	NA	NA	0	0	0	0	0	0	1	1	NA	NA	0	0	0	0	0	NA	NA	RTCB	RNA 2',3'-cyclic phosphate and 5'-OH ligase	Cytoplasm	enzyme	FALSE
ENSG00000100221.6	protein_coding	JOSD1	0	0	0	0	0	0	0	0	NA	NA	0	0	0	0	0	0	1	1	NA	NA	0	0	0	1	1	NA	NA	JOSD1	Josephin domain containing 1	Other	other	TRUE
ENSG00000100225.13	protein_coding	FBXO7	0	0	0	0	1	1	1	1	1	NA	0	0	0	1	1	1	1	1	NA	NA	0	1	1	1	1	1	0	FBXO7	F-box protein 7	Cytoplasm	enzyme	TRUE
ENSG00000100226.11	protein_coding	GTPBP1	0	0	0	0	0	0	0	1	NA	NA	0	0	0	0	0	0	1	1	1	NA	0	0	0	0	1	NA	NA	GTPBP1	GTP binding protein 1	Cytoplasm	enzyme	TRUE
ENSG00000100227.13	protein_coding	POLDIP3	0	0	0	0	0	0	1	1	NA	0	0	0	0	0	1	1	1	1	1	NA	0	0	1	1	1	NA	0	POLDIP3	polymerase (DNA) delta interacting protein 3	Nucleus	other	TRUE
ENSG00000100228.8	protein_coding	RAB36	0	0	0	0	1	0	0	1	NA	NA	0	0	0	0	0	0	1	1	NA	NA	0	1	0	1	1	NA	NA	RAB36	RAB36, member RAS oncogene family	Cytoplasm	enzyme	TRUE
ENSG00000100239.10	protein_coding	PPP6R2	0	0	0	0	1	1	1	1	1	NA	0	0	0	0	1	0	1	1	NA	NA	0	1	1	1	1	1	1	PPP6R2	protein phosphatase 6 regulatory subunit 2	Cytoplasm	other	TRUE
ENSG00000100241.15	protein_coding	SBF1	0	0	0	0	0	0	1	1	NA	0	0	0	0	0	1	1	1	1	NA	0	0	0	0	0	1	NA	0	SBF1	SET binding factor 1	Plasma Membrane	phosphatase	TRUE
ENSG00000100242.11	protein_coding	SUN2	0	0	0	0	1	1	1	1	NA	NA	0	0	0	0	1	1	1	1	NA	NA	0	1	1	0	1	1	0	SUN2	Sad1 and UNC84 domain containing 2	Nucleus	other	TRUE
ENSG00000100243.16	protein_coding	CYB5R3	0	0	0	0	1	0	1	1	1	NA	0	0	0	0	1	1	1	1	1	NA	0	0	0	1	1	NA	NA	CYB5R3	cytochrome b5 reductase 3	Cytoplasm	enzyme	TRUE
ENSG00000100246.7	protein_coding	DNAL4	0	0	0	0	0	0	1	1	NA	NA	0	0	0	0	1	0	1	0	NA	NA	0	0	0	1	1	NA	NA	DNAL4	dynein axonemal light chain 4	Cytoplasm	enzyme	TRUE
ENSG00000100258.12	protein_coding	LMF2	0	0	0	0	1	0	1	1	1	NA	0	0	0	0	0	0	1	1	NA	NA	0	0	1	1	1	1	0	LMF2	lipase maturation factor 2	Other	other	TRUE
ENSG00000100263.9	protein_coding	RHBDD3	0	0	0	0	0	0	0	1	NA	NA	0	0	0	0	0	0	NA	1	NA	NA	0	0	0	0	0	NA	NA	RHBDD3	rhomboid domain containing 3	Other	other	TRUE
ENSG00000100266.12	protein_coding	PACSIN2	0	0	0	0	1	1	1	1	1	NA	0	0	0	0	1	1	1	1	1	0	0	1	1	1	1	1	1	PACSIN2	protein kinase C and casein kinase substrate in neurons 2	Cytoplasm	transporter	TRUE
ENSG00000100271.12	protein_coding	TTLL1	0	0	0	0	0	0	1	1	NA	NA	0	0	0	0	1	1	NA	1	NA	NA	0	1	1	1	1	1	NA	TTLL1	tubulin tyrosine ligase like 1	Extracellular Space	enzyme	TRUE
ENSG00000100280.12	protein_coding	AP1B1	0	0	0	0	1	1	1	1	1	1	0	0	0	0	0	0	0	1	1	NA	0	0	0	1	0	NA	0	AP1B1	adaptor related protein complex 1 beta 1 subunit	Cytoplasm	transporter	TRUE
ENSG00000100281.9	protein_coding	HMGXB4	0	0	0	0	0	0	1	1	NA	NA	0	0	0	0	1	1	1	1	NA	NA	0	0	0	0	1	NA	0	HMGXB4	HMG-box containing 4	Nucleus	other	TRUE
ENSG00000100284.15	protein_coding	TOM1	0	0	0	0	1	1	1	1	NA	0	0	0	0	0	1	1	1	1	1	NA	0	0	0	1	1	1	NA	TOM1	target of myb1 membrane trafficking protein	Cytoplasm	transporter	TRUE
ENSG00000100285.9	protein_coding	NEFH	0	1	0	1	0	0	1	1	NA	NA	NA	NA	NA	NA	NA	NA	NA	NA	NA	NA	NA	NA	NA	NA	1	NA	NA	NEFH	neurofilament, heavy polypeptide	Cytoplasm	other	TRUE
ENSG00000100288.15	protein_coding	CHKB	0	0	0	0	0	0	1	1	1	NA	0	0	0	0	0	1	1	1	NA	NA	0	0	0	1	1	1	NA	CHKB	choline kinase beta	Cytoplasm	kinase	TRUE
ENSG00000100290.2	protein_coding	BIK	0	0	0	0	0	0	NA	1	NA	NA	0	0	1	1	0	0	1	1	NA	NA	0	0	1	1	1	NA	NA	BIK	BCL2 interacting killer	Cytoplasm	other	TRUE
ENSG00000100292.12	protein_coding	HMOX1	0	0	0	0	0	0	1	1	NA	NA	0	0	1	1	1	1	1	1	NA	NA	NA	NA	NA	NA	NA	NA	NA	HMOX1	heme oxygenase 1	Cytoplasm	enzyme	TRUE
ENSG00000100294.7	protein_coding	MCAT	0	0	0	0	0	1	1	1	NA	NA	0	0	0	0	1	1	1	1	NA	NA	0	0	1	1	1	NA	NA	MCAT	malonyl-CoA-acyl carrier protein transacylase	Cytoplasm	enzyme	TRUE
ENSG00000100296.9	protein_coding	THOC5	0	0	0	0	0	0	1	1	1	NA	0	0	0	1	0	0	1	1	1	1	0	0	1	1	1	1	NA	THOC5	THO complex 5	Cytoplasm	other	TRUE
ENSG00000100297.9	protein_coding	MCM5	0	0	0	0	1	1	1	1	1	NA	0	0	0	1	1	1	1	1	1	NA	0	0	0	1	1	NA	NA	MCM5	minichromosome maintenance complex component 5	Nucleus	enzyme	TRUE
ENSG00000100299.12	protein_coding	ARSA	0	1	0	0	1	1	1	1	1	NA	0	0	0	0	1	1	1	1	NA	NA	0	1	1	1	1	NA	NA	ARSA	arylsulfatase A	Cytoplasm	enzyme	TRUE
ENSG00000100300.13	protein_coding	TSPO	0	0	0	0	1	1	1	1	NA	0	0	0	0	0	0	0	1	1	NA	NA	0	1	1	1	1	NA	NA	TSPO	translocator protein	Cytoplasm	transmembrane receptor	TRUE
ENSG00000100304.12	protein_coding	TTLL12	0	0	0	0	1	1	1	1	NA	NA	0	0	0	0	1	1	1	1	NA	NA	0	1	1	1	1	NA	NA	TTLL12	tubulin tyrosine ligase like 12	Other	other	TRUE
ENSG00000100307.8	protein_coding	CBX7	0	0	0	0	0	0	0	1	NA	NA	0	0	0	0	0	0	1	1	1	NA	0	0	0	1	1	1	0	CBX7	chromobox 7	Nucleus	other	TRUE
ENSG00000100314.3	protein_coding	CABP7	0	0	0	0	0	0	NA	1	NA	NA	NA	NA	NA	NA	NA	NA	NA	NA	NA	NA	NA	NA	NA	NA	1	NA	NA	CABP7	calcium binding protein 7	Cytoplasm	other	TRUE
ENSG00000100316.11	protein_coding	RPL3	0	0	0	0	0	0	1	1	NA	NA	0	0	1	1	0	0	1	1	NA	NA	0	0	0	1	0	NA	0	RPL3	ribosomal protein L3	Nucleus	other	TRUE
ENSG00000100319.11	protein_coding	ZMAT5	0	0	0	0	0	0	1	1	NA	NA	0	0	0	0	0	0	1	1	NA	NA	0	0	0	0	1	NA	NA	ZMAT5	zinc finger matrin-type 5	Nucleus	other	TRUE
ENSG00000100321.10	protein_coding	SYNGR1	0	0	0	0	1	1	1	1	NA	NA	NA	NA	NA	NA	NA	NA	NA	1	NA	NA	0	1	1	1	1	NA	NA	SYNGR1	synaptogyrin 1	Plasma Membrane	transporter	TRUE
ENSG00000100324.9	protein_coding	TAB1	0	0	0	0	0	0	1	1	NA	NA	0	0	1	1	0	0	NA	1	NA	NA	0	1	1	1	1	1	NA	TAB1	TGF-beta activated kinase 1/MAP3K7 binding protein 1	Cytoplasm	enzyme	TRUE
ENSG00000100325.10	protein_coding	ASCC2	0	0	0	0	1	1	1	1	1	NA	0	0	0	0	0	0	1	1	NA	NA	0	0	0	1	1	1	NA	ASCC2	activating signal cointegrator 1 complex subunit 2	Nucleus	other	TRUE
ENSG00000100330.11	protein_coding	MTMR3	0	0	0	0	0	0	1	1	NA	NA	0	0	0	0	0	0	1	1	1	1	0	0	0	0	1	1	NA	MTMR3	myotubularin related protein 3	Cytoplasm	phosphatase	TRUE
ENSG00000100335.8	protein_coding	SMCR7L	0	0	0	0	0	0	1	1	NA	0	0	0	0	0	0	0	1	1	NA	NA	0	0	0	1	1	1	0	MIEF1	mitochondrial elongation factor 1	Cytoplasm	other	FALSE
ENSG00000100336.13	protein_coding	APOL4	0	1	0	1	0	1	1	1	NA	NA	0	0	0	1	1	1	0	1	NA	NA	NA	NA	NA	NA	1	NA	NA	APOL4	apolipoprotein L4	Extracellular Space	other	TRUE
ENSG00000100342.16	protein_coding	APOL1	0	0	0	0	0	0	1	1	NA	NA	0	1	0	1	0	0	1	1	1	1	0	0	1	1	1	NA	NA	APOL1	apolipoprotein L1	Extracellular Space	transporter	TRUE
ENSG00000100345.16	protein_coding	MYH9	0	0	0	0	0	0	1	1	NA	NA	0	0	0	0	1	1	1	1	NA	NA	0	0	0	1	1	NA	NA	MYH9	myosin, heavy chain 9, non-muscle	Cytoplasm	enzyme	TRUE
ENSG00000100346.13	protein_coding	CACNA1I	0	0	0	0	0	0	NA	1	NA	NA	NA	NA	NA	NA	NA	NA	NA	0	NA	NA	0	0	0	1	1	1	NA	CACNA1I	calcium voltage-gated channel subunit alpha1 I	Plasma Membrane	ion channel	TRUE
ENSG00000100347.10	protein_coding	SAMM50	0	0	0	0	1	1	1	1	NA	NA	0	0	0	0	0	1	0	1	NA	NA	0	0	1	1	1	NA	NA	SAMM50	SAMM50 sorting and assembly machinery component	Cytoplasm	other	TRUE
ENSG00000100348.5	protein_coding	TXN2	0	0	0	0	0	0	1	1	1	0	0	0	0	0	0	0	1	1	NA	NA	0	0	1	0	1	NA	NA	TXN2	thioredoxin 2	Cytoplasm	enzyme	TRUE
ENSG00000100350.10	protein_coding	FOXRED2	0	0	0	0	1	1	1	1	NA	NA	NA	NA	NA	NA	NA	NA	NA	1	NA	NA	0	1	1	1	1	NA	NA	FOXRED2	FAD dependent oxidoreductase domain containing 2	Cytoplasm	other	TRUE
ENSG00000100351.12	protein_coding	GRAP2	0	0	0	0	0	0	0	1	NA	NA	NA	NA	NA	NA	NA	NA	NA	0	NA	NA	0	0	1	1	1	NA	0	GRAP2	GRB2-related adaptor protein 2	Cytoplasm	other	TRUE
ENSG00000100353.13	protein_coding	EIF3D	0	0	0	0	0	1	1	1	NA	NA	0	0	0	0	1	1	1	1	NA	NA	0	0	0	0	1	NA	NA	EIF3D	eukaryotic translation initiation factor 3 subunit D	Cytoplasm	other	TRUE
ENSG00000100354.15	protein_coding	TNRC6B	0	0	0	0	0	0	1	1	NA	NA	0	0	0	0	0	0	1	1	NA	NA	0	0	0	1	1	NA	0	TNRC6B	trinucleotide repeat containing 6B	Other	other	TRUE
ENSG00000100359.15	protein_coding	SGSM3	0	0	0	0	0	0	1	1	NA	NA	0	0	0	0	1	1	1	1	NA	NA	0	1	1	1	1	1	0	SGSM3	small G protein signaling modulator 3	Plasma Membrane	other	TRUE
ENSG00000100360.10	protein_coding	IFT27	0	0	0	0	1	1	1	1	1	NA	0	0	0	0	1	0	1	1	NA	NA	0	1	0	1	1	1	NA	IFT27	intraflagellar transport 27	Extracellular Space	enzyme	TRUE
ENSG00000100364.13	protein_coding	KIAA0930	0	0	0	0	0	0	1	1	NA	NA	0	1	0	1	1	1	1	1	NA	NA	0	0	1	1	1	NA	NA	KIAA0930	KIAA0930	Other	other	TRUE
ENSG00000100365.10	protein_coding	NCF4	0	0	0	0	1	1	1	1	NA	NA	0	0	0	0	0	0	1	1	NA	1	0	1	1	1	1	NA	NA	NCF4	neutrophil cytosolic factor 4	Cytoplasm	enzyme	TRUE
ENSG00000100368.9	protein_coding	CSF2RB	0	0	0	0	1	1	1	1	NA	NA	0	0	0	0	0	0	1	1	NA	0	0	0	0	0	1	NA	NA	CSF2RB	colony stimulating factor 2 receptor beta common subunit	Plasma Membrane	transmembrane receptor	TRUE
ENSG00000100372.10	protein_coding	SLC25A17	0	0	0	0	1	0	1	1	NA	NA	0	0	0	0	1	1	0	0	NA	NA	0	1	0	1	1	NA	0	SLC25A17	solute carrier family 25 member 17	Cytoplasm	transporter	TRUE
ENSG00000100373.5	protein_coding	UPK3A	1	0	0	1	1	1	1	1	1	NA	0	1	1	1	1	1	NA	1	NA	NA	NA	NA	NA	NA	NA	NA	NA	UPK3A	uroplakin 3A	Cytoplasm	other	TRUE
ENSG00000100376.7	protein_coding	FAM118A	0	0	0	0	1	1	1	1	1	1	0	1	0	1	1	1	1	1	1	NA	0	1	1	1	1	1	1	FAM118A	family with sequence similarity 118 member A	Other	other	TRUE
ENSG00000100379.13	protein_coding	KCTD17	0	0	0	0	0	0	0	1	NA	NA	NA	NA	NA	NA	NA	NA	NA	NA	NA	NA	0	0	0	1	1	NA	NA	KCTD17	potassium channel tetramerization domain containing 17	Other	other	TRUE
ENSG00000100380.8	protein_coding	ST13	0	0	0	0	0	0	1	1	NA	NA	0	0	0	0	0	0	1	1	NA	NA	0	0	0	0	1	NA	0	ST13	suppression of tumorigenicity 13 (colon carcinoma) (Hsp70 interacting protein)	Cytoplasm	other	TRUE
ENSG00000100385.9	protein_coding	IL2RB	0	0	0	0	0	0	NA	1	NA	NA	0	0	0	0	0	0	NA	1	NA	NA	1	0	0	1	1	NA	NA	IL2RB	interleukin 2 receptor subunit beta	Plasma Membrane	transmembrane receptor	TRUE
ENSG00000100387.8	protein_coding	RBX1	0	0	0	0	0	0	1	1	NA	NA	0	0	0	0	0	0	1	1	NA	NA	0	0	0	0	0	NA	0	RBX1	ring-box 1	Cytoplasm	enzyme	TRUE
ENSG00000100393.9	protein_coding	EP300	0	0	0	0	0	0	0	1	NA	NA	0	0	0	0	0	0	1	1	NA	NA	0	0	0	1	1	NA	NA	EP300	E1A binding protein p300	Nucleus	transcription regulator	TRUE
ENSG00000100395.10	protein_coding	L3MBTL2	0	0	0	0	0	0	1	1	NA	NA	0	0	0	0	0	0	0	0	NA	NA	0	0	0	1	1	NA	NA	L3MBTL2	L3MBTL2 polycomb repressive complex 1 subunit	Nucleus	transcription regulator	TRUE
ENSG00000100401.15	protein_coding	RANGAP1	0	0	0	0	1	0	1	0	1	NA	0	0	0	0	1	1	1	1	NA	NA	0	1	0	1	1	NA	NA	RANGAP1	Ran GTPase activating protein 1	Nucleus	other	TRUE
ENSG00000100403.10	protein_coding	ZC3H7B	0	0	0	0	0	0	0	0	NA	NA	0	0	0	0	1	0	NA	1	NA	NA	0	0	0	0	0	NA	0	ZC3H7B	zinc finger CCCH-type containing 7B	Nucleus	other	TRUE
ENSG00000100410.3	protein_coding	PHF5A	0	0	0	0	0	0	1	0	NA	NA	0	0	0	0	0	0	1	1	1	NA	0	0	0	1	0	NA	NA	PHF5A	PHD finger protein 5A	Nucleus	transcription regulator	TRUE
ENSG00000100412.11	protein_coding	ACO2	0	0	0	0	0	0	1	1	1	NA	0	0	0	0	0	0	1	1	1	NA	0	0	0	1	1	1	NA	ACO2	aconitase 2	Cytoplasm	enzyme	TRUE
ENSG00000100413.12	protein_coding	POLR3H	0	0	0	0	1	1	0	0	NA	NA	0	0	0	0	1	1	NA	1	NA	NA	0	1	0	1	1	NA	NA	POLR3H	polymerase (RNA) III subunit H	Nucleus	enzyme	TRUE
ENSG00000100416.8	protein_coding	TRMU	0	0	0	0	1	1	1	1	NA	NA	0	0	0	0	1	1	1	1	NA	NA	0	1	0	1	1	NA	NA	TRMU	tRNA 5-methylaminomethyl-2-thiouridylate methyltransferase	Cytoplasm	enzyme	TRUE
ENSG00000100417.7	protein_coding	PMM1	0	0	0	0	1	1	NA	1	NA	NA	0	0	0	0	0	1	0	0	NA	NA	0	0	0	0	0	NA	NA	PMM1	phosphomannomutase 1	Cytoplasm	enzyme	TRUE
ENSG00000100418.7	protein_coding	DESI1	0	0	0	0	1	1	1	1	NA	0	0	0	0	0	1	1	1	1	NA	NA	0	1	1	0	0	NA	0	DESI1	desumoylating isopeptidase 1	Other	other	TRUE
ENSG00000100422.9	protein_coding	CERK	0	0	0	0	1	1	1	1	NA	NA	0	0	0	0	1	1	1	1	1	NA	0	1	1	1	1	NA	NA	CERK	ceramide kinase	Plasma Membrane	kinase	TRUE
ENSG00000100425.14	protein_coding	BRD1	0	0	0	0	0	0	1	1	1	0	0	0	0	0	1	1	1	1	NA	NA	0	0	0	1	1	NA	0	BRD1	bromodomain containing 1	Nucleus	other	TRUE
ENSG00000100426.5	protein_coding	ZBED4	0	0	0	0	1	1	1	1	NA	NA	0	0	0	0	1	1	1	1	NA	NA	0	0	0	1	1	NA	NA	ZBED4	zinc finger BED-type containing 4	Nucleus	other	TRUE
ENSG00000100427.11	protein_coding	MLC1	0	1	0	1	1	1	1	1	1	NA	0	0	0	0	0	0	NA	1	NA	NA	0	0	0	0	1	NA	NA	MLC1	megalencephalic leukoencephalopathy with subcortical cysts 1	Plasma Membrane	transporter	TRUE
ENSG00000100429.13	protein_coding	HDAC10	0	0	0	0	0	0	1	1	NA	0	0	0	0	0	0	0	1	1	NA	NA	0	0	0	1	1	NA	NA	HDAC10	histone deacetylase 10	Nucleus	transcription regulator	TRUE
ENSG00000100439.6	protein_coding	ABHD4	0	0	0	0	0	0	1	1	NA	NA	0	0	0	0	0	0	1	1	NA	0	0	1	1	1	1	NA	NA	ABHD4	abhydrolase domain containing 4	Cytoplasm	peptidase	TRUE
ENSG00000100441.5	protein_coding	KHNYN	0	0	0	0	1	1	1	1	NA	1	0	0	0	0	1	1	1	1	1	1	0	1	1	1	1	1	NA	KHNYN	KH and NYN domain containing	Other	other	TRUE
ENSG00000100442.6	protein_coding	FKBP3	0	0	0	0	1	0	0	1	NA	NA	0	0	0	0	0	0	NA	0	NA	NA	0	0	0	0	1	NA	NA	FKBP3	FK506 binding protein 3	Nucleus	enzyme	TRUE
ENSG00000100445.12	protein_coding	SDR39U1	0	0	0	0	0	0	1	1	1	NA	0	0	0	0	0	1	1	1	NA	NA	0	1	1	1	1	1	0	SDR39U1	short chain dehydrogenase/reductase family 39U member 1	Nucleus	other	TRUE
ENSG00000100450.7	protein_coding	GZMH	0	0	1	0	0	0	NA	0	NA	NA	NA	NA	NA	NA	NA	NA	NA	NA	NA	NA	1	0	0	NA	1	NA	NA	GZMH	granzyme H	Cytoplasm	peptidase	TRUE
ENSG00000100453.8	protein_coding	GZMB	0	0	1	0	0	0	1	1	NA	NA	0	0	0	0	0	0	1	1	NA	NA	NA	NA	NA	0	1	NA	NA	GZMB	granzyme B	Cytoplasm	peptidase	TRUE
ENSG00000100461.13	protein_coding	RBM23	0	0	0	0	1	1	1	1	1	1	0	0	0	0	0	0	1	1	1	1	0	1	1	1	1	1	1	RBM23	RNA binding motif protein 23	Nucleus	other	TRUE
ENSG00000100462.11	protein_coding	PRMT5	0	0	0	0	0	0	1	1	NA	NA	0	0	0	0	1	1	1	1	NA	1	0	0	0	0	1	NA	NA	PRMT5	protein arginine methyltransferase 5	Cytoplasm	enzyme	TRUE
ENSG00000100473.11	protein_coding	COCH	0	1	0	0	1	1	NA	1	NA	NA	0	0	1	1	1	1	NA	1	NA	NA	0	1	1	NA	1	NA	NA	COCH	cochlin	Extracellular Space	other	TRUE
ENSG00000100478.10	protein_coding	AP4S1	0	0	0	0	0	1	1	1	NA	NA	0	0	0	0	0	0	1	1	NA	NA	0	1	1	1	1	1	NA	AP4S1	adaptor related protein complex 4 sigma 1 subunit	Cytoplasm	transporter	TRUE
ENSG00000100479.7	protein_coding	POLE2	0	0	0	0	0	0	1	1	NA	NA	0	0	0	0	0	0	0	1	NA	NA	0	0	0	0	1	NA	NA	POLE2	polymerase (DNA) epsilon 2, accessory subunit	Nucleus	enzyme	TRUE
ENSG00000100483.9	protein_coding	METTL21D	0	0	0	0	1	1	1	1	NA	NA	0	0	0	0	1	1	1	1	NA	0	0	1	1	1	1	NA	NA	VCPKMT	valosin containing protein lysine methyltransferase	Other	enzyme	FALSE
ENSG00000100485.7	protein_coding	SOS2	0	0	0	0	1	0	0	1	1	NA	0	0	0	0	1	1	1	1	NA	1	0	1	1	0	1	1	NA	SOS2	SOS Ras/Rho guanine nucleotide exchange factor 2	Cytoplasm	other	TRUE
ENSG00000100490.5	protein_coding	CDKL1	0	0	0	0	0	0	1	1	NA	NA	0	0	0	0	0	0	0	1	NA	NA	0	0	0	0	1	NA	NA	CDKL1	cyclin dependent kinase like 1	Nucleus	kinase	TRUE
ENSG00000100503.17	protein_coding	NIN	0	0	0	0	1	1	1	1	1	NA	0	0	0	0	0	0	1	1	1	NA	0	0	0	0	1	1	1	NIN	ninein	Cytoplasm	other	TRUE
ENSG00000100504.11	protein_coding	PYGL	0	0	0	0	0	0	1	1	NA	NA	0	0	0	0	0	1	1	1	1	1	0	0	0	NA	1	NA	NA	PYGL	phosphorylase, glycogen, liver	Cytoplasm	enzyme	TRUE
ENSG00000100519.6	protein_coding	PSMC6	0	0	0	0	0	0	1	1	1	NA	0	0	1	0	1	1	1	1	NA	NA	0	0	0	1	1	1	0	PSMC6	proteasome 26S subunit, ATPase 6	Nucleus	peptidase	TRUE
ENSG00000100522.4	protein_coding	GNPNAT1	0	0	0	0	0	0	1	1	NA	NA	0	0	0	0	0	1	NA	1	NA	NA	0	0	0	0	1	1	NA	GNPNAT1	glucosamine-phosphate N-acetyltransferase 1	Cytoplasm	enzyme	TRUE
ENSG00000100523.10	protein_coding	DDHD1	0	0	0	0	1	1	0	1	NA	1	0	1	1	1	0	0	1	1	NA	NA	0	1	1	1	1	NA	0	DDHD1	DDHD domain containing 1	Extracellular Space	enzyme	TRUE
ENSG00000100526.14	protein_coding	CDKN3	0	0	0	0	0	1	NA	1	NA	NA	0	0	0	0	0	1	NA	0	NA	NA	0	0	0	0	1	NA	NA	CDKN3	cyclin-dependent kinase inhibitor 3	Cytoplasm	phosphatase	TRUE
ENSG00000100528.7	protein_coding	CNIH	0	0	0	0	0	0	0	1	NA	0	0	0	0	0	0	0	0	0	1	NA	0	0	0	1	0	NA	0	CNIH1	cornichon family AMPA receptor auxiliary protein 1	Plasma Membrane	other	FALSE
ENSG00000100532.7	protein_coding	CGRRF1	0	0	0	0	0	0	1	1	NA	NA	0	0	0	0	0	0	1	1	NA	NA	0	0	0	1	1	NA	0	CGRRF1	cell growth regulator with ring finger domain 1	Nucleus	other	TRUE
ENSG00000100554.7	protein_coding	ATP6V1D	0	0	0	0	1	1	0	1	NA	NA	0	0	0	0	0	0	1	1	NA	0	0	0	0	1	0	NA	NA	ATP6V1D	ATPase H+ transporting V1 subunit D	Cytoplasm	transporter	TRUE
ENSG00000100564.4	protein_coding	PIGH	0	0	0	0	0	0	1	1	NA	NA	0	0	0	0	0	1	1	1	NA	NA	0	0	0	1	1	NA	0	PIGH	phosphatidylinositol glycan anchor biosynthesis class H	Cytoplasm	enzyme	TRUE
ENSG00000100567.8	protein_coding	PSMA3	0	0	0	0	0	0	1	1	NA	0	0	0	0	0	0	0	1	0	NA	NA	0	0	0	1	1	1	0	PSMA3	proteasome subunit alpha 3	Cytoplasm	peptidase	TRUE
ENSG00000100568.6	protein_coding	VTI1B	0	0	0	0	0	0	0	1	1	0	0	0	0	0	0	1	0	1	NA	0	0	1	1	1	1	NA	0	VTI1B	vesicle transport through interaction with t-SNAREs 1B	Plasma Membrane	transporter	TRUE
ENSG00000100575.8	protein_coding	TIMM9	0	0	0	0	0	0	1	1	NA	NA	0	0	0	0	0	0	NA	1	NA	NA	0	1	0	1	1	NA	NA	TIMM9	translocase of inner mitochondrial membrane 9	Cytoplasm	transporter	TRUE
ENSG00000100577.14	protein_coding	GSTZ1	0	0	0	0	1	1	1	1	NA	NA	0	0	1	0	0	0	1	1	NA	NA	0	1	1	1	1	NA	NA	GSTZ1	glutathione S-transferase zeta 1	Cytoplasm	enzyme	TRUE
ENSG00000100578.10	protein_coding	KIAA0586	0	0	0	0	0	0	1	1	1	NA	0	0	0	0	0	0	1	1	1	NA	0	0	1	0	1	1	1	KIAA0586	KIAA0586	Cytoplasm	other	TRUE
ENSG00000100580.7	protein_coding	TMED8	0	0	0	0	1	1	1	1	NA	NA	0	0	0	0	1	1	1	1	NA	NA	0	1	1	1	1	NA	NA	TMED8	transmembrane p24 trafficking protein family member 8	Other	other	TRUE
ENSG00000100583.4	protein_coding	SAMD15	0	0	0	0	1	1	0	1	NA	NA	0	0	0	0	1	1	NA	1	NA	NA	NA	NA	NA	NA	1	NA	NA	SAMD15	sterile alpha motif domain containing 15	Other	other	TRUE
ENSG00000100591.3	protein_coding	AHSA1	0	0	0	0	1	0	1	1	NA	NA	0	0	1	0	0	0	0	0	1	NA	0	0	0	0	1	NA	NA	AHSA1	AHA1, activator of heat shock 90kDa protein ATPase homolog 1 (yeast)	Cytoplasm	other	TRUE
ENSG00000100592.11	protein_coding	DAAM1	0	0	0	0	1	1	1	1	1	NA	0	0	0	0	1	1	1	1	NA	NA	0	1	0	0	1	1	NA	DAAM1	dishevelled associated activator of morphogenesis 1	Cytoplasm	other	TRUE
ENSG00000100596.2	protein_coding	SPTLC2	0	0	0	0	1	1	1	1	NA	0	0	0	0	0	1	1	1	1	1	0	0	0	0	1	1	NA	NA	SPTLC2	serine palmitoyltransferase long chain base subunit 2	Cytoplasm	enzyme	TRUE
ENSG00000100599.11	protein_coding	RIN3	0	0	1	1	0	1	1	1	1	NA	0	0	0	0	0	0	1	1	1	1	0	0	0	1	1	1	NA	RIN3	Ras and Rab interactor 3	Cytoplasm	other	TRUE
ENSG00000100600.10	protein_coding	LGMN	0	1	0	1	1	1	1	1	NA	NA	NA	NA	NA	NA	NA	NA	NA	NA	NA	NA	0	1	0	1	1	NA	NA	LGMN	legumain	Cytoplasm	peptidase	TRUE
ENSG00000100601.5	protein_coding	ALKBH1	0	0	0	0	0	0	1	1	NA	NA	0	0	0	0	0	0	1	1	NA	NA	0	1	1	1	1	1	NA	ALKBH1	alkB homolog 1, histone H2A dioxygenase	Cytoplasm	enzyme	TRUE
ENSG00000100603.9	protein_coding	SNW1	0	0	0	0	0	0	1	1	NA	0	0	0	0	0	1	1	1	1	1	NA	0	0	0	1	1	NA	0	SNW1	SNW domain containing 1	Nucleus	transcription regulator	TRUE
ENSG00000100605.11	protein_coding	ITPK1	0	0	0	0	0	0	1	1	1	NA	0	0	0	0	0	0	1	1	NA	0	0	0	1	0	1	NA	NA	ITPK1	inositol-tetrakisphosphate 1-kinase	Cytoplasm	kinase	TRUE
ENSG00000100612.9	protein_coding	DHRS7	0	0	0	0	0	0	1	1	1	NA	0	0	0	0	1	1	1	1	1	NA	0	1	1	1	1	NA	NA	DHRS7	dehydrogenase/reductase (SDR family) member 7	Other	enzyme	TRUE
ENSG00000100614.13	protein_coding	PPM1A	0	0	0	0	0	0	1	1	1	0	0	0	0	0	0	0	1	1	1	1	0	0	0	1	1	1	NA	PPM1A	protein phosphatase, Mg2+/Mn2+ dependent 1A	Cytoplasm	phosphatase	TRUE
ENSG00000100628.7	protein_coding	ASB2	0	0	0	0	0	0	1	1	NA	NA	0	1	1	1	0	0	1	1	NA	NA	NA	NA	NA	0	1	NA	NA	ASB2	ankyrin repeat and SOCS box containing 2	Nucleus	transcription regulator	TRUE
ENSG00000100629.12	protein_coding	CEP128	0	0	0	0	1	1	1	1	1	NA	0	1	0	1	0	1	1	1	1	NA	0	1	1	1	1	1	NA	CEP128	centrosomal protein 128	Cytoplasm	other	TRUE
ENSG00000100632.6	protein_coding	ERH	0	0	0	0	1	0	1	1	NA	NA	0	0	0	0	1	1	1	1	NA	NA	0	1	0	0	1	NA	NA	ERH	enhancer of rudimentary homolog (Drosophila)	Nucleus	other	TRUE
ENSG00000100644.11	protein_coding	HIF1A	0	0	0	0	0	0	1	1	NA	0	0	0	0	0	0	0	1	1	NA	0	0	1	1	0	1	NA	NA	HIF1A	hypoxia inducible factor 1 alpha subunit	Nucleus	transcription regulator	TRUE
ENSG00000100647.7	protein_coding	KIAA0247	0	0	0	0	0	0	1	1	NA	NA	0	0	0	0	0	0	1	0	NA	0	0	0	0	1	1	NA	NA	SUSD6	sushi domain containing 6	Other	other	FALSE
ENSG00000100650.10	protein_coding	SRSF5	0	0	0	0	0	0	1	0	1	0	0	0	0	0	0	0	1	1	1	NA	0	0	0	0	1	1	0	SRSF5	serine/arginine-rich splicing factor 5	Nucleus	other	TRUE
ENSG00000100664.6	protein_coding	EIF5	0	0	0	0	0	0	1	1	NA	0	0	0	0	0	1	1	1	1	NA	NA	0	0	0	1	1	1	NA	EIF5	eukaryotic translation initiation factor 5	Cytoplasm	translation regulator	TRUE
ENSG00000100697.9	protein_coding	DICER1	0	0	0	0	0	0	1	1	NA	NA	0	0	0	0	0	0	1	1	1	NA	0	0	0	0	1	NA	NA	DICER1	dicer 1, ribonuclease III	Cytoplasm	enzyme	TRUE
ENSG00000100711.8	protein_coding	ZFYVE21	0	0	0	0	0	0	0	0	NA	NA	0	0	0	0	0	0	1	1	NA	NA	0	0	0	0	0	NA	NA	ZFYVE21	zinc finger FYVE-type containing 21	Other	other	TRUE
ENSG00000100714.9	protein_coding	MTHFD1	0	0	0	0	1	1	0	0	NA	NA	NA	NA	NA	NA	NA	NA	NA	NA	NA	NA	0	1	0	1	0	NA	NA	MTHFD1	methylenetetrahydrofolate dehydrogenase (NADP+ dependent) 1, methenyltetrahydrofolate cyclohydrolase, formyltetrahydrofolate synthetase	Cytoplasm	enzyme	TRUE
ENSG00000100722.13	protein_coding	ZC3H14	0	0	0	0	1	0	1	1	NA	NA	0	0	0	0	0	0	1	1	NA	NA	0	0	0	0	0	1	NA	ZC3H14	zinc finger CCCH-type containing 14	Nucleus	other	TRUE
ENSG00000100726.10	protein_coding	TELO2	0	0	0	0	1	1	1	1	NA	NA	0	0	0	0	0	1	0	1	NA	NA	0	1	1	1	1	1	1	TELO2	telomere maintenance 2	Cytoplasm	other	TRUE
ENSG00000100731.10	protein_coding	PCNX	0	0	0	0	0	0	1	1	1	NA	0	0	0	0	1	1	1	1	1	1	0	1	1	1	1	1	NA	PCNX1	pecanex homolog 1 (Drosophila)	Plasma Membrane	other	FALSE
ENSG00000100744.10	protein_coding	GSKIP	0	0	0	0	1	1	1	1	1	NA	0	0	0	0	1	1	1	1	1	NA	0	1	1	1	1	1	1	GSKIP	GSK3B interacting protein	Other	other	TRUE
ENSG00000100749.3	protein_coding	VRK1	0	0	0	0	1	0	1	1	NA	1	0	0	0	0	1	0	1	1	NA	NA	0	0	0	0	1	1	NA	VRK1	vaccinia related kinase 1	Nucleus	kinase	TRUE
ENSG00000100764.9	protein_coding	PSMC1	0	0	0	0	0	0	1	1	NA	NA	0	0	0	0	0	0	0	1	NA	NA	0	1	1	1	1	NA	NA	PSMC1	proteasome 26S subunit, ATPase 1	Nucleus	peptidase	TRUE
ENSG00000100767.11	protein_coding	PAPLN	0	1	0	0	1	1	1	1	NA	NA	0	0	0	0	0	0	NA	1	NA	NA	NA	NA	NA	NA	1	NA	NA	PAPLN	papilin, proteoglycan-like sulfated glycoprotein	Extracellular Space	other	TRUE
ENSG00000100784.5	protein_coding	RPS6KA5	0	0	0	0	0	0	0	1	NA	NA	0	0	0	0	1	1	1	1	NA	0	0	0	0	1	1	NA	NA	RPS6KA5	ribosomal protein S6 kinase A5	Nucleus	kinase	TRUE
ENSG00000100796.13	protein_coding	SMEK1	0	0	0	0	0	0	1	1	NA	0	0	0	0	0	0	0	1	1	NA	0	0	0	0	1	1	1	0	PPP4R3A	protein phosphatase 4 regulatory subunit 3A	Plasma Membrane	other	FALSE
ENSG00000100802.10	protein_coding	C14orf93	0	0	0	0	0	0	1	1	NA	NA	0	0	0	0	0	0	0	1	NA	NA	0	0	0	1	1	NA	NA	C14orf93	chromosome 14 open reading frame 93	Other	other	TRUE
ENSG00000100804.14	protein_coding	PSMB5	0	0	0	0	0	1	1	1	NA	NA	0	0	0	0	0	0	NA	1	NA	NA	0	0	0	1	1	NA	0	PSMB5	proteasome subunit beta 5	Cytoplasm	peptidase	TRUE
ENSG00000100811.5	protein_coding	YY1	0	0	0	0	0	0	0	1	NA	0	0	0	0	0	0	0	1	1	NA	NA	0	0	0	0	0	NA	0	YY1	YY1 transcription factor	Nucleus	transcription regulator	TRUE
ENSG00000100813.9	protein_coding	ACIN1	0	0	0	0	0	0	1	1	1	NA	0	0	0	0	0	1	1	1	NA	1	0	0	0	0	1	NA	NA	ACIN1	apoptotic chromatin condensation inducer 1	Nucleus	enzyme	TRUE
ENSG00000100814.12	protein_coding	CCNB1IP1	0	0	0	0	1	0	1	1	NA	NA	0	0	0	0	0	0	NA	1	NA	NA	0	1	1	1	1	1	NA	CCNB1IP1	cyclin B1 interacting protein 1	Nucleus	enzyme	TRUE
ENSG00000100815.7	protein_coding	TRIP11	0	0	0	0	1	1	1	0	NA	NA	0	0	0	0	1	1	0	1	NA	NA	0	1	1	1	1	NA	0	TRIP11	thyroid hormone receptor interactor 11	Cytoplasm	transcription regulator	TRUE
ENSG00000100823.6	protein_coding	APEX1	0	0	0	0	0	0	1	1	NA	NA	0	0	0	0	1	0	NA	1	NA	NA	0	0	0	1	0	NA	NA	APEX1	apurinic/apyrimidinic endodeoxyribonuclease 1	Nucleus	enzyme	TRUE
ENSG00000100836.6	protein_coding	PABPN1	0	0	0	0	0	0	1	1	NA	NA	0	0	0	0	0	0	1	1	NA	NA	0	0	1	0	1	NA	NA	PABPN1	poly(A) binding protein nuclear 1	Nucleus	enzyme	TRUE
ENSG00000100852.8	protein_coding	ARHGAP5	0	1	1	1	0	1	1	1	NA	NA	0	1	1	1	1	1	0	1	1	NA	0	1	1	1	1	NA	0	ARHGAP5	Rho GTPase activating protein 5	Cytoplasm	enzyme	TRUE
ENSG00000100865.10	protein_coding	CINP	0	0	0	0	0	0	1	0	NA	NA	0	0	0	0	0	0	1	1	NA	NA	0	0	0	1	1	NA	NA	CINP	cyclin-dependent kinase 2 interacting protein	Nucleus	other	TRUE
ENSG00000100883.7	protein_coding	SRP54	0	0	0	0	1	1	1	1	1	NA	0	0	0	0	1	1	1	1	1	NA	0	0	0	1	1	NA	NA	SRP54	signal recognition particle 54kDa	Cytoplasm	other	TRUE
ENSG00000100888.8	protein_coding	CHD8	0	0	0	0	0	0	1	0	NA	NA	0	0	0	0	0	0	1	1	NA	NA	0	0	0	1	1	NA	NA	CHD8	chromodomain helicase DNA binding protein 8	Nucleus	enzyme	TRUE
ENSG00000100889.7	protein_coding	PCK2	0	0	0	0	1	1	1	1	NA	0	0	0	0	0	0	0	NA	1	NA	NA	0	0	0	0	1	NA	NA	PCK2	phosphoenolpyruvate carboxykinase 2, mitochondrial	Cytoplasm	kinase	TRUE
ENSG00000100890.9	protein_coding	KIAA0391	0	0	0	0	1	0	1	1	NA	NA	0	0	0	0	1	1	1	1	1	1	0	0	0	1	1	NA	0	KIAA0391	KIAA0391	Cytoplasm	enzyme	TRUE
ENSG00000100897.13	protein_coding	DCAF11	0	0	0	0	0	0	0	1	NA	NA	0	0	0	0	0	0	1	1	NA	NA	0	0	0	0	0	NA	NA	DCAF11	DDB1 and CUL4 associated factor 11	Nucleus	other	TRUE
ENSG00000100902.6	protein_coding	PSMA6	0	0	0	0	1	0	1	1	NA	NA	0	0	0	0	1	1	1	1	1	NA	0	0	0	1	1	NA	0	PSMA6	proteasome subunit alpha 6	Cytoplasm	peptidase	TRUE
ENSG00000100906.6	protein_coding	NFKBIA	0	1	1	1	0	0	1	1	NA	1	0	0	0	0	0	0	1	1	NA	1	0	0	0	1	0	1	1	NFKBIA	NFKB inhibitor alpha	Cytoplasm	transcription regulator	TRUE
ENSG00000100908.9	protein_coding	EMC9	0	0	0	0	0	0	NA	NA	NA	NA	0	0	0	0	0	1	NA	NA	NA	NA	0	0	0	NA	1	NA	NA	EMC9	ER membrane protein complex subunit 9	Plasma Membrane	other	TRUE
ENSG00000100911.9	protein_coding	PSME2	0	0	0	0	0	0	1	1	1	NA	0	0	0	0	0	0	1	1	1	NA	0	0	0	1	1	1	NA	PSME2	proteasome activator subunit 2	Cytoplasm	peptidase	TRUE
ENSG00000100916.8	protein_coding	BRMS1L	0	0	0	0	0	0	1	1	NA	NA	0	0	0	0	0	0	1	1	NA	NA	0	0	0	0	0	NA	NA	BRMS1L	breast cancer metastasis-suppressor 1-like	Other	other	TRUE
ENSG00000100918.8	protein_coding	REC8	0	0	0	0	0	0	1	1	1	NA	0	0	0	0	0	0	1	1	NA	NA	0	0	0	1	1	NA	NA	REC8	REC8 meiotic recombination protein	Nucleus	other	TRUE
ENSG00000100926.10	protein_coding	TM9SF1	0	0	0	0	0	0	1	1	NA	NA	0	0	0	0	0	0	1	1	NA	NA	0	0	0	1	1	NA	NA	TM9SF1	transmembrane 9 superfamily member 1	Plasma Membrane	transporter	TRUE
ENSG00000100934.9	protein_coding	SEC23A	0	0	0	0	1	1	1	1	NA	NA	0	0	0	0	0	0	1	1	NA	NA	0	1	1	1	1	NA	0	SEC23A	Sec23 homolog A, coat complex II component	Cytoplasm	transporter	TRUE
ENSG00000100938.13	protein_coding	GMPR2	0	0	0	0	0	0	1	1	NA	NA	0	0	0	0	0	0	1	1	NA	NA	0	0	0	0	0	NA	1	GMPR2	guanosine monophosphate reductase 2	Cytoplasm	enzyme	TRUE
ENSG00000100941.4	protein_coding	PNN	0	0	0	0	1	1	1	1	NA	NA	0	0	0	0	0	0	1	1	NA	NA	0	1	1	1	1	NA	0	PNN	pinin, desmosome associated protein	Plasma Membrane	other	TRUE
ENSG00000100949.10	protein_coding	RABGGTA	0	0	0	0	0	0	1	1	NA	NA	0	0	0	0	0	0	1	1	NA	NA	0	0	0	1	1	NA	NA	RABGGTA	Rab geranylgeranyltransferase alpha subunit	Extracellular Space	enzyme	TRUE
ENSG00000100979.10	protein_coding	PLTP	0	0	0	0	1	1	NA	1	NA	NA	0	0	0	0	0	0	NA	1	NA	NA	NA	NA	NA	NA	NA	NA	NA	PLTP	phospholipid transfer protein	Extracellular Space	enzyme	TRUE
ENSG00000100982.7	protein_coding	PCIF1	0	0	1	0	0	0	1	1	NA	NA	0	0	0	0	0	0	1	1	NA	NA	0	0	0	1	1	NA	0	PCIF1	PDX1 C-terminal inhibiting factor 1	Nucleus	other	TRUE
ENSG00000100983.5	protein_coding	GSS	0	0	0	0	0	0	1	1	NA	NA	0	0	0	0	0	0	NA	1	NA	NA	0	0	0	1	1	NA	NA	GSS	glutathione synthetase	Cytoplasm	enzyme	TRUE
ENSG00000100985.7	protein_coding	MMP9	0	1	0	1	0	0	1	1	NA	NA	0	0	0	0	0	0	1	1	NA	NA	NA	NA	NA	NA	1	NA	NA	MMP9	matrix metallopeptidase 9	Extracellular Space	peptidase	TRUE
ENSG00000100991.6	protein_coding	TRPC4AP	0	0	0	0	1	0	0	0	1	NA	0	0	0	0	1	0	0	1	1	NA	0	1	1	0	1	NA	1	TRPC4AP	transient receptor potential cation channel subfamily C member 4 associated protein	Cytoplasm	transporter	TRUE
ENSG00000100994.7	protein_coding	PYGB	0	0	0	0	1	1	1	1	NA	NA	0	0	0	0	1	1	1	1	NA	NA	0	1	1	1	1	NA	NA	PYGB	phosphorylase, glycogen; brain	Cytoplasm	enzyme	TRUE
ENSG00000100997.14	protein_coding	ABHD12	0	1	1	1	1	0	0	1	1	NA	0	0	0	0	1	1	1	1	NA	NA	0	1	1	1	1	1	NA	ABHD12	abhydrolase domain containing 12	Plasma Membrane	enzyme	TRUE
ENSG00000101000.4	protein_coding	PROCR	0	0	0	0	1	1	NA	NA	NA	NA	NA	NA	NA	NA	NA	NA	NA	NA	NA	NA	NA	NA	NA	NA	NA	NA	NA	PROCR	protein C receptor	Plasma Membrane	other	TRUE
ENSG00000101003.8	protein_coding	GINS1	0	0	0	0	0	0	0	1	NA	NA	NA	NA	NA	NA	NA	NA	NA	1	NA	NA	0	1	0	0	1	NA	NA	GINS1	GINS complex subunit 1	Nucleus	other	TRUE
ENSG00000101017.9	protein_coding	CD40	0	1	0	1	1	1	1	1	NA	NA	NA	NA	NA	NA	NA	NA	NA	1	NA	NA	0	1	1	1	1	NA	NA	CD40	CD40 molecule	Plasma Membrane	transmembrane receptor	TRUE
ENSG00000101019.17	protein_coding	UQCC	0	0	0	0	1	1	1	1	1	NA	0	0	0	0	0	0	NA	1	NA	NA	0	1	1	1	1	NA	NA	UQCC1	ubiquinol-cytochrome c reductase complex assembly factor 1	Cytoplasm	other	FALSE
ENSG00000101040.15	protein_coding	ZMYND8	0	0	0	0	0	0	1	1	NA	NA	0	0	0	0	0	0	1	1	1	NA	0	0	0	0	1	NA	0	ZMYND8	zinc finger MYND-type containing 8	Nucleus	transcription regulator	TRUE
ENSG00000101052.8	protein_coding	IFT52	0	0	0	0	0	1	1	1	1	0	0	0	0	0	0	0	1	1	NA	NA	0	0	0	1	1	NA	0	IFT52	intraflagellar transport 52	Cytoplasm	other	TRUE
ENSG00000101079.16	protein_coding	NDRG3	0	0	0	0	1	1	1	1	NA	NA	0	0	0	0	0	0	1	1	NA	NA	0	0	0	0	1	1	NA	NDRG3	NDRG family member 3	Cytoplasm	other	TRUE
ENSG00000101082.9	protein_coding	SLA2	0	0	0	0	0	0	NA	1	NA	NA	0	0	0	0	0	0	NA	0	NA	NA	0	0	0	0	0	NA	0	SLA2	Src-like-adaptor 2	Plasma Membrane	other	TRUE
ENSG00000101084.12	protein_coding	C20orf24	0	0	0	0	0	0	0	0	NA	0	0	0	0	0	0	0	0	0	NA	NA	0	0	0	0	0	NA	NA	C20orf24	chromosome 20 open reading frame 24	Cytoplasm	other	TRUE
ENSG00000101096.14	protein_coding	NFATC2	0	1	1	1	0	1	0	1	NA	NA	0	1	0	0	0	0	NA	1	NA	NA	0	0	0	1	1	1	0	NFATC2	nuclear factor of activated T-cells 2	Nucleus	transcription regulator	TRUE
ENSG00000101104.8	protein_coding	PABPC1L	0	0	0	0	0	0	1	1	1	NA	0	0	0	0	1	1	1	1	1	0	0	1	1	1	1	1	NA	PABPC1L	poly(A) binding protein cytoplasmic 1 like	Cytoplasm	other	TRUE
ENSG00000101109.7	protein_coding	STK4	0	0	0	0	0	0	1	1	NA	0	0	0	0	0	1	1	1	1	1	NA	0	1	0	1	1	1	0	STK4	serine/threonine kinase 4	Cytoplasm	kinase	TRUE
ENSG00000101126.9	protein_coding	ADNP	0	0	0	0	0	0	0	1	NA	0	0	0	0	0	0	0	1	1	1	0	0	0	0	1	1	NA	0	ADNP	activity-dependent neuroprotector homeobox	Nucleus	transcription regulator	TRUE
ENSG00000101132.5	protein_coding	PFDN4	0	0	0	0	0	0	0	1	NA	NA	0	0	0	0	0	0	NA	1	NA	NA	0	0	0	0	1	NA	NA	PFDN4	prefoldin subunit 4	Cytoplasm	other	TRUE
ENSG00000101138.7	protein_coding	CSTF1	0	0	1	1	1	1	1	1	NA	NA	0	0	0	0	0	0	1	0	NA	NA	0	0	0	1	1	NA	0	CSTF1	cleavage stimulation factor subunit 1	Nucleus	other	TRUE
ENSG00000101146.8	protein_coding	RAE1	0	0	0	0	0	0	1	1	NA	NA	0	0	0	0	0	0	1	1	NA	NA	0	0	0	1	1	NA	NA	RAE1	ribonucleic acid export 1	Nucleus	other	TRUE
ENSG00000101150.11	protein_coding	TPD52L2	0	0	0	0	1	1	1	1	NA	NA	0	0	0	0	0	1	1	1	NA	0	0	0	1	1	1	1	NA	TPD52L2	tumor protein D52 like 2	Cytoplasm	other	TRUE
ENSG00000101152.6	protein_coding	DNAJC5	0	0	0	0	1	1	1	1	NA	0	0	0	0	0	0	0	1	1	NA	0	0	1	1	1	1	NA	0	DNAJC5	DnaJ heat shock protein family (Hsp40) member C5	Plasma Membrane	other	TRUE
ENSG00000101158.7	protein_coding	TH1L	0	0	0	0	1	1	1	1	NA	NA	0	0	0	0	1	1	1	1	NA	NA	0	1	1	1	1	NA	0	NELFCD	negative elongation factor complex member C/D	Nucleus	other	FALSE
ENSG00000101160.9	protein_coding	CTSZ	0	0	0	0	1	1	1	1	NA	1	0	0	0	0	1	0	1	1	NA	1	0	1	0	0	0	NA	NA	CTSZ	cathepsin Z	Cytoplasm	peptidase	TRUE
ENSG00000101161.6	protein_coding	PRPF6	0	0	0	0	0	0	1	0	NA	NA	0	0	0	0	0	1	1	1	1	NA	0	1	1	1	1	NA	NA	PRPF6	pre-mRNA processing factor 6	Nucleus	transcription regulator	TRUE
ENSG00000101162.3	protein_coding	TUBB1	0	0	0	0	0	0	1	1	NA	NA	0	0	0	0	0	0	NA	1	NA	NA	0	0	0	1	1	NA	NA	TUBB1	tubulin beta 1 class VI	Cytoplasm	other	TRUE
ENSG00000101166.11	protein_coding	SLMO2	0	0	0	0	1	0	1	1	NA	NA	0	0	0	0	0	0	1	1	NA	NA	0	1	0	1	1	1	NA	PRELID3B	PRELI domain containing 3B	Cytoplasm	other	FALSE
ENSG00000101181.13	protein_coding	GTPBP5	0	0	0	0	1	1	1	1	1	NA	0	0	0	0	0	0	1	1	1	NA	0	0	1	1	1	1	NA	MTG2	mitochondrial ribosome associated GTPase 2	Cytoplasm	enzyme	FALSE
ENSG00000101182.10	protein_coding	PSMA7	0	0	0	0	0	0	1	1	NA	NA	0	0	0	0	0	0	1	1	NA	NA	0	0	0	0	0	NA	NA	PSMA7	proteasome subunit alpha 7	Cytoplasm	peptidase	TRUE
ENSG00000101188.4	protein_coding	NTSR1	0	1	1	1	1	1	1	1	NA	NA	NA	NA	NA	NA	NA	NA	NA	1	NA	NA	NA	NA	NA	NA	1	NA	NA	NTSR1	neurotensin receptor 1 (high affinity)	Plasma Membrane	G-protein coupled receptor	TRUE
ENSG00000101189.5	protein_coding	MRGBP	0	0	0	0	0	0	1	1	NA	NA	0	0	0	0	0	1	1	1	NA	NA	0	0	0	1	1	NA	NA	MRGBP	MRG/MORF4L binding protein	Nucleus	other	TRUE
ENSG00000101190.8	protein_coding	TCFL5	0	0	0	0	1	1	1	1	NA	NA	0	0	0	0	1	1	0	1	NA	NA	0	0	0	1	1	NA	0	TCFL5	transcription factor like 5	Nucleus	transcription regulator	TRUE
ENSG00000101191.12	protein_coding	DIDO1	0	0	0	0	0	0	1	1	1	NA	0	0	0	0	0	0	1	1	1	NA	0	0	1	1	1	1	1	DIDO1	death inducer-obliterator 1	Nucleus	other	TRUE
ENSG00000101193.6	protein_coding	GID8	0	0	0	0	0	0	1	1	NA	NA	0	1	0	0	0	0	1	1	NA	NA	0	0	0	1	1	NA	NA	GID8	GID complex subunit 8 homolog	Nucleus	other	TRUE
ENSG00000101194.13	protein_coding	SLC17A9	0	0	0	0	1	1	1	1	NA	NA	0	0	0	0	0	0	NA	1	NA	NA	0	0	0	1	1	NA	NA	SLC17A9	solute carrier family 17 member 9	Cytoplasm	other	TRUE
ENSG00000101199.8	protein_coding	ARFGAP1	0	0	0	0	0	0	1	1	NA	NA	0	0	0	0	0	1	1	1	NA	NA	0	0	0	1	1	NA	0	ARFGAP1	ADP ribosylation factor GTPase activating protein 1	Cytoplasm	transporter	TRUE
ENSG00000101213.5	protein_coding	PTK6	0	1	0	0	0	0	NA	1	NA	NA	NA	NA	NA	NA	NA	NA	NA	NA	NA	NA	0	1	1	NA	1	NA	NA	PTK6	protein tyrosine kinase 6	Cytoplasm	kinase	TRUE
ENSG00000101216.6	protein_coding	GMEB2	0	0	0	0	0	1	1	1	NA	NA	0	0	1	0	1	1	1	1	1	NA	0	0	1	1	1	1	NA	GMEB2	glucocorticoid modulatory element binding protein 2	Nucleus	transcription regulator	TRUE
ENSG00000101220.13	protein_coding	C20orf27	0	0	0	1	1	1	1	1	NA	NA	0	0	0	0	0	0	NA	1	NA	NA	0	0	1	0	1	1	NA	C20orf27	chromosome 20 open reading frame 27	Other	other	TRUE
ENSG00000101224.13	protein_coding	CDC25B	0	0	0	0	1	1	1	1	NA	NA	NA	NA	NA	NA	NA	NA	NA	1	NA	NA	0	1	1	1	1	1	0	CDC25B	cell division cycle 25B	Nucleus	phosphatase	TRUE
ENSG00000101236.11	protein_coding	RNF24	0	0	0	0	1	1	1	1	1	NA	0	0	0	0	1	1	1	1	1	1	0	0	0	1	1	NA	NA	RNF24	ring finger protein 24	Other	other	TRUE
ENSG00000101246.14	protein_coding	ARFRP1	0	0	0	0	0	0	1	1	1	NA	0	1	0	1	1	1	1	1	NA	NA	0	0	1	1	1	1	0	ARFRP1	ADP ribosylation factor related protein 1	Cytoplasm	enzyme	TRUE
ENSG00000101247.13	protein_coding	NDUFAF5	0	0	0	0	1	1	1	1	NA	0	0	0	0	0	1	1	1	1	NA	NA	0	1	1	1	1	NA	NA	NDUFAF5	NADH:ubiquinone oxidoreductase complex assembly factor 5	Cytoplasm	other	TRUE
ENSG00000101255.6	protein_coding	TRIB3	0	0	0	0	1	1	1	1	NA	NA	0	1	1	1	1	1	1	1	NA	NA	0	0	1	1	1	NA	NA	TRIB3	tribbles pseudokinase 3	Nucleus	kinase	TRUE
ENSG00000101265.11	protein_coding	RASSF2	0	0	0	0	1	1	1	1	NA	NA	0	0	0	0	1	0	1	1	NA	1	0	0	1	1	1	1	NA	RASSF2	Ras association domain family member 2	Nucleus	kinase	TRUE
ENSG00000101266.11	protein_coding	CSNK2A1	0	0	0	0	0	0	1	1	NA	0	0	0	0	0	0	0	1	1	NA	NA	0	0	0	1	1	NA	0	CSNK2A1	casein kinase 2 alpha 1	Nucleus	kinase	TRUE
ENSG00000101278.6	pseudogene	RPS10L	0	0	0	0	0	0	NA	NA	NA	NA	0	0	0	0	0	0	NA	NA	NA	NA	0	0	0	NA	NA	NA	NA	-	-	-	-	FALSE
ENSG00000101290.9	protein_coding	CDS2	0	0	0	0	1	1	1	1	NA	NA	0	0	1	1	1	1	1	1	NA	0	0	1	0	1	1	NA	NA	CDS2	CDP-diacylglycerol synthase 2	Cytoplasm	enzyme	TRUE
ENSG00000101294.12	protein_coding	HM13	0	0	0	0	1	1	1	1	NA	NA	0	0	0	0	1	1	1	1	1	NA	0	0	0	0	1	NA	NA	HM13	histocompatibility (minor) 13	Cytoplasm	peptidase	TRUE
ENSG00000101298.9	protein_coding	SNPH	0	0	0	0	0	0	1	1	NA	NA	NA	NA	NA	NA	NA	NA	NA	1	NA	NA	0	1	1	1	1	NA	NA	SNPH	syntaphilin	Plasma Membrane	other	TRUE
ENSG00000101307.11	protein_coding	SIRPB1	0	0	0	0	1	1	1	1	NA	1	0	0	0	0	1	1	1	1	NA	1	0	1	1	1	1	1	NA	SIRPB1	signal regulatory protein beta 1	Plasma Membrane	other	TRUE
ENSG00000101310.10	protein_coding	SEC23B	0	0	0	0	1	0	1	1	NA	0	0	1	1	1	1	1	1	1	NA	NA	0	1	1	1	1	NA	0	SEC23B	Sec23 homolog B, coat complex II component	Extracellular Space	transporter	TRUE
ENSG00000101336.8	protein_coding	HCK	0	0	0	0	0	0	1	1	NA	0	0	0	0	0	0	0	1	1	NA	0	NA	NA	NA	NA	NA	NA	NA	HCK	HCK proto-oncogene, Src family tyrosine kinase	Cytoplasm	kinase	TRUE
ENSG00000101337.11	protein_coding	TM9SF4	0	0	0	0	1	0	1	1	1	0	0	0	0	0	0	0	1	1	NA	NA	0	1	0	1	1	NA	NA	TM9SF4	transmembrane 9 superfamily member 4	Cytoplasm	transporter	TRUE
ENSG00000101342.4	protein_coding	C20orf118	0	0	0	0	0	0	NA	0	NA	0	NA	NA	NA	NA	NA	NA	NA	NA	NA	NA	0	0	0	NA	0	NA	NA	TLDC2	TBC/LysM-associated domain containing 2	Other	other	FALSE
ENSG00000101343.10	protein_coding	CRNKL1	0	0	0	0	0	0	1	1	NA	NA	0	1	0	0	0	0	0	1	NA	NA	0	0	0	1	1	NA	NA	CRNKL1	crooked neck pre-mRNA splicing factor 1	Nucleus	other	TRUE
ENSG00000101346.6	protein_coding	POFUT1	0	0	0	0	0	0	0	0	NA	NA	0	0	0	0	0	0	NA	1	NA	NA	0	0	0	0	1	NA	NA	POFUT1	protein O-fucosyltransferase 1	Cytoplasm	enzyme	TRUE
ENSG00000101347.7	protein_coding	SAMHD1	0	0	0	0	1	1	1	1	NA	NA	0	0	0	1	1	1	1	1	NA	NA	0	0	0	1	1	NA	NA	SAMHD1	SAM domain and HD domain 1	Nucleus	enzyme	TRUE
ENSG00000101350.6	protein_coding	KIF3B	0	0	0	0	0	0	1	1	NA	NA	0	0	0	0	0	0	1	1	NA	NA	0	0	0	0	1	NA	NA	KIF3B	kinesin family member 3B	Cytoplasm	transporter	TRUE
ENSG00000101353.10	protein_coding	C20orf132	0	0	0	0	1	0	1	1	NA	NA	NA	NA	NA	NA	NA	NA	NA	1	NA	NA	0	0	1	1	1	NA	NA	MROH8	maestro heat like repeat family member 8	Other	other	FALSE
ENSG00000101361.10	protein_coding	NOP56	0	0	0	0	1	1	1	1	NA	0	0	0	0	0	1	1	1	1	NA	NA	0	1	1	1	1	NA	0	NOP56	NOP56 ribonucleoprotein	Nucleus	other	TRUE
ENSG00000101363.8	protein_coding	MANBAL	0	0	0	0	0	0	1	1	NA	NA	0	0	1	1	1	0	1	1	NA	NA	0	0	0	1	1	NA	NA	MANBAL	mannosidase beta like	Other	other	TRUE
ENSG00000101365.15	protein_coding	IDH3B	0	0	0	0	1	1	1	1	NA	NA	0	0	0	0	1	1	1	1	NA	NA	0	0	1	0	1	1	0	IDH3B	isocitrate dehydrogenase 3 (NAD(+)) beta	Cytoplasm	enzyme	TRUE
ENSG00000101367.8	protein_coding	MAPRE1	0	0	0	0	0	0	1	1	NA	NA	0	0	0	0	1	1	1	1	NA	NA	0	1	1	1	1	NA	NA	MAPRE1	microtubule associated protein RP/EB family member 1	Cytoplasm	other	TRUE
ENSG00000101384.6	protein_coding	JAG1	0	0	1	1	1	0	1	1	NA	NA	0	1	1	1	0	0	1	1	NA	NA	0	0	0	1	1	NA	NA	JAG1	jagged 1	Extracellular Space	growth factor	TRUE
ENSG00000101391.15	protein_coding	CDK5RAP1	0	0	0	0	0	0	1	1	NA	NA	0	0	0	0	0	0	0	0	NA	NA	0	0	0	1	0	NA	0	CDK5RAP1	CDK5 regulatory subunit associated protein 1	Extracellular Space	other	TRUE
ENSG00000101400.5	protein_coding	SNTA1	0	0	0	0	0	0	NA	1	NA	NA	NA	NA	NA	NA	NA	NA	NA	NA	NA	NA	0	0	0	0	1	NA	NA	SNTA1	syntrophin alpha 1	Plasma Membrane	other	TRUE
ENSG00000101407.8	protein_coding	TTI1	0	0	0	0	1	1	1	1	NA	NA	0	0	0	0	1	0	0	1	NA	NA	0	1	1	1	1	1	0	TTI1	TELO2 interacting protein 1	Cytoplasm	other	TRUE
ENSG00000101412.9	protein_coding	E2F1	0	0	0	0	0	0	NA	1	NA	NA	NA	NA	NA	NA	NA	NA	NA	NA	NA	NA	0	0	0	NA	1	NA	NA	E2F1	E2F transcription factor 1	Nucleus	transcription regulator	TRUE
ENSG00000101413.7	protein_coding	RPRD1B	0	0	0	0	0	0	1	1	NA	NA	0	0	0	0	0	0	1	1	NA	NA	0	0	0	0	1	NA	NA	RPRD1B	regulation of nuclear pre-mRNA domain containing 1B	Nucleus	other	TRUE
ENSG00000101417.7	protein_coding	PXMP4	0	0	0	0	0	0	0	0	NA	NA	0	0	0	0	0	0	NA	1	NA	NA	0	0	0	0	0	NA	NA	PXMP4	peroxisomal membrane protein 4	Cytoplasm	other	TRUE
ENSG00000101421.3	protein_coding	CHMP4B	0	0	0	0	1	1	1	1	NA	NA	0	0	0	0	1	1	1	1	NA	NA	0	1	1	0	0	NA	NA	CHMP4B	charged multivesicular body protein 4B	Cytoplasm	other	TRUE
ENSG00000101425.8	protein_coding	BPI	0	0	1	1	1	1	1	1	NA	NA	0	0	0	0	1	1	1	1	NA	NA	NA	NA	NA	NA	NA	NA	NA	BPI	bactericidal/permeability-increasing protein	Plasma Membrane	transporter	TRUE
ENSG00000101439.4	protein_coding	CST3	0	0	0	0	1	1	1	1	NA	NA	0	1	1	1	1	1	0	1	NA	NA	0	0	0	NA	1	NA	NA	CST3	cystatin C	Extracellular Space	other	TRUE
ENSG00000101442.8	protein_coding	ACTR5	0	0	0	0	1	1	1	1	NA	NA	0	0	0	0	1	1	1	1	NA	NA	0	1	1	1	1	NA	0	ACTR5	ARP5 actin-related protein 5 homolog	Nucleus	other	TRUE
ENSG00000101444.7	protein_coding	AHCY	0	0	0	0	0	0	0	1	NA	NA	0	0	0	0	0	0	NA	1	NA	NA	0	0	0	0	0	NA	NA	AHCY	adenosylhomocysteinase	Cytoplasm	enzyme	TRUE
ENSG00000101445.4	protein_coding	PPP1R16B	0	0	0	0	1	1	1	1	NA	NA	0	0	0	0	0	0	0	1	NA	NA	0	1	1	1	1	1	NA	PPP1R16B	protein phosphatase 1 regulatory subunit 16B	Plasma Membrane	phosphatase	TRUE
ENSG00000101452.9	protein_coding	DHX35	0	0	0	0	1	1	1	1	NA	NA	0	0	0	0	1	0	1	1	NA	NA	0	1	1	1	1	NA	NA	DHX35	DEAH-box helicase 35	Other	enzyme	TRUE
ENSG00000101457.8	protein_coding	DNTTIP1	0	0	0	0	1	1	1	1	1	NA	0	0	0	0	1	1	1	1	1	NA	0	1	1	1	1	NA	NA	DNTTIP1	deoxynucleotidyltransferase, terminal, interacting protein 1	Nucleus	ligand-dependent nuclear receptor	TRUE
ENSG00000101460.8	protein_coding	MAP1LC3A	0	1	0	0	1	1	NA	0	NA	NA	0	1	0	1	1	1	1	1	NA	NA	0	0	0	NA	0	NA	NA	MAP1LC3A	microtubule associated protein 1 light chain 3 alpha	Cytoplasm	other	TRUE
ENSG00000101464.6	protein_coding	PIGU	0	0	0	0	0	0	0	1	NA	NA	0	0	0	0	0	0	NA	1	NA	NA	0	1	0	1	1	NA	NA	PIGU	phosphatidylinositol glycan anchor biosynthesis class U	Cytoplasm	enzyme	TRUE
ENSG00000101473.12	protein_coding	ACOT8	0	0	0	0	0	0	1	1	1	NA	0	0	0	0	1	1	1	1	1	NA	0	0	0	1	1	1	0	ACOT8	acyl-CoA thioesterase 8	Cytoplasm	enzyme	TRUE
ENSG00000101474.7	protein_coding	APMAP	0	0	0	1	1	1	1	1	NA	0	0	0	1	0	1	1	1	1	NA	0	0	0	0	1	0	1	0	APMAP	adipocyte plasma membrane associated protein	Plasma Membrane	enzyme	TRUE
ENSG00000101493.6	protein_coding	ZNF516	0	0	1	1	0	1	1	1	1	NA	0	1	1	1	0	1	1	1	1	NA	1	0	1	1	1	NA	NA	ZNF516	zinc finger protein 516	Nucleus	other	TRUE
ENSG00000101544.4	protein_coding	ADNP2	0	0	0	0	0	0	1	1	NA	NA	0	0	0	0	0	0	1	1	NA	NA	0	0	0	0	1	NA	NA	ADNP2	ADNP homeobox 2	Other	other	TRUE
ENSG00000101546.8	protein_coding	RBFA	0	0	0	0	0	0	0	0	NA	NA	NA	NA	NA	NA	NA	NA	NA	1	NA	NA	0	1	1	1	1	1	NA	RBFA	ribosome binding factor A (putative)	Cytoplasm	other	TRUE
ENSG00000101557.9	protein_coding	USP14	0	0	0	0	1	0	1	1	1	NA	0	0	0	0	1	0	1	1	NA	NA	0	1	0	1	1	1	NA	USP14	ubiquitin specific peptidase 14	Cytoplasm	peptidase	TRUE
ENSG00000101558.9	protein_coding	VAPA	0	0	0	1	1	1	1	1	NA	1	0	0	1	1	1	1	1	1	NA	NA	0	0	1	1	1	NA	NA	VAPA	VAMP associated protein A	Plasma Membrane	other	TRUE
ENSG00000101574.9	protein_coding	METTL4	0	0	0	0	1	1	1	1	NA	NA	0	0	0	0	1	1	1	1	1	NA	0	1	1	1	1	NA	NA	METTL4	methyltransferase like 4	Other	other	TRUE
ENSG00000101577.5	protein_coding	LPIN2	0	0	0	0	1	1	1	1	NA	NA	0	0	0	0	1	1	1	1	1	NA	0	1	1	1	1	NA	1	LPIN2	lipin 2	Nucleus	phosphatase	TRUE
ENSG00000101596.9	protein_coding	SMCHD1	0	0	0	0	0	0	1	1	NA	1	0	0	0	0	0	0	1	1	NA	1	0	1	1	1	1	1	1	SMCHD1	structural maintenance of chromosomes flexible hinge domain containing 1	Nucleus	other	TRUE
ENSG00000101605.8	protein_coding	MYOM1	0	0	0	0	1	1	1	1	NA	NA	0	0	0	0	1	1	1	1	NA	NA	0	1	1	1	1	NA	NA	MYOM1	myomesin 1	Cytoplasm	other	TRUE
ENSG00000101608.6	protein_coding	MYL12A	0	0	0	0	0	0	0	1	NA	NA	0	0	0	0	0	0	1	1	NA	NA	0	0	0	1	1	NA	NA	MYL12A	myosin light chain 12A	Cytoplasm	other	TRUE
ENSG00000101624.6	protein_coding	CEP76	0	0	0	0	1	0	0	0	NA	NA	0	1	0	0	0	0	NA	1	NA	NA	0	1	1	0	0	NA	NA	CEP76	centrosomal protein 76	Cytoplasm	other	TRUE
ENSG00000101639.13	protein_coding	CEP192	0	0	0	0	1	1	1	1	1	1	0	0	0	0	1	1	1	1	1	NA	0	1	1	1	1	1	1	CEP192	centrosomal protein 192	Cytoplasm	other	TRUE
ENSG00000101654.13	protein_coding	RNMT	0	0	0	0	1	1	1	1	NA	NA	0	0	0	0	1	1	1	1	1	NA	0	0	0	1	1	NA	0	RNMT	RNA guanine-7 methyltransferase	Nucleus	enzyme	TRUE
ENSG00000101665.4	protein_coding	SMAD7	0	0	0	0	0	0	1	1	NA	0	0	0	0	0	0	0	1	1	NA	NA	0	0	0	1	1	NA	NA	SMAD7	SMAD family member 7	Nucleus	transcription regulator	TRUE
ENSG00000101695.4	protein_coding	RNF125	0	0	0	0	0	0	0	1	NA	NA	0	0	0	0	1	1	1	1	NA	NA	0	1	0	1	1	NA	NA	RNF125	ring finger protein 125, E3 ubiquitin protein ligase	Other	other	TRUE
ENSG00000101745.10	protein_coding	ANKRD12	0	0	0	0	1	1	1	1	1	NA	0	0	0	0	1	1	1	1	1	NA	0	0	0	1	1	1	NA	ANKRD12	ankyrin repeat domain 12	Nucleus	other	TRUE
ENSG00000101751.6	protein_coding	POLI	0	0	0	0	1	1	1	1	1	NA	0	0	0	0	1	1	1	1	1	NA	0	1	1	1	1	1	1	POLI	polymerase (DNA) iota	Nucleus	enzyme	TRUE
ENSG00000101752.7	protein_coding	MIB1	0	0	0	0	1	0	1	1	1	NA	0	0	0	0	0	0	1	1	1	NA	0	0	0	0	0	NA	NA	MIB1	mindbomb E3 ubiquitin protein ligase 1	Cytoplasm	enzyme	TRUE
ENSG00000101773.12	protein_coding	RBBP8	0	1	0	1	1	1	1	1	1	NA	0	0	0	1	0	0	0	1	NA	NA	0	1	1	1	1	NA	NA	RBBP8	retinoblastoma binding protein 8	Nucleus	enzyme	TRUE
ENSG00000101782.10	protein_coding	RIOK3	0	0	0	0	1	0	1	1	NA	0	0	0	0	0	1	1	1	1	NA	0	0	0	0	1	0	NA	0	RIOK3	RIO kinase 3	Other	kinase	TRUE
ENSG00000101898.5	pseudogene	RP3-324O17.4	0	0	0	0	1	1	NA	NA	NA	NA	0	0	0	0	1	1	NA	NA	NA	NA	0	0	0	NA	NA	NA	NA	MCTS2P	malignant T-cell amplified sequence 2, pseudogene	Other	other	FALSE
ENSG00000102189.12	protein_coding	EEA1	0	0	0	0	1	0	1	1	NA	NA	0	0	0	0	1	1	1	1	NA	NA	0	1	1	1	1	1	1	EEA1	early endosome antigen 1	Cytoplasm	other	TRUE
ENSG00000102445.13	protein_coding	KIAA0226L	0	0	0	0	1	1	1	1	1	NA	0	0	0	0	1	1	1	1	1	1	NA	NA	NA	NA	1	NA	NA	KIAA0226L	KIAA0226-like	Other	other	TRUE
ENSG00000102524.6	protein_coding	TNFSF13B	0	0	0	0	0	0	1	1	NA	1	0	0	1	1	0	0	1	1	NA	1	0	0	1	1	1	NA	NA	TNFSF13B	tumor necrosis factor superfamily member 13b	Extracellular Space	cytokine	TRUE
ENSG00000102531.10	protein_coding	FNDC3A	0	0	0	0	1	1	1	1	1	NA	0	0	0	0	0	0	1	1	NA	NA	0	0	0	0	0	1	NA	FNDC3A	fibronectin type III domain containing 3A	Cytoplasm	other	TRUE
ENSG00000102543.10	protein_coding	CDADC1	0	0	0	0	1	0	1	1	1	0	0	0	0	0	0	0	1	1	NA	0	0	0	0	1	1	NA	NA	CDADC1	cytidine and dCMP deaminase domain containing 1	Other	kinase	TRUE
ENSG00000102547.14	protein_coding	CAB39L	0	0	0	0	1	1	1	1	NA	NA	0	0	0	0	1	1	1	1	NA	NA	0	1	0	1	1	1	NA	CAB39L	calcium binding protein 39 like	Cytoplasm	kinase	TRUE
ENSG00000102554.8	protein_coding	KLF5	0	1	1	1	1	1	1	1	NA	NA	0	0	0	0	0	0	0	1	NA	NA	0	1	1	0	1	NA	NA	KLF5	Kruppel-like factor 5 (intestinal)	Nucleus	transcription regulator	TRUE
ENSG00000102572.10	protein_coding	STK24	0	0	0	0	0	0	1	1	1	1	0	1	1	1	1	1	1	1	1	NA	0	1	1	1	1	1	NA	STK24	serine/threonine kinase 24	Cytoplasm	kinase	TRUE
ENSG00000102575.6	protein_coding	ACP5	0	0	0	0	1	1	1	1	1	0	0	0	0	0	1	1	1	1	NA	NA	0	1	1	1	1	1	0	ACP5	acid phosphatase 5, tartrate resistant	Cytoplasm	phosphatase	TRUE
ENSG00000102580.9	protein_coding	DNAJC3	0	0	0	0	0	0	0	1	NA	NA	0	0	1	1	0	0	1	1	NA	NA	0	0	0	0	1	NA	NA	DNAJC3	DnaJ heat shock protein family (Hsp40) member C3	Cytoplasm	other	TRUE
ENSG00000102595.13	protein_coding	UGGT2	0	0	0	0	1	1	1	1	1	0	0	1	0	1	1	1	1	1	1	NA	NA	NA	NA	0	1	NA	NA	UGGT2	UDP-glucose glycoprotein glucosyltransferase 2	Cytoplasm	enzyme	TRUE
ENSG00000102606.12	protein_coding	ARHGEF7	0	0	0	0	1	1	1	1	1	0	0	0	1	1	1	1	1	1	1	NA	0	1	1	1	1	NA	NA	ARHGEF7	Rho guanine nucleotide exchange factor 7	Cytoplasm	other	TRUE
ENSG00000102699.5	protein_coding	PARP4	0	0	0	0	1	1	1	1	NA	1	0	0	0	0	1	1	1	1	NA	1	0	1	1	1	1	NA	1	PARP4	poly(ADP-ribose) polymerase family member 4	Cytoplasm	enzyme	TRUE
ENSG00000102710.14	protein_coding	FAM48A	0	0	0	0	1	1	1	1	NA	NA	0	0	0	0	1	1	1	1	NA	NA	0	1	1	1	1	NA	NA	SUPT20H	SPT20 homolog, SAGA complex component	Nucleus	other	FALSE
ENSG00000102738.6	protein_coding	MRPS31	0	0	0	0	1	0	1	0	NA	NA	0	0	0	0	0	1	1	1	NA	NA	0	0	0	0	1	NA	NA	MRPS31	mitochondrial ribosomal protein S31	Cytoplasm	other	TRUE
ENSG00000102743.9	protein_coding	SLC25A15	0	0	0	0	0	0	1	1	NA	NA	NA	NA	NA	NA	NA	NA	NA	1	NA	NA	0	0	0	0	0	NA	NA	SLC25A15	solute carrier family 25 member 15	Cytoplasm	transporter	TRUE
ENSG00000102753.5	protein_coding	KPNA3	0	0	0	0	0	0	1	1	NA	NA	0	0	0	0	0	1	1	1	NA	NA	0	0	1	1	1	NA	NA	KPNA3	karyopherin subunit alpha 3	Nucleus	transporter	TRUE
ENSG00000102755.6	protein_coding	FLT1	0	0	1	1	0	0	1	1	NA	NA	0	1	1	1	1	0	1	1	NA	NA	0	0	0	0	1	NA	NA	FLT1	fms related tyrosine kinase 1	Plasma Membrane	kinase	TRUE
ENSG00000102760.12	protein_coding	RGCC	0	0	1	0	0	0	1	1	NA	NA	0	0	0	0	0	0	NA	1	NA	NA	0	1	1	1	1	NA	0	RGCC	regulator of cell cycle	Cytoplasm	other	TRUE
ENSG00000102763.10	protein_coding	VWA8	0	0	0	0	1	1	1	1	NA	NA	0	0	0	0	1	1	1	1	NA	NA	0	1	1	0	1	1	NA	VWA8	von Willebrand factor A domain containing 8	Other	other	TRUE
ENSG00000102780.11	protein_coding	DGKH	0	0	1	1	0	0	0	1	NA	NA	0	0	0	0	1	1	1	1	NA	NA	0	0	0	1	1	NA	NA	DGKH	diacylglycerol kinase eta	Cytoplasm	kinase	TRUE
ENSG00000102781.9	protein_coding	KATNAL1	0	0	0	0	0	1	1	1	NA	NA	0	0	0	0	0	0	NA	1	NA	NA	0	0	0	1	1	NA	NA	KATNAL1	katanin catalytic subunit A1 like 1	Cytoplasm	enzyme	TRUE
ENSG00000102786.9	protein_coding	INTS6	0	0	0	0	0	0	1	1	NA	NA	0	0	0	0	0	0	0	1	1	0	0	0	0	0	1	NA	NA	INTS6	integrator complex subunit 6	Nucleus	enzyme	TRUE
ENSG00000102796.6	protein_coding	DHRS12	0	0	0	0	0	0	0	0	1	1	1	1	1	1	0	1	1	1	1	1	0	0	0	1	1	1	1	DHRS12	dehydrogenase/reductase (SDR family) member 12	Nucleus	other	TRUE
ENSG00000102804.9	protein_coding	TSC22D1	0	0	0	0	0	0	1	1	1	0	0	0	0	1	1	0	1	1	NA	NA	0	0	0	1	1	NA	0	TSC22D1	TSC22 domain family member 1	Nucleus	transcription regulator	TRUE
ENSG00000102805.9	protein_coding	CLN5	0	0	0	0	0	1	1	1	NA	NA	0	0	0	0	1	1	1	1	NA	NA	0	0	0	1	1	NA	0	CLN5	ceroid-lipofuscinosis, neuronal 5	Cytoplasm	other	TRUE
ENSG00000102858.8	protein_coding	MGRN1	0	0	0	0	1	1	1	1	1	1	0	0	0	0	1	1	1	1	1	1	0	0	0	0	1	1	NA	MGRN1	mahogunin ring finger 1	Cytoplasm	enzyme	TRUE
ENSG00000102870.4	protein_coding	ZNF629	0	0	0	0	0	0	NA	0	NA	NA	0	0	0	0	0	0	NA	NA	NA	NA	0	0	0	NA	0	NA	NA	ZNF629	zinc finger protein 629	Nucleus	other	TRUE
ENSG00000102871.11	protein_coding	TRADD	0	0	0	0	0	0	0	0	1	NA	0	0	0	0	0	0	0	0	NA	NA	0	0	0	1	0	NA	0	TRADD	TNFRSF1A associated via death domain	Cytoplasm	other	TRUE
ENSG00000102878.10	protein_coding	HSF4	0	0	0	0	0	0	NA	NA	NA	NA	0	0	0	0	0	0	NA	NA	NA	NA	0	0	0	NA	NA	NA	NA	HSF4	heat shock transcription factor 4	Nucleus	transcription regulator	TRUE
ENSG00000102879.11	protein_coding	CORO1A	0	0	0	0	0	0	1	0	NA	NA	0	0	0	0	1	0	0	0	NA	0	0	0	1	0	0	NA	NA	CORO1A	coronin 1A	Cytoplasm	other	TRUE
ENSG00000102882.7	protein_coding	MAPK3	0	0	0	0	1	1	1	1	NA	NA	0	0	0	0	1	1	0	0	NA	0	0	0	0	0	0	NA	NA	MAPK3	mitogen-activated protein kinase 3	Cytoplasm	kinase	TRUE
ENSG00000102886.10	protein_coding	GDPD3	0	0	0	0	1	1	NA	1	NA	NA	0	0	0	0	1	1	NA	1	1	0	0	0	1	NA	1	1	0	GDPD3	glycerophosphodiester phosphodiesterase domain containing 3	Cytoplasm	enzyme	TRUE
ENSG00000102890.10	protein_coding	ELMO3	0	0	0	0	1	1	0	0	NA	NA	0	0	0	0	0	1	NA	0	NA	NA	0	0	0	0	0	NA	NA	ELMO3	engulfment and cell motility 3	Cytoplasm	other	TRUE
ENSG00000102893.11	protein_coding	PHKB	0	0	0	0	0	0	1	0	NA	NA	0	1	1	1	0	0	0	1	NA	NA	0	0	0	0	1	NA	NA	PHKB	phosphorylase kinase beta subunit	Cytoplasm	kinase	TRUE
ENSG00000102897.5	protein_coding	LYRM1	0	0	0	0	1	1	1	1	NA	NA	0	0	0	0	0	0	1	1	1	1	0	0	0	1	0	NA	NA	LYRM1	LYR motif containing 1	Cytoplasm	other	TRUE
ENSG00000102898.5	protein_coding	NUTF2	0	0	0	0	0	0	1	1	NA	NA	0	0	0	0	1	0	NA	0	1	NA	0	0	0	0	0	NA	NA	NUTF2	nuclear transport factor 2	Nucleus	transporter	TRUE
ENSG00000102900.7	protein_coding	NUP93	0	0	0	0	0	0	0	1	NA	NA	0	0	0	0	0	0	1	1	1	NA	0	1	1	1	1	NA	NA	NUP93	nucleoporin 93kDa	Nucleus	other	TRUE
ENSG00000102901.8	protein_coding	CENPT	0	0	0	0	1	0	0	0	1	NA	0	0	0	0	0	0	NA	0	NA	NA	0	0	0	0	0	NA	NA	CENPT	centromere protein T	Cytoplasm	other	TRUE
ENSG00000102908.16	protein_coding	NFAT5	0	0	0	0	0	0	0	1	NA	NA	0	0	0	0	1	0	1	1	NA	0	0	1	1	1	1	NA	NA	NFAT5	nuclear factor of activated T-cells 5, tonicity-responsive	Nucleus	transcription regulator	TRUE
ENSG00000102910.8	protein_coding	LONP2	0	0	0	0	1	1	0	0	1	NA	0	1	1	1	1	1	0	0	NA	NA	0	1	1	1	1	1	1	LONP2	lon peptidase 2, peroxisomal	Cytoplasm	peptidase	TRUE
ENSG00000102921.3	protein_coding	N4BP1	0	0	0	0	0	0	1	1	1	NA	0	0	0	0	0	0	1	1	NA	NA	0	1	1	1	1	NA	NA	N4BP1	NEDD4 binding protein 1	Cytoplasm	other	TRUE
ENSG00000102931.3	protein_coding	ARL2BP	0	0	0	0	0	0	1	0	NA	NA	0	0	0	0	0	1	1	1	NA	NA	0	0	0	1	0	NA	NA	ARL2BP	ADP ribosylation factor like GTPase 2 binding protein	Cytoplasm	transcription regulator	TRUE
ENSG00000102967.7	protein_coding	DHODH	0	0	0	0	0	1	0	1	NA	NA	NA	NA	NA	NA	NA	NA	NA	0	NA	NA	0	1	0	0	1	NA	NA	DHODH	dihydroorotate dehydrogenase (quinone)	Cytoplasm	enzyme	TRUE
ENSG00000102974.10	protein_coding	CTCF	0	0	0	0	0	0	1	0	NA	NA	0	0	0	0	1	0	0	0	NA	NA	0	0	0	0	0	NA	0	CTCF	CCCTC-binding factor	Nucleus	transcription regulator	TRUE
ENSG00000102977.8	protein_coding	ACD	0	0	0	0	0	0	1	0	NA	NA	0	0	0	0	1	1	0	0	NA	NA	0	0	0	0	0	NA	NA	ACD	adrenocortical dysplasia homolog	Nucleus	other	TRUE
ENSG00000102978.8	protein_coding	POLR2C	0	0	0	0	0	0	1	0	NA	NA	0	0	0	0	1	1	1	1	NA	NA	0	0	0	1	1	NA	NA	POLR2C	polymerase (RNA) II subunit C	Nucleus	enzyme	TRUE
ENSG00000102981.4	protein_coding	PARD6A	0	0	0	0	0	0	NA	0	NA	NA	0	0	0	0	0	0	NA	0	NA	NA	0	0	0	NA	0	NA	NA	PARD6A	par-6 family cell polarity regulator alpha	Plasma Membrane	other	TRUE
ENSG00000102984.10	protein_coding	ZNF821	0	0	0	0	0	0	0	0	NA	NA	0	0	0	0	0	0	1	1	NA	NA	0	0	0	1	0	NA	NA	ZNF821	zinc finger protein 821	Other	other	TRUE
ENSG00000103005.6	protein_coding	USB1	0	0	0	0	0	0	0	0	NA	NA	0	0	0	0	0	0	1	1	NA	0	0	0	0	0	0	NA	NA	USB1	U6 snRNA biogenesis phosphodiesterase 1	Nucleus	enzyme	TRUE
ENSG00000103018.12	protein_coding	CYB5B	0	0	0	0	1	1	1	1	NA	NA	0	0	0	0	1	1	1	1	NA	NA	0	1	1	1	1	NA	NA	CYB5B	cytochrome b5 type B	Cytoplasm	enzyme	TRUE
ENSG00000103024.3	protein_coding	NME3	0	0	0	0	0	0	NA	1	NA	NA	0	0	0	0	0	0	NA	NA	NA	NA	0	1	1	NA	1	NA	0	NME3	NME/NM23 nucleoside diphosphate kinase 3	Cytoplasm	kinase	TRUE
ENSG00000103035.5	protein_coding	PSMD7	0	0	0	0	0	0	1	1	NA	NA	0	0	0	0	0	0	1	1	NA	NA	0	0	0	0	1	NA	NA	PSMD7	proteasome 26S subunit, non-ATPase 7	Cytoplasm	other	TRUE
ENSG00000103037.7	protein_coding	SETD6	0	0	0	0	0	0	1	1	NA	NA	0	0	0	0	0	0	NA	1	NA	NA	0	1	1	1	1	NA	0	SETD6	SET domain containing 6	Nucleus	enzyme	TRUE
ENSG00000103042.4	protein_coding	SLC38A7	0	0	0	0	1	1	1	1	1	NA	NA	NA	NA	NA	NA	NA	NA	1	NA	NA	0	0	0	1	1	NA	NA	SLC38A7	solute carrier family 38 member 7	Plasma Membrane	transporter	TRUE
ENSG00000103043.10	protein_coding	VAC14	0	0	0	0	0	0	0	1	NA	NA	0	0	0	0	0	0	0	0	NA	NA	0	0	0	0	1	1	NA	VAC14	Vac14, PIKFYVE complex component	Cytoplasm	other	TRUE
ENSG00000103044.6	protein_coding	HAS3	0	1	0	0	0	0	NA	1	NA	NA	NA	NA	NA	NA	NA	NA	NA	NA	NA	NA	NA	NA	NA	NA	0	NA	NA	HAS3	hyaluronan synthase 3	Plasma Membrane	enzyme	TRUE
ENSG00000103047.3	protein_coding	TMCO7	0	1	0	0	1	1	1	1	NA	NA	0	0	0	0	1	1	NA	1	NA	NA	0	0	1	1	1	NA	NA	TANGO6	transport and golgi organization 6 homolog	Other	other	FALSE
ENSG00000103051.14	protein_coding	COG4	0	0	0	0	1	1	1	1	1	1	0	0	0	0	1	1	1	1	1	NA	0	1	0	0	1	NA	1	COG4	component of oligomeric golgi complex 4	Cytoplasm	transporter	TRUE
ENSG00000103056.7	protein_coding	SMPD3	0	0	0	0	0	0	0	1	NA	NA	0	0	0	0	0	0	0	0	NA	NA	0	0	0	0	0	NA	NA	SMPD3	sphingomyelin phosphodiesterase 3	Cytoplasm	enzyme	TRUE
ENSG00000103061.6	protein_coding	SLC7A6OS	0	0	0	0	0	0	0	1	NA	NA	0	0	0	0	0	1	0	0	1	NA	0	1	1	1	1	1	0	SLC7A6OS	solute carrier family 7 member 6 opposite strand	Other	other	TRUE
ENSG00000103064.9	protein_coding	SLC7A6	0	0	0	0	1	1	1	1	NA	NA	0	0	0	0	1	1	1	1	NA	NA	0	1	1	1	1	NA	NA	SLC7A6	solute carrier family 7 member 6	Plasma Membrane	transporter	TRUE
ENSG00000103066.8	protein_coding	PLA2G15	0	0	0	0	0	0	0	1	NA	NA	0	0	0	0	0	0	0	1	NA	NA	0	0	0	0	0	NA	NA	PLA2G15	phospholipase A2 group XV	Cytoplasm	enzyme	TRUE
ENSG00000103091.10	protein_coding	WDR59	0	0	0	0	0	0	1	1	1	NA	0	0	0	0	1	1	1	1	NA	NA	0	0	0	1	1	1	0	WDR59	WD repeat domain 59	Other	transporter	TRUE
ENSG00000103111.10	protein_coding	MON1B	0	0	0	0	1	1	1	1	NA	NA	0	0	0	0	1	1	1	1	NA	NA	0	1	1	1	1	NA	NA	MON1B	MON1 homolog B, secretory trafficking associated	Other	other	TRUE
ENSG00000103121.4	protein_coding	CMC2	0	0	0	0	0	1	1	1	1	0	0	0	0	0	0	1	1	1	NA	NA	0	0	0	1	1	1	NA	CMC2	C-x9-C motif containing 2	Cytoplasm	other	TRUE
ENSG00000103126.10	protein_coding	AXIN1	0	1	0	0	0	1	1	1	NA	NA	0	0	0	0	1	1	1	1	NA	NA	0	1	0	1	1	NA	0	AXIN1	axin 1	Cytoplasm	other	TRUE
ENSG00000103145.5	protein_coding	HCFC1R1	0	0	0	0	0	0	NA	1	NA	NA	0	0	0	0	0	0	NA	1	NA	NA	0	0	0	NA	1	NA	NA	HCFC1R1	host cell factor C1 regulator 1	Nucleus	other	TRUE
ENSG00000103148.9	protein_coding	NPRL3	0	0	0	0	1	1	1	1	NA	NA	NA	NA	NA	NA	NA	NA	NA	1	NA	NA	0	0	1	1	1	1	0	NPRL3	NPR3 like, GATOR1 complex subunit	Other	other	TRUE
ENSG00000103150.4	protein_coding	MLYCD	0	0	0	0	0	0	1	1	NA	NA	0	0	0	0	0	0	1	1	NA	NA	0	1	0	1	1	NA	NA	MLYCD	malonyl-CoA decarboxylase	Cytoplasm	enzyme	TRUE
ENSG00000103152.7	protein_coding	MPG	0	0	0	0	0	0	0	0	NA	NA	0	0	0	0	1	1	0	1	NA	NA	0	0	0	1	1	1	NA	MPG	N-methylpurine DNA glycosylase	Nucleus	enzyme	TRUE
ENSG00000103160.6	protein_coding	HSDL1	0	0	0	0	1	1	1	1	NA	NA	0	0	0	0	1	1	1	1	1	NA	0	0	0	1	1	NA	NA	HSDL1	hydroxysteroid dehydrogenase like 1	Cytoplasm	enzyme	TRUE
ENSG00000103168.12	protein_coding	TAF1C	0	0	0	0	1	1	1	1	1	NA	0	0	0	0	1	0	1	1	NA	NA	0	1	1	1	1	1	0	TAF1C	TATA-box binding protein associated factor, RNA polymerase I subunit C	Nucleus	transcription regulator	TRUE
ENSG00000103174.7	protein_coding	NAGPA	0	0	0	0	1	1	1	1	NA	NA	NA	NA	NA	NA	NA	NA	NA	1	NA	NA	0	1	1	1	1	NA	NA	NAGPA	N-acetylglucosamine-1-phosphodiester alpha-N-acetylglucosaminidase	Cytoplasm	enzyme	TRUE
ENSG00000103187.5	protein_coding	COTL1	0	0	0	0	0	1	1	1	NA	NA	0	0	0	0	0	0	1	1	NA	NA	0	0	1	1	1	1	NA	COTL1	coactosin like F-actin binding protein 1	Cytoplasm	other	TRUE
ENSG00000103194.11	protein_coding	USP10	0	0	0	0	0	0	1	1	1	0	0	0	0	0	1	1	1	1	NA	NA	0	0	0	1	1	1	0	USP10	ubiquitin specific peptidase 10	Cytoplasm	peptidase	TRUE
ENSG00000103196.7	protein_coding	CRISPLD2	0	0	1	1	1	1	1	1	1	NA	0	0	1	1	1	1	1	1	NA	0	0	1	0	1	1	NA	NA	CRISPLD2	cysteine rich secretory protein LCCL domain containing 2	Cytoplasm	other	TRUE
ENSG00000103197.12	protein_coding	TSC2	0	0	0	0	0	0	0	1	NA	0	0	0	0	0	0	0	1	0	NA	0	0	0	0	0	1	NA	0	TSC2	tuberous sclerosis 2	Cytoplasm	other	TRUE
ENSG00000103199.9	protein_coding	ZNF500	0	0	0	0	1	1	1	1	NA	NA	0	0	0	0	0	1	1	1	NA	NA	0	1	1	1	1	NA	NA	ZNF500	zinc finger protein 500	Nucleus	other	TRUE
ENSG00000103202.7	protein_coding	NME4	0	0	0	0	1	1	1	1	NA	NA	0	0	0	0	1	1	1	1	NA	NA	0	0	0	1	1	1	NA	NME4	NME/NM23 nucleoside diphosphate kinase 4	Cytoplasm	kinase	TRUE
ENSG00000103222.14	protein_coding	ABCC1	0	0	1	1	1	1	1	1	1	NA	0	1	1	1	1	1	1	1	NA	NA	0	0	0	1	1	1	NA	ABCC1	ATP binding cassette subfamily C member 1	Plasma Membrane	transporter	TRUE
ENSG00000103226.13	protein_coding	NOMO3	0	0	0	0	1	1	0	0	NA	NA	0	0	0	0	1	1	1	1	1	NA	0	1	1	NA	1	NA	NA	NOMO1 (includes others)	NODAL modulator 1	Plasma Membrane	other	FALSE
ENSG00000103227.13	protein_coding	LMF1	0	0	0	0	1	1	1	1	1	NA	0	0	0	0	1	1	1	1	NA	NA	0	1	1	1	1	1	1	LMF1	lipase maturation factor 1	Cytoplasm	other	TRUE
ENSG00000103245.8	protein_coding	NARFL	0	0	0	0	1	1	1	1	NA	NA	0	0	0	0	1	1	1	1	NA	NA	0	1	1	1	1	1	NA	NARFL	nuclear prelamin A recognition factor like	Other	other	TRUE
ENSG00000103248.12	protein_coding	MTHFSD	0	0	0	0	1	1	1	1	1	1	0	1	0	0	1	1	1	1	1	NA	0	1	1	1	1	1	1	MTHFSD	methenyltetrahydrofolate synthetase domain containing	Other	other	TRUE
ENSG00000103249.12	protein_coding	CLCN7	0	0	0	0	1	1	1	1	1	NA	0	0	0	0	1	1	1	1	NA	NA	0	1	1	1	1	1	NA	CLCN7	chloride voltage-gated channel 7	Plasma Membrane	ion channel	TRUE
ENSG00000103253.12	protein_coding	HAGHL	0	0	0	0	1	1	1	1	NA	NA	NA	NA	NA	NA	NA	NA	NA	1	NA	NA	0	0	1	1	1	1	NA	HAGHL	hydroxyacylglutathione hydrolase-like	Other	enzyme	TRUE
ENSG00000103254.5	protein_coding	FAM173A	0	0	0	0	0	0	1	1	NA	NA	0	0	0	0	0	0	NA	1	NA	NA	0	0	0	1	1	1	NA	FAM173A	family with sequence similarity 173 member A	Other	other	TRUE
ENSG00000103257.4	protein_coding	SLC7A5	0	0	0	0	1	0	1	1	NA	NA	0	0	1	1	0	0	1	1	NA	NA	0	0	1	1	1	NA	NA	SLC7A5	solute carrier family 7 member 5	Plasma Membrane	transporter	TRUE
ENSG00000103260.3	protein_coding	METRN	0	0	0	0	0	0	NA	1	NA	NA	NA	NA	NA	NA	NA	NA	NA	1	NA	NA	0	0	1	0	1	NA	NA	METRN	meteorin, glial cell differentiation regulator	Extracellular Space	other	TRUE
ENSG00000103264.11	protein_coding	FBXO31	0	0	1	1	1	1	1	1	NA	NA	0	0	0	0	0	0	1	1	NA	NA	0	0	1	1	1	NA	NA	FBXO31	F-box protein 31	Extracellular Space	enzyme	TRUE
ENSG00000103266.5	protein_coding	STUB1	0	0	0	0	0	0	0	1	NA	NA	0	0	0	0	0	0	1	1	NA	NA	0	0	0	0	0	NA	NA	STUB1	STIP1 homology and U-box containing protein 1	Cytoplasm	enzyme	TRUE
ENSG00000103269.9	protein_coding	RHBDL1	0	0	0	0	0	0	NA	NA	NA	NA	0	0	0	0	1	1	NA	NA	NA	NA	0	0	0	NA	NA	NA	NA	RHBDL1	rhomboid, veinlet-like 1 (Drosophila)	Plasma Membrane	peptidase	TRUE
ENSG00000103274.6	protein_coding	NUBP1	0	0	0	0	0	0	1	1	1	0	0	0	0	0	0	0	1	1	NA	NA	0	0	0	1	1	NA	NA	NUBP1	nucleotide binding protein 1	Cytoplasm	other	TRUE
ENSG00000103275.14	protein_coding	UBE2I	0	0	0	1	0	1	1	1	NA	NA	0	0	0	0	1	1	1	1	NA	NA	0	0	0	1	1	1	NA	UBE2I	ubiquitin conjugating enzyme E2 I	Nucleus	enzyme	TRUE
ENSG00000103313.7	protein_coding	MEFV	0	0	0	0	1	1	1	1	1	0	0	0	0	0	0	1	1	1	1	0	NA	NA	NA	NA	1	NA	NA	MEFV	Mediterranean fever	Nucleus	other	TRUE
ENSG00000103319.7	protein_coding	EEF2K	0	0	0	0	0	0	0	0	NA	NA	0	0	0	0	0	0	NA	1	NA	NA	0	0	0	0	1	NA	NA	EEF2K	eukaryotic elongation factor 2 kinase	Cytoplasm	kinase	TRUE
ENSG00000103326.6	protein_coding	SOLH	0	0	0	0	0	1	1	1	NA	NA	0	0	0	0	0	0	NA	1	NA	NA	0	1	1	1	1	1	1	CAPN15	calpain 15	Other	peptidase	FALSE
ENSG00000103335.14	protein_coding	PIEZO1	0	0	0	0	1	0	1	1	1	1	0	0	0	0	1	1	1	1	NA	NA	0	0	1	1	1	1	1	PIEZO1	piezo type mechanosensitive ion channel component 1	Cytoplasm	ion channel	TRUE
ENSG00000103342.8	protein_coding	GSPT1	0	0	0	0	1	0	1	1	NA	NA	0	0	0	0	0	0	1	0	NA	NA	0	0	0	1	1	NA	1	GSPT1	G1 to S phase transition 1	Cytoplasm	translation regulator	TRUE
ENSG00000103343.8	protein_coding	ZNF174	0	0	0	0	1	0	0	0	NA	NA	0	0	0	0	0	0	1	1	NA	NA	0	0	0	1	1	NA	NA	ZNF174	zinc finger protein 174	Nucleus	transcription regulator	TRUE
ENSG00000103351.8	protein_coding	CLUAP1	0	0	0	0	1	1	1	1	1	NA	0	0	0	0	1	1	NA	1	NA	NA	0	1	1	1	1	1	0	CLUAP1	clusterin associated protein 1	Nucleus	other	TRUE
ENSG00000103353.11	protein_coding	UBFD1	0	0	0	0	0	0	1	1	NA	NA	0	0	0	0	0	0	NA	1	NA	NA	0	0	0	0	1	NA	0	UBFD1	ubiquitin family domain containing 1	Other	other	TRUE
ENSG00000103356.10	protein_coding	EARS2	0	0	0	0	1	1	1	1	NA	NA	NA	NA	NA	NA	NA	NA	NA	NA	NA	NA	0	1	1	1	1	1	NA	EARS2	glutamyl-tRNA synthetase 2, mitochondrial	Cytoplasm	enzyme	TRUE
ENSG00000103363.10	protein_coding	TCEB2	0	0	0	0	0	0	1	1	NA	0	0	0	0	0	0	0	1	1	NA	0	0	0	0	0	0	1	0	TCEB2	transcription elongation factor B subunit 2	Nucleus	transcription regulator	TRUE
ENSG00000103365.11	protein_coding	GGA2	0	0	0	0	1	1	1	1	1	NA	0	0	0	0	1	0	NA	1	NA	NA	0	0	0	1	1	1	0	GGA2	golgi associated, gamma adaptin ear containing, ARF binding protein 2	Cytoplasm	transporter	TRUE
ENSG00000103381.7	protein_coding	CPPED1	0	0	0	0	0	0	1	1	1	0	0	0	0	0	1	1	1	1	1	NA	0	0	0	1	1	NA	NA	CPPED1	calcineurin like phosphoesterase domain containing 1	Cytoplasm	enzyme	TRUE
ENSG00000103404.10	protein_coding	USP31	0	0	0	0	1	0	1	1	1	NA	0	0	0	0	1	1	1	1	NA	NA	0	0	0	1	1	NA	NA	USP31	ubiquitin specific peptidase 31	Nucleus	peptidase	TRUE
ENSG00000103415.7	protein_coding	HMOX2	0	0	0	0	1	0	1	0	NA	NA	0	0	0	0	0	0	0	1	NA	NA	0	0	0	0	1	1	0	HMOX2	heme oxygenase 2	Cytoplasm	enzyme	TRUE
ENSG00000103423.9	protein_coding	DNAJA3	0	0	0	0	0	1	1	1	1	0	0	0	0	0	1	1	1	1	NA	NA	0	1	1	1	1	1	0	DNAJA3	DnaJ heat shock protein family (Hsp40) member A3	Cytoplasm	other	TRUE
ENSG00000103429.6	protein_coding	BFAR	0	0	0	0	0	0	1	1	1	1	0	0	0	0	0	0	1	1	NA	NA	0	0	0	0	0	1	1	BFAR	bifunctional apoptosis regulator	Cytoplasm	enzyme	TRUE
ENSG00000103472.5	pseudogene	RRN3P2	0	0	0	1	1	1	1	1	NA	1	0	0	0	0	0	0	NA	1	NA	NA	0	1	1	1	1	NA	NA	RRN3P2	RRN3 homolog, RNA polymerase I transcription factor pseudogene 2	Other	other	TRUE
ENSG00000103479.10	protein_coding	RBL2	0	0	0	0	1	1	1	1	1	NA	0	0	0	0	0	1	1	1	1	NA	0	1	1	1	1	1	1	RBL2	retinoblastoma-like 2	Nucleus	other	TRUE
ENSG00000103485.12	protein_coding	QPRT	0	0	0	0	1	0	NA	0	NA	NA	NA	NA	NA	NA	NA	NA	NA	NA	NA	NA	0	0	0	NA	0	NA	NA	QPRT	quinolinate phosphoribosyltransferase	Cytoplasm	enzyme	TRUE
ENSG00000103489.7	protein_coding	XYLT1	0	0	1	1	1	1	1	1	1	NA	0	1	1	1	1	1	1	1	1	NA	0	1	1	1	1	1	NA	XYLT1	xylosyltransferase I	Cytoplasm	enzyme	TRUE
ENSG00000103490.13	protein_coding	PYCARD	0	0	0	0	0	0	NA	NA	NA	0	0	0	0	0	0	0	NA	NA	NA	0	0	0	0	NA	NA	NA	NA	PYCARD	PYD and CARD domain containing	Cytoplasm	transcription regulator	TRUE
ENSG00000103494.8	protein_coding	RPGRIP1L	0	0	0	0	0	0	NA	1	NA	NA	NA	NA	NA	NA	NA	NA	NA	NA	NA	NA	0	0	0	0	1	1	NA	RPGRIP1L	RPGRIP1-like	Cytoplasm	other	TRUE
ENSG00000103495.9	protein_coding	MAZ	0	0	0	0	0	0	NA	0	NA	NA	0	0	0	0	0	0	NA	1	NA	NA	0	0	0	NA	0	NA	0	MAZ	MYC associated zinc finger protein	Nucleus	transcription regulator	TRUE
ENSG00000103496.10	protein_coding	STX4	0	0	0	0	1	1	1	1	NA	NA	0	0	0	0	0	0	0	1	NA	NA	0	1	1	0	1	1	0	STX4	syntaxin 4	Plasma Membrane	transporter	TRUE
ENSG00000103502.9	protein_coding	CDIPT	0	0	0	0	0	0	0	1	NA	NA	0	0	0	0	0	0	0	0	NA	NA	0	0	0	0	0	NA	NA	CDIPT	CDP-diacylglycerol--inositol 3-phosphatidyltransferase	Cytoplasm	enzyme	TRUE
ENSG00000103507.9	protein_coding	BCKDK	0	0	0	0	1	1	0	1	NA	NA	0	0	0	0	1	0	0	0	1	0	0	0	0	0	0	NA	NA	BCKDK	branched chain ketoacid dehydrogenase kinase	Cytoplasm	kinase	TRUE
ENSG00000103510.14	protein_coding	KAT8	0	0	0	0	0	0	1	1	1	NA	0	0	0	0	0	0	1	1	NA	0	0	1	0	1	1	NA	NA	KAT8	lysine acetyltransferase 8	Nucleus	enzyme	TRUE
ENSG00000103512.10	protein_coding	NOMO1	0	0	0	0	0	0	0	1	NA	NA	0	0	0	0	0	0	NA	0	NA	NA	0	0	0	1	1	NA	NA	NOMO1 (includes others)	NODAL modulator 1	Plasma Membrane	other	FALSE
ENSG00000103522.11	protein_coding	IL21R	0	0	1	1	0	1	1	1	NA	NA	NA	NA	NA	NA	NA	NA	NA	1	NA	NA	0	0	1	1	1	1	1	IL21R	interleukin 21 receptor	Plasma Membrane	transmembrane receptor	TRUE
ENSG00000103528.12	protein_coding	SYT17	0	0	1	1	1	0	1	1	NA	NA	NA	NA	NA	NA	NA	NA	NA	NA	NA	NA	NA	NA	NA	NA	NA	NA	NA	SYT17	synaptotagmin 17	Plasma Membrane	other	TRUE
ENSG00000103540.12	protein_coding	CCP110	0	0	0	0	0	0	1	1	1	0	0	0	0	0	1	1	1	1	NA	0	0	0	0	1	1	NA	0	CCP110	centriolar coiled-coil protein 110kDa	Cytoplasm	other	TRUE
ENSG00000103544.10	protein_coding	C16orf62	0	0	0	0	1	0	1	1	1	NA	0	0	0	0	0	0	0	1	NA	NA	0	0	0	1	1	1	NA	C16orf62	chromosome 16 open reading frame 62	Other	other	TRUE
ENSG00000103549.16	protein_coding	RNF40	0	0	0	0	1	1	1	1	NA	NA	0	0	0	0	1	1	0	1	NA	NA	0	1	1	0	0	NA	NA	RNF40	ring finger protein 40	Cytoplasm	enzyme	TRUE
ENSG00000103550.9	protein_coding	C16orf88	0	0	1	1	1	1	0	1	NA	NA	NA	NA	NA	NA	NA	NA	NA	NA	NA	NA	0	1	1	1	1	1	NA	KNOP1	lysine-rich nucleolar protein 1	Other	other	FALSE
ENSG00000103569.5	protein_coding	AQP9	0	0	0	0	0	0	1	1	NA	1	0	0	0	0	0	1	1	1	NA	1	NA	NA	NA	NA	NA	NA	NA	AQP9	aquaporin 9	Plasma Membrane	transporter	TRUE
ENSG00000103591.8	protein_coding	AAGAB	0	0	0	0	1	0	1	1	1	NA	0	1	0	1	1	1	1	1	NA	NA	0	0	0	1	0	NA	0	AAGAB	alpha- and gamma-adaptin binding protein	Cytoplasm	other	TRUE
ENSG00000103642.7	protein_coding	LACTB	0	0	0	0	1	1	1	1	NA	0	0	0	0	0	1	1	1	1	NA	NA	0	1	0	1	1	NA	NA	LACTB	lactamase beta	Cytoplasm	other	TRUE
[truncated: 21,448 more rows]
