# Supplementary material for: Genetic Drivers of Epigenetic and Transcriptional Variation in Human Immune Cells
Source: Cell. 2016 Nov 17;167(5):1398–1414.e24. doi: 10.1016/j.cell.2016.10.026 (PMC5119954; doi:10.1016/j.cell.2016.10.026)
Supplement: Table S4. Canonical Pathways Enrichment for Genes under Genetic and Epigenetic Control, Related to Figures 2, 3, and 4 — For ‘Epigenetic’ rows show genes identified by the variance decomposition analysis as having a significant epigenetic contribution independent from cis-genetic effects. Genetic rows detail genes identified as having a significant genetic contribution in eQTL or sQTL analyses. [file mmc4.xlsx]

## Sheet: TS4
Table S4. Related to Figure 2, 3, and 4. Canonical pathways enrichment for genes under genetic and epigenetic control				For ‘Epigenetic’ rows show genes identified by the variance decomposition analysis as having a significant epigenetic contribution independent from cis-genetic effects. Genetic rows detail genes identified as having a significant genetic contribution in eQTL or sQTL analyses.
Cell type	Canonical Pathways	-log10(p-value)	Overlaps with dataset	Molecules
Variance decomposition - genes with epigenetic effects independent of genetics
Mono	Tec Kinase Signaling	5.26	35/170 (21%)	PIK3R1,GNA11,FCER1A,TNFSF10,PRKCZ,FAS,PTK2,LCK,PAK1,TXK,KL,RHOU,MRAS,TNFRSF10A,ITGA4,PRKCA,VAV2,ITGB1,TNFRSF21,SRC,PRKCQ,RHOC,FGFR1,GNA12,GNG2,GNAI1,MAPK8,MAPK9,STAT4,TLR4,VAV3,IRS1,JAK3,TNF,PRKCB
	Endothelin-1 Signaling	4.72	36/187 (19%)	PIK3R1,GNA11,CASP4,PLA2G7,PRKCZ,PLA2G2C,PLBD1,JUN,KL,MRAS,PLCB1,ECE1,PLCL1,PRKCA,PLA2G16,SRC,PRKCQ,EDNRB,GUCY1A3,ABHD3,GNA12,FGFR1,PLA2G4C,ADCY3,PTGS1,GNAI1,MAPK8,MAPK9,ITPR1,PLD1,ADCY9,RRAS2,IRS1,PLA2G4B,PTGER2,PRKCB
	Role of Osteoblasts, Osteoclasts and Chondrocytes in Rheumatoid Arthritis	4.71	42/232 (18%)	IL1A,TCF4,CAMK4,AXIN1,FZD3,PIK3R1,FZD1,IL6,BCL2,IL1R2,JUN,NFKBIA,RUNX2,KL,AKT3,TRAF5,ADAMTS5,SMAD1,BIRC3,WNT5B,ITGB1,NAIP,SRC,LRP5,FGFR1,BMP8A,BMP8B,MAPK8,MAPK9,IL1R1,GSN,IL7,IL18,FOXO1,CSF1,IRS1,NFATC2,IL1B,LEF1,FZD5,TNF,TCF7L2
	Eicosanoid Signaling	4.57	18/67 (27%)	PLA2G16,LTA4H,PTGFR,PTGIR,AKR1C3,ABHD3,PLA2G4C,PTGS1,ALOX5AP,GGT1,PLA2G7,PLA2G2C,PLBD1,ALOX15B,LTB4R2,PLA2G4B,PTGER2,CYSLTR2
	Role of Macrophages, Fibroblasts and Endothelial Cells in Rheumatoid Arthritis	4.43	51/309 (17%)	SOCS3,AXIN1,FZD3,PIK3R1,IL17RC,IL6,IL1R2,CAMK2D,MRAS,PLCB1,TRAF5,PLCL1,WNT5B,CXCL8,PRKCQ,FGFR1,CREB5,IL7,IL18,IRS1,FZD5,LEF1,TNF,IL6ST,IL1A,TCF4,CAMK4,FN1,FZD1,PDGFC,PRKCZ,NFKBIA,JUN,CCL2,KL,AKT3,FCGR3A/FCGR3B,PRKCA,TRAF1,SRC,LRP5,IL15,MAPK9,IL1R1,TLR4,RRAS2,CSF1,IL1B,NFATC2,TCF7L2,PRKCB
	Molecular Mechanisms of Cancer	4.42	59/374 (16%)	CDKN2A,AXIN1,FZD3,PIK3R1,PTK2,PAK1,CAMK2D,MRAS,PLCB1,ARHGEF11,BIRC3,SMAD1,WNT5B,ITGA4,SMAD2,PRKCQ,FGFR1,BMP8A,PTCH1,BMP8B,ADCY9,CCND2,IRS1,LEF1,FZD5,RAP2A,TCF4,GNA11,FZD1,CDKN2B,PRKCZ,FAS,BCL2,SYNGAP1,NFKBIA,JUN,HHAT,KL,RHOU,AKT3,PRKCA,ITGB1,NAIP,SRC,LRP5,ARHGEF12,RHOC,GNA12,ADCY3,GNAI1,MAPK8,MAPK9,RRAS2,FOXO1,RASGRP1,JAK3,BCL2L11,PRKCB,CTNND1
	HGF Signaling	4.35	25/115 (22%)	CDKN2A,PIK3R1,IL6,PRKCZ,PTK2,PAK1,JUN,KL,HGF,MRAS,AKT3,PRKCA,ITGA4,ITGB1,ETS1,PRKCQ,FGFR1,MAP3K13,MAPK8,MAPK9,DOCK1,RRAS2,IRS1,MAP3K8,PRKCB
	ErbB Signaling	4.12	22/98 (22%)	PRKCQ,FGFR1,PIK3R1,MAPK8,HBEGF,NRG4,MAPK9,PRKCZ,NCK2,NRG1,PAK1,JUN,RRAS2,FOXO1,KL,IRS1,MRAS,TGFA,ERBB2,EREG,PRKCA,PRKCB
	G-Protein Coupled Receptor Signaling	4.08	45/270 (17%)	CAMK4,PDE7A,PIK3R1,DUSP6,GNA11,PDE4A,RGS12,SYNGAP1,ADRB1,CAMK2D,NFKBIA,KL,HTR7,MRAS,AKT3,PLCB1,PDE4D,ADORA2B,ADORA1,PRKCA,SMPDL3A,SRC,RGS2,PTGIR,FGFR1,ADCY3,GNAI1,GABBR1,CREB5,PDE6H,PDE8A,S1PR3,ADCY9,GPER1,RRAS2,LPAR1,VIPR1,IRS1,RASGRP1,S1PR1,PDE8B,MAP3K8,PTGER2,ADORA2A,PRKCB
	Atherosclerosis Signaling	4.04	26/127 (20%)	IL1A,MSR1,IL6,PLA2G7,PDGFC,PLA2G2C,PLBD1,CCL2,LPL,COL18A1,ITGA4,PLA2G16,CXCL8,ABHD3,PLA2G4C,F3,IL18,ALOX15B,CD40,CSF1,PLA2G4B,IL1B,ORM2,TNF,CLU,MMP9
	IL-10 Signaling	3.92	17/68 (25%)	FCGR2C,SOCS3,CCR5,IL1A,BLVRA,FCGR2A,MAPK8,IL6,IL1R1,FCGR2B,IL1R2,IL18,JUN,NFKBIA,IL1B,MAP4K4,TNF
	Cholecystokinin/Gastrin-mediated Signaling	3.92	22/101 (22%)	SRC,IL1A,PRKCQ,RHOC,GNA12,MEF2A,MAPK8,MAPK9,EPHA4,ITPR1,PRKCZ,PTK2,IL18,JUN,RRAS2,MRAS,RHOU,PLCB1,IL1B,TNF,PRKCA,PRKCB
	Xenobiotic Metabolism Signaling	3.79	46/286 (16%)	IL1A,CAMK4,CAMK1D,PIK3R1,MAF,IL6,PRKCZ,SULT1A2,CHST2,ALDH1A1,CAMK2D,CES1,GSTM2,UST,KL,ALDH3A2,SULT1A3/SULT1A4,PPM1L,MRAS,CITED2,PRKCA,GSTM1,PRKCQ,MGMT,FGFR1,MAP3K13,MAPK8,MAPK9,GRIP1,CYP1B1,ESD,AHRR,HS3ST3B1,RRAS2,SMOX,SULT1A1,IRS1,CAT,IL1B,MAP3K8,NRIP1,ABCC3,TNF,SULT1B1,PPARGC1A,PRKCB
	NF-κB Signaling	3.59	32/180 (18%)	IL1A,PIK3R1,TGFBR3,TNFAIP3,PRKCZ,IL1R2,LCK,NFKBIA,KL,MRAS,IGF1R,AKT3,TRAF5,PRKCQ,FLT1,FGFR1,MAPK8,IL1R1,IGF2R,TLR4,IL18,RRAS2,CD40,CARD11,IRS1,TGFA,IL1B,MAP3K8,EIF2AK2,MAP4K4,TNF,PRKCB
	phagosome formation	3.5	24/122 (20%)	FCAR,ITGB1,FCGR2C,PRKCQ,FN1,MSR1,RHOC,FCGR2A,FGFR1,PIK3R1,FCER1A,FCGR2B,PRKCZ,TLR4,KL,IRS1,RHOU,PLCB1,PLCL1,FCGR3A/FCGR3B,PRKCA,ITGA4,MARCO,PRKCB
	T Cell Receptor Signaling	3.42	22/109 (20%)	VAV2,CD247,CAMK4,PRKCQ,FGFR1,PIK3R1,MAPK8,CD8A,CD8B,LCK,JUN,TXK,NFKBIA,RRAS2,KL,CARD11,VAV3,PAG1,IRS1,RASGRP1,MRAS,NFATC2
	Neuregulin Signaling	3.41	19/88 (22%)	ITGB1,SRC,PRKCQ,PIK3R1,HBEGF,NRG4,CDK5R1,PRKCZ,NRG1,RRAS2,TGFA,MRAS,AKT3,ERRFI1,ERBB2,EREG,PRKCA,ITGA4,PRKCB
	Agrin Interactions at Neuromuscular Junction	3.33	16/69 (23%)	NRG1,PTK2,LAMC1,ITGB1,SRC,PAK1,JUN,RRAS2,MRAS,MAPK8,MAPK9,NRG4,ITGA1,ERBB2,AGRN,ITGA4
	Axonal Guidance Signaling	3.24	63/448 (14%)	ITSN1,EPHB2,FZD3,PIK3R1,UNC5B,ARPC5,ADAMTS2,NCK2,PTK2,PAK1,ADAM28,BAIAP2,MRAS,PLCB1,ARHGEF11,PLCL1,ADAMTS5,WNT5B,ITGA4,PRKCQ,EPHA1,FGFR1,BMP8A,BMP8B,TUBB2A,GNG2,PTCH1,DOCK1,SRGAP3,IRS1,FZD5,NRP1,MME,GNA11,EPHA4,FZD1,PLXNA2,PDGFC,SEMA4C,PRKCZ,SRGAP1,KL,SDC2,ADAM19,AKT3,ERBB2,PRKCA,ITGB1,PLXNA1,PLXNC1,ARHGEF12,NRP2,GNA12,GNAI1,HKR1,PLXND1,RRAS2,TUBB6,NFATC2,EPHB3,SEMA3C,MMP9,PRKCB
	CXCR4 Signaling	3.23	29/165 (18%)	PIK3R1,GNA11,PRKCZ,PTK2,PAK1,JUN,KL,RHOU,MRAS,AKT3,PLCB1,ARHGEF11,PRKCA,SRC,PRKCQ,RHOC,GNA12,FGFR1,ADCY3,GNG2,MAPK8,GNAI1,MAPK9,ITPR1,ADCY9,DOCK1,RRAS2,IRS1,PRKCB
	LPS/IL-1 Mediated Inhibition of RXR Function	3.2	36/221 (16%)	IL1A,CPT1B,ABCG1,ABCA1,SULT1A2,CETP,IL1R2,CHST2,JUN,GSTM2,ALDH1A1,SCARB1,UST,ALDH3A2,SULT1A3/SULT1A4,FABP5,GSTM1,MGMT,MAPK8,NR1H3,MAPK9,IL1R1,PAPSS2,TLR4,HS3ST3B1,IL18,SMOX,SULT1A1,CAT,IL1B,SLC27A3,ABCC3,TNF,ABCC4,SULT1B1,PPARGC1A
	Role of MAPK Signaling in the Pathogenesis of Influenza	3.11	16/72 (22%)	PLA2G16,ABHD3,PLA2G4C,MAPK8,MAPK9,PLA2G7,BCL2,PLA2G2C,PLBD1,RRAS2,CCL2,PLA2G4B,MRAS,AKT3,TNF,PRKCA
	Role of Pattern Recognition Receptors in Recognition of Bacteria and Viruses	3.11	25/137 (18%)	IL1A,PIK3R1,C1QA,IL6,C1QB,PRKCZ,KL,RIPK2,PRKCA,PTX3,CXCL8,OAS1,PRKCQ,OAS2,FGFR1,MAPK8,MAPK9,OAS3,TLR4,IL18,IRS1,IL1B,EIF2AK2,TNF,PRKCB
	RhoA Signaling	3.11	23/122 (19%)	PLXNA1,SEPT8,NEDD4,ARHGEF12,NRP2,EPHA1,GNA12,ARPC5,WASF1,SEPT11,PIP5K1B,PLD1,ARHGAP5,PTK2,LPAR6,LPAR1,EZR,SEPT10,BAIAP2,IGF1R,ARHGAP12,ARHGEF11,DLC1
	Fcγ Receptor-mediated Phagocytosis in Macrophages and Monocytes	3.1	19/93 (20%)	VAV2,SRC,PRKCQ,FCGR2A,PIK3R1,ARPC5,PLD1,PRKCZ,NCK2,DOCK1,PAK1,NCF1,VAV3,EZR,VAMP3,AKT3,FCGR3A/FCGR3B,PRKCA,PRKCB
	NF-κB Activation by Viruses	3.1	18/86 (21%)	ITGB1,CCR5,PRKCQ,FGFR1,PIK3R1,PRKCZ,LCK,NFKBIA,RRAS2,KL,IRS1,MRAS,AKT3,ITGA1,EIF2AK2,PRKCA,ITGA4,PRKCB
Neu	Inflammasome pathway	5.59	10/21 (48%)	CXCL8,TLR4,NAIP,NOD2,NLRP3,AIM2,NLRP1,CASP1,CTSB,CASP5
	D-myo-inositol (1,4,5,6)-Tetrakisphosphate Biosynthesis	4.19	25/129 (19%)	SOCS3,MTMR9,PPFIBP2,PPM1K,DUSP2,PXYLP1,MTMR6,IPMK,NUDT4,ALPL,RNGTT,PPP3CA,PPFIA1,CDC25C,PTPN7,FIG4,PPP2R5A,PLPP6,NUDT5,DUSP1,PPM1H,CILP,MTMR7,PPFIA4,DUSP16
	Phosphatidylglycerol Biosynthesis II (Non-plastidic)	3.76	9/26 (35%)	AGPAT4,AGPAT5,LPCAT3,MBOAT1,MBOAT2,PGS1,AGPAT3,GPAT4,CDS2
	3-phosphoinositide Degradation	3.7	26/146 (18%)	SOCS3,MTMR9,PPFIBP2,PPM1K,DUSP2,PXYLP1,MTMR6,INPP5B,NUDT4,ALPL,RNGTT,PPP3CA,PPFIA1,CDC25C,PTPN7,FIG4,PPP2R5A,PLPP6,SYNJ2,NUDT5,DUSP1,PPM1H,CILP,MTMR7,PPFIA4,DUSP16
	D-myo-inositol-5-phosphate Metabolism	3.65	26/147 (18%)	SOCS3,MTMR9,PPFIBP2,PPM1K,DUSP2,PXYLP1,MTMR6,PLCB1,NUDT4,ALPL,RNGTT,PPP3CA,PPFIA1,CDC25C,PTPN7,FIG4,PPP2R5A,PLPP6,NUDT5,DUSP1,PPM1H,CILP,MTMR7,PIP4K2A,PPFIA4,DUSP16
	CDP-diacylglycerol Biosynthesis I	3.27	8/24 (33%)	AGPAT4,AGPAT5,LPCAT3,MBOAT1,MBOAT2,AGPAT3,GPAT4,CDS2
eQTLs
Mono	NRF2-mediated Oxidative Stress Response	4.69	72/193 (37%)	MAP2K4,DNAJB4,PIK3R1,MAF,HRAS,GCLC,DNAJC15,GSTM2,SCARB1,MAP2K2,DNAJC8,MAPK3,ABCC1,MRAS,MAP3K7,DNAJA3,UBE2E3,GSK3B,TXN,GCLM,PRKD3,FRS2,ATM,GSTK1,MGST1,GSTM3,FGFR1,MAFF,PIK3R3,DNAJC5,ACTA2,IRS1,PRKCD,DNAJC18,MAP2K3,DNAJB6,ENC1,HACD3,MGST3,GSTP1,MAP2K5,PRDX1,NQO2,ABCC2,DNAJA4,DNAJC13,DNAJC10,MAP3K5,CUL3,AKR1A1,AKT1,KL,VCP,GSTM4,PRKCA,GSTM1,MAP2K7,GRB2,NQO1,MAPK8,MAPK9,DNAJC1,GSTO1,DNAJC11,DNAJC21,FT…
	14-3-3-mediated Signaling	4.48	52/130 (40%)	MAP2K4,TUBA1B,PLCB2,YWHAH,PIK3R1,HRAS,PLCH2,YWHAQ,SRPK2,MAP2K2,MAPK3,MRAS,PLCB1,TUBA1C,GSK3B,PLCL1,FRS2,PRKD3,ATM,YWHAG,YWHAE,YWHAB,STK11,FGFR1,TUBB2A,YWHAZ,PLCL2,PIK3R3,PLCG2,PRKCD,IRS1,PLCB3,RPS6KA1,SNCA,MAP3K5,TUBB2B,PLCD1,AKT1,KL,AKT3,PDCD6IP,PRKCA,GRB2,TNFRSF1A,TUBG1,MAPK8,MAPK9,BAX,TUBA1A,FOXO1,TUBB6,PRKCB
	Huntington's Disease Signaling	4.35	85/241 (35%)	MAP2K4,PLCB2,REST,PIK3R1,NAPG,GNB5,HRAS,AP2A2,CDK5R1,MAP3K10,NSF,HSPA4,CASP9,GNA15,HDAC11,MAPK3,HDAC7,TCERG1,PLCB1,PRKD3,FRS2,POLR2L,DNM2,ATM,POLR2I,CAPN5,HDAC4,CASP3,PSMF1,FGFR1,CREB3,IFT57,ITPR1,CREB3L4,CREB5,RPH3A,PIK3R3,DNAJC5,HDAC3,CAPN1,CASP2,IRS1,PRKCD,HTT,GNB2,PSME4,PLCB3,CAPN2,CAPN7,SNCA,GNA11,HSPA6,CASP4,POLR2B,GNG7,TGM2,DYNC1I2,AKT1,KL,IGF1R,AKT3,NCOR1,GOSR1,CASP8,GNG5,BET1L,NAPB,PRKCA…
	Germ Cell-Sertoli Cell Junction Signaling	4.12	64/173 (37%)	MAP2K4,TUBA1B,MAP3K11,TGFBR1,AXIN1,PIK3R1,HRAS,MLLT4,LIMK1,TGFBR2,PTK2,MAP3K10,PAK1,RHOG,CFL2,MAP2K2,RHOB,MAPK3,MRAS,MAP3K7,TUBA1C,MTMR2,JUP,FRS2,ATM,MAP3K9,CFL1,FGFR1,MAP3K13,TUBB2A,RAC1,ITGA6,GSN,PIK3R3,MAP3K12,ACTA2,IRS1,TGFB3,ZYX,MAP2K3,FNBP1,NECTIN2,MYO7A,CTNNA1,MAP3K5,IQGAP1,TUBB2B,AKT1,KL,RHOT1,CTNNB1,ACTN1,MAP2K7,TNFRSF1A,GRB2,RHOC,TUBG1,MAPK8,MAPK9,TUBA1A,TUBB6,MAP3K8,A2M,MAP3K3
	GNRH Signaling	3.93	50/129 (39%)	MAP2K4,PLCB2,MAP3K11,ADCY4,GNA11,HRAS,MAP3K5,PTK2,MAP3K10,PAK1,CAMK2D,MAP2K2,GNA15,MAPK3,PRKAR1B,MRAS,MAP3K7,PLCB1,PRKD3,DNM2,PRKCA,MAP3K9,MAP2K7,GRB2,ITPR2,MAP3K13,ADCY3,CREB3,GNAQ,ADCY6,PRKAR2A,MAPK8,RAC1,MAPK9,CREB3L4,ITPR1,CREB5,DNM1,GNAI3,ADCY9,MAP3K12,PRKAR2B,PRKCD,ITPR3,PLCB3,MAP3K8,MAP2K3,DNM1L,MAP3K3,PRKCB
	Mismatch Repair in Eukaryotes	3.73	11/16 (69%)	PMS2,MSH2,RFC4,MSH3,MSH6,RFC2,RFC1,POLD1,MLH1,EXO1,RFC3
	tRNA Charging	3.71	20/39 (51%)	CARS,GARS,CARS2,TARSL2,LARS2,MARS,NARS2,EPRS,FARSB,FARSA,WARS2,PARS2,LARS,WARS,FARS2,VARS2,DARS,EARS2,SARS,SARS2
	B Cell Receptor Signaling	3.69	66/185 (36%)	MAP2K4,FCGR2C,MAP3K11,NFATC3,PIK3R1,HRAS,PTK2,PTPRC,MAP3K10,CAMK2D,CFL2,MAP2K2,MAPK3,MRAS,MAP3K7,GSK3B,FRS2,ATM,MAP3K9,RPS6KB1,CFL1,MAP3K13,FGFR1,CREB3,RAC1,CREB3L4,TCF3,CREB5,RAP1A,SYNJ2,PIK3R3,MAP3K12,PLCG2,IRS1,SYK,MAP2K3,RAP2A,PTK2B,NFKBIE,ABL1,MAP3K5,FCGR2B,NFATC1,AKT1,PPP3CB,KL,INPP5B,AKT3,PPP3CA,VAV2,MAP2K7,CD79B,APBB1IP,GRB2,MAPK8,MAPK9,FOXO1,DAPP1,BCL10,VAV3,PAG1,LYN,NFATC2,MAP3K8,MAP3K3…
	mTOR Signaling	3.66	70/199 (35%)	EIF3C,PLD2,PRKAB2,PRKAB1,PIK3R1,RPS23,HRAS,RPS7,RHOG,RHOB,EIF3B,EIF4G2,EIF3D,MAPK3,MRAS,RPS2,FRS2,PRKD3,ATM,RPS6KB1,RHEB,PLD3,STK11,FGFR1,RPS8,RAC1,EIF4G3,PIK3R3,PPP2CB,PPP2R3A,PPP2R4,PRKCD,IRS1,RPS25,RPS6KA1,FNBP1,RPSA,ULK1,RPS18,VEGFB,PRR5L,EIF4E,RPS28,AKT1,KL,RHOT1,RPS9,AKT3,PPP2R5C,RPS6KA2,RPS5,RPS3,RPS17,RPS12,RPS24,PRKCA,RPS19,GRB2,RHOC,PPP2R5A,PLD4,EIF3F,RPS15,RPS26,EIF4A1,PRR5,RPS6KA4,PPP…
	Role of BRCA1 in DNA Damage Response	3.6	33/78 (42%)	FAM175A,BARD1,ATRIP,FANCF,RBBP8,SMARCD2,MRE11A,UIMC1,MLH1,FANCD2,SMARCB1,RFC2,E2F5,BLM,ATM,RBL2,ATF1,FANCG,SMARCE1,MDC1,RFC1,PLK1,FANCL,BRD7,MSH2,RFC4,FAAP24,MSH6,BRCA2,HLTF,FANCA,RFC3,PHF10
	Salvage Pathways of Pyrimidine Deoxyribonucleotides	3.55	7/8 (88%)	APOBEC3B,TYMP,TK2,CDA,APOBEC3G,APOBEC3A,TK1
	Regulation of eIF4 and p70S6K Signaling	3.49	57/157 (36%)	EIF3C,PIK3R1,RPS23,HRAS,EIF2A,RPS7,MAP2K2,EIF3B,EIF4G2,EIF3D,MAPK3,MRAS,RPS2,AGO1,FRS2,ITGA4,ATM,RPS6KB1,FGFR1,RPS8,EIF4G3,PIK3R3,PPP2CB,PPP2R4,PPP2R3A,IRS1,EIF2B5,RPS25,RPSA,EIF4EBP2,RPS18,EIF2S1,EIF2B2,EIF4E,RPS28,AKT1,KL,MKNK1,RPS9,AKT3,PPP2R5C,RPS12,RPS3,RPS5,RPS17,RPS24,RPS19,GRB2,AGO2,PPP2R5A,EIF3F,RPS15,RPS26,EIF4A1,EIF2B1,PPP2R1B,RPS14
	Mitochondrial Dysfunction	3.46	61/171 (36%)	MAP2K4,FURIN,CPT1B,NDUFB5,NCSTN,DHODH,VDAC2,CASP9,GPD2,NDUFA10,GPX4,ATP5G3,ATP5G2,CASP3,ATP5A1,SURF1,BACE1,SDHC,NDUFAF2,GPX7,NDUFS5,ATP5C1,NDUFA6,APH1B,NDUFA12,SNCA,TXNRD2,ATP5G1,UQCRH,PRDX5,COX10,PSEN2,NDUFA2,ATPAF1,ACO1,OGDH,CASP8,COX4I1,NDUFS4,SDHA,NDUFAF1,COX6B1,COX17,UCP2,NDUFV3,MAPK8,MAPK9,COX7A2L,LRRK2,APP,VPS9D1,FIS1,COX11,NDUFS8,NDUFV2,CYC1,CAT,NDUFA3,CYB5A,PINK1,PSEN1
	Ephrin B Signaling	3.45	31/73 (42%)	RGS3,ITSN1,AXIN1,EPHB2,GNA11,GNB5,HRAS,GNG7,LIMK1,ROCK2,PTK2,NCK2,EPHB6,PAK1,GNA15,CFL2,MAPK3,MRAS,GNG5,CTNNB1,VAV2,EPHB4,CFL1,GNA12,RAC1,GNAQ,ROCK1,GNAI3,VAV3,GNB2,EPHB3
	Reelin Signaling in Neurons	3.43	37/92 (40%)	MAP2K4,PAFAH1B2,FYN,MAP3K11,PIK3R1,CDK5R1,MAP3K10,AKT1,KL,CNR2,MAP4K1,GSK3B,ARHGEF3,FRS2,ITGA4,ATM,MAP3K9,MAP2K7,GRB2,FGFR1,CRKL,MAPK8,ITGA6,MAPK9,MAPK8IP3,MAPK8IP1,APP,PIK3R3,APBB1,ARHGEF5,ITGB2,NDEL1,IRS1,LYN,ITGA1,LRP8,ARHGEF10
	Role of NFAT in Cardiac Hypertrophy	3.42	67/192 (35%)	MAP2K4,PLCB2,LIF,TGFBR1,CAMK1D,ADCY4,PIK3R1,GNB5,HRAS,PLCH2,TGFBR2,CAMK2D,MAP2K2,MAPK3,HDAC11,HDAC7,MRAS,MAP3K7,PLCB1,GSK3B,PLCL1,FRS2,PRKD3,ATM,HDAC4,ITPR2,FGFR1,ITPR1,PLCL2,PIK3R3,ADCY9,HDAC3,PLCG2,PRKCD,IRS1,ITPR3,TGFB3,GNB2,RCAN3,PLCB3,MAP2K3,SLC8A1,IL6ST,GNG7,PLCD1,AKT1,PPP3CB,KL,PRKAR1B,IGF1R,AKT3,GNG5,PPP3CA,PRKCA,MAP2K7,GRB2,ADCY3,CHP1,MEF2A,ADCY6,PRKAR2A,MAPK8,GNAQ,MAPK9,GNAI3,PRKAR2B,PR…
	Molecular Mechanisms of Cancer	3.38	118/374 (32%)	RAPGEF1,TGFBR1,AXIN1,PIK3R1,ADCY4,TAB2,HRAS,NCSTN,PAK1,GNA15,PLCB1,PRKD3,FRS2,WNT5B,ATM,ITGA4,SMAD2,CCNE2,STK36,RALB,PTCH1,ARHGEF17,TCF3,RAP1A,MAX,IRS1,APH1B,MAP2K3,ARHGEF18,ARHGEF10,RAP2A,FYN,ARHGEF7,GNA11,CTNNA1,BMPR2,PSEN2,JAK2,MAP3K5,FZD1,ARHGEF19,HHAT,AKT1,KL,E2F5,ARHGEF3,CASP8,CTNNB1,BMP1,PMAIP1,RHOC,GRB2,GNA12,GNAQ,MAPK8,ADCY6,MDM2,BAK1,FADD,ARHGEF5,GNAI3,CASP7,PSEN1,PRKCB,MAP2K4,PLCB2,FZD…
	Sphingosine-1-phosphate Signaling	3.35	46/122 (38%)	PLCB2,PTK2B,ADCY4,PIK3R1,CASP4,PLCH2,PTK2,PLCD1,NAAA,AKT1,RHOG,CASP9,RHOB,SMPD4,KL,RHOT1,MAPK3,SPHK1,AKT3,PLCB1,PLCL1,CASP8,FRS2,ATM,PDGFRB,CASP3,GRB2,RHOC,GNA12,FGFR1,ADCY3,RAC1,ADCY6,GNAQ,PLCL2,SMPD2,ASAH1,PIK3R3,GNAI3,ADCY9,PLCG2,IRS1,CASP2,PLCB3,CASP7,FNBP1
	RhoA Signaling	3.35	46/122 (38%)	MPRIP,SEPT9,PTK2B,RHPN1,ARPC5,PIKFYVE,PPP1CB,PIP5K1B,LIMK1,PTK2,ROCK2,PPP1R12B,LPAR2,CFL2,EZR,BAIAP2,IGF1R,ARPC3,PIP5KL1,ARHGAP12,CDC42EP1,DLC1,PI4KA,PLXNA1,ACTR2,NEDD4,NRP2,CFL1,ANLN,SEPT4,GNA12,EPHA1,RDX,WASF1,ARHGAP5,ROCK1,RAPGEF2,LPAR1,ARHGAP9,ABL2,ACTA2,PIP5K1C,ARPC2,SEPT10,PIP4K2A,SEPT2
	Xenobiotic Metabolism Signaling	3.26	93/286 (33%)	MAP2K4,MAP3K11,CAMK1D,PIK3R1,MAF,HRAS,GCLC,CHST15,SULT1A2,ARNT,CHST2,HS6ST1,MAP3K10,GSTM2,ALDH1A1,CAMK2D,MAP2K2,ALDH3A2,MAPK3,MRAS,MAP3K7,PRKD3,FRS2,AHR,GSTK1,ALDH7A1,ATM,MAP3K9,MGST1,HDAC4,MAP3K13,FGFR1,GSTM3,ALDH8A1,GRIP1,ALDH9A1,PIK3R3,PPP2CB,MAP3K12,ANKRA2,SMOX,PPP2R3A,PPP2R4,IRS1,PRKCD,NCOA1,MAP2K3,ALDH3B1,ALDH16A1,CHST13,NDST1,GSTP1,MAP2K5,MGST3,ABCC2,NQO2,HS2ST1,MAP3K5,FMO5,CUL3,CES1,KL,GS…
	Rac Signaling	3.2	44/117 (38%)	MAP2K4,MAP3K11,PTK2B,PIK3R1,ARPC5,PIKFYVE,HRAS,PIP5K1B,IQGAP1,CDK5R1,LIMK1,PTK2,PAK1,IQGAP2,CYFIP2,CFL2,MAP2K2,KL,MAPK3,BAIAP2,MRAS,ARPC3,PIP5KL1,FRS2,PI4KA,ATM,ITGA4,RPS6KB1,ACTR2,MAP2K7,TIAM1,CFL1,GRB2,FGFR1,RAC1,MAPK8,BRK1,WASF1,PIK3R3,PIP5K1C,IRS1,ARPC2,SH3RF1,PIP4K2A
	NGF Signaling	3.2	44/117 (38%)	MAP2K4,MAP3K11,PIK3R1,HRAS,MAP3K5,ROCK2,MAP3K10,RHOG,AKT1,MAP2K2,SMPD4,KL,MAPK3,TRAF4,MAP3K7,MRAS,AKT3,RPS6KA2,FRS2,ATM,MAP3K9,RPS6KB1,GRB2,FGFR1,MAP3K13,CREB3,RAC1,MAPK8,MAPK9,CREB3L4,BAX,CREB5,SMPD2,RAP1A,ROCK1,PIK3R3,MAP3K12,PRKCD,IRS1,PLCG2,RPS6KA4,MAP3K8,RPS6KA1,MAP3K3
	Cardiac Hypertrophy Signaling	3.12	78/235 (33%)	MAP2K4,PLCB2,MAP3K11,TGFBR1,ADCY4,PIK3R1,GNB5,HRAS,PLCH2,TGFBR2,ROCK2,MAP3K10,RHOG,MAP2K2,RHOB,GNA15,MAPK3,MRAS,MAP3K7,PLCB1,GSK3B,PLCL1,FRS2,ATM,RPS6KB1,MAP3K9,MAP3K13,FGFR1,PLCL2,PIK3R3,ADCY9,MAP3K12,PLCG2,IRS1,TGFB3,EIF2B5,GNB2,PLCB3,MAP2K3,RPS6KA1,FNBP1,GNA11,MAP3K5,EIF2B2,EIF4E,GNG7,PLCD1,AKT1,ADRB1,PPP3CB,KL,RHOT1,PRKAR1B,IGF1R,MAPKAPK2,GNG5,PPP3CA,MAP2K7,CACNA1D,MAPKAPK3,GRB2,RHOC,GNA12,AD…
	UVA-Induced MAPK Signaling	3.07	39/102 (38%)	MAP2K4,PLCB2,PIK3R1,HRAS,PLCH2,PLCD1,CASP9,SMPD4,PARP15,KL,MAPK3,MRAS,PLCB1,PARP11,RPS6KA2,PLCL1,FRS2,PARP14,PRKCA,ATM,RPS6KB1,PARP16,CASP3,GRB2,FGFR1,PARP10,PARP4,MAPK8,MAPK9,PARP8,PLCL2,SMPD2,PARP1,PIK3R3,PLCG2,IRS1,PLCB3,RPS6KA4,RPS6KA1
	Integrin Signaling	3.02	73/219 (33%)	MAP2K4,RAPGEF1,MAP3K11,MPRIP,PIK3R1,ARPC5,PIKFYVE,HRAS,NCK2,PTK2,PARVB,TSPAN3,PAK1,RHOG,PPP1R12B,MAP2K2,RHOB,ITGA9,MAPK3,MRAS,ITGAV,GSK3B,TSPAN4,FRS2,ITGA4,ATM,ITGAD,CAPN5,ACTR2,CRKL,FGFR1,RALB,RAC1,ITGA6,GSN,RAP1A,ARHGAP5,PIK3R3,TLN2,ITGAM,ACTA2,ARF3,CAPN1,IRS1,ARPC2,PLCG2,ZYX,ITGA1,CAPN2,CAPN7,ITGA7,FNBP1,FYN,RAP2A,ARHGEF7,ABL1,PPP1CB,ITGA10,ITGB8,AKT1,KL,RHOT1,ARPC3,AKT3,ACTN1,GRB2,RHOC,MAPK8,…
	CD27 Signaling in Lymphocytes	3	23/52 (44%)	MAP2K4,MAP3K9,MAP2K7,MAP3K11,CASP3,NFKBIE,MAP3K13,MAPK8,MAPK9,MAP3K5,MAP3K10,MAP3K12,SIVA1,CASP9,MAP2K2,MAP3K7,IKBKAP,MAP3K8,MAP2K3,TRAF5,CASP8,MAP3K3,MAP2K5
Neu	Huntington's Disease Signaling	5.53	81/241 (34%)	PLCB2,SGK1,REST,SOS2,RACK1,GNB5,HRAS,AP2A2,CDK5R1,GNB4,NSF,HSPA4,GNB3,CASP9,FGFR4,MAPK3,VAMP3,PLCB1,PRKD3,POLR2L,ATM,POLR2I,PIK3C2B,PRKCQ,CASP3,PSMF1,FGFR1,IFT57,ITPR1,CREB5,RPH3A,PTPN11,POLR2E,CAPN1,CASP2,HTT,CLTCL1,GNB2,PSME4,PLCB3,PRKCH,CAPN7,CASP5,PIK3CA,SDHB,POLR2J,CASP4,VTI1B,GNG7,PRKCZ,SHC1,MTOR,DYNC1I2,AKT1,POLR2C,KL,PIK3C3,CASP1,PRKCE,NCOR1,GOSR1,CASP8,GNG5,BET1L,NAPB,SDHA,POLR2J2/POLR2J…
	NGF Signaling	5.37	46/117 (39%)	PIK3CA,SOS2,HRAS,CRK,SMPD1,MAP3K5,MAP3K4,NFKB1,PRKCZ,ROCK2,SHC1,AKT1,SMPD4,KL,MAPK3,PIK3C3,FGFR4,TRAF4,MAP3K7,RPS6KB2,RPS6KA2,MAP2K1,ATM,MAP3K9,PIK3C2B,MAP3K6,PIK3C2A,GRB2,FGFR1,MAP3K13,MAP3K1,RAC1,MAPK8,MAPK9,RPS6KA5,BAX,CREB5,SMPD2,RAP1A,ROCK1,MAP3K12,PTPN11,CDC42,PLCG2,RPS6KA4,MAP3K8
	fMLP Signaling in Neutrophils	5.3	47/121 (39%)	PLCB2,PIK3CA,ARPC1B,NFATC3,RACK1,ARPC5,GNB5,HRAS,NFKB1,GNG7,PRKCZ,NFATC1,GNB4,ACTR3,GNB3,KL,PPP3R1,MAPK3,PIK3C3,FGFR4,ARPC3,PRKCE,PLCB1,GNG5,PRKD3,MAP2K1,PPP3CA,ATM,PIK3C2B,PRKCQ,PIK3C2A,GRB2,ITPR2,FGFR1,CHP1,RAC1,FPR2,ITPR1,FPR1,CALM1 (includes others),PTPN11,CDC42,ARPC2,GNB2,PLCB3,PRKCH,PRKCB
	Death Receptor Signaling	5.13	38/92 (41%)	MAP3K5,NFKB1,FAS,BCL2,LIMK1,ACIN1,TANK,TNKS,CASP9,TNFSF12,HTRA2,PARP11,TNFRSF1B,CASP8,TNFRSF10A,PARP14,NAIP,PARP16,CASP3,TNFRSF1A,PARP10,TNFRSF10B,PARP4,APAF1,ZC3HAV1,MAPK8,TNKS2,TBK1,ROCK1,FADD,DAXX,TRAF2,RIPK1,ACTA2,CASP2,DFFB,CFLAR,CASP7
	mTOR Signaling	5.02	68/199 (34%)	EIF3C,PLD2,PRKAB2,PRKAB1,RPS23,HRAS,RPS11,VEGFA,RPS20,EIF3B,EIF3D,MAPK3,FGFR4,RPS2,PRKD3,ATM,EIF4B,PIK3C2B,PRKCQ,PLD3,STK11,FGFR1,RAC1,EIF4G3,EIF3M,PPP2CB,PPP2R1A,PTPN11,PPP2R4,PRKCH,RPS25,INSR,RPSA,PIK3CA,RPS3A,FKBP1A,PRR5L,PRKCZ,PRKAG1,EIF4EBP1,HMOX1,MTOR,AKT1,RHOT1,KL,PIK3C3,RPS9,RPS6KB2,RHOU,PRKCE,RPS6KA2,RPS5,RPS3,RPS17,RPS24,PIK3C2A,GRB2,RHOC,RPS10,RPS6KA5,PPP2R5A,EIF3G,RPS26,RPS27L,RPS6KA4…
	Rac Signaling	4.97	45/117 (38%)	PIK3CA,ARPC1B,PTK2B,ARPC5,PIKFYVE,HRAS,PIP5K1B,NFKB1,IQGAP1,PRKCZ,CDK5R1,LIMK1,PAK1,IQGAP2,CYFIP2,ACTR3,CFL2,KL,MAPK3,FGFR4,PIK3C3,BAIAP2,ARPC3,MAP2K1,PI4KA,ATM,ITGA4,ITGB1,PIK3C2B,CFL1,PIK3C2A,GRB2,FGFR1,MAP3K1,RAC1,MAPK8,BRK1,PTPN11,PIP5K1C,CDC42,ARPC2,CD44,SH3RF1,PIP4K2A,ELK4
	Role of BRCA1 in DNA Damage Response	4.8	33/78 (42%)	FAM175A,BARD1,SMARCD2,MRE11A,UIMC1,RAD50,MLH1,E2F6,RB1,FANCD2,SMARCB1,RFC2,SLC19A1,BLM,E2F2,ATM,RBL2,ATF1,FANCG,SMARCE1,MDC1,RPA1,RFC1,PLK1,FANCL,NBN,BRD7,MSH2,FAAP24,MSH6,FANCA,RFC3,PHF10
	HGF Signaling	4.43	43/115 (37%)	RAPGEF1,PIK3CA,SOS2,HRAS,MAP3K5,MAP3K4,PRKCZ,PAK1,AKT1,ELF3,KL,ETS2,MAPK3,FGFR4,PIK3C3,MAP3K7,PRKCE,MAP2K1,PRKD3,ITGA4,ATM,ITGB1,PIK3C2B,MAP3K9,PRKCQ,MAP3K6,PIK3C2A,GRB2,FGFR1,MAP3K13,MAP3K1,RAC1,MAPK8,MAPK9,RAP1A,MAP3K12,PTPN11,CDC42,PLCG2,MAP3K8,PRKCH,ELK3,PRKCB
	UVA-Induced MAPK Signaling	4.33	39/102 (38%)	PIK3CA,PLCB2,PDIA3,HRAS,SMPD1,MTOR,TNKS,CASP9,SMPD4,KL,FGFR4,MAPK3,PIK3C3,RPS6KB2,PLCB1,PARP11,RPS6KA2,PLCL1,PARP14,ATM,PIK3C2B,PARP16,PIK3C2A,CASP3,GRB2,FGFR1,PARP10,PARP4,MAPK8,ZC3HAV1,MAPK9,TNKS2,RPS6KA5,PLCL2,SMPD2,PTPN11,PLCG2,PLCB3,RPS6KA4
	SAPK/JNK Signaling	4.11	39/104 (38%)	RAC2,PIK3CA,NFATC3,SOS2,HRAS,CRK,MAP3K5,MAP3K4,GNG7,NFATC1,HNRNPK,SHC1,GNB3,KL,FGFR4,PIK3C3,MAP3K7,GNG5,ATM,PIK3C2B,MAP3K9,PIK3C2A,GRB2,FGFR1,MAP3K13,MAP3K1,RAC1,MAPK8,MAPK9,FADD,MINK1,MAP3K12,DAXX,TRAF2,RIPK1,PTPN11,CDC42,ZAK,FCER1G
	Integrin Signaling	4.08	70/219 (32%)	RAPGEF1,RAC2,MPRIP,WASL,MYL5,SOS2,ARPC5,PIKFYVE,HRAS,NCK1,ITGAE,TSPAN3,PAK1,ITGA9,FGFR4,ARF4,MAPK3,ITGAV,GSK3B,ATM,ITGA4,ITGAD,PIK3C2B,FGFR1,RALB,RAC1,ITGA6,GSN,RAP1A,ARHGAP5,ITGAM,ACTA2,PTPN11,CDC42,ARF3,CAPN1,PLCG2,ARPC2,ZYX,ITGA1,CAPN7,RAP2A,PIK3CA,ARPC1B,ARHGEF7,ILK,MYLK3,PPP1CB,CRK,SHC1,AKT1,ACTR3,KL,RHOT1,PIK3C3,RHOU,ARPC3,MAP2K1,ITGB1,SRC,PIK3C2A,GRB2,ASAP1,RHOC,MAPK8,GIT1,ROCK1,ITGB2,LIMS…
	B Cell Receptor Signaling	4.06	61/185 (33%)	FCGR2C,RAC2,NFATC3,SOS2,HRAS,MAP3K4,CFL2,PPP3R1,FGFR4,MAPK3,MAP3K7,GSK3B,ATM,PIK3C2B,MAP3K9,PRKCQ,CFL1,MAP3K13,FGFR1,RAC1,MALT1,CREB5,RAP1A,SYNJ2,MAP3K12,PTPN11,CDC42,PLCG2,SYK,RAP2A,PIK3CA,PTK2B,MAP3K5,NFKB1,FCGR2B,NFATC1,SHC1,MTOR,AKT1,KL,INPP5B,PIK3C3,RPS6KB2,MAP2K1,PPP3CA,PIK3C2A,MAP3K6,APBB1IP,FCGR2A,GRB2,CSK,MAP3K1,MAPK8,MAPK9,INPP5D,CALM1 (includes others),FOXO1,DAPP1,PAG1,MAP3K8,PRKCB
	IL-8 Signaling	4.02	64/197 (32%)	RAC2,PLD2,PLCB2,RACK1,GNB5,HRAS,CXCR1,LIMK1,VEGFA,ROCK2,GNB4,GNB3,MAPK3,FGFR4,ITGAV,PRKD3,TEK,ATM,PIK3C2B,PRKCQ,PLD3,FGFR1,RAC1,ARRB2,ITGAM,CCND2,PTPN11,GNB2,PRKCH,PIK3CA,ICAM1,PTK2B,IQGAP1,NFKB1,PRKCZ,GNG7,EIF4EBP1,BCL2,HMOX1,MTOR,AKT1,CXCR2,RHOT1,KL,PIK3C3,RHOU,PRKCE,GNG5,MAP2K1,SRC,ANGPT1,PIK3C2A,GRB2,RHOC,MAPK8,MAPK9,BAX,IRAK3,CSTB,ROCK1,ITGB2,ITGAX,PRKCB,IRAK2
	ErbB4 Signaling	3.84	29/72 (40%)	PIK3CA,ADAM17,SOS2,NCSTN,HRAS,PSEN2,PRKCZ,SHC1,AKT1,KL,PIK3C3,FGFR4,MAPK3,PRKCE,MAP2K1,PRKD3,ATM,PIK3C2B,PRKCQ,PIK3C2A,GRB2,FGFR1,NRG4,PTPN11,PLCG2,APH1B,PRKCH,PSEN1,PRKCB
	Germ Cell-Sertoli Cell Junction Signaling	3.83	57/173 (33%)	RAC2,TGFBR1,AXIN1,WASL,MLLT4,HRAS,MAP3K4,LIMK1,TGFBR2,PAK1,CFL2,MAPK3,FGFR4,MAP3K7,TUBA1C,MTMR2,JUP,ATM,PIK3C2B,MAP3K9,CFL1,MAP3K13,FGFR1,RAC1,ITGA6,GSN,MAP3K12,CDH2,ACTA2,PTPN11,CDC42,ZYX,CLINT1,NECTIN2,PIK3CA,ILK,CTNNA1,MAP3K5,IQGAP1,AKT1,RHOT1,KL,PIK3C3,RHOU,MAP2K1,ITGB1,SRC,MAP3K6,PIK3C2A,TNFRSF1A,GRB2,RHOC,MAP3K1,MAPK8,MAPK9,FER,MAP3K8
	NRF2-mediated Oxidative Stress Response	3.76	62/193 (32%)	DNAJB4,HRAS,DNAJC15,GSTM2,SCARB1,DNAJC8,ABCC1,FGFR4,MAPK3,MAP3K7,DNAJA3,UBE2E3,GSK3B,TXN,GCLM,PRKD3,DNAJC16,CBR1,ATM,PIK3C2B,MGST1,PRKCQ,FGFR1,MAFF,TXNRD1,ACTA2,PTPN11,PRKCH,DNAJB6,ENC1,MGST3,GSTP1,MAP2K5,PIK3CA,ABCC2,NQO2,MAP3K5,PRKCZ,HMOX1,AKR1A1,AKT1,KL,PIK3C3,VCP,UBE2K,GSTM4,PRKCE,MAP2K1,PIK3C2A,GRB2,MAP3K1,MAPK8,MAPK9,DNAJC1,SOD1,GSTO1,FTL,MGST2,CAT,CDC34,DNAJB5,PRKCB
	phagosome formation	3.75	43/122 (35%)	FCAR,FCGR2C,PIK3CA,PLCB2,PDIA3,FCGR2B,PRKCZ,TLR10,RHOT1,KL,FGFR4,PIK3C3,TLR1,RHOU,PRKCE,PLCB1,PLCL1,PRKD3,FCGR3A/FCGR3B,ITGA4,ATM,FCER2,ITGB1,PIK3C2B,PRKCQ,PIK3C2A,GRB2,FCGR2A,RHOC,FGFR1,PLCL2,INPP5D,TLR4,CLEC7A,TLR5,PTPN11,PLCG2,SYK,TLR6,FCER1G,PLCB3,PRKCH,PRKCB
	CCR3 Signaling in Eosinophils	3.69	45/130 (35%)	CCR3,PIK3CA,PLCB2,MPRIP,RACK1,GNB5,HRAS,PPP1CB,PRKCZ,GNG7,LIMK1,ROCK2,GNB4,PAK1,GNB3,CFL2,KL,MAPK3,PIK3C3,FGFR4,PRKCE,PLCB1,GNG5,PRKD3,MAP2K1,ATM,PIK3C2B,PRKCQ,CFL1,PIK3C2A,GRB2,ITPR2,FGFR1,RAC1,ITPR1,ROCK1,PLA2G4A,CALM1 (includes others),PLA2G6,PTPN11,PLA2G4B,GNB2,PLCB3,PRKCH,PRKCB
	Myc Mediated Apoptosis Signaling	3.66	28/70 (40%)	PIK3CA,YWHAH,SOS2,HRAS,FAS,PRKCZ,BCL2,SHC1,CASP9,AKT1,KL,FGFR4,PIK3C3,CASP8,ATM,PIK3C2B,YWHAG,PIK3C2A,CASP3,GRB2,YWHAB,FGFR1,MAPK8,APAF1,MAPK9,BAX,FADD,PTPN11
	Mismatch Repair in Eukaryotes	3.44	10/16 (63%)	PMS2,MSH2,MSH3,MSH6,RFC2,SLC19A1,RFC1,RPA1,MLH1,RFC3
	Mitochondrial Dysfunction	3.42	55/171 (32%)	FURIN,NDUFA9,CPT1B,NCSTN,NDUFB8,CYB5R3,VDAC2,NDUFB10,NDUFS1,CASP9,GPD2,NDUFA10,HTRA2,GPX4,ATP5G3,CASP3,ATP5A1,SDHC,NDUFB1,NDUFS5,ATP5C1,PRDX3,NDUFA6,APH1B,NDUFA12,SDHB,ATP5H,UQCRH,PRDX5,PSEN2,NDUFA2,BCL2,NDUFB9,PARK7,NDUFS2,ATPAF1,CASP8,COX4I1,SDHA,NDUFAF1,COX6B1,UCP2,MAPK8,LRRK2,MAPK9,APP,FIS1,COX11,NDUFS8,NDUFV2,CAT,COX5A,NDUFA3,PINK1,PSEN1
	NF-κB Activation by Viruses	3.42	32/86 (37%)	PIK3CA,CD4,HRAS,NFKB1,PRKCZ,AKT1,KL,MAPK3,PIK3C3,FGFR4,ITGAV,PRKCE,PRKD3,ITGA4,ATM,ITGB1,PIK3C2B,PRKCQ,PIK3C2A,GRB2,FGFR1,MAP3K1,ITGA6,TNFRSF14,ITGB2,TRAF2,RIPK1,PTPN11,ITGA1,PRKCH,EIF2AK2,PRKCB
	Gαq Signaling	3.39	52/160 (33%)	PIK3CA,PLD2,PLCB2,RGS18,PTK2B,NFATC3,RACK1,GNB5,NFKB1,NFATC1,GNG7,PRKCZ,ROCK2,HMOX1,GNB4,AKT1,GYS1,GNB3,KL,RHOT1,PIK3C3,MAPK3,FGFR4,PPP3R1,RHOU,PRKCE,PLCB1,GSK3B,GNG5,MAP2K1,PRKD3,PPP3CA,ATM,PIK3C2B,PLD3,PRKCQ,PIK3C2A,GRB2,RHOC,ITPR2,CSK,FGFR1,CHP1,ITPR1,ROCK1,CALM1 (includes others),PTPN11,PLCG2,GNB2,PLCB3,PRKCH,PRKCB
	Ephrin B Signaling	3.31	28/73 (38%)	RAC2,RGS3,ITSN1,AXIN1,RACK1,GNB5,HRAS,ACP1,HNRNPK,GNG7,LIMK1,ROCK2,GNB4,EPHB1,PAK1,GNB3,CFL2,MAPK3,ITSN2,GNG5,EPHB4,CFL1,RAC1,ROCK1,ABI1,CDC42,GNB2,CAP1
	14-3-3-mediated Signaling	3.08	43/130 (33%)	PIK3CA,PLCB2,YWHAH,PDIA3,HRAS,MAP3K5,PRKCZ,SRPK2,AKT1,KL,FGFR4,MAPK3,PIK3C3,PRKCE,PLCB1,TUBA1C,GSK3B,PLCL1,PDCD6IP,MAP2K1,PRKD3,ATM,PIK3C2B,SRC,PRKCQ,YWHAG,PIK3C2A,GRB2,YWHAB,TNFRSF1A,FGFR1,STK11,MAPK8,MAPK9,BAX,PLCL2,TRAF2,FOXO1,PTPN11,PLCG2,PLCB3,PRKCH,PRKCB
	Fcγ Receptor-mediated Phagocytosis in Macrophages and Monocytes	3.08	33/93 (35%)	RAC2,PLD2,ARPC1B,PTK2B,ARPC5,CRK,NCK1,PRKCZ,HMOX1,PAK1,ACTR3,AKT1,MAPK3,RPS6KB2,VAMP3,ARPC3,PRKCE,PRKD3,FCGR3A/FCGR3B,SRC,PLD3,PRKCQ,FCGR2A,RAC1,INPP5D,MYO5A,PLA2G6,ACTA2,CDC42,SYK,ARPC2,PRKCH,PRKCB
	Salvage Pathways of Pyrimidine Ribonucleotides	3.08	33/93 (35%)	SGK1,CDA,NME7,NME6,APOBEC3A,LIMK1,PAK1,APOBEC3F,PIM1,PRPF4B,MAPK3,PRKCE,AK9,MAP2K1,MAP3K9,DAPK1,NME4,PRKCQ,MAP3K6,CDK7,UPP1,MAPK8,CSNK1D,MAPK9,GRK5,PLK1,APOBEC3G,GRK6,UCK1,MAP3K8,PRKCH,EIF2AK2,MAK
	Regulation of eIF4 and p70S6K Signaling	3.06	50/157 (32%)	EIF3C,RPS23,SOS2,HRAS,RPS11,EIF3B,RPS20,EIF3D,FGFR4,MAPK3,RPS2,ATM,ITGA4,PIK3C2B,FGFR1,EIF4G3,EIF3M,PPP2CB,PPP2R1A,PTPN11,PPP2R4,EIF2B5,RPS25,RPSA,PIK3CA,RPS3A,PRKCZ,EIF4EBP1,SHC1,MTOR,AKT1,KL,PIK3C3,MKNK1,RPS9,RPS3,RPS5,RPS17,MAP2K1,RPS24,ITGB1,PIK3C2A,GRB2,RPS10,PPP2R5A,EIF3G,RPS26,RPS27L,PPP2R1B,RPS14
T-cell	tRNA Charging	4.87	20/39 (51%)	GARS,CARS2,TARSL2,MARS2,LARS2,TARS,MARS,NARS2,EPRS,FARSA,WARS2,NARS,LARS,WARS,RARS,FARS2,VARS2,DARS,EARS2,SARS2
	Pyrimidine Deoxyribonucleotides De Novo Biosynthesis I	4.67	14/23 (61%)	TYMS,NME3,AK1,DUT,NME1,AK5,CMPK2,RRM2B,CMPK1,AK9,APOBEC3G,NME7,NME6,RRM1
	Role of BRCA1 in DNA Damage Response	3.88	30/78 (38%)	BARD1,ATRIP,FANCF,RBBP8,MRE11A,UIMC1,RBL1,MLH1,FANCD2,SMARCB1,E2F5,SLC19A1,BRIP1,CHEK2,ATM,IFNG,RBL2,FAAP100,SMARCE1,RFC1,FANCL,BRD7,MSH2,RFC4,SMARCA2,FAAP24,MSH6,BRCA2,HLTF,FANCA
	Adenosine Nucleotides Degradation II	3.3	10/17 (59%)	NT5C3B,CECR1,NT5C3A,ADAL,NT5E,NT5M,PNP,ADA,NT5C2,NT5C
	Glutaryl-CoA Degradation	3.23	8/12 (67%)	L3HYPDH,ACAT2,ACAT1,HADHB,EHHADH,HSD17B4,GCDH,HSD17B8
	NAD Salvage Pathway II	3.22	13/26 (50%)	NT5C3B,ACPT,NT5C3A,ACP2,NMRK1,NT5E,ACP6,NT5M,NUDT12,NT5C2,NT5C,ACP5,PXYLP1
	Ketogenesis	3.06	7/10 (70%)	BDH2,BDH1,ACAT2,ACAT1,HADHB,HMGCL,HMGCS1
sQTLs
Mono	Death Receptor Signaling	6.75	32/92 (35%)	PARP2,PARP12,MAP3K5,NFKB1,PARP9,FAS,BCL2,ACIN1,TRADD,IKBKB,TNKS,NFKBIA,CRADD,PARP11,TNFRSF1B,CASP8,TNFRSF10A,PARP14,NAIP,PARP16,CASP3,TNFRSF1A,PARP4,ZC3HAV1,MAPK8,PARP8,ACTA2,DFFB,CYCS,SPTAN1,CFLAR,MAP4K4
	Inflammasome pathway	6.47	13/21 (62%)	NAIP,NLRP3,NLRP1,NFKB1,TLR4,IL18,NOD2,CTSB,CASP1,CASP8,CASP5,P2RX7,NLRC4
	Fcγ Receptor-mediated Phagocytosis in Macrophages and Monocytes	6.1	31/93 (33%)	FYN,GAB2,PLD2,PTK2B,PIK3R1,TLN1,NCK2,PAK1,EZR,RPS6KB2,PRKCE,ARPC3,AKT3,PRKD3,VASP,FCGR3A/FCGR3B,PRKCA,RPS6KB1,PLD3,FCGR2A,RAC1,PLD1,MYO5A,NCF1,ACTA2,VAV3,SYK,PRKCD,ARPC2,LCP2,PRKCB
	Integrin Signaling	5.93	56/219 (26%)	RAPGEF1,RAF1,MAP3K11,MPRIP,ARHGAP26,PIK3R1,SOS2,PIKFYVE,TLN1,ITGB3,ITGAE,NCK2,PTK2,PAK1,PPP1R12B,MRAS,ITGAV,TSPAN4,FRS2,ITGB5,ITGA4,RAC1,TSPAN2,TNK2,GSN,ACTA2,ARF3,ARPC2,PLCG2,ITGA1,ACTN4,CAPN7,FNBP1,CAPN3,FYN,ARHGEF7,RHOT2,PIK3R5,PPP1CB,RHOH,PPP1R12A,RHOT1,AKT3,ARPC3,ILKAP,VASP,CAPN10,ITGB1,PAK4,ASAP1,MAPK8,ITGAL,ITGB2,WIPF1,NEDD9,ITGAX
	Apoptosis Signaling	5.52	29/89 (33%)	RAF1,MAP3K5,NFKB1,FAS,BCL2,ACIN1,IKBKB,NFKBIA,MRAS,PRKCE,CASP8,TNFRSF1B,CAPN10,PRKCA,NAIP,CASP3,TNFRSF1A,MAPK8,BIRC6,BAX,BAK1,PLCG2,DFFB,CYCS,SPTAN1,CAPN7,MAP4K4,BCL2L11,CAPN3
	IL-8 Signaling	4.92	49/197 (25%)	RAF1,PLD2,PLCB2,PIK3R1,GNB5,LIMK2,ITGB3,PTK2,ROCK2,IKBKB,CCND3,MRAS,ITGAV,FRS2,PRKD3,ITGB5,RPS6KB1,PLD3,GNG2,RAC1,HBEGF,PLD1,ARRB2,PRKCD,NCF2,FNBP1,PTK2B,RHOT2,PIK3R5,NFKB1,RHOH,BCL2,RHOT1,CXCR2,AKT3,PRKCE,VASP,PRKCA,GNAS,GNA12,MAPK8,MAPK9,IRAK3,BAX,ITGB2,MAP4K4,IRAK4,ITGAX,PRKCB
	Huntington's Disease Signaling	4.9	57/241 (24%)	PLCB2,VTI1A,SGK1,PIK3R1,SOS2,GNB5,NAPG,NSF,HDAC11,HDAC7,PRKD3,FRS2,POLR2I,HDAC4,CASP3,GNG2,HSPA9,PSME2,ITPR1,CREB5,ATF2,PRKCD,HTT,CLTCL1,PSME4,CAPN7,SNCA,CASP5,CAPN3,POLR2J,PIK3R5,VTI1B,CREB1,IGF1R,CASP1,AKT3,PRKCE,CASP8,CAPN10,PRKCA,POLR2J2/POLR2J3,SDHA,HDAC9,YKT6,MAPK8,MAPK9,HIP1,BAX,SIN3A,ZDHHC17,STX16,CYCS,NCOR2,UBC,DNM1L,GOSR2,PRKCB
	Phospholipase C Signaling	4.5	55/237 (23%)	FCGR2C,RAF1,PLD2,PLCB2,MPRIP,NFATC3,SOS2,GNB5,PPP1R12B,HDAC11,HDAC7,MRAS,ARHGEF11,PRKD3,RALGDS,ITGA4,HDAC4,PLD3,ITPR2,GNG2,RAC1,ITPR1,CREB5,PLD1,ATF2,ADCY9,PLCG2,PRKCD,SYK,PLA2G4B,FNBP1,LCP2,FYN,ARHGEF7,RHOT2,PPP1CB,FCGR2B,NFKB1,RHOH,NFATC1,PPP1R12A,RHOT1,CREB1,PRKCE,ARHGEF3,PRKCA,ITGB1,HDAC9,GNAS,FCGR2A,MEF2A,CALM1 (includes others),MEF2D,ADCY7,PRKCB
	TREM1 Signaling	4.05	23/75 (31%)	ITGB1,TREM1,NLRP3,TYROBP,CIITA,JAK2,NFKB1,FCGR2B,NLRC5,TLR4,IL18,NOD2,TLR5,NLRP12,PLCG2,TLR1,TLR6,CASP1,AKT3,NOD1,CASP5,NLRC4,ITGAX
	Caveolar-mediated Endocytosis Signaling	3.97	22/71 (31%)	ITGB1,FLNB,FYN,RAB5C,ITSN1,COPE,CD48,FLOT1,COPB2,ITGAL,ITGB3,ITGAE,ITGB2,CD55,ACTA2,ITGAV,ITGA1,INSR,ITGB5,ITGAX,PRKCA,ITGA4
	Production of Nitric Oxide and Reactive Oxygen Species in Macrophages	3.85	45/193 (23%)	PPARA,MAP3K11,PPP2R2A,PIK3R1,RHOT2,PIK3R5,PPP1CB,MAP3K5,JAK2,MAP3K4,NFKB1,RHOH,IKBKB,NFKBIA,PPP1R12A,PPP1R7,RHOT1,PRKCE,AKT3,SERPINA1,PPP1CA,TNFRSF1B,FRS2,PRKD3,PRKCA,TNFRSF1A,PPP2R5D,RAC1,MAPK8,IFNGR2,MAPK9,PPP2R5A,TLR4,NCF1,PPP2R1A,PPP2R4,PRKCD,PLCG2,NCF2,MAP3K8,IRF8,PPP2R5E,FNBP1,SIRPA,PRKCB
	Induction of Apoptosis by HIV1	3.65	19/60 (32%)	NAIP,SLC25A13,CASP3,TNFRSF1A,MAPK8,MAPK9,BAX,MAP3K5,NFKB1,FAS,BAK1,BCL2,TRADD,IKBKB,NFKBIA,DFFB,CYCS,CASP8,TNFRSF1B
	Actin Nucleation by ARP-WASP Complex	3.58	18/56 (32%)	ITGB1,GNA12,RHOT2,SOS2,RAC1,RHOH,ROCK2,NCK2,WIPF1,PPP1R12B,PPP1R12A,RHOT1,ARPC2,MRAS,ARPC3,FNBP1,VASP,ITGA4
	ERK/MAPK Signaling	3.54	45/199 (23%)	RAF1,FYN,RAPGEF1,PTK2B,YWHAH,PPP2R2A,PIK3R1,DUSP6,SOS2,PIK3R5,PPP1CB,TLN1,EIF4E,NFATC1,PRKAG1,PTK2,PAK1,PPP1R12A,PPP1R7,MKNK1,CREB1,MRAS,PRKCE,PPP1CA,FRS2,PRKCA,ITGA4,ITGB1,PAK4,YWHAB,PPP2R5D,RAC1,MKNK2,CREB5,PPP2R5A,ATF2,PPP2R1A,ELF2,PRKAR2B,PPP2R4,PRKCD,PLCG2,PLA2G4B,PPP2R5E,PRKCB
	RhoA Signaling	3.52	31/122 (25%)	MPRIP,SEPT9,PTK2B,PIKFYVE,PPP1CB,LIMK2,PIP5K1B,ROCK2,PTK2,PPP1R12B,CFL2,PPP1R12A,EZR,IGF1R,ARHGAP12,ARPC3,ARHGEF11,CFL1,GNA12,SEPT7,PLD1,LPAR1,ACTA2,ABL2,ARHGAP9,ARPC2,SEPT10,ARHGAP1,PIP4K2A,SEPT2,KTN1
	PI3K Signaling in B Lymphocytes	3.48	32/128 (25%)	RAF1,FYN,PLCB2,NFATC3,ATF5,PIK3R1,FCGR2B,NFKB1,NFATC1,PTPRC,IKBKB,NFKBIA,FOXO3,CREB1,MRAS,AKT3,PLCL1,ATF3,ITPR2,RAC1,ITPR1,ATF2,CALM1 (includes others),TLR4,DAPP1,VAV3,PLCG2,SYK,SH2B2,PLEKHA2,PLEKHA1,PRKCB
	B Cell Receptor Signaling	3.38	42/185 (23%)	RAF1,GAB2,FCGR2C,MAP3K11,PTK2B,NFATC3,PIK3R1,SOS2,PIK3R5,MAP3K5,MAP3K4,NFKB1,FCGR2B,NFATC1,PTPRC,PTK2,IKBKB,NFKBIA,CFL2,INPP5B,CREB1,MRAS,RPS6KB2,AKT3,FRS2,RPS6KB1,CFL1,FCGR2A,RAC1,MAPK8,MAPK9,CREB5,ATF2,CALM1 (includes others),DAPP1,VAV3,SYK,PAG1,PLCG2,MAP3K8,INPP5K,PRKCB
	Role of Pattern Recognition Receptors in Recognition of Bacteria and Viruses	3.26	33/137 (24%)	PIK3R1,PIK3R5,NFKB1,RNASEL,TGFB1,CREB1,TLR1,CASP1,PRKCE,NOD1,PRKD3,FRS2,NLRC4,PRKCA,OAS1,NLRP3,OAS2,MAPK8,MAPK9,OAS3,C5,TLR4,IL18,NOD2,CLEC7A,IRF7,TLR5,SYK,PRKCD,PLCG2,DDX58,TLR6,PRKCB
	mTOR Signaling	3.25	44/199 (22%)	PLD2,PPP2R2A,PIK3R1,RHOT2,PIK3R5,FKBP1A,PRR5L,RHOH,PRKAG1,EIF4E,RHOT1,RPS9,RPTOR,MRAS,RPS6KB2,PRKCE,AKT3,RPS2,FRS2,PRKD3,EIF4B,PRKCA,RPS6KB1,RHEB,PLD3,PPP2R5D,RPS8,RAC1,EIF4G3,EIF3E,MLST8,PLD1,PPP2R5A,EIF3M,EIF3G,EIF3F,PPP2R1A,PPP2R4,PRKCD,INSR,PPP2R5E,FNBP1,RPSA,PRKCB
	Glycogen Degradation III	3.18	7/13 (54%)	PGM3,GAA,PGM1,TYMP,MGAM,AGL,MTAP
	Rac Signaling	3.15	29/117 (25%)	RAF1,MAP3K11,PTK2B,PIK3R1,PIK3R5,PIKFYVE,LIMK2,PIP5K1B,NFKB1,PTK2,IQGAP2,PAK1,CYFIP2,CFL2,MRAS,ARPC3,FRS2,ITGA4,ITGB1,RPS6KB1,PAK4,CFL1,MAPK8,RAC1,PLD1,ARPC2,NCF2,CD44,PIP4K2A
	NF-κB Activation by Viruses	3.09	23/86 (27%)	ITGB1,RAF1,PIK3R1,CD4,PIK3R5,NFKB1,ITGAL,ITGB3,ITGB2,IKBKB,NFKBIA,PRKCD,MRAS,ITGAV,AKT3,PRKCE,ITGA1,PRKD3,FRS2,ITGB5,PRKCA,ITGA4,PRKCB
	Macropinocytosis Signaling	3.08	22/81 (27%)	ITGB1,PIK3R1,ANKFY1,USP6NL,PIK3R5,RAC1,CSF1R,ITGB3,ITGB2,PAK1,ABI1,PLCG2,PRKCD,HGF,MRAS,PRKCE,ACTN4,PRKD3,FRS2,ITGB5,PRKCA,PRKCB
	GNRH Signaling	3.08	31/129 (24%)	RAF1,PLCB2,MAP3K11,SOS2,MAP3K5,MAP3K4,NFKB1,PRKAG1,PTK2,PAK1,CREB1,MRAS,PRKCE,PRKD3,PRKCA,PAK4,GNAS,ITPR2,MAPK8,RAC1,MAPK9,ITPR1,CREB5,ATF2,ADCY9,PRKAR2B,PRKCD,MAP3K8,DNM1L,ADCY7,PRKCB
	Virus Entry via Endocytic Pathways	3.07	26/102 (25%)	FYN,FLNB,ITSN1,PIK3R1,PIK3R5,AP1B1,ITGB3,CD55,MRAS,PRKCE,FRS2,PRKD3,ITGB5,ITGA4,PRKCA,ITGB1,RAC1,ITGAL,ITGB2,ACTA2,PLCG2,PRKCD,CLTCL1,TFRC,ITGA1,PRKCB
	UVA-Induced MAPK Signaling	3.07	26/102 (25%)	PLCB2,PIK3R1,PARP2,PIK3R5,SMPD1,PARP12,PARP9,TNKS,SMPD4,RPS6KB2,MRAS,PARP11,PLCL1,FRS2,PRKCA,PARP14,RPS6KB1,PARP16,CASP3,PARP4,MAPK8,ZC3HAV1,PARP8,MAPK9,PLCG2,CYCS
	PI3K/AKT Signaling	3.05	30/124 (24%)	RAF1,GAB2,YWHAH,PPP2R2A,PIK3R1,SOS2,JAK2,MAP3K5,NFKB1,EIF4E,BCL2,IKBKB,NFKBIA,INPP5B,FOXO3,MRAS,RPS6KB2,AKT3,ITGA4,ITGB1,RPS6KB1,RHEB,YWHAB,PPP2R5D,PPP2R5A,PPP2R1A,PPP2R4,MAP3K8,INPP5K,PPP2R5E
Neu	Interferon Signaling	8.6	17/36 (47%)	RELA,OAS1,PTPN2,MX1,PIAS1,IRF9,BAX,JAK2,IFNAR2,IFITM2,TAP1,IRF1,BAK1,IFITM3,IFI6,STAT1,IFNAR1
	Death Receptor Signaling	7.69	27/92 (29%)	NAIP,RELA,PARP16,CASP3,TNFRSF1A,NFKBIE,PARP4,TNFRSF10B,ZC3HAV1,MAPK8,APAF1,PARP8,PARP12,MAP3K5,PARP9,FAS,LIMK1,TANK,ACIN1,DIABLO,NFKBIA,CRADD,CASP2,CFLAR,TNFRSF1B,CASP8,PARP14
	Fcγ Receptor-mediated Phagocytosis in Macrophages and Monocytes	7.58	27/93 (29%)	GAB2,PTK2B,PIK3R1,FCGR1A,NCK2,PAK1,AKT1,ACTR3,PIK3CG,ARPC3,PRKCE,VASP,FGR,FCGR3A/FCGR3B,ACTR2,FCGR2A,FYB,MYO5A,PLA2G6,PIP5K1A,PRKCI,VAV3,ARPC2,PRKCD,SYK,PRKCH,PRKCB
	Huntington's Disease Signaling	6.51	47/241 (20%)	PLCB2,PIK3R1,SOS2,CLTB,POLR2J,PIK3R5,NAPG,CTSD,AKT1,POLR2A,GNA15,PIK3CG,SOS1,CREB1,HDAC7,CASP1,IGF1R,PRKCE,PLCB1,CASP8,RASA1,FRS2,ATP5J,POLR2J2/POLR2J3,HDAC9,HDAC4,CASP3,CLTC,HDAC1,CREBBP,APAF1,MAPK8,PSME2,HIP1,BAX,CREB5,ZDHHC17,HSPA8,PRKCI,GAB1,CLTA,PRKCD,CASP2,STX16,PRKCH,UBC,PRKCB
	ERK/MAPK Signaling	6.42	41/199 (21%)	RAF1,RAPGEF1,PTK2B,YWHAH,PIK3R1,DUSP6,SOS2,PIK3R5,PPP1CB,NFATC1,EIF4E,KSR1,PAK1,PIK3CG,CREB1,MKNK1,SOS1,PRKCE,PPP2R5C,PPP1CA,STAT1,FRS2,ITGA4,YWHAB,VRK2,CREBBP,YWHAZ,MKNK2,CREB5,PPP2R5A,PLA2G4A,PLA2G6,PPP2R1A,PRKCI,GAB1,PRKCD,PLCG2,PLA2G4B,PRKAG2,PRKAR1A,PRKCB
	B Cell Receptor Signaling	5.54	37/185 (20%)	MAP2K6,RAF1,GAB2,FCGR2C,RELA,PTK2B,PIK3R1,NFKBIE,SOS2,PIK3R5,MAP3K5,FCGR2B,BCL6,NFATC1,PTPRC,NFKBIA,AKT1,INPP5B,PIK3CG,CREB1,SOS1,FRS2,PPP3CA,FCGR2A,CREBBP,MAPK8,MALT1,CREB5,CALM1 (includes others),MAPK14,GAB1,VAV3,SYK,PAG1,PLCG2,PIK3AP1,PRKCB
	phagosome formation	5.53	28/122 (23%)	FCAR,FCGR2C,PLCB2,PIK3R1,PIK3R5,FCGR2B,FCGR1A,PLCD1,PIK3CG,TLR1,PLCB1,PRKCE,FRS2,FCGR3A/FCGR3B,ITGA4,FCGR2A,TLR4,CLEC7A,PRKCI,GAB1,TLR5,PLCG2,PRKCD,SYK,TLR6,PRKCH,FNBP1,PRKCB
	Role of Pattern Recognition Receptors in Recognition of Bacteria and Viruses	5.44	30/137 (22%)	RELA,PIK3R1,PIK3R5,PIK3CG,TLR1,CREB1,CASP1,PRKCE,NOD1,OSM,FRS2,RIPK2,OAS1,MAPK8,TRAF6,TLR4,CLEC7A,IRF7,NOD2,PRKCI,GAB1,TLR5,SYK,PLCG2,PRKCD,DDX58,TLR6,IL1B,PRKCH,PRKCB
	Integrin Signaling	5.3	41/219 (19%)	RAF1,RAPGEF1,ARHGAP26,PIK3R1,ARHGEF7,SOS2,PIKFYVE,PIK3R5,PPP1CB,NCK2,PAK1,PPP1R12B,ACTR3,AKT1,PIK3CG,SOS1,ARPC3,ILKAP,FRS2,ACTN1,VASP,ITGA4,ACTR2,ASAP1,RALB,MAPK8,TSPAN2,TNK2,ITGAL,ARHGAP5,ITGB2,WIPF1,GAB1,LIMS1,ARPC2,PLCG2,ZYX,ACTN4,NEDD9,FNBP1,ITGAX
	Role of PKR in Interferon Induction and Antiviral Response	5.28	14/40 (35%)	MAP2K6,RELA,CASP3,TNFRSF1A,NFKBIE,APAF1,FCGR1A,IRF1,TRAF6,NFKBIA,AKT1,MAPK14,CASP8,STAT1
	Dendritic Cell Maturation	5.26	37/190 (19%)	FCGR2C,RELA,PLCB2,IL32,PIK3R1,NFKBIE,PIK3R5,JAK2,FCGR2B,FCGR1A,PLCD1,NFKBIA,AKT1,PIK3CG,CREB1,PLCB1,LY75,LTBR,COL18A1,STAT1,TNFRSF1B,FRS2,FCGR3A/FCGR3B,FCGR2A,TNFRSF1A,TYROBP,CREBBP,MAPK8,CD58,CREB5,TRAF6,TLR4,MAPK14,GAB1,PLCG2,IL1B,IFNAR1
	fMLP Signaling in Neutrophils	5.12	27/121 (22%)	RELA,ACTR2,RAF1,PLCB2,GNAS,ITPR2,NFKBIE,PIK3R1,PIK3R5,NFATC1,FPR1,CALM1 (includes others),PRKCI,ACTR3,NFKBIA,GAB1,PIK3CG,ARPC2,PRKCD,NCF2,PLCB1,PRKCE,ARPC3,PRKCH,FRS2,PPP3CA,PRKCB
	Production of Nitric Oxide and Reactive Oxygen Species in Macrophages	5.09	37/193 (19%)	RELA,PIK3R1,NFKBIE,PIK3R5,PPP1CB,JAK2,MAP3K5,AKT1,NFKBIA,PIK3CG,CYBA,PRKCE,SERPINA1,PPP2R5C,PPP1CA,STAT1,TNFRSF1B,FRS2,TNFRSF1A,CREBBP,MAPK8,NCF4,PPP2R5A,IRF1,APOL1,TLR4,PPP2R1A,MAPK14,PRKCI,GAB1,PRKCD,PLCG2,NCF2,PRKCH,FNBP1,SIRPA,PRKCB
	Rac Signaling	4.92	26/117 (22%)	RAF1,RELA,PTK2B,PIK3R1,PIKFYVE,PIK3R5,LIMK2,IQGAP1,LIMK1,PAK1,IQGAP2,CYFIP2,ACTR3,PIK3CG,ARPC3,FRS2,ITGA4,ACTR2,MAPK8,PIP5K1A,PRKCI,GAB1,ARPC2,NCF2,CD44,PIP4K2A
	Role of NFAT in Cardiac Hypertrophy	4.75	36/192 (19%)	MAP2K6,RAF1,PLCB2,CAMK1D,PIK3R1,SOS2,PIK3R5,PLCD1,AKT1,PIK3CG,HDAC7,SOS1,IGF1R,PRKCE,PLCB1,FRS2,PPP3CA,HDAC9,HDAC4,GNAS,ITPR2,HDAC1,MEF2A,MAPK8,MEF2B,CALM1 (includes others),PRKCI,MAPK14,GAB1,PRKCD,PLCG2,PRKAG2,PRKCH,SLC8A1,PRKAR1A,PRKCB
	LPS-stimulated MAPK Signaling	4.74	21/86 (24%)	MAP2K6,RELA,RAF1,NFKBIE,PIK3R1,MAPK8,PIK3R5,MAP3K5,TLR4,PAK1,MAPK14,NFKBIA,PRKCI,GAB1,PIK3CG,PRKCD,CREB1,PRKCE,PRKCH,FRS2,PRKCB
	PI3K Signaling in B Lymphocytes	4.65	27/128 (21%)	RELA,RAF1,PLCB2,PIK3R1,NFKBIE,FCGR2B,NFATC1,PTPRC,PLCD1,AKT1,NFKBIA,PIK3CG,FOXO3,CREB1,PLCB1,PPP3CA,IL4R,ITPR2,MALT1,TLR4,CALM1 (includes others),PRKCI,VAV3,PLCG2,SYK,PIK3AP1,PRKCB
	TREM1 Signaling	4.59	19/75 (25%)	RELA,TREM1,TYROBP,LAT2,JAK2,FCGR2B,NLRC5,TLR4,NOD2,AKT1,TLR5,NLRP12,PLCG2,TLR1,TLR6,CASP1,NOD1,IL1B,ITGAX
	Apoptosis Signaling	4.5	21/89 (24%)	NAIP,RELA,RAF1,CASP3,TNFRSF1A,NFKBIE,BIRC6,MAPK8,APAF1,MAP3K5,BAX,BAK1,FAS,ACIN1,DIABLO,NFKBIA,PLCG2,CASP2,PRKCE,CASP8,TNFRSF1B
	Myc Mediated Apoptosis Signaling	4.47	18/70 (26%)	YWHAH,CASP3,YWHAB,PIK3R1,SOS2,MAPK8,YWHAZ,APAF1,PIK3R5,BAX,FAS,AKT1,GAB1,PIK3CG,SOS1,IGF1R,CASP8,FRS2
	p70S6K Signaling	4.46	27/131 (21%)	RAF1,PLCB2,YWHAH,PIK3R1,SOS2,PIK3R5,PLCD1,AKT1,PIK3CG,SOS1,PRKCE,PLCB1,PPP2R5C,FRS2,IL4R,YWHAB,YWHAZ,PPP2R5A,RPS6,PPP2R1A,PRKCI,GAB1,SYK,PLCG2,PRKCD,PRKCH,PRKCB
	IL-3 Signaling	4.46	20/83 (24%)	GAB2,RAPGEF1,STAT6,RAF1,PAK1,PRKCI,AKT1,GAB1,PRKCD,PIK3CG,PIK3R1,SOS1,PIK3R5,PRKCE,PRKCH,JAK2,STAT1,FRS2,PPP3CA,PRKCB
	p38 MAPK Signaling	4.45	25/117 (21%)	MAP2K6,MAPKAPK3,TNFRSF1A,HMGN1,CREBBP,MEF2A,IL1R1,MKNK2,MAP3K5,CREB5,FAS,IL18RAP,MEF2B,TRAF6,PLA2G6,PLA2G4A,MAPK14,MAX,PLA2G4B,CREB1,MKNK1,IL1B,STAT1,TNFRSF1B,IL1RAP
	Mechanisms of Viral Exit from Host Cells	4.42	13/41 (32%)	SH3GL1,CHMP4A,PRKCI,CHMP2B,PRKCD,SH3GLB1,PRKCE,XPO1,PRKCH,PDCD6IP,VPS37C,CHMP3,PRKCB
	Hypoxia Signaling in the Cardiovascular System	4.36	17/65 (26%)	NFKBIE,CREBBP,BIRC6,CREB5,UBE2L6,UBE2F,ARNT,VEGFA,HSP90B1,UBE2L3,NFKBIA,AKT1,UBE2H,UBE2G1,SUMO1,CREB1,LDHA
	PPARα/RXRα Activation	4.31	33/178 (19%)	MAP2K6,RAF1,RELA,PLCB2,MED23,PRKAB1,NFKBIE,SOS2,JAK2,ABCA1,PLCD1,HSP90B1,NFKBIA,GNA15,SOS1,PLCB1,SMAD4,IL1RAP,GNAS,ACOX1,CREBBP,MAPK8,NCOA6,IL1R1,IL18RAP,TRAF6,MAPK14,HELZ2,PLCG2,PRKAG2,IL1B,PRKAR1A,PRKCB
	ErbB4 Signaling	4.3	18/72 (25%)	RAF1,ADAM17,PIK3R1,SOS2,PIK3R5,PRKCI,AKT1,GAB1,APH1A,PRKCD,PLCG2,PIK3CG,SOS1,PRKCE,PRKCH,FRS2,PSEN1,PRKCB
	EIF2 Signaling	4.28	35/194 (18%)	RAF1,PIK3R1,RPL22L1,SOS2,RPLP2,PIK3R5,PPP1CB,EIF4E,RPS28,RPL27A,AKT1,RPL13,UBA52,PIK3CG,SOS1,RPS9,RPL19,RPS2,PPP1CA,FRS2,RPS24,RPS8,RPL30,RPS21,RPL12,RPL37A,EIF3M,RPL9,EIF3G,RPS6,RPL27,EIF3F,GAB1,EIF2B5,EIF3L
	Erythropoietin Signaling	4.25	19/79 (24%)	RELA,RAF1,NFKBIE,PIK3R1,SOS2,PIK3R5,JAK2,NFKBIA,PRKCI,AKT1,GAB1,PIK3CG,PLCG2,PRKCD,SOS1,PRKCE,PRKCH,FRS2,PRKCB
	NF-κB Signaling	4.21	33/180 (18%)	MAP2K6,RAF1,RELA,PIK3R1,NFKBIE,PIK3R5,TANK,AKT1,NFKBIA,PIK3CG,TLR1,IGF1R,TDP2,LTBR,CASP8,TNFRSF1B,FRS2,TNFSF13B,TNFRSF1A,CREBBP,HDAC1,MAPK8,MALT1,IL1R1,IGF2R,TRAF6,TLR4,TLR5,GAB1,PLCG2,TLR6,IL1B,PRKCB
	Retinoic acid Mediated Apoptosis Signaling	4.16	16/61 (26%)	PARP16,CASP3,TNFRSF10B,PARP4,ZC3HAV1,APAF1,PARP8,PARP12,PARP9,IRF1,RARA,TNFRSF10C,CFLAR,CASP8,IFNAR1,PARP14
	14-3-3-mediated Signaling	4.09	26/130 (20%)	RAF1,PLCB2,YWHAH,PIK3R1,PIK3R5,MAP3K5,PLCD1,AKT1,PIK3CG,PRKCE,PLCB1,TUBA1C,PDCD6IP,FRS2,YWHAB,TNFRSF1A,YWHAZ,MAPK8,BAX,PRKCI,TUBA1A,GAB1,PLCG2,PRKCD,PRKCH,PRKCB
	CCR3 Signaling in Eosinophils	4.09	26/130 (20%)	CCR3,RAF1,PLCB2,GNAS,ITPR2,PIK3R1,PIK3R5,PPP1CB,LIMK2,LIMK1,PLA2G6,CALM1 (includes others),PLA2G4A,PAK1,MAPK14,PRKCI,PPP1R12B,GAB1,PRKCD,PIK3CG,PLA2G4B,PRKCE,PLCB1,PRKCH,FRS2,PRKCB
	PI3K/AKT Signaling	4.01	25/124 (20%)	RAF1,GAB2,RELA,YWHAH,YWHAB,PIK3R1,NFKBIE,SOS2,YWHAZ,MAP3K5,JAK2,PPP2R5A,EIF4E,PPP2R1A,HSP90B1,NFKBIA,AKT1,GAB1,LIMS1,INPP5B,PIK3CG,FOXO3,SOS1,PPP2R5C,ITGA4
	p53 Signaling	3.93	23/111 (21%)	HDAC9,TP53INP1,TOPBP1,PLAGL1,PIK3R1,TNFRSF10B,HDAC1,PIAS1,PIK3R5,MAPK8,APAF1,BAX,FAS,TP53BP2,SCO2,CCNG1,AKT1,MAPK14,GAB1,PIK3CG,ADCK3,FRS2,DRAM1
	Role of Macrophages, Fibroblasts and Endothelial Cells in Rheumatoid Arthritis	3.88	48/309 (16%)	MAP2K6,RAF1,RELA,PLCB2,PIK3R1,IL32,NFKBIE,PIK3R5,JAK2,IL17RA,FCGR1A,NFATC1,VEGFA,PLCD1,NFKBIA,AKT1,PIK3CG,TLR1,CREB1,OSM,PRKCE,PLCB1,LTBR,TNFRSF1B,IL1RAP,FRS2,TNFSF13B,FCGR3A/FCGR3B,PPP3CA,TNFRSF1A,IL6R,CREBBP,IL1R1,CREB5,IL18RAP,TRAF6,CALM1 (includes others),TLR4,PRKCI,MAPK14,TLR5,GAB1,PRKCD,PLCG2,TLR6,IL1B,PRKCH,PRKCB
	Fc Epsilon RI Signaling	3.88	24/119 (20%)	MAP2K6,RAF1,PIK3R1,SOS2,PIK3R5,MAPK8,PLA2G6,PLA2G4A,MAPK14,PRKCI,AKT1,GAB1,SYK,PIK3CG,PLCG2,PRKCD,INPP5B,VAV3,SOS1,PLA2G4B,PRKCE,PRKCH,FRS2,PRKCB
	Type II Diabetes Mellitus Signaling	3.84	25/127 (20%)	RELA,ACSL3,PRKAB1,TNFRSF1A,NFKBIE,PIK3R1,PKM,PIK3R5,MAPK8,MAP3K5,AKT1,NFKBIA,PRKCI,GAB1,PIK3CG,PRKCD,ACSL5,PRKAG2,PRKCE,PRKCH,TNFRSF1B,FRS2,NSMAF,ACSL1,PRKCB
	IL-6 Signaling	3.84	25/127 (20%)	MAP2K6,RAF1,RELA,PIK3R1,NFKBIE,SOS2,PIK3R5,JAK2,VEGFA,NFKBIA,AKT1,PIK3CG,SOS1,TNFRSF1B,IL1RAP,FRS2,TNFRSF1A,IL6R,MAPK8,IL1R1,IL18RAP,TRAF6,MAPK14,GAB1,IL1B
	Renin-Angiotensin Signaling	3.82	24/120 (20%)	RELA,RAF1,PTK2B,ITPR2,PIK3R1,SOS2,MAPK8,PIK3R5,JAK2,PAK1,MAPK14,PRKCI,GAB1,PIK3CG,PLCG2,PRKCD,SOS1,PRKAG2,PRKCE,PRKCH,STAT1,FRS2,PRKAR1A,PRKCB
	Thrombopoietin Signaling	3.8	16/65 (25%)	GAB2,RAF1,PRKCI,GAB1,PRKCD,PLCG2,PIK3CG,PIK3R1,SOS1,PIK3R5,PRKCE,PRKCH,JAK2,STAT1,FRS2,PRKCB
	Phospholipase C Signaling	3.79	39/237 (16%)	RAF1,FCGR2C,RELA,PLCB2,ARHGEF7,SOS2,PPP1CB,FCGR2B,NFATC1,PPP1R12B,CREB1,SOS1,HDAC7,PRKCE,PLCB1,PPP3CA,ITGA4,HDAC9,HDAC4,GNAS,ITPR2,FCGR2A,RALB,CREBBP,HDAC1,MEF2A,CREB5,MEF2B,PLA2G4A,CALM1 (includes others),PLA2G6,PRKCI,SYK,PRKCD,PLCG2,PLA2G4B,PRKCH,FNBP1,PRKCB
	Glucocorticoid Receptor Signaling	3.77	45/287 (16%)	RAF1,RELA,PRKAB1,YWHAH,PIK3R1,NFKBIE,SOS2,PIK3R5,POLR2J,GTF2H2,JAK2,FCGR1A,SMARCA4,NFATC1,HSP90B1,NFKBIA,AKT1,POLR2A,NCOA2,SUMO1,PIK3CG,FOXO3,SOS1,CREB1,SMAD4,STAT1,TAF2,FRS2,PPP3CA,POLR2J2/POLR2J3,CCNH,CDK7,CREBBP,SMARCE1,MAPK8,TRAF6,HSPA8,BRD7,MAPK14,GAB1,SMARCA2,NCOA1,PRKAG2,GTF2H1,IL1B
	Molecular Mechanisms of Cancer	3.71	55/374 (15%)	RAF1,GAB2,RAPGEF1,PLCB2,PIK3R1,SOS2,PAK1,GNA15,PIK3CG,PLCB1,RASA1,FRS2,ITGA4,CASP3,CDK7,CREBBP,RALB,MAX,GAB1,PRKCD,APH1A,PRKCH,CFLAR,FNBP1,MAP2K6,RELA,ARHGEF7,NFKBIE,PIK3R5,CTNNA1,MAP3K5,JAK2,FAS,DIABLO,AKT1,NFKBIA,SOS1,PRKCE,SMAD4,CASP8,NAIP,GNAS,APAF1,MAPK8,BAX,BAK1,NBN,MAPK14,PRKCI,NF1,PRKAG2,RBPJ,PRKCB,PRKAR1A,PSEN1
	Natural Killer Cell Signaling	3.7	24/122 (20%)	RAF1,TYROBP,FCGR2A,PIK3R1,SOS2,PIK3R5,SH3BP2,CD300A,PAK1,PRKCI,AKT1,GAB1,SYK,PIK3CG,PLCG2,PRKCD,INPP5B,VAV3,SOS1,PRKCE,PRKCH,FRS2,FCGR3A/FCGR3B,PRKCB
	Induction of Apoptosis by HIV1	3.68	15/60 (25%)	NAIP,RELA,CASP3,TNFRSF1A,NFKBIE,MAPK8,APAF1,BAX,MAP3K5,BAK1,FAS,DIABLO,NFKBIA,CASP8,TNFRSF1B
	Superpathway of Inositol Phosphate Compounds	3.66	37/224 (17%)	PLCB2,PTPN2,PIK3R1,PPFIBP2,PIK3R5,PIKFYVE,NUDT2,INPP5A,PXYLP1,PLCD1,PTPRC,INPP5B,PIK3CG,PLCB1,ILKAP,PI4K2B,PPP1CA,NUDT4,RASA1,ALPL,FRS2,RNGTT,PPP3CA,PMPCA,PPFIA1,FIG4,PPP4R1,PPP2R5A,CALM1 (includes others),NUDT5,PIP5K1A,GAB1,PLCG2,PIP4K2A,PPIP5K2,PTPN22,SIRPA
	VEGF Family Ligand-Receptor Interactions	3.59	19/88 (22%)	RAF1,PIK3R1,SOS2,PIK3R5,VEGFA,PLA2G6,PLA2G4A,PRKCI,AKT1,GAB1,PIK3CG,PRKCD,PLCG2,SOS1,PLA2G4B,PRKCE,PRKCH,FRS2,PRKCB
	IL-10 Signaling	3.56	16/68 (24%)	MAP2K6,FCGR2C,RELA,IL4R,FCGR2A,NFKBIE,BLVRB,MAPK8,IL1R1,FCGR2B,IL18RAP,TRAF6,MAPK14,NFKBIA,IL1B,IL1RAP
	TNFR1 Signaling	3.54	13/49 (27%)	TANK,RELA,NAIP,PAK1,NFKBIA,CRADD,CASP3,TNFRSF1A,CASP2,NFKBIE,APAF1,MAPK8,CASP8
	Inflammasome pathway	3.53	8/21 (38%)	TLR4,NAIP,NOD2,NLRP1,CASP1,CTSB,IL1B,CASP8
	Endothelin-1 Signaling	3.53	32/187 (17%)	PAFAH1B2,RAF1,PLCB2,PIK3R1,PIK3R5,PLCD1,GNA15,PIK3CG,PLB1,SOS1,CASP1,PRKCE,PLCB1,CASP8,FRS2,GNAS,CASP3,ABHD3,ITPR2,MAPK6,MAPK8,PLA2G6,PLA2G4A,MAPK14,PRKCI,GAB1,PRKCD,PLCG2,CASP2,PLA2G4B,PRKCH,PRKCB
	Androgen Signaling	3.49	22/111 (20%)	POLR2J2/POLR2J3,RELA,CCNH,GNAS,CDK7,CREBBP,POLR2J,GTF2H2,CALM1 (includes others),POLR2A,PRKCI,NCOA2,GNA15,PRKCD,NCOA1,PRKAG2,GTF2H1,PRKCE,PRKCH,TAF2,PRKAR1A,PRKCB
	Regulation of eIF4 and p70S6K Signaling	3.46	28/157 (18%)	RAF1,PIK3R1,SOS2,PIK3R5,EIF4E,RPS28,AKT1,PIK3CG,RPS9,SOS1,MKNK1,PPP2R5C,RPS2,FRS2,ITGA4,RPS24,RPS8,RPS21,PPP2R5A,EIF3M,RPS6,EIF3G,EIF3F,PPP2R1A,MAPK14,GAB1,EIF2B5,EIF3L
	Prolactin Signaling	3.46	18/83 (22%)	RAF1,PIK3R1,CREBBP,SOS2,PIK3R5,JAK2,IRF1,PRKCI,GAB1,PRKCD,PLCG2,PIK3CG,SOS1,PRKCE,PRKCH,STAT1,FRS2,PRKCB
	ErbB Signaling	3.4	20/98 (20%)	MAP2K6,RAF1,PIK3R1,SOS2,MAPK8,PIK3R5,NCK2,PAK1,MAPK14,PRKCI,AKT1,GAB1,PIK3CG,PLCG2,PRKCD,SOS1,PRKCE,PRKCH,FRS2,PRKCB
	RAR Activation	3.4	32/190 (17%)	RELA,PIK3R1,GTF2H2,JAK2,MAP3K5,SMARCA4,VEGFA,AKT1,PIK3CG,RARA,SMAD4,PRKCE,CCNH,CDK7,CREBBP,MAPK8,SMARCE1,SNW1,BRD7,PRKCI,MAPK14,DHRS9,SMARCA2,PRKCD,ALDH1A2,NCOA1,PRKAG2,GTF2H1,PRKCH,RDH5,PRKCB,PRKAR1A
	Chemokine Signaling	3.33	16/71 (23%)	CCR3,RAF1,PLCB2,PTK2B,CAMK1D,MAPK8,PPP1CB,LIMK2,LIMK1,CALM1 (includes others),PPP1R12B,MAPK14,PIK3CG,PLCG2,PLCB1,PRKCB
	GNRH Signaling	3.33	24/129 (19%)	MAP2K6,RELA,RAF1,PLCB2,GNAS,ITPR2,CREBBP,SOS2,MAPK8,MAP3K5,CREB5,PAK1,PRKCI,MAPK14,GNA15,PRKCD,CREB1,SOS1,PRKAG2,PLCB1,PRKCE,PRKCH,PRKAR1A,PRKCB
	Ceramide Signaling	3.27	19/93 (20%)	RELA,RAF1,TNFRSF1A,PIK3R1,MAPK8,PIK3R5,CERK,PPP2R5A,KSR1,DIABLO,CTSD,PPP2R1A,AKT1,GAB1,PIK3CG,PPP2R5C,TNFRSF1B,FRS2,NSMAF
	NF-κB Activation by Viruses	3.26	18/86 (21%)	RELA,RAF1,NFKBIE,PIK3R1,PIK3R5,ITGAL,ITGB2,NFKBIA,PRKCI,AKT1,GAB1,PIK3CG,PRKCD,PRKCE,PRKCH,FRS2,ITGA4,PRKCB
	Leukocyte Extravasation Signaling	3.25	34/210 (16%)	PTK2B,PIK3R1,CTNNA1,PIK3R5,MLLT4,MMP25,PIK3CG,CYBA,ARHGAP12,PRKCE,FRS2,VASP,ACTN1,ITGA4,TIMP2,MAPK8,NCF4,ITGAL,ARHGAP5,ITGB2,WIPF1,PRKCI,MAPK14,ARHGAP9,GAB1,ICAM3,VAV3,PRKCD,PLCG2,NCF2,CD44,PRKCH,ACTN4,PRKCB
	Breast Cancer Regulation by Stathmin1	3.21	33/203 (16%)	RAF1,PLCB2,CAMK1D,PIK3R1,ARHGEF7,SOS2,PIK3R5,PPP1CB,LIMK2,LIMK1,PAK1,PIK3CG,SOS1,RB1CC1,PLCB1,PRKCE,PPP2R5C,TUBA1C,PPP1CA,FRS2,GNAS,ITPR2,PPP2R5A,CALM1 (includes others),PPP2R1A,PRKCI,TUBA1A,GAB1,PRKCD,PRKAG2,PRKCH,PRKAR1A,PRKCB
	Virus Entry via Endocytic Pathways	3.17	20/102 (20%)	PIK3R1,CLTC,CLTB,PIK3R5,AP1B1,ITGAL,ITGB2,CD55,PRKCI,GAB1,PIK3CG,PLCG2,CLTA,PRKCD,TFRC,PRKCE,PRKCH,FRS2,ITGA4,PRKCB
	UVA-Induced MAPK Signaling	3.17	20/102 (20%)	PARP16,PLCB2,CASP3,PIK3R1,PARP4,PIK3R5,ZC3HAV1,MAPK8,PARP8,PARP12,PARP9,PLCD1,MAPK14,GAB1,PIK3CG,PLCG2,PLCB1,STAT1,FRS2,PARP14
	Type I Diabetes Mellitus Signaling	3.14	21/110 (19%)	MAP2K6,RELA,CASP3,TNFRSF1A,NFKBIE,PIAS1,MAPK8,APAF1,JAK2,IL1R1,MAP3K5,IRF1,FAS,TRAF6,MAPK14,NFKBIA,IL1B,CASP8,STAT1,TNFRSF1B,IL1RAP
	Chondroitin and Dermatan Biosynthesis	3.07	4/6 (67%)	CSGALNACT2,CHSY1,CSGALNACT1,CHPF2
	Hereditary Breast Cancer Signaling	3.07	25/142 (18%)	POLR2J2/POLR2J3,HDAC9,HDAC4,PIK3R1,CREBBP,HDAC1,PIK3R5,POLR2J,SMARCE1,RPA1,MRE11A,SMARCA4,NBN,BRD7,AKT1,POLR2A,GAB1,SMARCA2,PIK3CG,HDAC7,MSH6,SLC19A1,UBC,FRS2,FANCA
	mTOR Signaling	3.05	32/199 (16%)	PRKAB1,PIK3R1,PIK3R5,FKBP1A,PRR5L,EIF4E,VEGFA,RPS28,AKT1,PIK3CG,RPS9,PRKCE,PPP2R5C,RPS2,FRS2,RPS24,RPS8,RPS21,PPP2R5A,EIF3M,RPS6,EIF3G,EIF3F,PPP2R1A,PRKCI,GAB1,PRKCD,PRKAG2,PRKCH,EIF3L,FNBP1,PRKCB
	Role of NFAT in Regulation of the Immune Response	3.03	30/183 (16%)	RAF1,FCGR2C,RELA,PLCB2,PIK3R1,NFKBIE,SOS2,PIK3R5,FCGR2B,FCGR1A,NFATC1,NFKBIA,AKT1,GNA15,PIK3CG,SOS1,XPO1,PLCB1,FRS2,FCGR3A/FCGR3B,PPP3CA,GNAS,FCGR2A,ITPR2,MEF2A,MEF2B,CALM1 (includes others),GAB1,SYK,PLCG2
	Activation of IRF by Cytosolic Pattern Recognition Receptors	3	14/62 (23%)	RELA,NFKBIE,CREBBP,ZBP1,MAPK8,IRF9,ADAR,TANK,TRAF6,IRF7,NFKBIA,DDX58,STAT1,IFNAR1
T-cell	UVA-Induced MAPK Signaling	7.29	37/102 (36%)	PARP6,PLCB2,PARP2,PIK3R5,KRAS,PARP12,SMPD1,PIK3R4,PARP9,TNKS,PARP15,PIK3C3,RPS6KB2,PLCB1,PARP11,RPS6KA2,PLCL1,STAT1,FRS2,PARP14,PRKCA,ATM,PIK3C2B,RPS6KB1,PARP16,CASP3,PIK3C2A,GRB2,PARP10,PARP4,MAPK8,ZC3HAV1,MAPK9,PARP8,PLCL2,CYCS,RPS6KA1
	Estrogen Receptor Signaling	5.42	39/128 (30%)	RAF1,SOS2,POLR2J,GTF2H2,KRAS,POLR2B,MNAT1,GTF2A1,NR3C1,GTF2B,CDK8,MED17,RUNX2,MED15,MED10,MED21,MED16,TAF2,POLR2I,POLR2J2/POLR2J3,SRA1,CCNH,TAF6,MED1,GRB2,CDK7,TBP,GTF2F1,ERCC2,H3F3A/H3F3B,GTF2H4,ERCC3,SPEN,NCOA1,NCOR2,MED13L,MED24,ESR1,MED4
	Glucocorticoid Receptor Signaling	5.37	71/287 (25%)	CD247,PRKACB,RAF1,YWHAH,HSPA14,PRKAB1,SOS2,KRAS,PIK3R4,MNAT1,TGFB1,FRS2,TAB1,CREBZF,ATM,POLR2I,PIK3C2B,SMAD2,MED1,CDK7,RAC1,TBP,GTF2F1,PPP3CC,ERCC2,TRAF6,CD3G,SMARCA2,ERCC3,NCOA1,NR3C2,ESR1,UBE2I,PBRM1,POLR2J,PIK3R5,GTF2H2,POLR2B,JAK2,GTF2A1,NFKB1,NR3C1,NFATC1,PRKAG1,HSP90B1,GTF2B,NFKBIA,HSP90AB1,PIK3C3,CREB1,SMAD4,STAT5B,STAT1,TAF2,POLR2J2/POLR2J3,CCNH,MAP2K7,SRA1,TAF6,PIK3C2A,GRB2,SMARCE1,MAPK8…
	Death Receptor Signaling	4.95	30/92 (33%)	PARP6,PARP2,PARP12,NFKB1,PARP9,TANK,TNKS,NFKBIA,CRADD,PARP15,TNFSF12,PARP11,CASP8,PARP14,PARP16,MAP2K7,CASP3,TNFRSF1A,PARP10,PARP4,MAPK8,ZC3HAV1,PARP8,TBK1,RIPK1,CASP2,CYCS,CFLAR,CASP7,BIRC2
	Huntington's Disease Signaling	4.73	60/241 (25%)	PLCB2,HSPA14,VTI1A,SOS2,GNB5,NAPG,PIK3R4,AP2A2,NSF,CTSD,VAMP3,PLCB1,FRS2,PRKD3,ATM,ATP5J,POLR2I,PIK3C2B,HDAC4,CASP3,CLTC,TBP,PSME2,ITPR1,STX1A,PRKCD,CASP2,GNB2,PSME4,PRKCH,POLR2J,PIK3R5,CASP4,POLR2B,PIK3C3,CREB1,IGF1R,PRKCE,CASP8,PRKCA,POLR2J2/POLR2J3,SDHA,MAP2K7,YKT6,PIK3C2A,RCOR3,GRB2,GLS,HDAC1,MAPK8,GNAQ,MAPK9,ZDHHC17,STX16,CYCS,NCOR2,UBC,GOSR2,CASP7,PRKCB
	NF-κB Activation by Viruses	4.65	28/86 (33%)	RAF1,CD4,PIK3R5,KRAS,PIK3R4,NFKB1,NFKBIA,PIK3C3,ITGAV,PRKCE,FRS2,PRKD3,ATM,PRKCA,ITGA4,ITGB1,PIK3C2B,PIK3C2A,GRB2,ITGA6,TBP,ITGAL,ITGB2,RIPK1,PRKCD,PRKCH,EIF2AK2,PRKCB
	Role of NFAT in Cardiac Hypertrophy	4.6	50/192 (26%)	IL6ST,MAP2K6,PRKACB,RAF1,PLCB2,CAMK4,CAMK1D,SOS2,PIK3R5,GNB5,KRAS,PIK3R4,PRKAG1,CAMK2D,TGFB1,PIK3C3,PRKAR1B,IGF1R,PRKCE,PLCB1,PLCL1,PRKD3,FRS2,PRKCA,ATM,PIK3C2B,MAP2K7,GNAS,HDAC4,PIK3C2A,GRB2,ITPR2,HDAC1,GNAQ,MEF2A,MAPK8,MAPK9,PPP3CC,PLCL2,ITPR1,RCAN1,PRKCD,ITPR3,PRKAG2,GNB2,RCAN3,MAP2K3,PRKCH,ADCY7,PRKCB
	Androgen Signaling	4.44	33/111 (30%)	PRKACB,CAMK4,POLR2J,GNB5,GTF2H2,POLR2B,MNAT1,NFKB1,GTF2A1,PRKAG1,GTF2B,PRKAR1B,PRKCE,TAF2,PRKD3,PRKCA,POLR2I,POLR2J2/POLR2J3,CCNH,GNAS,CDK7,GNAQ,TBP,GTF2F1,ERCC2,GTF2H4,PRKCD,ERCC3,GNB2,NCOA1,PRKAG2,PRKCH,PRKCB
	Assembly of RNA Polymerase I Complex	4.4	7/9 (78%)	POLR1D,POLR1A,POLR1B,TAF1C,TBP,UBTF,TAF1B
	tRNA Charging	4.24	16/39 (41%)	WARS2,LARS,WARS,CARS,RARS,FARS2,YARS,RARS2,VARS2,CARS2,LARS2,EARS2,SARS2,IARS,NARS2,FARSA
	Breast Cancer Regulation by Stathmin1	4.23	51/203 (25%)	PRKACB,RAF1,PLCB2,CAMK1D,SOS2,GNB5,KRAS,LIMK2,PIK3R4,ROCK2,E2F6,PAK1,CAMK2D,PPP1R7,PLCB1,TUBA1C,FRS2,PRKD3,ATM,PIK3C2B,ITPR2,RAC1,ITPR1,PRKCD,ITPR3,GNB2,PRKCH,UHMK1,ARHGEF10,CAMK4,PPP2R2A,PIK3R5,PPP1CB,PRKAG1,PIK3C3,RB1CC1,PRKAR1B,PRKCE,PPP2R5C,PRKCA,GNAS,PIK3C2A,GRB2,GNAQ,TUBA4A,TSG101,PPP2R5A,PRKAG2,ADCY7,PPP2R1B,PRKCB
	Renin-Angiotensin Signaling	4.09	34/120 (28%)	PRKACB,RAF1,PTK2B,SOS2,PIK3R5,KRAS,JAK2,NFKB1,PIK3R4,PRKAG1,PAK1,PIK3C3,PRKAR1B,PRKCE,STAT1,PRKD3,FRS2,ATM,PRKCA,PIK3C2B,PIK3C2A,GRB2,ITPR2,RAC1,MAPK8,GNAQ,MAPK9,ITPR1,PRKCD,ITPR3,PRKAG2,PRKCH,ADCY7,PRKCB
	fMLP Signaling in Neutrophils	4.01	34/121 (28%)	RAF1,PLCB2,CAMK4,PIK3R5,GNB5,KRAS,NFKB1,PIK3R4,NFATC1,NFKBIA,PIK3C3,PRKCE,PLCB1,ARPC3,PRKD3,FRS2,ATM,PRKCA,PIK3C2B,GNAS,PIK3C2A,GRB2,ITPR2,RAC1,PPP3CC,ITPR1,ARPC1A,PRKCD,ARPC2,ITPR3,GNB2,NFATC2,PRKCH,PRKCB
	Virus Entry via Endocytic Pathways	4	30/102 (29%)	FYN,FLNB,AP2A1,PIK3R5,KRAS,PIK3R4,AP2A2,ITGB7,CD55,PIK3C3,PRKCE,PRKD3,FRS2,ITGA4,PRKCA,ATM,ITGB1,PIK3C2B,AP2M1,PIK3C2A,GRB2,CLTC,RAC1,ITGA6,ITGAL,ITGB2,PRKCD,TFRC,PRKCH,PRKCB
	Mitochondrial Dysfunction	3.99	44/171 (26%)	NDUFA4,ATP5G1,ATP5H,COX6C,UQCRH,CPT1B,ACO2,RHOT2,TRAK1,NDUFB3,VDAC2,NDUFS1,PARK7,ATP5J2,ATPAF1,NDUFS2,PARK2,CASP8,NDUFAB1,ATP5G3,SDHA,ATP5J,NDUFV1,COX17,UCP2,CPT1A,CASP3,NDUFV3,ATP5O,MAPK8,MAPK9,NDUFB1,SDHC,GSR,NDUFS5,ATP5C1,FIS1,COX11,COX5A,NDUFA12,NDUFA3,CYCS,CYB5A,NDUFB2
	Protein Ubiquitination Pathway	3.97	60/255 (24%)	USP45,HSPA14,UBE3B,FBXW7,TCEB2,USP7,USP8,USP10,PSMC2,UBE2Q1,UBE4B,USP36,DNAJC19,PSME2,PSMD3,DNAJB14,UCHL3,TRAF6,UBE2G2,ANAPC4,UBE2L3,PSMA4,HSPB11,SMURF2,DNAJB6,TAP2,UBE2I,ANAPC2,DNAJC17,USP14,USP53,TAP1,ANAPC1,UBE2F,USO1,HSP90B1,HSP90AB1,USP13,PSMC6,HSPE1,PSMA3,PARK2,AMFR,USP15,PSMD13,DNAJC1,PSMA1,HSPD1,PSMB6,UBE2L6,USP33,UBE3A,DNAJC24,USP4,BTRC,CDC34,UBC,USP34,USP25,BIRC2
	ERK/MAPK Signaling	3.86	49/199 (25%)	RAP1B,PRKACB,FYN,RAF1,PTK2B,YWHAH,PPP2R2A,SOS2,PIK3R5,PPP1CB,KRAS,PIK3R4,NFATC1,PRKAG1,PAK1,PPP1R7,PIK3C3,CREB1,PRKAR1B,PRKCE,PPP2R5C,STAT1,FRS2,PRKCA,ITGA4,ATM,ITGB1,ETS1,PIK3C2B,PIK3C2A,GRB2,YWHAB,VRK2,RAC1,MKNK2,RAP1A,PPP2R5A,ELF1,PLA2G6,ELF2,H3F3A/H3F3B,PRKCD,PLA2G4B,PRKAG2,RPS6KA1,PPP2R1B,ELK3,ESR1,PRKCB
	Nucleotide Excision Repair Pathway	3.64	14/35 (40%)	POLR2I,POLR2J2/POLR2J3,CCNH,ERCC6,CDK7,POLR2J,GTF2H2,POLR2B,ERCC2,MNAT1,GTF2H4,ERCC3,XPC,ERCC8
	Prolactin Signaling	3.62	25/83 (30%)	RAF1,FYN,SOS2,PIK3R5,KRAS,JAK2,PIK3R4,NR3C1,PIK3C3,PRKCE,STAT1,STAT5B,FRS2,PRKD3,ATM,PRKCA,PIK3C2B,PIK3C2A,GRB2,SOCS4,IRF1,PRKCD,PRKCH,TCF7,PRKCB
	DNA Double-Strand Break Repair by Non-Homologous End Joining	3.56	8/14 (57%)	MRE11A,XRCC4,XRCC5,RAD50,ATM,XRCC1,NBN,LIG3
	Retinoic acid Mediated Apoptosis Signaling	3.54	20/61 (33%)	PARP6,PARP16,CASP3,PARP10,PARP2,PARP4,ZC3HAV1,PARP8,PARP12,PARP9,IRF1,TNKS,PARP15,DAP3,PARP11,CYCS,CFLAR,CASP8,RXRB,PARP14
	T Cell Receptor Signaling	3.44	30/109 (28%)	CD247,RAF1,FYN,CAMK4,CD4,SOS2,PIK3R5,KRAS,NFKB1,PIK3R4,CD8B,NFATC1,PTPRC,NFKBIA,TXK,PIK3C3,FRS2,ATM,PIK3C2B,PIK3C2A,GRB2,MAPK8,RAC1,PPP3CC,CD3G,CARD11,VAV3,PAG1,NFATC2,VAV1
	Fc Epsilon RI Signaling	3.44	32/119 (27%)	MAP2K6,RAF1,FYN,SOS2,PIK3R5,KRAS,PIK3R4,PIK3C3,INPP5B,PRKCE,PRKD3,FRS2,PRKCA,ATM,PIK3C2B,MAP2K7,PIK3C2A,GRB2,MAPK8,RAC1,MAPK9,INPP5D,SYNJ2,PLA2G6,SYNJ1,VAV3,PRKCD,PLA2G4B,VAV1,MAP2K3,PRKCH,PRKCB
	CCR3 Signaling in Eosinophils	3.37	34/130 (26%)	RAF1,PLCB2,MPRIP,CAMK4,PIK3R5,GNB5,PPP1CB,KRAS,LIMK2,PIK3R4,ROCK2,PAK1,PPP1R12B,PIK3C3,PRKCE,PLCB1,PRKD3,FRS2,PRKCA,ATM,PIK3C2B,GNAS,PIK3C2A,ITPR2,GRB2,RAC1,ITPR1,PLA2G6,PRKCD,PLA2G4B,ITPR3,GNB2,PRKCH,PRKCB
	Molecular Mechanisms of Cancer	3.37	79/374 (21%)	PRKACB,RAF1,PLCB2,SOS2,TAB2,KRAS,PIK3R4,RBL1,E2F6,PAK1,CAMK2D,CCND3,TGFB1,PLCB1,HIPK2,PRKD3,FRS2,RALGDS,TAB1,ATM,ITGA4,SMAD2,PIK3C2B,CASP3,CDK7,RAC1,CDK6,TCF3,RAP1A,RALBP1,APC,RASGRF2,MAX,PRKCD,FZD6,PRKCH,MAP2K3,CFLAR,ARHGEF10,RAP1B,MAP2K6,FYN,RHOT2,PIK3R5,SMAD5,JAK2,NFKB1,RHOH,PRKAG1,CDC25B,WNT7A,NLK,NFKBIA,FANCD2,BMPR1A,PIK3C3,PRKAR1B,SMAD4,PRKCE,CASP8,CTNNB1,PRKCA,ITGB1,GNAS,PIK3C2A,GRB2,MAPK8…
	LPS-stimulated MAPK Signaling	3.35	25/86 (29%)	MAP2K6,RAF1,PIK3R5,KRAS,PIK3R4,NFKB1,PAK1,NFKBIA,PIK3C3,CREB1,PRKCE,PRKD3,FRS2,ATM,PRKCA,PIK3C2B,PIK3C2A,GRB2,RAC1,MAPK8,MAPK9,PRKCD,PRKCH,MAP2K3,PRKCB
	Assembly of RNA Polymerase II Complex	3.3	17/50 (34%)	POLR2I,POLR2J2/POLR2J3,CCNH,TAF6,CDK7,POLR2J,TBP,GTF2H2,GTF2F1,POLR2B,MNAT1,GTF2A1,ERCC2,GTF2B,GTF2H4,ERCC3,TAF2
	Role of BRCA1 in DNA Damage Response	3.23	23/78 (29%)	PBRM1,RBL2,TOPBP1,BARD1,SMARCE1,UIMC1,MRE11A,FANCC,RBL1,RFC5,RAD50,NBN,E2F6,FANCD2,SMARCA2,MSH6,SLC19A1,BABAM1,ATR,SMARCC1,STAT1,HLTF,ATM
	IL-3 Signaling	3.21	24/83 (29%)	PIK3C2B,RAF1,STAT6,PIK3C2A,GRB2,PIK3R5,RAC1,KRAS,JAK2,PPP3CC,PIK3R4,INPP5D,PAK1,PRKCD,PIK3C3,PRKCE,PRKCH,STAT5B,STAT1,PRKD3,FRS2,ATM,PRKCA,PRKCB
	B Cell Receptor Signaling	3.19	44/185 (24%)	RAP1B,MAP2K6,RAF1,CAMK4,PTK2B,SOS2,PIK3R5,KRAS,NFKB1,PIK3R4,NFATC1,PTPRC,NFKBIA,CAMK2D,IGHG3,INPP5B,PIK3C3,CREB1,RPS6KB2,FRS2,IGHG2,ATM,ETS1,RPS6KB1,PIK3C2B,MAP2K7,PIK3C2A,GRB2,RAC1,MAPK8,MAPK9,PPP3CC,TCF3,RAP1A,INPP5D,SYNJ2,SYNJ1,VAV3,PAG1,NFATC2,VAV1,MAP2K3,BCL2A1,PRKCB
	Regulation of IL-2 Expression in Activated and Anergic T Lymphocytes	3.14	23/79 (29%)	CD247,SMAD2,FYN,RAF1,MAP2K7,CAMK4,GRB2,SOS2,RAC1,MAPK8,MAPK9,KRAS,PPP3CC,NFKB1,NFATC1,CD3G,NFKBIA,TGFB1,CARD11,VAV3,SMAD4,NFATC2,VAV1
	Oxidative Phosphorylation	3.09	29/109 (27%)	NDUFA4,ATP5G1,ATP5H,COX6C,UQCRH,NDUFB3,NDUFS1,ATP5J2,ATPAF1,NDUFS2,NDUFAB1,ATP5G3,SDHA,ATP5J,NDUFV1,COX17,ATP5O,NDUFV3,NDUFB1,SDHC,NDUFS5,ATP5C1,COX11,COX5A,NDUFA12,NDUFA3,CYCS,CYB5A,NDUFB2
	HGF Signaling	3.02	30/115 (26%)	RAP1B,RAF1,SOS2,PIK3R5,KRAS,PIK3R4,PAK1,PIK3C3,PRKCE,FRS2,PRKD3,ATM,PRKCA,ITGA4,ITGB1,ETS1,PIK3C2B,MAP2K7,PIK3C2A,GRB2,MAPK8,RAC1,MAPK9,RAP1A,ELF1,ELF2,PRKCD,PRKCH,ELK3,PRKCB
	Melatonin Signaling	3.02	21/71 (30%)	MAP2K6,PRKACB,RAF1,PLCB2,MAP2K7,CAMK4,GNAQ,PLCL2,PRKAG1,CAMK2D,PRKCD,PRKAR1B,PRKAG2,PLCB1,PRKCE,MAP2K3,PRKCH,PLCL1,PRKD3,PRKCA,PRKCB
	PPARα/RXRα Activation	3	42/178 (24%)	PRKACB,MAP2K6,RAF1,PLCB2,PRKAB1,TGFBR3,CPT1B,SOS2,KRAS,JAK2,NFKB1,AP2A2,ABCA1,PRKAG1,HSP90B1,NFKBIA,HSP90AB1,TGFB1,CLOCK,PRKAR1B,PLCB1,SMAD4,PLCL1,STAT5B,PRKCA,SMAD2,MAP2K7,GNAS,GRB2,MED1,MAPK8,GNAQ,PLCL2,TRAF6,CAND1,PRKAG2,MAP2K3,NCOR2,ADIPOR2,ADCY7,MED24,PRKCB
