# Supplementary material for: Genetic Drivers of Epigenetic and Transcriptional Variation in Human Immune Cells
Source: Cell. 2016 Nov 17;167(5):1398–1414.e24. doi: 10.1016/j.cell.2016.10.026 (PMC5119954; doi:10.1016/j.cell.2016.10.026)
Supplement: Table S5. Summary of Colocalization Results in the Genetic Association of Autoimmune Diseases and Molecular Traits, Related to Figure 7 — List of lead QTLs (gene, PSI, DNA methylation and histone modifications) loci that colocalize a variant associated with selected autoimmune diseases [multiple sclerosis (MS), Celiac disease (CEL), rheumatoid arthritis (RA), Crohn’s disease (CD), inflammatory bowel disease (IBD), ulcerative colitis (UC), Type 1 diabetes (T1D)] and Type 2 diabetes (T2D)]. Column labels PP1 - PP4 are the posterior probability that a given locus contains a causal variant that follows a model of single association [PP1, PP2], a model of shared association of two traits [PP3] or a model with two causal variants of independent associations [PP4]. Likewise, logBF_i and pi_i are the log Bayes factor and prior probability respectively for the different models i=1,2,3,4. [file mmc5.xlsx]

## Sheet: TS5
Table S5. Related to Figure 7. Summary of colocalization results in the genetic association of auto-immune diseases and molecular traits											List of lead QTLs (gene, PSI, DNA methylation and histone modifications) loci that colocalize a variant associated with selected autoimmune diseases [multiple sclerosis (MS), Celiac disease (CEL), rheumatoid arthritis (RA), Crohn’s disease (CD), inflammatory bowel disease (IBD), ulcerative colitis (UC), Type 1 diabetes (T1D)] and Type 2 diabetes (T2D)]. Column labels PP1 - PP4 are the posterior p…
Disease Locus					QTL Locus															Colocalization analysis
Locus ID	Disease	rsID	Chr	Pos	Cell type	rsID	Chr	Pos	Ref	Alt	Type	Feature	EntrezGene ID	Associated Gene Name	VEP Consequence	VEP Gene	Mon ChromHMM	Neu ChromHMM	Tcel ChromHMM	NSNP	Chr	Start	End	logBF_1	logBF_2	logBF_3	logBF_4	pi_1	pi_2	pi_3	pi_4	PP1	PP2	PP3	PP4
1	bowel_disease	rs1003342	22	30570022	mono	rs713875	22	30592487	C	G	gene	ENSG00000128342.4	LIF	leukemia inhibitory factor	intron_variant	RP3-438O4.4	E9	-	E8	3139	22	29636713	31641397	7.58049	16.6566	28.7455	24.2232	0.00757803	0.00758082	0.534406	0.0075863	9.12e-12	7.97e-08	0.999846	0.000154211
1	bowel_disease	rs1003342	22	30570022	tcel	rs4823070	22	30488207	G	A	psi	ENSG00000100296.9.45_29949659	THOC5	THO complex 5	intron_variant	HORMAD2	E4	E4	E4	2914	22	28945172	30949145	7.65494	0.823197	11.3055	8.47508	0.00760234	0.0075808	0.533804	0.00763874	0.000369516	3.98e-07	0.998777	0.000843119
1	bowel_disease	rs1003342	22	30570022	neut	rs5763767	22	30493882	G	A	K27AC	22:30254534:30260144	-	-	regulatory_region_variant	-	E4	E4	E4	3196	22	29256486	31259658	7.56257	0.554529	11.5412	8.11214	0.00759751	0.00757983	0.534097	0.00760472	0.000265978	2.4e-07	0.999264	0.00046125
1	bowel_disease	rs1003342	22	30570022	neut	rs2412970	22	30486826	A	G	K4ME1	22:30511053:30514295	-	-	intron_variant	HORMAD2	E4	E4	E4	3167	22	29511517	31513623	7.57161	4.05648	16.5114	11.6083	0.0075732	0.00757592	0.534469	0.00757887	1.86e-06	5.53e-08	0.999893	0.00010525
1	bowel_disease	rs1003342	22	30570022	neut	rs5763767	22	30493882	G	A	K4ME1	22:30516802:30535726	-	-	regulatory_region_variant	-	E4	E4	E4	3190	22	29517678	31533967	7.56438	1.6877	14.1111	9.23251	0.00757646	0.00756868	0.534611	0.00758048	2.03e-05	5.7e-08	0.999871	0.000107856
1	bowel_disease	rs1003342	22	30570022	neut	rs713875	22	30592487	C	G	K4ME1	22:30561479:30835334	-	-	intron_variant	RP3-438O4.4	E9	-	E8	3442	22	29561826	31834939	7.48839	2.29328	13.5772	9.7754	0.00757802	0.0075753	0.534316	0.0075935	3.22e-05	1.78e-07	0.999649	0.000317248
1	bowel_disease	rs1003342	22	30570022	neut	rs62226366	22	30461259	C	T	K4ME1	22:31196159:31201175	-	-	intron_variant	CTA-85E5.10	-	-	E3	2940	22	30196264	32200403	7.57673	0.45595	10.6943	8.03001	0.00762244	0.00758491	0.533431	0.00765752	0.000631475	5.08e-07	0.998351	0.000998176
1	bowel_disease	rs1003342	22	30570022	mono	rs713875	22	30592487	C	G	meth	cg11564601	-	-	intron_variant	RP3-438O4.4	E9	-	E8	3169	22	29593417	31592154	7.57099	14.3002	26.7689	21.8512	0.00757626	0.00757507	0.53453	0.00757722	6.51e-11	5.45e-08	0.999896	0.000103693
1	bowel_disease	rs1003342	22	30570022	tcel	rs713875	22	30592487	C	G	meth	cg00539347	-	-	intron_variant	RP3-438O4.4	E9	-	E8	3204	22	29593417	31592154	7.56001	13.1199	25.5274	20.6611	0.00757592	0.0075732	0.534469	0.00757887	2.23e-10	5.79e-08	0.999891	0.000109199
1	bowel_disease	rs1003342	22	30570022	tcel	rs713875	22	30592487	C	G	meth	cg11564601	-	-	intron_variant	RP3-438O4.4	E9	-	E8	3204	22	29593417	31592154	7.56001	41.4952	53.2934	49.0447	0.00757351	0.00757084	0.534474	0.00758662	1.95e-22	1.06e-07	0.999797	0.000202694
2	bowel_disease	rs10045431	5	158814533	mono	rs6888934	5	158931798	A	G	K4ME1	5:158852243:158859153	-	-	intergenic_variant	-	E4	E6	E4	3809	5	157852331	159857545	32.744	0.444679	35.4764	33.1875	0.00766156	0.00759778	0.532825	0.00769521	0.000933305	8.69e-18	0.997606	0.00146054
2	crohn	rs10045431	5	158814533	mono	rs6888934	5	158931798	A	G	K4ME1	5:158852243:158859153	-	-	intergenic_variant	-	E4	E6	E4	3809	5	157852331	159857545	22.9528	0.444679	25.0699	23.3967	0.00772677	0.00762229	0.531506	0.00779782	0.00174211	2.88e-13	0.995517	0.00274062
2	bowel_disease	rs10045431	5	158814533	tcel	rs11135059	5	158771337	G	A	meth	cg05774756	-	-	regulatory_region_variant	-	-	E9	E4	3733	5	157528179	159527976	32.7642	0.752057	34.6663	33.5158	0.00777544	0.00763868	0.529881	0.00794415	0.00217509	2.67e-17	0.993113	0.00471207
2	crohn	rs10045431	5	158814533	tcel	rs11135059	5	158771337	G	A	meth	cg05774756	-	-	regulatory_region_variant	-	-	E9	E4	3733	5	157528179	159527976	22.9729	0.752057	27.0747	23.7221	0.00759872	0.0075792	0.534075	0.00761712	0.000235212	5.25e-14	0.999266	0.000498719
2	crohn	rs10045431	5	158814533	tcel	rs11135059	5	158771337	G	A	meth	cg15963563	-	-	regulatory_region_variant	-	-	E9	E4	3733	5	157528179	159527976	22.9729	0.381016	25.925	23.3525	0.00764422	0.00758875	0.533304	0.00766263	0.000747296	1.14e-13	0.998158	0.00109493
3	multiple_sclerosis	rs1014486	3	159691112	mono	rs9832199	3	159653622	A	G	K27AC	3:159628377:159629955	-	-	regulatory_region_variant	-	-	E4	-	343	3	158653634	160627178	10.5079	8.6213	21.2353	19.1182	0.00758764	0.00759206	0.533439	0.00770651	3.11e-07	4.72e-08	0.998264	0.00173613
3	multiple_sclerosis	rs1014486	3	159691112	neut	rs248919	3	159625796	G	A	K4ME1	3:159615634:159650403	-	-	intergenic_variant	-	E8	E4	E4	349	3	158625596	160649272	10.4905	8.34999	21.8852	18.8128	0.00757998	0.00757747	0.534269	0.00761747	1.6e-07	1.88e-08	0.99934	0.000659882
3	multiple_sclerosis	rs1014486	3	159691112	mono	rs680242	3	159688585	A	T	meth	cg26187205	-	-	intron_variant	IL12A-AS1	E4	E4	E4	349	3	158683950	160652784	10.4905	87.6929	101.412	98.1503	0.00758322	0.00758112	0.534173	0.00761786	4.63e-42	1.56e-08	0.999454	0.00054644
3	multiple_sclerosis	rs1014486	3	159691112	neut	rs248919	3	159625796	G	A	meth	cg00975624	-	-	intergenic_variant	-	E8	E4	E4	346	3	158653634	160642596	10.4992	9.36119	22.8597	19.8337	0.00757579	0.00758163	0.534104	0.00762205	6.07e-08	1.95e-08	0.999308	0.000691792
3	multiple_sclerosis	rs1014486	3	159691112	neut	rs248919	3	159625796	G	A	meth	cg26187205	-	-	intergenic_variant	-	E8	E4	E4	349	3	158683950	160652784	10.4905	86.4945	100.34	96.9474	0.00757948	0.00757626	0.534262	0.00761237	1.35e-41	1.38e-08	0.999521	0.000478947
3	multiple_sclerosis	rs1014486	3	159691112	tcel	rs248919	3	159625796	G	A	meth	cg26187205	-	-	intergenic_variant	-	E8	E4	E4	358	3	158683950	160652784	10.465	54.8148	68.6267	65.2433	0.00757948	0.00757626	0.534262	0.00761237	7.8e-28	1.42e-08	0.999517	0.000483245
4	ulcerative	rs10182512	2	61189469	tcel	rs6706689	2	61171045	A	G	gene	ENSG00000162924.8	REL	REL proto-oncogene, NF-kB subunit	intron_variant	PUS10	E1	E1	E1	3087	2	60108877	62149604	15.3946	0.999916	19.3698	16.392	0.00759488	0.00758396	0.533951	0.00762724	0.000266791	1.49e-10	0.999007	0.000726408
4	ulcerative	rs10182512	2	61189469	neut	rs1177209	2	61077570	A	G	K27AC	2:61093411:61097127	-	-	upstream_gene_variant	AC010733.7	E1	E4	E4	3079	2	60093586	62096197	15.3972	10.7383	28.0696	26.1347	0.00759628	0.00759177	0.533191	0.00772932	4.46e-08	4.22e-10	0.99791	0.00208953
4	ulcerative	rs10182512	2	61189469	tcel	rs842630	2	61085612	G	T	K27AC	2:61093411:61097127	-	-	intron_variant	AC010733.4	-	E4	E4	3055	2	60093586	62096197	15.405	0.732665	18.8581	16.1355	0.00762288	0.00759293	0.533419	0.00765634	0.00045165	1.91e-10	0.998607	0.000941727
4	ulcerative	rs10182512	2	61189469	tcel	rs2564113	2	61230988	T	A	meth	cg03262820	-	-	downstream_gene_variant	PUS10	E1	E1	E4	2969	2	60922517	62921565	15.4336	0.478663	17.204	15.9115	0.00779957	0.00764684	0.529924	0.00790884	0.00248955	7.81e-10	0.993439	0.00407126
5	bowel_disease	rs10191548	2	61197395	tcel	rs842630	2	61085612	G	T	K27AC	2:61093411:61097127	-	-	intron_variant	AC010733.4	-	E4	E4	3055	2	60093586	62096197	22.9758	0.732665	25.9681	23.707	0.00763883	0.00760029	0.533032	0.0076913	0.000717427	1.56e-13	0.997782	0.0015007
5	bowel_disease	rs10191548	2	61197395	tcel	rs2564113	2	61230988	T	A	meth	cg03262820	-	-	downstream_gene_variant	PUS10	E1	E1	E4	2969	2	60922517	62921565	23.0044	0.478663	24.8997	23.4823	0.00777567	0.00763025	0.530445	0.00786914	0.0021901	3.54e-13	0.994236	0.00357428
6	multiple_sclerosis	rs1021156	8	79575804	mono	rs3808619	8	79577726	A	C	gene	ENSG00000104427.6	ZC2HC1A	zinc finger C2HC-type containing 1A	regulatory_region_variant	-	E11	E4	E4	649	8	78607709	80589219	12.1968	78.4923	94.7564	90.652	0.0075753	0.0075772	0.534433	0.00759553	1.98e-38	1.22e-09	0.999766	0.000234433
6	multiple_sclerosis	rs1021156	8	79575804	tcel	rs111197869	8	79555474	C	G	psi	ENSG00000171033.8.2_79485045	PKIA	protein kinase (cAMP-dependent, catalytic) inhibitor alpha	intergenic_variant	-	E4	E4	E4	622	8	78452222	80423136	12.2393	3.50762	19.0185	15.7288	0.0075816	0.00758308	0.534167	0.00761781	1.61e-05	2.6e-09	0.999453	0.000531168
6	multiple_sclerosis	rs1021156	8	79575804	mono	rs3808619	8	79577726	A	C	K27AC	8:79576666:79579522	-	-	regulatory_region_variant	-	E11	E4	E4	598	8	78607709	80423136	12.2787	59.3546	75.6137	71.5962	0.00757585	0.00757796	0.534406	0.00759722	4.42e-30	1.23e-09	0.999744	0.0002558
6	multiple_sclerosis	rs1021156	8	79575804	tcel	rs111197869	8	79555474	C	G	K27AC	8:79576666:79579522	-	-	intergenic_variant	-	E4	E4	E4	598	8	78607709	80423136	12.2787	18.7284	34.7758	30.9772	0.00758106	0.0075748	0.534399	0.00759414	2.41e-12	1.52e-09	0.999682	0.000318243
6	multiple_sclerosis	rs1021156	8	79575804	mono	rs13280202	8	79612473	T	C	K4ME1	8:79575103:79584984	-	-	intron_variant	ZC2HC1A	E1	E4	E4	624	8	78607709	80423136	12.2361	32.5977	48.7601	44.8003	0.00757645	0.00757732	0.534376	0.00759832	1.95e-18	1.36e-09	0.999729	0.000271054
6	multiple_sclerosis	rs1021156	8	79575804	mono	rs3736169	8	79587855	A	G	K4ME1	8:79635096:79643099	-	-	downstream_gene_variant	IL7	E1	E4	E4	625	8	79188455	80639886	12.2345	73.024	89.1479	85.2262	0.00757645	0.00757732	0.534376	0.00759832	5.6e-36	1.41e-09	0.999718	0.000281561
6	multiple_sclerosis	rs1021156	8	79575804	tcel	rs111197869	8	79555474	C	G	K4ME1	8:79575103:79584984	-	-	intergenic_variant	-	E4	E4	E4	491	8	78607709	80423136	12.4758	1.60127	16.9576	14.0608	0.00759606	0.00757906	0.533908	0.00763247	0.000160797	3.04e-09	0.999051	0.0007883
6	multiple_sclerosis	rs1021156	8	79575804	neut	rs1483573	8	79623617	A	G	meth	cg07654569	-	-	regulatory_region_variant	-	E1	E4	E4	649	8	78607709	80423136	12.1968	1.07701	16.303	13.2586	0.00760014	0.00758308	0.533921	0.00762115	0.000234243	3.46e-09	0.999086	0.000679214
6	multiple_sclerosis	rs1021156	8	79575804	tcel	rs3808619	8	79577726	A	C	meth	cg05575058	-	-	regulatory_region_variant	-	E11	E4	E4	596	8	78607709	80423136	12.282	27.9671	44.0232	40.2191	0.00758106	0.0075748	0.534399	0.00759414	2.33e-16	1.51e-09	0.999684	0.000316477
6	multiple_sclerosis	rs1021156	8	79575804	tcel	rs3808619	8	79577726	A	C	meth	cg07654569	-	-	regulatory_region_variant	-	E11	E4	E4	596	8	78607709	80423136	12.282	39.2958	55.4185	51.5456	0.00758073	0.00757406	0.534415	0.00759344	2.62e-21	1.41e-09	0.999705	0.000295435
7	rheumatoid	rs10213692	5	55442249	mono	rs28722705	5	55453942	A	T	gene	ENSG00000134352.15	IL6ST	interleukin 6 signal transducer	intron_variant	ANKRD55	-	E9	E8	3408	5	54231766	56290608	23.3177	21.6523	50.6339	44.9409	0.0075745	0.00757634	0.53457	0.00758076	1.94e-14	3.67e-15	0.999952	4.78e-05
7	rheumatoid	rs10213692	5	55442249	tcel	rs10213692	5	55442249	T	C	gene	ENSG00000134352.15	IL6ST	interleukin 6 signal transducer	intron_variant	ANKRD55	E8	-	E8	3362	5	54231766	56290608	23.3312	6.5372	37.9782	29.457	0.00757645	0.00756962	0.534567	0.00757544	6.17e-09	3.14e-16	0.999997	2.82e-06
7	rheumatoid	rs10213692	5	55442249	tcel	rs10213692	5	55442249	T	C	gene	ENSG00000164512.12	ANKRD55	ankyrin repeat domain 55	intron_variant	ANKRD55	E8	-	E8	3479	5	54398339	56527834	23.297	33.6267	65.2234	56.4238	0.00756962	0.00757645	0.534567	0.00757544	8.76e-21	2.69e-16	0.999998	2.14e-06
7	rheumatoid	rs10213692	5	55442249	mono	rs13328207	5	55567087	G	A	K27AC	5:55495762:55500024	-	-	regulatory_region_variant	-	-	E4	E8	3371	5	54495979	56499686	23.3286	0.119454	25.5097	23.4468	0.00770906	0.00760474	0.532236	0.00772786	0.00162989	1.34e-13	0.996531	0.001839
7	rheumatoid	rs10213692	5	55442249	tcel	rs10213692	5	55442249	T	C	K27AC	5:55384145:55474999	-	-	intron_variant	ANKRD55	E8	-	E8	3426	5	54386854	56474364	23.3124	3.78618	35.1356	26.7297	0.00757645	0.00756962	0.534567	0.00757544	1.04e-07	3.44e-16	0.999997	3.17e-06
7	rheumatoid	rs10213692	5	55442249	mono	rs28722705	5	55453942	A	T	K4ME1	5:55225493:55503671	-	-	intron_variant	ANKRD55	-	E9	E8	3721	5	54225497	56502986	23.2298	8.35878	37.3395	31.5595	0.0075745	0.00757634	0.53457	0.00758076	1.06e-08	3.68e-15	0.999956	4.38e-05
7	rheumatoid	rs10213692	5	55442249	tcel	rs6873385	5	55436851	T	A	meth	cg14967393	-	-	intron_variant	ANKRD55	E1	E1	E1	3217	5	54266140	56265992	23.3753	5.85373	35.8002	29.1501	0.00757084	0.00757616	0.534577	0.00757357	5.69e-08	1.4e-15	0.999982	1.83e-05
7	rheumatoid	rs10213692	5	55442249	tcel	rs6873385	5	55436851	T	A	meth	cg15667493	-	-	intron_variant	ANKRD55	E1	E1	E1	3340	5	54406981	56404179	23.3378	5.76408	36.1322	28.979	0.0075764	0.00756992	0.53457	0.00757634	3.93e-08	9.17e-16	0.999989	1.11e-05
8	ulcerative	rs10272963	7	107486902	mono	rs4598195	7	107503441	A	C	meth	cg26448609	-	-	intergenic_variant	-	E4	E4	E4	3451	7	106577702	108577080	21.439	0.50746	24.867	21.9441	0.00761725	0.00758427	0.533824	0.00763333	0.000462535	3.74e-13	0.998769	0.000768055
8	ulcerative	rs10272963	7	107486902	neut	rs2237683	7	107559137	A	G	meth	cg17593404	-	-	intron_variant	DLD	E2	E2	E2	3319	7	106532398	108530929	21.478	3.01351	26.8147	24.4904	0.0075914	0.00758922	0.533505	0.00767645	6.84e-05	6.54e-13	0.998526	0.00140579
8	ulcerative	rs10272963	7	107486902	neut	rs6976266	7	107502141	G	T	meth	cg26448609	-	-	intergenic_variant	-	E4	E4	E4	3451	7	106577702	108577080	21.439	8.48858	32.5178	29.9263	0.00758648	0.00758169	0.53378	0.00764986	2.19e-07	5.2e-13	0.998927	0.00107232
8	ulcerative	rs10272963	7	107486902	tcel	rs10808155	7	107552088	T	A	meth	cg26448609	-	-	intron_variant	DLD	E2	E1	E2	3542	7	106577702	108577080	21.413	2.94228	26.6213	24.3543	0.00758446	0.00758702	0.533467	0.0076856	7.77e-05	7.39e-13	0.998432	0.00149047
9	crohn	rs1046395	5	96273180	mono	rs2549783	5	96231372	T	C	gene	ENSG00000113441.11	LNPEP	leucyl/cystinyl aminopeptidase	intron_variant	ERAP2	-	E1	-	4247	5	95271173	97372987	14.9605	8.90028	28.9564	23.8467	0.00757698	0.00757256	0.534496	0.00757513	1.18e-08	2.76e-11	0.999914	8.56e-05
9	crohn	rs1046395	5	96273180	mono	rs2548224	5	96272420	T	G	gene	ENSG00000164308.12	ERAP2	endoplasmic reticulum aminopeptidase 2	regulatory_region_variant	-	-	E10	E11	4126	5	95211647	97255132	14.9894	125.224	144.454	140.208	0.00757351	0.00757084	0.534474	0.00758662	8.43e-59	6.31e-11	0.999797	0.000203189
9	crohn	rs1046395	5	96273180	neut	rs1363974	5	96293816	A	G	gene	ENSG00000113441.11	LNPEP	leucyl/cystinyl aminopeptidase	regulatory_region_variant	-	-	E8	E8	4259	5	95271173	97372987	14.9576	23.68	42.1581	38.6347	0.00757942	0.00757427	0.534307	0.00760347	2.18e-14	1.34e-10	0.99958	0.000419615
9	crohn	rs1046395	5	96273180	neut	rs2548224	5	96272420	T	G	gene	ENSG00000164308.12	ERAP2	endoplasmic reticulum aminopeptidase 2	regulatory_region_variant	-	-	E10	E11	4139	5	95211647	97255132	14.9862	53.7958	73.0219	68.7759	0.00757351	0.00757084	0.534474	0.00758662	8.85e-28	6.33e-11	0.999797	0.000203249
9	crohn	rs1046395	5	96273180	tcel	rs2910686	5	96252589	T	C	gene	ENSG00000164308.12	ERAP2	endoplasmic reticulum aminopeptidase 2	intron_variant	ERAP2	-	E1	E2	4208	5	95211647	97255284	14.9697	113.568	132.825	128.531	0.00757192	0.00757687	0.534416	0.00758345	9.27e-54	6.14e-11	0.999806	0.000193577
9	crohn	rs1046395	5	96273180	tcel	rs55770741	5	96220087	C	T	gene	ENSG00000251606.1	-	-	intron_variant	ERAP2	E2	E1	E8	4634	5	95425199	97518164	14.8733	2.25476	21.1618	17.1232	0.0075804	0.00757568	0.534424	0.00759605	2.63e-05	8.71e-11	0.999723	0.000250407
9	crohn	rs1046395	5	96273180	mono	rs1363974	5	96293816	A	G	psi	ENSG00000164308.12.9_96219635	ERAP2	endoplasmic reticulum aminopeptidase 2	regulatory_region_variant	-	-	E8	E8	4006	5	95221337	97224644	15.0189	4.57447	23.9895	19.5858	0.00757668	0.00757564	0.534434	0.00759227	1.8e-06	5.24e-11	0.999824	0.000173729
9	crohn	rs1046395	5	96273180	mono	rs1363974	5	96293816	A	G	psi	ENSG00000164308.12.9_96224888	ERAP2	endoplasmic reticulum aminopeptidase 2	regulatory_region_variant	-	-	E8	E8	4006	5	95221337	97224644	15.0189	6.33163	25.689	21.3435	0.00756937	0.00757329	0.534538	0.00758819	3.29e-07	5.55e-11	0.999816	0.000184009
9	crohn	rs1046395	5	96273180	neut	rs141123331	5	96251950	AC	A	psi	ENSG00000153113.17.83_96103704	CAST	calpastatin	intron_variant	ERAP2	-	E1	E2	3897	5	95106625	97106279	15.0465	1.02327	17.919	16.0689	0.00765563	0.00760488	0.532526	0.00774997	0.000810496	6.54e-10	0.996909	0.0022809
9	crohn	rs1046395	5	96273180	neut	rs2549784	5	96231520	G	T	psi	ENSG00000153113.17.83_96107347	CAST	calpastatin	intron_variant	ERAP2	-	E1	-	3897	5	95106625	97106279	15.0465	0.880897	17.7756	15.9265	0.00766378	0.00760232	0.532314	0.00776375	0.000936706	6.55e-10	0.996775	0.00228786
9	crohn	rs1046395	5	96273180	tcel	rs3797796	5	96316758	C	T	psi	ENSG00000164308.12.9_96219635	ERAP2	endoplasmic reticulum aminopeptidase 2	intron_variant	LNPEP	E2	-	E2	4021	5	95221337	97224644	15.0151	12.8486	32.3764	27.8555	0.00758082	0.00757803	0.534406	0.0075863	4.09e-10	4.69e-11	0.999846	0.000154427
9	crohn	rs1046395	5	96273180	tcel	rs2548534	5	96233608	G	A	psi	ENSG00000164308.12.9_96224888	ERAP2	endoplasmic reticulum aminopeptidase 2	intron_variant	ERAP2	-	E1	E2	4022	5	95221337	97224644	15.0149	12.3616	30.8011	27.3738	0.00757626	0.00757948	0.534262	0.00761237	1.98e-09	1.39e-10	0.999538	0.000462488
9	crohn	rs1046395	5	96273180	tcel	rs2303208	5	96222183	A	G	K27AC	5:96204586:96325014	-	-	intron_variant	ERAP2	-	E1	E8	4298	5	95205343	97320584	14.9485	4.56724	22.6066	19.5138	0.00758206	0.00757726	0.534131	0.00761892	6.7e-06	2.08e-10	0.999346	0.000646847
9	crohn	rs1046395	5	96273180	mono	rs2303208	5	96222183	A	G	K4ME1	5:95661918:95684218	-	-	intron_variant	ERAP2	-	E1	E8	3770	5	94661925	96684015	15.0796	0.59193	16.6945	15.6711	0.00784997	0.00765294	0.528772	0.00800842	0.00292827	1.46e-09	0.991675	0.00539706
9	crohn	rs1046395	5	96273180	tcel	rs2548224	5	96272420	T	G	meth	cg08175413	-	-	regulatory_region_variant	-	-	E10	E11	4258	5	95301463	97293915	14.9579	17.2855	36.9221	32.2342	0.0075754	0.00757398	0.534446	0.00759025	4.1e-12	4.2e-11	0.999869	0.00013072
9	crohn	rs1046395	5	96273180	tcel	rs2617434	5	96271638	A	G	meth	cg10178827	-	-	regulatory_region_variant	-	E11	E11	E11	4254	5	95276063	97275291	14.9588	28.5588	45.6131	43.5169	0.00759466	0.00759316	0.533293	0.0077082	6.91e-16	5.57e-10	0.998226	0.00177351
9	crohn	rs1046395	5	96273180	tcel	rs2548224	5	96272420	T	G	meth	cg10976376	-	-	regulatory_region_variant	-	-	E10	E11	4257	5	95301463	97293459	14.9581	2.51633	22.0106	17.4661	0.0075824	0.00757802	0.534396	0.00758777	1.23e-05	4.85e-11	0.999837	0.000150836
10	celiac	rs10484399	6	27534528	neut	rs2073530	6	26375243	T	C	K4ME1	6:26564852:26582477	-	-	intron_variant	BTN3A2	E2	E2	-	350	6	25566528	27566169	500.771	0.555793	502.245	501.323	0.00788567	0.00767154	0.527944	0.00805984	0.00338951	1.89e-220	0.990596	0.00601401
10	celiac	rs10484399	6	27534528	mono	rs2072806	6	26385093	C	G	meth	cg19497998	-	-	intron_variant	BTN2A2	-	-	E1	341	6	25599234	27566169	500.797	1.21673	504.276	502.002	0.0076164	0.00759581	0.533273	0.00768897	0.00043988	4.75e-221	0.998078	0.00148195
10	celiac	rs10484399	6	27534528	mono	rs9393735	6	26582327	A	G	meth	cg21612666	-	-	intergenic_variant	-	-	E6	E4	350	6	25540718	27534528	500.771	3.91125	505.186	504.681	0.00767303	0.00766307	0.528014	0.0082891	0.000174063	2.86e-220	0.990448	0.00937792
10	celiac	rs10484399	6	27534528	neut	rs9393727	6	26500011	C	G	meth	cg11165035	-	-	upstream_gene_variant	BTN1A1	-	E6	E4	341	6	25604715	27601587	500.797	0.413708	502.521	501.205	0.00780658	0.00764245	0.529955	0.00789441	0.00260935	1.24e-220	0.993424	0.00396667
10	celiac	rs10484399	6	27534528	tcel	rs3757151	6	26498165	C	T	meth	cg13984718	-	-	upstream_gene_variant	BTN1A1	-	E6	E4	349	6	25559898	27547792	500.774	0.477284	503.101	501.243	0.00770299	0.00760554	0.532086	0.00775108	0.00140776	7.36e-221	0.996329	0.00226316
11	crohn	rs1052177	1	155260350	mono	rs4492610	1	155328396	G	A	gene	ENSG00000160752.10	FDPS	farnesyl diphosphate synthase	downstream_gene_variant	RNU6-106P	E2	E2	E2	2153	1	154278799	156290409	8.01928	2.38525	13.0705	10.4016	0.00759303	0.00758826	0.53378	0.00764948	9.1e-05	3.25e-07	0.998915	0.000992433
11	crohn	rs1052177	1	155260350	mono	rs2048431	1	155618630	G	A	gene	ENSG00000163374.15	YY1AP1	YY1 associated protein 1	regulatory_region_variant	-	-	E10	E4	1988	1	154629407	156657149	8.09857	1.98972	12.4872	10.0858	0.00759697	0.00758992	0.53356	0.0076761	0.00017654	3.92e-07	0.998519	0.00130127
11	crohn	rs1052177	1	155260350	neut	rs11264365	1	155332994	G	A	gene	ENSG00000125459.9	MSTO1	misato 1, mitochondrial distribution and morphology regulator	upstream_gene_variant	RNU6-106P	-	E2	E1	2106	1	154582129	156717903	8.04092	2.24401	13.3485	10.2804	0.00758536	0.00758245	0.534057	0.00762854	7.03e-05	2.13e-07	0.999264	0.000663879
11	crohn	rs1052177	1	155260350	neut	rs4971095	1	155606224	G	A	gene	ENSG00000163374.15	YY1AP1	YY1 associated protein 1	intron_variant	MSTO1	-	-	E8	1983	1	154629407	156657149	8.10108	27.5457	38.127	35.6442	0.00758875	0.00758077	0.533699	0.00766065	1.3e-15	3.6e-07	0.998802	0.00119734
11	crohn	rs1052177	1	155260350	neut	rs6692183	1	155304327	T	G	gene	ENSG00000203761.4	MSTO2P	misato family member 2, pseudogene	downstream_gene_variant	RUSC1	E2	E2	-	2108	1	154582129	156718448	8.03997	1.40261	12.4378	9.4382	0.00759346	0.00758499	0.533951	0.00763316	0.000174825	2.29e-07	0.99911	0.000711395
11	crohn	rs1052177	1	155260350	tcel	rs11264365	1	155332994	G	A	gene	ENSG00000163374.15	YY1AP1	YY1 associated protein 1	upstream_gene_variant	RNU6-106P	-	E2	E1	1989	1	154629407	156657149	8.09806	35.4491	46.0618	43.5445	0.00758838	0.00758102	0.533764	0.00766145	4.62e-19	3.49e-07	0.998843	0.00115669
11	crohn	rs1052177	1	155260350	mono	rs4971095	1	155606224	G	A	psi	ENSG00000163374.15.33_155649304	YY1AP1	YY1 associated protein 1	intron_variant	MSTO1	-	-	E8	1951	1	154649588	156650178	8.11735	6.82145	17.3453	14.9364	0.00759357	0.00758252	0.533648	0.00766851	1.4e-06	3.82e-07	0.998708	0.00129033
11	crohn	rs1052177	1	155260350	mono	rs11264365	1	155332994	G	A	psi	ENSG00000163374.15.33_155747412	YY1AP1	YY1 associated protein 1	upstream_gene_variant	RNU6-106P	-	E2	E1	2069	1	154649588	156747189	8.05864	23.778	34.5756	31.8335	0.00757964	0.00758761	0.533914	0.00764066	4.32e-14	2.9e-07	0.999078	0.000921243
11	crohn	rs1052177	1	155260350	neut	rs2361543	1	155239624	G	A	psi	ENSG00000143622.5.9_155880298	RIT1	Ras-like without CAAX 1	intron_variant	CLK2	E2	E2	E2	1834	1	154880386	156879580	8.17916	0.723691	11.3385	8.89972	0.00762426	0.0075919	0.533258	0.00768042	0.000605838	3.49e-07	0.998129	0.00125452
11	crohn	rs1052177	1	155260350	neut	rs4971095	1	155606224	G	A	psi	ENSG00000163374.15.33_155649304	YY1AP1	YY1 associated protein 1	intron_variant	MSTO1	-	-	E8	1946	1	154649588	156650178	8.11991	2.73864	13.2959	10.8559	0.0075932	0.00758733	0.533708	0.00766672	8.03e-05	3.69e-07	0.998668	0.00125036
11	crohn	rs1052177	1	155260350	neut	rs4971095	1	155606224	G	A	psi	ENSG00000163374.15.33_155747412	YY1AP1	YY1 associated protein 1	intron_variant	MSTO1	-	-	E8	2064	1	154649588	156747189	8.06106	21.1212	31.3227	29.1805	0.0075919	0.00758801	0.533318	0.00770662	1.12e-12	5.27e-07	0.998306	0.00169355
11	crohn	rs1052177	1	155260350	neut	rs4971095	1	155606224	G	A	psi	unknown_155597519	-	-	intron_variant	MSTO1	-	-	E8	1945	1	154599500	156600901	8.12043	0.531601	10.6104	8.65004	0.00767935	0.00760638	0.532295	0.00774136	0.00119232	5.98e-07	0.996745	0.00204124
11	crohn	rs1052177	1	155260350	tcel	rs3814319	1	155258752	G	A	psi	ENSG00000116521.6.17_155230451	SCAMP3	secretory carrier membrane protein 3	regulatory_region_variant	-	-	E6	E4	2118	1	154231943	156231484	8.03566	6.83588	18.7765	14.862	0.00757727	0.00757433	0.534384	0.00759043	3.07e-07	9.24e-08	0.999716	0.000283287
11	crohn	rs1052177	1	155260350	tcel	rs3814319	1	155258752	G	A	psi	ENSG00000116521.6.17_155231876	SCAMP3	secretory carrier membrane protein 3	regulatory_region_variant	-	-	E6	E4	2118	1	154231943	156231484	8.03566	5.37918	17.2442	13.4059	0.00757416	0.00758085	0.534413	0.00759362	1.42e-06	9.97e-08	0.999693	0.000305826
11	crohn	rs1052177	1	155260350	tcel	rs116352080	1	155217437	G	T	psi	ENSG00000160752.10.11_155278757	FDPS	farnesyl diphosphate synthase	downstream_gene_variant	FAM189B	-	E1	E1	2134	1	154278799	156279176	8.02814	3.90653	15.7239	11.9261	0.00758072	0.00757573	0.534323	0.00759306	6.45e-06	1.05e-07	0.999675	0.000318501
11	crohn	rs1052177	1	155260350	tcel	rs4492610	1	155328396	G	A	psi	ENSG00000163374.15.33_155747412	YY1AP1	YY1 associated protein 1	downstream_gene_variant	RNU6-106P	E2	E2	E2	2070	1	154649588	156747189	8.05815	23.5301	34.1776	31.5855	0.00758169	0.00758648	0.53378	0.00764986	6.43e-14	3.37e-07	0.998928	0.00107176
11	crohn	rs1052177	1	155260350	mono	rs12732972	1	155244683	G	C	K27AC	1:155096904:155113770	-	-	upstream_gene_variant	CLK2	E1	E1	E1	2128	1	154097027	156111290	8.03093	0.433271	10.958	8.46136	0.0076446	0.00759075	0.533218	0.00766644	0.00076625	3.82e-07	0.998037	0.00118179
11	crohn	rs1052177	1	155260350	mono	rs6692183	1	155304327	T	G	K27AC	1:155671299:155674007	-	-	downstream_gene_variant	RUSC1	E2	E2	-	2000	1	154673233	156672962	8.09255	3.41928	14.3406	11.5082	0.00758462	0.0075833	0.534042	0.00763598	2.74e-05	2.56e-07	0.999131	0.000841008
11	crohn	rs1052177	1	155260350	tcel	rs11264365	1	155332994	G	A	K27AC	1:155503399:155521213	-	-	upstream_gene_variant	RNU6-106P	-	E2	E1	1999	1	154503601	156521105	8.09312	46.4212	57.3186	54.5109	0.0075802	0.00758597	0.533923	0.00763631	5.94e-24	2.63e-07	0.999137	0.00086232
11	crohn	rs1052177	1	155260350	neut	rs2297480	1	155279482	T	G	K4ME1	1:155269845:155304970	-	-	regulatory_region_variant	-	-	E10	E8	2197	1	154270288	156304782	7.99906	18.5625	30.7709	26.5491	0.00757351	0.00757084	0.534474	0.00758662	1.83e-12	7.06e-08	0.999792	0.000208238
11	crohn	rs1052177	1	155260350	mono	rs11264355	1	155257492	C	G	meth	cg02293828	-	-	intron_variant	HCN3	-	E6	E4	2042	1	153948540	155944189	8.04943	0.405954	11.2983	8.45125	0.00761959	0.00758887	0.533638	0.00763575	0.000553491	2.64e-07	0.998607	0.00082897
11	crohn	rs1052177	1	155260350	mono	rs10908463	1	155286258	C	T	meth	cg09579413	-	-	upstream_gene_variant	FDPS	E1	E1	E1	2131	1	154289966	156287403	8.02956	8.60731	20.6016	16.6268	0.00757645	0.00757732	0.534376	0.00759832	4.92e-08	8.76e-08	0.999733	0.000267005
11	crohn	rs1052177	1	155260350	mono	rs734073	1	155218365	T	C	meth	cg10802414	-	-	downstream_gene_variant	FAM189B	-	E1	E1	2139	1	154252860	156252137	8.02581	18.8773	30.6624	26.8949	0.00757931	0.00757941	0.53434	0.0076039	2.09e-12	1.08e-07	0.999671	0.000328751
11	crohn	rs1052177	1	155260350	neut	rs10908463	1	155286258	C	T	meth	cg09579413	-	-	upstream_gene_variant	FDPS	E1	E1	E1	2133	1	154289966	156287403	8.02862	18.3153	29.8208	26.3377	0.00757863	0.0075727	0.534335	0.00760279	4.87e-12	1.43e-07	0.999563	0.000436807
11	crohn	rs1052177	1	155260350	neut	rs9729564	1	155229222	G	A	meth	cg18568145	-	-	downstream_gene_variant	CLK2	-	E1	E2	2113	1	154227019	156224951	8.03803	0.777626	11.5908	8.81207	0.00761353	0.00758145	0.533702	0.00764438	0.000408111	2.86e-07	0.998695	0.000888577
11	crohn	rs1052177	1	155260350	tcel	rs116352080	1	155217437	G	T	meth	cg04361527	-	-	downstream_gene_variant	FAM189B	-	E1	E1	2037	1	153911321	155909346	8.01646	0.428007	10.7433	8.44197	0.00765146	0.00760051	0.53283	0.00768566	0.000937255	4.71e-07	0.997604	0.00144075
11	crohn	rs1052177	1	155260350	tcel	rs116352080	1	155217437	G	T	meth	cg10142848	-	-	downstream_gene_variant	FAM189B	-	E1	E1	2100	1	154225344	156224726	8.0442	1.67011	12.7256	9.70999	0.00759022	0.00758413	0.533969	0.00763223	0.000131601	2.24e-07	0.999166	0.0007
11	crohn	rs1052177	1	155260350	tcel	rs12749306	1	155247707	G	T	meth	cg14663278	-	-	regulatory_region_variant	-	-	E7	-	2177	1	155212211	157211397	8.00262	1.23089	12.2634	9.22918	0.00759289	0.00758412	0.533897	0.00763176	0.000200507	2.29e-07	0.999108	0.000687124
12	crohn	rs1056441	20	62370349	neut	rs6062497	20	62336258	C	T	gene	ENSG00000101246.14	ARFRP1	ADP ribosylation factor related protein 1	intron_variant	ARFRP1	E2	E2	E2	3625	20	61330111	62954871	12.1263	34.0068	51.6886	46.1069	0.00757296	0.00757387	0.534583	0.00758168	9.32e-20	2.97e-10	0.999947	5.34e-05
12	crohn	rs1056441	20	62370349	tcel	rs2296763	20	62376939	A	C	gene	ENSG00000101246.14	ARFRP1	ADP ribosylation factor related protein 1	regulatory_region_variant	-	E4	E1	E1	3584	20	61330111	62954871	12.1377	1.05202	17.4847	13.1815	0.00758036	0.00757518	0.534392	0.00758458	6.75e-05	1.03e-09	0.999741	0.000191925
12	crohn	rs1056441	20	62370349	tcel	rs3761123	20	62342468	G	A	gene	ENSG00000125520.8	SLC2A4RG	SLC2A4 regulator	regulatory_region_variant	-	E2	E2	E2	3472	20	61369885	62954871	12.1694	6.8618	24.7519	18.9988	0.0075745	0.00757634	0.53457	0.00758076	4.86e-08	2.41e-10	0.999955	4.5e-05
12	crohn	rs1056441	20	62370349	tcel	rs2296763	20	62376939	A	C	K27AC	20:61389412:61393845	-	-	regulatory_region_variant	-	E4	E1	E1	4545	20	60389846	62393583	11.9001	0.188442	14.2347	12.0876	0.00769379	0.00760757	0.532487	0.00770541	0.00139512	1.13e-08	0.996919	0.00168534
12	crohn	rs1056441	20	62370349	mono	rs3859579	20	62301795	A	G	K4ME1	20:62239996:62300895	-	-	intron_variant	RTEL1	-	E1	E1	3760	20	61264220	62954871	12.0897	13.7839	28.5668	25.8722	0.00758264	0.00758141	0.533829	0.00764669	9.91e-10	5.39e-09	0.999033	0.000966915
12	crohn	rs1056441	20	62370349	mono	rs2315009	20	62344140	C	G	meth	cg00446123	-	-	intron_variant	ZGPAT	E2	E2	E2	3517	20	61368295	62954871	12.1566	14.5905	30.7684	26.7413	0.00757585	0.00757796	0.534406	0.00759722	1.17e-10	1.34e-09	0.999747	0.000253359
12	crohn	rs1056441	20	62370349	mono	rs2236506	20	62321655	G	A	meth	cg04078896	-	-	synonymous_variant	RTEL1	E1	E1	E1	3592	20	61338388	62954871	12.1355	1.88079	17.1732	14.0136	0.00758283	0.00758271	0.534088	0.00761773	9.21e-05	3.24e-09	0.999303	0.00060493
12	crohn	rs1056441	20	62370349	mono	rs6011016	20	62302650	C	G	meth	cg05172940	-	-	intron_variant	RTEL1	-	E1	E1	3624	20	61327966	62954871	12.1266	7.65586	22.9943	19.7799	0.00757795	0.00757942	0.534183	0.00762193	2.7e-07	3.09e-09	0.999427	0.000572974
12	crohn	rs1056441	20	62370349	mono	rs2750480	20	62342654	G	A	meth	cg06653796	-	-	regulatory_region_variant	-	E2	E2	E2	3518	20	61367860	62954871	12.1563	22.2661	38.372	34.417	0.00757645	0.00757732	0.534376	0.00759832	5.84e-14	1.43e-09	0.999728	0.000272336
12	crohn	rs1056441	20	62370349	mono	rs1623866	20	62333022	G	A	meth	cg12413156	-	-	downstream_gene_variant	ARFRP1	E1	E2	-	3516	20	61368295	62954871	12.1568	12.1274	28.3967	24.2779	0.00757937	0.00757484	0.534382	0.0075946	1.26e-09	1.22e-09	0.999769	0.000231079
12	crohn	rs1056441	20	62370349	mono	rs2315009	20	62344140	C	G	meth	cg14396214	-	-	intron_variant	ZGPAT	E2	E2	E2	3517	20	61368295	62954871	12.1566	7.69145	23.8399	19.8424	0.00757732	0.00757645	0.534376	0.00759832	1.2e-07	1.38e-09	0.999739	0.000260996
12	crohn	rs1056441	20	62370349	mono	rs2315009	20	62344140	C	G	meth	cg14977069	-	-	intron_variant	ZGPAT	E2	E2	E2	3518	20	61367860	62954871	12.1563	19.3006	35.4573	31.4513	0.00757585	0.00757796	0.534406	0.00759722	1.08e-12	1.36e-09	0.999741	0.00025875
12	crohn	rs1056441	20	62370349	mono	rs2236506	20	62321655	G	A	meth	cg18611245	-	-	synonymous_variant	RTEL1	E1	E1	E1	3592	20	61338388	62954871	12.1355	3.80159	19.2663	15.9341	0.00758022	0.00758511	0.534183	0.00761518	1.13e-05	2.73e-09	0.99948	0.000508856
12	crohn	rs1056441	20	62370349	mono	rs2315009	20	62344140	C	G	meth	cg19841423	-	-	intron_variant	ZGPAT	E2	E2	E2	3523	20	61367025	62954871	12.1549	22.842	39.0669	34.9908	0.0075753	0.0075772	0.534433	0.00759553	2.91e-14	1.27e-09	0.999759	0.000241181
12	crohn	rs1056441	20	62370349	mono	rs2315009	20	62344140	C	G	meth	cg20513976	-	-	intron_variant	ZGPAT	E2	E2	E2	3517	20	61368295	62954871	12.1566	16.4707	32.6171	28.6217	0.00757645	0.00757732	0.534376	0.00759832	1.84e-11	1.38e-09	0.999738	0.000261571
12	crohn	rs1056441	20	62370349	mono	rs3761123	20	62342468	G	A	meth	cg20597143	-	-	regulatory_region_variant	-	E2	E2	E2	3625	20	61327146	62954871	12.1263	1.68944	18.774	13.8005	0.00757433	0.00757295	0.534464	0.00758614	1.84e-05	5.39e-10	0.999883	9.82e-05
12	crohn	rs1056441	20	62370349	mono	rs2236506	20	62321655	G	A	meth	cg20642413	-	-	synonymous_variant	RTEL1	E1	E1	E1	3591	20	61338388	62954871	12.1357	3.7432	19.8769	15.8732	0.00757796	0.00757585	0.534406	0.00759722	6.16e-06	1.4e-09	0.999734	0.000259358
12	crohn	rs1056441	20	62370349	mono	rs71325463	20	62362834	G	A	meth	cg20844262	-	-	intron_variant	ZGPAT	-	E1	E8	3519	20	61367414	62954871	12.156	0.766012	16.3115	12.9185	0.00759929	0.00758314	0.534116	0.00761201	0.000222897	2.52e-09	0.999298	0.000478628
12	crohn	rs1056441	20	62370349	mono	rs2315009	20	62344140	C	G	meth	cg21201401	-	-	intron_variant	ZGPAT	E2	E2	E2	3517	20	61368295	62954871	12.1566	17.1481	33.3248	29.2989	0.00757585	0.00757796	0.534406	0.00759722	9.08e-12	1.34e-09	0.999746	0.000253652
12	crohn	rs1056441	20	62370349	mono	rs2750480	20	62342654	G	A	meth	cg22961457	-	-	regulatory_region_variant	-	E2	E2	E2	3507	20	61371809	62954871	12.1594	6.17892	22.2719	18.333	0.00757732	0.00757645	0.534376	0.00759832	5.75e-07	1.45e-09	0.999723	0.000276757
12	crohn	rs1056441	20	62370349	mono	rs2738783	20	62308612	T	G	meth	cg24524435	-	-	downstream_gene_variant	RTEL1	-	E2	E1	3015	20	61588159	62954871	12.3106	0.471383	14.6435	12.7808	0.00770299	0.00760554	0.532086	0.00775108	0.00139926	9.97e-09	0.996347	0.00225334
12	crohn	rs1056441	20	62370349	mono	rs2315009	20	62344140	C	G	meth	cg24631526	-	-	intron_variant	ZGPAT	E2	E2	E2	3517	20	61368295	62954871	12.1566	20.6496	36.8095	32.8005	0.00757585	0.00757796	0.534406	0.00759722	2.78e-13	1.36e-09	0.999742	0.000257984
12	crohn	rs1056441	20	62370349	mono	rs3859579	20	62301795	A	G	meth	cg27508960	-	-	intron_variant	RTEL1	-	E1	E1	3659	20	61317643	62954871	12.117	1.17671	17.4255	13.2868	0.00758266	0.00757544	0.534359	0.00759546	7.02e-05	1.24e-09	0.999703	0.000226562
12	crohn	rs1056441	20	62370349	neut	rs1151623	20	62368606	T	C	meth	cg00446123	-	-	downstream_gene_variant	ZGPAT	E7	E7	E11	3520	20	61368295	62954871	12.1557	14.3447	30.4814	26.4948	0.00757645	0.00757732	0.534376	0.00759832	1.56e-10	1.39e-09	0.999736	0.000263881
12	crohn	rs1056441	20	62370349	neut	rs6089953	20	62291008	A	G	meth	cg03999872	-	-	regulatory_region_variant	-	E8	E1	E1	3755	20	61273578	62954871	12.0911	11.8564	26.5421	23.9462	0.0075844	0.00758134	0.533792	0.00765207	7.52e-09	5.94e-09	0.998932	0.001068
12	crohn	rs1056441	20	62370349	neut	rs8114049	20	62310806	C	T	meth	cg04078896	-	-	intron_variant	RTEL1-TNFRSF6B	-	E1	E1	3596	20	61338388	62954871	12.1343	2.11265	18.1914	14.2414	0.00757968	0.00757599	0.53438	0.00759836	3.32e-05	1.47e-09	0.999693	0.000273685
12	crohn	rs1056441	20	62370349	neut	rs8114049	20	62310806	C	T	meth	cg04379041	-	-	intron_variant	RTEL1-TNFRSF6B	-	E1	E1	3530	20	61365273	62954871	12.1529	2.99052	19.7315	15.1328	0.00758172	0.00757806	0.534422	0.00758685	7.25e-06	7.61e-10	0.99985	0.000142869
12	crohn	rs1056441	20	62370349	neut	rs6089953	20	62291008	A	G	meth	cg05172940	-	-	regulatory_region_variant	-	E8	E1	E1	3628	20	61327966	62954871	12.1255	9.44575	24.8149	21.5686	0.0075775	0.00758063	0.534196	0.00762048	4.37e-08	3e-09	0.999445	0.000554886
12	crohn	rs1056441	20	62370349	neut	rs2750480	20	62342654	G	A	meth	cg06653796	-	-	regulatory_region_variant	-	E2	E2	E2	3521	20	61367860	62954871	12.1554	26.8413	42.9545	38.9913	0.00757645	0.00757732	0.534376	0.00759832	5.97e-16	1.42e-09	0.99973	0.000270114
12	crohn	rs1056441	20	62370349	neut	rs6062298	20	62301970	G	A	meth	cg08432509	-	-	intron_variant	RTEL1	-	E1	E1	3662	20	61317899	62954871	12.1162	0.877638	16.2884	12.9906	0.00759559	0.00758058	0.5341	0.0076083	0.000219093	2.88e-09	0.999255	0.000526182
12	crohn	rs1056441	20	62370349	neut	rs909333	20	62270637	T	G	meth	cg08653747	-	-	regulatory_region_variant	-	-	-	E11	3283	20	61463501	62954871	12.2254	0.387951	14.9614	12.6118	0.00765367	0.0075999	0.532941	0.00768383	0.000928904	6.67e-09	0.997698	0.00137238
12	crohn	rs1056441	20	62370349	neut	rs71325463	20	62362834	G	A	meth	cg12413156	-	-	intron_variant	ZGPAT	-	E1	E8	3520	20	61368295	62954871	12.1557	6.97092	23.2177	19.1204	0.0075772	0.0075753	0.534433	0.00759553	2.23e-07	1.25e-09	0.999764	0.000236122
12	crohn	rs1056441	20	62370349	neut	rs1151623	20	62368606	T	C	meth	cg14396214	-	-	downstream_gene_variant	ZGPAT	E7	E7	E11	3520	20	61368295	62954871	12.1557	10.0572	26.5478	22.205	0.00756937	0.00757329	0.534538	0.00758819	7.95e-09	9.76e-10	0.999815	0.000184518
12	crohn	rs1056441	20	62370349	neut	rs2315009	20	62344140	C	G	meth	cg14977069	-	-	intron_variant	ZGPAT	E2	E2	E2	3521	20	61367860	62954871	12.1554	8.33986	24.4691	20.4898	0.00757732	0.00757645	0.534376	0.00759832	6.37e-08	1.4e-09	0.999734	0.00026581
12	crohn	rs1056441	20	62370349	neut	rs2236506	20	62321655	G	A	meth	cg18611245	-	-	synonymous_variant	RTEL1	E1	E1	E1	3596	20	61338388	62954871	12.1343	9.19326	24.5874	21.3249	0.00758112	0.00758322	0.534173	0.00761786	5.54e-08	2.93e-09	0.999454	0.000545809
12	crohn	rs1056441	20	62370349	neut	rs6062497	20	62336258	C	T	meth	cg18725573	-	-	intron_variant	ARFRP1	E2	E2	E2	3514	20	61369111	62954871	12.1574	1.49368	18.8935	13.6304	0.00757693	0.0075789	0.534537	0.00757513	1.68e-05	3.94e-10	0.99991	7.34e-05
12	crohn	rs1056441	20	62370349	neut	rs2315009	20	62344140	C	G	meth	cg19841423	-	-	intron_variant	ZGPAT	E2	E2	E2	3526	20	61367025	62954871	12.154	20.0426	36.6394	32.1878	0.00757564	0.00757668	0.534434	0.00759227	3.29e-13	8.78e-10	0.999834	0.000165615
12	crohn	rs1056441	20	62370349	neut	rs71325463	20	62362834	G	A	meth	cg20513976	-	-	intron_variant	ZGPAT	-	E1	E8	3520	20	61368295	62954871	12.1557	14.9785	31.2106	27.1281	0.0075753	0.0075772	0.534433	0.00759553	7.52e-11	1.26e-09	0.99976	0.000239628
12	crohn	rs1056441	20	62370349	neut	rs6062298	20	62301970	G	A	meth	cg20597143	-	-	intron_variant	RTEL1	-	E1	E1	3629	20	61327146	62954871	12.1252	1.14851	17.0018	13.269	0.0075859	0.0075782	0.534258	0.00759466	0.00010819	1.85e-09	0.999552	0.000339957
12	crohn	rs1056441	20	62370349	neut	rs6062497	20	62336258	C	T	meth	cg20642413	-	-	intron_variant	ARFRP1	E2	E2	E2	3596	20	61338388	62954871	12.1343	3.32807	20.2033	15.4504	0.00758154	0.00757597	0.534455	0.00758242	4.44e-06	6.65e-10	0.999873	0.000122375
12	crohn	rs1056441	20	62370349	neut	rs71325463	20	62362834	G	A	meth	cg21201401	-	-	intron_variant	ZGPAT	-	E1	E8	3520	20	61368295	62954871	12.1557	16.1357	32.2909	28.2858	0.00757585	0.00757796	0.534406	0.00759722	2.55e-11	1.37e-09	0.999741	0.000258984
12	crohn	rs1056441	20	62370349	neut	rs2750480	20	62342654	G	A	meth	cg22961457	-	-	regulatory_region_variant	-	E2	E2	E2	3510	20	61371809	62954871	12.1586	1.11257	16.6773	13.2677	0.00758653	0.00758394	0.534207	0.00760761	0.000154739	2.47e-09	0.999375	0.000470425
12	crohn	rs1056441	20	62370349	neut	rs2315009	20	62344140	C	G	meth	cg24631526	-	-	intron_variant	ZGPAT	E2	E2	E2	3520	20	61368295	62954871	12.1557	29.0765	45.271	41.2264	0.00757585	0.00757796	0.534406	0.00759722	5.88e-17	1.31e-09	0.999751	0.000248958
12	crohn	rs1056441	20	62370349	neut	rs3761124	20	62288752	T	C	meth	cg26856501	-	-	regulatory_region_variant	-	E6	E6	E1	4542	20	60512028	62504309	11.9008	0.393409	14.8566	12.2928	0.00764175	0.00758197	0.533333	0.00766269	0.000744221	7.42e-09	0.998151	0.00110445
12	crohn	rs1056441	20	62370349	tcel	rs112756706	20	62362850	A	T	meth	cg00622799	-	-	intron_variant	ZGPAT	-	E1	E8	3626	20	61318835	62954871	12.126	7.09612	23.2502	19.2165	0.00757796	0.00757585	0.534406	0.00759722	2.09e-07	1.37e-09	0.999748	0.00025168
12	crohn	rs1056441	20	62370349	tcel	rs112756706	20	62362850	A	T	meth	cg03339910	-	-	intron_variant	ZGPAT	-	E1	E8	3626	20	61318835	62954871	12.126	5.2024	21.6191	17.321	0.00757687	0.00757192	0.534416	0.00758345	1.07e-06	1.05e-09	0.999806	0.000192876
12	crohn	rs1056441	20	62370349	tcel	rs3859579	20	62301795	A	G	meth	cg04078896	-	-	intron_variant	RTEL1	-	E1	E1	3563	20	61338388	62954871	12.1436	2.02903	18.8334	14.1613	0.00758241	0.00757725	0.534407	0.00758608	1.76e-05	7.14e-10	0.99985	0.000132741
12	crohn	rs1056441	20	62370349	tcel	rs3208008	20	62326110	A	C	meth	cg05172940	-	-	missense_variant	RTEL1	-	E2	E1	3595	20	61327966	62954871	12.1346	6.57642	22.8471	18.7047	0.00757738	0.0075735	0.534425	0.00759253	3.16e-07	1.22e-09	0.999774	0.00022562
12	crohn	rs1056441	20	62370349	tcel	rs2315007	20	62343845	T	C	meth	cg06226150	-	-	intron_variant	ZGPAT	E2	E2	E2	3479	20	61370043	62954871	12.1674	3.107	21.1056	15.2378	0.0075745	0.00757634	0.53457	0.00758076	1.86e-06	2.16e-10	0.999958	4.01e-05
12	crohn	rs1056441	20	62370349	tcel	rs112756706	20	62362850	A	T	meth	cg10615591	-	-	intron_variant	ZGPAT	-	E1	E8	3623	20	61318835	62954871	12.1269	3.79747	19.9665	15.9185	0.00757796	0.00757585	0.534406	0.00759722	5.58e-06	1.35e-09	0.999746	0.000248105
12	crohn	rs1056441	20	62370349	tcel	rs8957	20	62373707	G	T	meth	cg14862171	-	-	downstream_gene_variant	LIME1	-	E2	E2	3703	20	61286069	62954871	12.105	0.294879	16.5254	12.393	0.00758895	0.00757604	0.534324	0.00759628	0.000170786	1.27e-09	0.999601	0.000228004
12	crohn	rs1056441	20	62370349	tcel	rs2750480	20	62342654	G	A	meth	cg17534029	-	-	regulatory_region_variant	-	E2	E2	E2	3626	20	61318835	62954871	12.126	3.59817	19.848	15.7178	0.00757958	0.00757514	0.53438	0.00759463	6.28e-06	1.24e-09	0.999765	0.000228483
12	crohn	rs1056441	20	62370349	tcel	rs6062497	20	62336258	C	T	meth	cg20642413	-	-	intron_variant	ARFRP1	E2	E2	E2	3563	20	61338388	62954871	12.1436	8.30484	26.304	20.4123	0.0075745	0.00757634	0.53457	0.00758076	1e-08	2.16e-10	0.999961	3.92e-05
12	crohn	rs1056441	20	62370349	tcel	rs3761123	20	62342468	G	A	meth	cg22961457	-	-	regulatory_region_variant	-	E2	E2	E2	3478	20	61372012	62954871	12.1677	15.9451	34.0654	28.0721	0.00757634	0.0075745	0.53457	0.00758076	4.38e-12	1.91e-10	0.999965	3.54e-05
13	bowel_disease	rs10737481	1	20171514	mono	rs10799591	1	20205418	A	G	meth	cg13991953	-	-	regulatory_region_variant	-	-	E6	E4	3795	1	19757506	21756352	23.4698	0.277904	26.3838	23.7458	0.00764044	0.00759451	0.533429	0.00765137	0.000775705	6.53e-14	0.9982	0.00102381
13	bowel_disease	rs10737481	1	20171514	neut	rs386501159	1	20167341	G	A	meth	cg00786939	-	-	intergenic_variant	-	E6	E6	E4	4296	1	19213949	21211235	23.3458	0.99038	28.7831	24.3283	0.00757815	0.00757648	0.534425	0.00759029	6.17e-05	1.21e-14	0.999773	0.000165035
13	ulcerative	rs10737481	1	20171514	mono	rs10799843	1	20161528	G	A	meth	cg07010359	-	-	intergenic_variant	-	E6	E6	E4	4294	1	19210018	21207495	54.0948	0.789409	57.0832	54.8832	0.00764201	0.00759152	0.533079	0.00770099	0.000720397	5.06e-27	0.997683	0.00159702
13	ulcerative	rs10737481	1	20171514	mono	rs10799591	1	20205418	A	G	meth	cg13991953	-	-	regulatory_region_variant	-	-	E6	E4	3795	1	19757506	21756352	54.2183	0.277904	57.002	54.4946	0.0076559	0.00759546	0.533064	0.00767278	0.000885883	3.3e-27	0.997944	0.00117039
13	ulcerative	rs10737481	1	20171514	mono	rs10917557	1	20173263	A	G	meth	cg20686277	-	-	intergenic_variant	-	-	E6	E4	4299	1	19238942	21236503	54.0936	3.77784	58.6489	57.8713	0.00765504	0.00764681	0.529564	0.00810151	0.00015086	2.12e-26	0.99287	0.00697911
13	ulcerative	rs10737481	1	20171514	neut	rs386501159	1	20167341	G	A	meth	cg00786939	-	-	intergenic_variant	-	E6	E6	E4	4296	1	19213949	21211235	54.0943	0.99038	59.4524	55.0776	0.00757815	0.00757648	0.534425	0.00759029	6.68e-05	5.78e-28	0.999754	0.000178791
14	bowel_disease	rs10761659	10	64445564	mono	rs10761653	10	64404034	T	A	K27AC	10:64402540:64404732	-	-	intron_variant	ZNF365	E8	E4	E4	3725	10	63403235	65404572	31.8153	0.236548	33.9482	32.0509	0.00772521	0.00761503	0.531841	0.00775468	0.0017144	3.26e-17	0.996108	0.00217806
14	bowel_disease	rs10761659	10	64445564	mono	rs10995271	10	64438486	G	C	K27AC	10:64440099:64442134	-	-	intergenic_variant	-	-	E4	E4	3699	10	63442119	65441070	31.8223	1.8795	36.4115	33.7002	0.00759623	0.00758228	0.53385	0.00764751	0.000144418	1.43e-17	0.998905	0.000950798
14	crohn	rs10761659	10	64445564	mono	rs10761653	10	64404034	T	A	K27AC	10:64402540:64404732	-	-	intron_variant	ZNF365	E8	E4	E4	3725	10	63403235	65404572	28.6061	0.236548	30.7473	28.8417	0.00772372	0.00761014	0.531819	0.00774882	0.0017001	8e-16	0.996141	0.00215866
14	crohn	rs10761659	10	64445564	mono	rs10995271	10	64438486	G	C	K27AC	10:64440099:64442134	-	-	intergenic_variant	-	-	E4	E4	3699	10	63442119	65441070	28.6131	1.8795	36.6903	30.4451	0.00757316	0.00757541	0.53459	0.00757958	4.4e-06	1.08e-17	0.999968	2.75e-05
14	crohn	rs10761659	10	64445564	mono	rs10995271	10	64438486	G	C	K4ME1	10:64438702:64457823	-	-	intergenic_variant	-	-	E4	E4	3674	10	63439150	65457669	28.6199	23.2002	59.6597	51.5562	0.00757645	0.00756962	0.534567	0.00757544	4.69e-16	2.07e-18	0.999996	4.29e-06
14	crohn	rs10761659	10	64445564	neut	rs10995271	10	64438486	G	C	K4ME1	10:64438702:64457823	-	-	intergenic_variant	-	-	E4	E4	3671	10	63439150	65457669	28.6207	17.6413	54.1018	45.9979	0.00757645	0.00756962	0.534567	0.00757544	1.22e-13	2.07e-18	0.999996	4.28e-06
14	bowel_disease	rs10761659	10	64445564	mono	rs10995255	10	64402433	G	A	meth	cg03961010	-	-	upstream_gene_variant	ZNF365	E1	E4	E4	3664	10	63397517	65396623	31.8318	0.437115	35.35	32.2662	0.00761051	0.00758641	0.533867	0.00762967	0.000422271	9.77e-18	0.998924	0.000653669
14	crohn	rs10761659	10	64445564	mono	rs10995255	10	64402433	G	A	meth	cg03961010	-	-	upstream_gene_variant	ZNF365	E1	E4	E4	3664	10	63397517	65396623	28.6226	0.437115	31.3284	29.0584	0.0076597	0.00759629	0.532842	0.00768838	0.000958158	5.46e-16	0.997555	0.00148708
15	bowel_disease	rs10781507	9	139272058	mono	rs4498662	9	139290251	C	G	meth	cg08727679	-	-	intron_variant	SNAPC4	E2	E2	E2	2410	9	139269135	141109979	43.5914	0.353732	47.4547	43.9392	0.00759803	0.00758331	0.534071	0.00760846	0.00029852	4.97e-23	0.999278	0.000423262
16	bowel_disease	rs10800309	1	161472158	mono	rs4657041	1	161478859	T	C	psi	ENSG00000203747.5.5_161595934	FCGR3A	Fc fragment of IgG receptor IIIa	intron_variant	FCGR2A	-	-	E4	3861	1	160513173	162595269	20.4265	0.560978	22.6915	20.9868	0.00770706	0.00760653	0.531658	0.00778545	0.00149885	3.49e-12	0.99585	0.00265147
16	bowel_disease	rs10800309	1	161472158	neut	rs59821492	1	161491537	A	T	psi	ENSG00000244682.3.6_161559610	FCGR2C	Fc fragment of IgG receptor IIc (gene/pseudogene)	intron_variant	FCGR2A	-	E2	E4	3757	1	160559645	162559520	20.4538	1.65548	23.935	22.1086	0.00763202	0.00761068	0.532489	0.00775442	0.000439813	3.01e-12	0.997222	0.00233814
16	bowel_disease	rs10800309	1	161472158	mono	rs114770803	1	161510533	C	A	meth	cg24052263	-	-	upstream_gene_variant	RPS23P10	-	-	E8	3738	1	160575373	162572508	20.4589	0.326061	22.1856	20.7843	0.00779509	0.00763812	0.530126	0.00787605	0.00259894	4.6e-12	0.993765	0.00363599
17	bowel_disease	rs10826797	10	30690376	mono	rs303435	10	30731491	T	C	meth	cg02070205	-	-	regulatory_region_variant	-	E2	-	-	4321	10	29722166	31717345	5.32005	28.9579	39.5052	34.2568	0.00756923	0.00757439	0.534553	0.00758112	2.02e-17	3.72e-07	0.999925	7.45e-05
17	bowel_disease	rs10826797	10	30690376	mono	rs694346	10	30711929	C	T	meth	cg13289132	-	-	intergenic_variant	-	E8	E9	E4	4320	10	29722455	31717345	5.32028	14.2946	24.8716	19.5931	0.00757255	0.00757823	0.534546	0.00757382	4.57e-11	3.61e-07	0.999927	7.23e-05
17	bowel_disease	rs10826797	10	30690376	mono	rs694346	10	30711929	C	T	meth	cg18806716	-	-	intergenic_variant	-	E8	E9	E4	4321	10	29722166	31717345	5.32005	27.9662	38.4818	33.2657	0.00756923	0.00757439	0.534553	0.00758112	5.61e-17	3.84e-07	0.999923	7.7e-05
17	bowel_disease	rs10826797	10	30690376	neut	rs303432	10	30717561	A	G	meth	cg02070205	-	-	intergenic_variant	-	E8	E8	E4	4325	10	29722166	31717345	5.31913	25.867	36.4267	31.1648	0.00756923	0.00757439	0.534553	0.00758112	4.38e-16	3.68e-07	0.999926	7.35e-05
17	bowel_disease	rs10826797	10	30690376	neut	rs694346	10	30711929	C	T	meth	cg13289132	-	-	intergenic_variant	-	E8	E9	E4	4324	10	29722455	31717345	5.31936	10.6319	21.1525	15.9306	0.00756923	0.00757439	0.534553	0.00758112	1.88e-09	3.82e-07	0.999923	7.65e-05
17	bowel_disease	rs10826797	10	30690376	neut	rs303432	10	30717561	A	G	meth	cg18806716	-	-	intergenic_variant	-	E8	E8	E4	4325	10	29722166	31717345	5.31913	20.3105	30.8276	25.6092	0.00756923	0.00757439	0.534553	0.00758112	1.18e-13	3.84e-07	0.999923	7.68e-05
17	bowel_disease	rs10826797	10	30690376	neut	rs303432	10	30717561	A	G	meth	cg26137219	-	-	intergenic_variant	-	E8	E8	E4	4330	10	29720673	31717345	5.31798	0.350594	9.53469	5.66272	0.00759057	0.0075783	0.534214	0.0076031	0.000209421	1.46e-06	0.999433	0.000296111
17	bowel_disease	rs10826797	10	30690376	tcel	rs1536833	10	30699265	C	T	meth	cg02070205	-	-	intergenic_variant	-	E4	E4	E4	4311	10	29722166	31717345	5.32236	22.83	33.4012	28.1308	0.00756923	0.00757439	0.534553	0.00758112	9.05e-15	3.63e-07	0.999927	7.29e-05
17	bowel_disease	rs10826797	10	30690376	tcel	rs1536833	10	30699265	C	T	meth	cg10593922	-	-	intergenic_variant	-	E4	E4	E4	4346	10	29711520	31710554	5.3143	1.11398	11.1169	6.41579	0.00757652	0.00757937	0.53449	0.00758083	4.28e-05	6.42e-07	0.999815	0.00012884
17	bowel_disease	rs10826797	10	30690376	tcel	rs10763786	10	30693567	G	C	meth	cg12408189	-	-	upstream_gene_variant	RP11-449I17.5	-	E4	E4	4310	10	29722455	31717345	5.32259	15.4056	26.5083	20.6925	0.00757634	0.0075745	0.53457	0.00758076	8.92e-12	2.14e-07	0.999958	4.23e-05
17	bowel_disease	rs10826797	10	30690376	tcel	rs1536833	10	30699265	C	T	meth	cg13289132	-	-	intergenic_variant	-	E4	E4	E4	4310	10	29722455	31717345	5.32259	22.3248	33.1136	27.621	0.00757569	0.00757528	0.534598	0.00758029	1.21e-14	2.92e-07	0.999941	5.84e-05
17	bowel_disease	rs10826797	10	30690376	tcel	rs694346	10	30711929	C	T	meth	cg18806716	-	-	intergenic_variant	-	E8	E9	E4	4311	10	29722166	31717345	5.32236	24.4933	35.0149	29.7951	0.00756923	0.00757439	0.534553	0.00758112	1.8e-15	3.82e-07	0.999923	7.67e-05
18	bowel_disease	rs10865958	3	49858142	mono	rs9862795	3	49915506	A	T	meth	cg03059287	-	-	upstream_gene_variant	ACTBP13	E4	E6	E4	1636	3	49842625	51839751	14.2653	0.27733	15.8779	14.5411	0.00783336	0.00764499	0.52981	0.00789522	0.00292758	2.4e-09	0.993184	0.00388782
19	rheumatoid	rs10892293	11	118665575	mono	rs11217074	11	118734000	T	C	K27AC	11:118736384:118742384	-	-	intergenic_variant	-	E4	-	-	3033	11	117737382	119742360	21.6196	13.5825	40.2382	35.1842	0.00757892	0.00757378	0.534513	0.00758573	1.16e-10	3.76e-14	0.999909	9.06e-05
19	rheumatoid	rs10892293	11	118665575	neut	rs11217074	11	118734000	T	C	K27AC	11:118558019:118562178	-	-	intergenic_variant	-	E4	-	-	2958	11	117558035	119561362	21.6446	0.409957	25.6871	22.0494	0.00759597	0.00757817	0.534164	0.00760194	0.000249463	1.49e-13	0.999376	0.000374216
19	rheumatoid	rs10892293	11	118665575	neut	rs11217074	11	118734000	T	C	K27AC	11:118736384:118742384	-	-	intergenic_variant	-	E4	-	-	3026	11	117737382	119742360	21.6219	19.6703	46.1062	41.2779	0.00757436	0.00757269	0.534518	0.00758801	3.3e-13	4.68e-14	0.999886	0.000113548
19	rheumatoid	rs10892293	11	118665575	neut	rs56758835	11	118615340	G	A	K27AC	11:118742573:118813199	-	-	regulatory_region_variant	-	E1	E4	E4	3187	11	117745003	119813015	21.5701	3.91305	30.1189	25.4715	0.00757398	0.0075754	0.534446	0.00759025	2.75e-06	5.89e-14	0.999861	0.000136134
19	rheumatoid	rs10892293	11	118665575	tcel	rs10892293	11	118665575	A	T	K27AC	11:118678183:118681418	-	-	upstream_gene_variant	DDX6	-	-	E4	2994	11	117681924	119681110	21.6325	32.2341	59.205	53.842	0.00757777	0.00757475	0.534574	0.0075829	6.82e-19	2.74e-14	0.999934	6.65e-05
19	rheumatoid	rs10892293	11	118665575	tcel	rs11217074	11	118734000	T	C	K27AC	11:118736384:118742384	-	-	intergenic_variant	-	E4	-	-	3010	11	117737382	119742360	21.6272	34.9573	61.5362	56.5679	0.00757378	0.00757892	0.534513	0.00758573	6.59e-20	4.06e-14	0.999901	9.87e-05
19	rheumatoid	rs10892293	11	118665575	mono	rs10892262	11	118587097	G	C	K4ME1	11:118581843:118591875	-	-	regulatory_region_variant	-	-	E4	E4	2962	11	117584344	119590878	21.6433	63.1665	86.8077	84.8089	0.00759236	0.00759187	0.533469	0.00770998	7.11e-31	7.68e-13	0.998046	0.00195443
19	rheumatoid	rs10892293	11	118665575	mono	rs6589686	11	118612565	G	A	K4ME1	11:118608884:118613338	-	-	intron_variant	AP002954.4	E1	E4	E4	2979	11	117611162	119611734	21.6376	25.9976	51.6485	47.6286	0.00757585	0.00757796	0.534406	0.00759722	1.31e-15	1.03e-13	0.999745	0.0002552
19	rheumatoid	rs10892293	11	118665575	mono	rs7125333	11	118742724	T	C	K4ME1	11:118697810:118710659	-	-	intergenic_variant	-	E1	E1	-	3031	11	117698483	119709638	21.6203	4.25752	30.6702	25.8635	0.00757436	0.00757269	0.534518	0.00758801	1.66e-06	4.79e-14	0.999882	0.000116045
19	rheumatoid	rs10892293	11	118665575	mono	rs11216930	11	118488782	A	C	K4ME1	11:118847415:118853662	-	-	intron_variant	PHLDB1	E6	E6	-	3092	11	117848292	119853430	21.6003	0.393025	23.0574	21.9928	0.00787898	0.00766043	0.528578	0.00799072	0.00344191	2.06e-12	0.99139	0.00516839
19	rheumatoid	rs10892293	11	118665575	tcel	rs11217040	11	118680648	C	A	K4ME1	11:118676999:118681073	-	-	intergenic_variant	-	E4	E4	E4	2963	11	117677039	119680923	21.6429	17.6974	44.1402	39.3258	0.00757436	0.00757269	0.534518	0.00758801	2.4e-12	4.65e-14	0.999885	0.00011515
19	rheumatoid	rs10892293	11	118665575	mono	rs10892247	11	118490076	G	A	meth	cg04315692	-	-	intron_variant	PHLDB1	E6	E6	-	2967	11	117531465	119530129	21.6416	1.15466	24.0178	22.7957	0.00771075	0.00762692	0.530551	0.00791892	0.00134248	1.68e-12	0.994285	0.00437206
19	rheumatoid	rs10892293	11	118665575	mono	rs6421571	11	118743772	T	C	meth	cg19308663	-	-	intergenic_variant	-	E1	E1	E8	2998	11	117741933	119740612	21.6312	42.8475	69.3117	64.4639	0.00757663	0.00757512	0.53452	0.00757684	2.78e-23	4.55e-14	0.999889	0.000111209
19	rheumatoid	rs10892293	11	118665575	mono	rs10892260	11	118583525	A	C	meth	cg26062581	-	-	regulatory_region_variant	-	-	E4	E4	2951	11	117587767	119585681	21.647	0.708988	24.5404	22.3546	0.00765063	0.00759231	0.532864	0.00770432	0.000793326	6.35e-13	0.997586	0.00162105
19	rheumatoid	rs10892293	11	118665575	neut	rs2276065	11	118530611	T	C	meth	cg04315692	-	-	regulatory_region_variant	-	-	-	-	2967	11	117531465	119530129	21.6416	1.03451	23.5734	22.6756	0.00779318	0.00764516	0.528825	0.00806674	0.00211742	2.33e-12	0.991718	0.00616414
19	rheumatoid	rs10892293	11	118665575	neut	rs11217074	11	118734000	T	C	meth	cg19308663	-	-	intergenic_variant	-	E4	-	-	2998	11	117741933	119740612	21.6312	48.3369	74.9766	69.9506	0.00757378	0.00757892	0.534513	0.00758573	9.63e-26	3.82e-14	0.999907	9.32e-05
19	rheumatoid	rs10892293	11	118665575	neut	rs11217001	11	118607046	G	A	meth	cg26062581	-	-	intron_variant	AP002954.4	-	E4	E4	2951	11	117587767	119585681	21.647	2.99608	28.8007	24.6352	0.00757792	0.00757556	0.534414	0.00759789	1.11e-05	8.8e-14	0.999768	0.000220621
19	rheumatoid	rs10892293	11	118665575	tcel	rs75249660	11	118721565	G	A	meth	cg19308663	-	-	intergenic_variant	-	E4	E4	E4	2974	11	117741933	119740612	21.6392	26.6229	53.2721	48.2444	0.00757378	0.00757892	0.534513	0.00758573	2.59e-16	3.78e-14	0.999907	9.3e-05
20	bowel_disease	rs10956252	8	126536137	mono	rs55867617	8	126537179	C	G	K27AC	8:126538085:126543685	-	-	regulatory_region_variant	-	-	E1	E4	3953	8	125538754	127543303	7.58453	15.1423	29.8546	22.5797	0.00756962	0.00757645	0.534567	0.00757544	3.02e-12	5.78e-09	0.99999	9.82e-06
20	bowel_disease	rs10956252	8	126536137	mono	rs55867617	8	126537179	C	G	meth	cg26470175	-	-	regulatory_region_variant	-	-	E1	E4	3848	8	125541481	127540932	7.61144	12.3567	26.9221	19.8424	0.00756992	0.0075764	0.53457	0.00757634	5.82e-11	6.7e-09	0.999988	1.19e-05
21	1_diabetes	rs10974435	9	4283682	tcel	rs10814916	9	4293150	A	C	meth	cg10836809	-	-	intron_variant	GLIS3	-	E6	E4	559	9	3395848	5273896	9.26342	1.24248	13.5533	10.488	0.00759617	0.00758752	0.53398	0.00762291	0.000194816	6.39e-08	0.999139	0.000665269
22	rheumatoid	rs10985070	9	123636121	mono	rs10985070	9	123636121	C	A	gene	ENSG00000119403.9	PHF19	PHD finger protein 19	intron_variant	PHF19	E2	E1	E1	2295	9	122619464	124638934	8.13584	4.1002	16.5944	12.2192	0.00756942	0.00757414	0.534507	0.00758456	3e-06	5.31e-08	0.999818	0.000178547
22	rheumatoid	rs10985070	9	123636121	tcel	rs73541868	9	123639264	G	A	K27AC	9:124053810:124069130	-	-	regulatory_region_variant	-	E11	E11	E11	2546	9	123056637	125065423	8.0321	0.597179	12.1474	8.62227	0.00759586	0.00757928	0.534157	0.00760249	0.000231949	1.37e-07	0.999345	0.000418869
23	multiple_sclerosis	rs11052877	12	9905690	tcel	rs2401390	12	9871814	T	C	gene	ENSG00000069493.9	CLEC2D	C-type lectin domain family 2 member D	regulatory_region_variant	-	-	E4	E4	647	12	8995694	10834865	10.1377	8.84913	22.5055	18.9633	0.00757427	0.00757942	0.534307	0.00760347	6.03e-08	1.66e-08	0.999588	0.00041182
23	multiple_sclerosis	rs11052877	12	9905690	mono	rs10047657	12	9804373	C	G	psi	ENSG00000256594.2.10_9808576	RP11-705C15.2	-	intron_variant	RP11-705C15.2	E10	-	E11	645	12	8995694	10722585	10.1408	72.4253	84.6165	82.5606	0.007594	0.00759276	0.53347	0.00770519	6.43e-35	7.21e-08	0.998155	0.00184497
23	multiple_sclerosis	rs11052877	12	9905690	tcel	rs10047657	12	9804373	C	G	psi	ENSG00000256594.2.10_9808576	RP11-705C15.2	-	intron_variant	RP11-705C15.2	E10	-	E11	645	12	8995694	10722585	10.1408	45.0704	57.2215	55.2058	0.0075881	0.00758868	0.533355	0.00771743	5.07e-23	7.5e-08	0.998076	0.00192412
24	1_diabetes	rs11066188	12	112610714	tcel	rs233722	12	113031474	G	A	meth	cg00851732	-	-	intron_variant	RPH3A	E6	E6	E6	315	12	112230036	114202846	48.5509	0.973302	51.8926	49.5091	0.00762632	0.00759271	0.53336	0.00767851	0.000504892	1.09e-24	0.99817	0.0013252
25	crohn	rs11085730	19	10497976	mono	rs35164067	19	10525181	G	A	meth	cg26265787	-	-	upstream_gene_variant	PDE4A	E1	-	E1	3354	19	9492141	11485137	6.38987	1.33655	14.214	7.64725	0.00757281	0.00757491	0.534603	0.00757904	5.67e-06	3.62e-08	0.999974	1.99e-05
25	crohn	rs11085730	19	10497976	neut	rs11672021	19	10567854	G	A	meth	cg25652642	-	-	intron_variant	PDE4A	-	E6	E4	3361	19	9515200	11513509	6.38779	0.269704	11.0306	6.6473	0.00758581	0.00757792	0.534342	0.0075918	0.000136675	3.01e-07	0.999672	0.000177312
25	crohn	rs11085730	19	10497976	neut	rs11672021	19	10567854	G	A	meth	cg27101112	-	-	intron_variant	PDE4A	-	E6	E4	3431	19	9427028	11426639	6.36719	0.394807	9.83306	6.75907	0.00761553	0.00758372	0.533745	0.00763106	0.000445306	1.13e-06	0.998849	0.00066029
25	crohn	rs11085730	19	10497976	tcel	rs12720270	19	10475760	G	A	meth	cg03722295	-	-	downstream_gene_variant	TYK2	E2	E2	E2	3337	19	9519453	11516007	6.39494	1.82833	14.5308	8.15787	0.00757316	0.00757541	0.53459	0.00757958	4.15e-06	4.31e-08	0.999971	2.42e-05
25	crohn	rs11085730	19	10497976	tcel	rs12720270	19	10475760	G	A	meth	cg24189696	-	-	downstream_gene_variant	TYK2	E2	E2	E2	3231	19	9586676	11584725	6.4272	20.1904	32.8745	26.5546	0.00757616	0.00757084	0.534577	0.00757357	4.63e-14	4.39e-08	0.999974	2.55e-05
25	crohn	rs11085730	19	10497976	tcel	rs12720270	19	10475760	G	A	meth	cg26265787	-	-	downstream_gene_variant	TYK2	E2	E2	E2	3347	19	9492141	11485137	6.39195	0.266205	10.293	6.65316	0.00760339	0.00758515	0.534102	0.00760404	0.000287672	6.27e-07	0.99931	0.000373575
26	multiple_sclerosis	rs11154801	6	135739355	mono	rs13197384	6	135818897	C	A	gene	ENSG00000135541.16	AHI1	Abelson helper integration site 1	regulatory_region_variant	-	E11	E11	E11	29	6	134637847	136453874	11.8759	59.3362	74.6867	70.5643	0.0075735	0.00757738	0.534425	0.00759253	7.46e-30	3.05e-09	0.99977	0.000230181
26	multiple_sclerosis	rs11154801	6	135739355	neut	rs13197384	6	135818897	C	A	gene	ENSG00000135541.16	AHI1	Abelson helper integration site 1	regulatory_region_variant	-	E11	E11	E11	29	6	134637847	136453874	11.8759	34.0802	49.4306	45.3082	0.0075735	0.00757738	0.534425	0.00759253	6.94e-19	3.05e-09	0.99977	0.000230184
26	multiple_sclerosis	rs11154801	6	135739355	tcel	rs7750586	6	135827673	A	G	gene	ENSG00000135541.16	AHI1	Abelson helper integration site 1	regulatory_region_variant	-	E4	E4	E4	29	6	134637847	136453874	11.8759	73.2319	88.5823	84.4599	0.0075735	0.00757738	0.534425	0.00759253	6.89e-36	3.05e-09	0.99977	0.000230181
27	multiple_sclerosis	rs11172342	12	58187758	mono	rs2069502	12	58144665	C	T	gene	ENSG00000123297.11	TSFM	Ts translation elongation factor, mitochondrial	regulatory_region_variant	-	-	E1	-	610	12	57308723	59141399	16.0119	7.3828	27.0507	23.3698	0.00757943	0.00757993	0.534328	0.00760528	2.28e-07	4.07e-11	0.999641	0.000358569
27	multiple_sclerosis	rs11172342	12	58187758	mono	rs11172350	12	58213272	A	G	gene	ENSG00000123427.11	METTL21B	methyltransferase like 21B	downstream_gene_variant	CTDSP2	-	E2	E1	611	12	57176186	59141399	16.0102	102.499	122.721	118.466	0.00757404	0.00757401	0.534509	0.0075833	6.42e-49	2.34e-11	0.999799	0.000201306
27	multiple_sclerosis	rs11172342	12	58187758	mono	rs12368653	12	58133256	G	A	gene	ENSG00000135439.6	AGAP2	ArfGAP with GTPase domain, ankyrin repeat and PH domain 2	upstream_gene_variant	TSPAN31	-	E9	E8	610	12	57176186	59059675	16.0119	4.16005	21.1712	20.17	0.0076394	0.00762719	0.530617	0.00799032	8.23e-05	5.85e-10	0.994415	0.00550226
27	multiple_sclerosis	rs11172342	12	58187758	neut	rs2069502	12	58144665	C	T	gene	ENSG00000135407.6	AVIL	advillin	regulatory_region_variant	-	-	E1	-	610	12	57308723	59141399	16.0119	8.97813	28.8649	24.9592	0.00757727	0.00757433	0.534384	0.00759043	3.71e-08	3.27e-11	0.999714	0.000285802
27	multiple_sclerosis	rs11172342	12	58187758	tcel	rs11172333	12	58170335	A	G	gene	ENSG00000123427.11	METTL21B	methyltransferase like 21B	downstream_gene_variant	METTL21B	E1	-	E1	605	12	57176186	59141399	16.0201	78.7198	98.9482	94.6965	0.00757351	0.00757084	0.534474	0.00758662	1.37e-38	2.32e-11	0.999798	0.000202096
27	multiple_sclerosis	rs11172342	12	58187758	mono	rs11172351	12	58213485	C	T	K27AC	12:58168701:58170487	-	-	downstream_gene_variant	CTDSP2	E2	E2	E1	609	12	57176186	59141399	16.0135	0.89274	20.1089	16.8878	0.00759048	0.00757805	0.534093	0.00761826	0.000236429	6.4e-11	0.999195	0.00056885
27	multiple_sclerosis	rs11172342	12	58187758	mono	rs10877028	12	58241028	T	G	K27AC	12:58257918:58259784	-	-	regulatory_region_variant	-	-	E10	-	608	12	57308723	59141399	16.0152	2.53952	21.0221	18.5463	0.00759026	0.00758708	0.533699	0.00766878	9.5e-05	1.33e-10	0.998698	0.00120685
27	multiple_sclerosis	rs11172342	12	58187758	tcel	rs870392	12	58219173	C	A	K27AC	12:58172302:58178827	-	-	intron_variant	CTDSP2	E2	E2	E2	581	12	57176186	59141399	16.0606	5.82515	25.3339	21.8645	0.00758169	0.00757998	0.534246	0.00761171	1.33e-06	4.78e-11	0.999555	0.000443431
27	multiple_sclerosis	rs11172342	12	58187758	mono	rs11172351	12	58213485	C	T	K4ME1	12:58109574:58186909	-	-	downstream_gene_variant	CTDSP2	E2	E2	E1	611	12	57176186	59141399	16.0102	1.5574	21.0136	17.5454	0.00758285	0.00757794	0.534205	0.00760719	9.53e-05	5.03e-11	0.999461	0.000443693
27	multiple_sclerosis	rs11172342	12	58187758	mono	rs4760172	12	58254015	T	C	K4ME1	12:58279504:58304086	-	-	intergenic_variant	-	-	E6	E4	610	12	57308723	59141399	16.0119	3.17552	21.9508	19.1766	0.00758549	0.00758726	0.533977	0.00763991	3.74e-05	9.96e-11	0.999071	0.000891969
27	multiple_sclerosis	rs11172342	12	58187758	neut	rs2069506	12	58142854	C	A	K4ME1	12:58200788:58273200	-	-	downstream_gene_variant	CDK4	E2	E1	E2	611	12	57308723	59141399	16.0102	9.28384	29.2718	25.26	0.00757796	0.00757585	0.534406	0.00759722	2.47e-08	2.96e-11	0.999743	0.000257253
27	multiple_sclerosis	rs11172342	12	58187758	neut	rs2069502	12	58144665	C	T	K4ME1	12:58279504:58304086	-	-	regulatory_region_variant	-	-	E1	-	611	12	57308723	59141399	16.0102	5.46372	25.2819	21.4448	0.00757416	0.00758085	0.534413	0.00759362	1.33e-06	3.51e-11	0.999692	0.000306186
27	multiple_sclerosis	rs11172342	12	58187758	mono	rs2069502	12	58144665	C	T	meth	cg00599273	-	-	regulatory_region_variant	-	-	E1	-	611	12	57176186	59141399	16.0102	40.6874	60.2241	56.6761	0.00757942	0.00757427	0.534307	0.00760347	8.91e-22	4.64e-11	0.999591	0.000409387
27	multiple_sclerosis	rs11172342	12	58187758	mono	rs386606843	12	58162739	A	G	meth	cg04478727	-	-	upstream_gene_variant	CYP27B1	-	E6	E1	611	12	57176186	59141399	16.0102	26.2693	46.4321	42.239	0.00757658	0.00757239	0.534383	0.00758973	8.7e-16	2.48e-11	0.999786	0.000214393
27	multiple_sclerosis	rs11172342	12	58187758	mono	rs10877013	12	58165085	C	T	meth	cg09253762	-	-	regulatory_region_variant	-	-	-	E1	611	12	57176186	59141399	16.0102	1.83251	21.2107	17.8221	0.00758451	0.00758509	0.534143	0.00761546	7.82e-05	5.45e-11	0.999441	0.000481007
27	multiple_sclerosis	rs11172342	12	58187758	mono	rs11172350	12	58213272	A	G	meth	cg16616937	-	-	downstream_gene_variant	CTDSP2	-	E2	E1	608	12	56938383	58856156	16.0152	2.07134	21.4867	18.0654	0.00758477	0.00758184	0.534154	0.00760362	5.97e-05	5.25e-11	0.999476	0.00046479
27	multiple_sclerosis	rs11172342	12	58187758	mono	rs1599931	12	58258850	A	G	meth	cg17332198	-	-	downstream_gene_variant	RP11-620J15.2	-	E7	-	610	12	57308723	59141399	16.0119	0.936327	18.5381	16.9438	0.00769277	0.00761353	0.53163	0.00780592	0.00115222	3.23e-10	0.995879	0.00296898
27	multiple_sclerosis	rs11172342	12	58187758	mono	rs10877028	12	58241028	T	G	meth	cg23105471	-	-	regulatory_region_variant	-	-	E10	-	610	12	57308723	59141399	16.0119	5.51448	23.816	21.5199	0.00758264	0.007581	0.533746	0.00768233	5.79e-06	1.6e-10	0.998548	0.00144658
27	multiple_sclerosis	rs11172342	12	58187758	mono	rs2069506	12	58142854	C	A	meth	cg23970338	-	-	downstream_gene_variant	CDK4	E2	E1	E2	610	12	57308723	59141399	16.0119	1.83474	21.3603	17.8229	0.00758518	0.00757598	0.534301	0.00761009	6.75e-05	4.69e-11	0.999518	0.000414086
27	multiple_sclerosis	rs11172342	12	58187758	neut	rs2069506	12	58142854	C	A	meth	cg00599273	-	-	downstream_gene_variant	CDK4	E2	E1	E2	611	12	57176186	59141399	16.0102	39.3874	58.6316	55.3815	0.00757696	0.00758036	0.534164	0.00761061	4.38e-21	6.22e-11	0.999448	0.000552055
27	multiple_sclerosis	rs11172342	12	58187758	neut	rs10877028	12	58241028	T	G	meth	cg02732509	-	-	regulatory_region_variant	-	-	E10	-	610	12	57308723	59141399	16.0119	3.78023	20.4832	19.7906	0.00765539	0.00764519	0.529157	0.0081547	0.000164096	7.99e-10	0.992186	0.00764953
27	multiple_sclerosis	rs11172342	12	58187758	neut	rs11172351	12	58213485	C	T	meth	cg04478727	-	-	downstream_gene_variant	CTDSP2	E2	E2	E1	611	12	57176186	59141399	16.0102	28.5369	48.7539	44.5042	0.00757351	0.00757084	0.534474	0.00758662	8.53e-17	2.35e-11	0.999797	0.000202508
27	multiple_sclerosis	rs11172342	12	58187758	neut	rs2069506	12	58142854	C	A	meth	cg17332198	-	-	downstream_gene_variant	CDK4	E2	E1	E2	610	12	57308723	59141399	16.0119	11.689	31.5083	27.6722	0.00757416	0.00758085	0.534413	0.00759362	2.64e-09	3.5e-11	0.999693	0.000306504
27	multiple_sclerosis	rs11172342	12	58187758	neut	rs10877028	12	58241028	T	G	meth	cg23105471	-	-	regulatory_region_variant	-	-	E10	-	610	12	57308723	59141399	16.0119	5.98225	22.8609	21.9925	0.00764355	0.00762634	0.530167	0.00806003	1.52e-05	6.68e-10	0.993645	0.00633935
27	multiple_sclerosis	rs11172342	12	58187758	neut	rs10877028	12	58241028	T	G	meth	cg24722099	-	-	regulatory_region_variant	-	-	E10	-	611	12	57176186	59141399	16.0102	1.02926	18.4183	17.0359	0.00770472	0.00762027	0.531019	0.00786624	0.00129914	4.01e-10	0.995002	0.00369911
27	multiple_sclerosis	rs11172342	12	58187758	tcel	rs1021469	12	58208164	G	A	meth	cg00599273	-	-	regulatory_region_variant	-	-	E1	E1	585	12	57176186	59141399	16.0537	19.2241	39.0218	35.2497	0.00757504	0.00757506	0.534357	0.00759299	1.5e-12	3.58e-11	0.999673	0.000326764
27	multiple_sclerosis	rs11172342	12	58187758	tcel	rs10877013	12	58165085	C	T	meth	cg02754295	-	-	regulatory_region_variant	-	-	-	E1	583	12	57176186	58989050	16.0571	1.63278	21.1578	17.6665	0.00758339	0.00757852	0.534226	0.00761143	8.64e-05	4.7e-11	0.99948	0.000433791
27	multiple_sclerosis	rs11172342	12	58187758	tcel	rs10877011	12	58124992	T	G	meth	cg12550541	-	-	intron_variant	AGAP2	E2	E2	E2	585	12	57176186	59141399	16.0537	23.7824	43.7444	39.8031	0.00757645	0.00757732	0.534376	0.00759832	1.34e-14	3.04e-11	0.999724	0.000276105
27	multiple_sclerosis	rs11172342	12	58187758	tcel	rs10877029	12	58256010	T	C	meth	cg23105471	-	-	intergenic_variant	-	-	E6	E4	584	12	57308723	59141399	16.0554	2.68393	19.6634	18.7374	0.00765576	0.00763696	0.53009	0.00802665	0.000389003	6.05e-10	0.993651	0.00596001
27	multiple_sclerosis	rs11172342	12	58187758	tcel	rs2069502	12	58144665	C	T	meth	cg27036185	-	-	regulatory_region_variant	-	-	E1	-	584	12	57176186	59059675	16.0554	5.34661	24.6819	21.3841	0.00758206	0.00758124	0.534181	0.00760944	2.54e-06	5.68e-11	0.999471	0.000526324
28	celiac	rs11221332	11	128380974	mono	rs11221332	11	128380974	C	T	meth	cg11760500	-	-	intron_variant	ETS1	-	E1	-	412	11	127422025	129382649	11.8549	0.312879	17.8707	11.8502	0.00758185	0.00757496	0.534517	0.00757458	3.46e-05	3.36e-10	0.999931	3.44e-05
28	celiac	rs11221332	11	128380974	neut	rs11221332	11	128380974	C	T	meth	cg11760500	-	-	intron_variant	ETS1	-	E1	-	412	11	127422025	129382649	11.8549	1.31285	19.8126	12.0695	0.00757089	0.00757586	0.534574	0.00757267	4.96e-06	1.31e-10	0.999989	6.14e-06
29	bowel_disease	rs11236797	11	76299649	mono	rs34455012	11	76299844	CCCAGTAT	C	meth	cg17647271	-	-	regulatory_region_variant	-	-	-	E4	3163	11	75299947	77299627	31.4038	59.1509	91.9499	90.5542	0.00761105	0.00760367	0.532033	0.00784765	7.23e-29	8.11e-17	0.99636	0.00364002
29	bowel_disease	rs11236797	11	76299649	neut	rs34455012	11	76299844	CCCAGTAT	C	meth	cg17647271	-	-	regulatory_region_variant	-	-	-	E4	3170	11	75299947	77299627	31.4016	68.0174	100.816	99.4185	0.00761105	0.00760367	0.532033	0.00784765	1.02e-32	8.11e-17	0.996367	0.00363287
29	bowel_disease	rs11236797	11	76299649	tcel	rs34455012	11	76299844	CCCAGTAT	C	meth	cg17647271	-	-	regulatory_region_variant	-	-	-	E4	3150	11	75299947	77299627	31.4079	24.4884	58.0862	55.8953	0.00758597	0.00758382	0.533609	0.00769316	3.68e-14	3.64e-17	0.99839	0.00160953
29	crohn	rs11236797	11	76299649	mono	rs34455012	11	76299844	CCCAGTAT	C	meth	cg17647271	-	-	regulatory_region_variant	-	-	-	E4	3163	11	75299947	77299627	20.1533	59.1509	82.171	79.3022	0.0075843	0.00758309	0.534056	0.00763409	1.65e-29	1.43e-12	0.999189	0.000810804
29	crohn	rs11236797	11	76299649	neut	rs34455012	11	76299844	CCCAGTAT	C	meth	cg17647271	-	-	regulatory_region_variant	-	-	-	E4	3170	11	75299947	77299627	20.1511	68.0174	91.0375	88.1665	0.0075843	0.00758309	0.534056	0.00763409	2.32e-33	1.43e-12	0.999191	0.000809085
29	crohn	rs11236797	11	76299649	tcel	rs34455012	11	76299844	CCCAGTAT	C	meth	cg17647271	-	-	regulatory_region_variant	-	-	-	E4	3150	11	75299947	77299627	20.1574	24.4884	47.8328	44.6431	0.00758009	0.00757827	0.534176	0.00762127	1.36e-14	1.03e-12	0.999413	0.000587219
30	multiple_sclerosis	rs1131265	3	119222456	tcel	rs12494314	3	119122820	T	C	K27AC	3:119186568:119190217	-	-	intron_variant	ARHGAP31	-	E4	E1	317	3	118201229	120174450	22.6147	1.29897	27.2108	23.8801	0.00759047	0.00757961	0.534124	0.00760766	0.000143311	7.91e-14	0.999348	0.000509099
31	celiac	rs1150754	6	32050758	neut	rs4355646	6	32386554	C	T	meth	cg08405587	-	-	intergenic_variant	-	-	E6	-	618	6	32050067	34036446	663.613	0.561387	666.527	664.166	0.00763955	0.00760016	0.533044	0.00768017	0.000776328	8.48e-292	0.997867	0.001357
32	ulcerative	rs115270067	6	30993499	mono	rs4713237	6	29697681	T	G	meth	cg27618684	-	-	regulatory_region_variant	-	E1	E1	E1	7561	6	29070428	31069937	6.38122	0.992897	12.0128	7.36826	0.00758002	0.00757749	0.534418	0.00758816	5.08e-05	2.32e-07	0.999807	0.000136486
33	crohn	rs115318240	6	31236467	mono	rs2524056	6	31252216	A	C	meth	cg24927124	-	-	downstream_gene_variant	RPL3P2	-	E6	E4	8939	6	29314223	31312664	10.5277	0.342133	13.0225	10.8693	0.0076664	0.00760306	0.53266	0.00769646	0.00118416	4.43e-08	0.997141	0.00167296
34	ulcerative	rs115472351	6	32591448	mono	6:32590087	6	32590087	GT	G	gene	ENSG00000196126.6	HLA-DRB1	major histocompatibility complex, class II, DR beta 1	intergenic_variant	-	-	-	E8	6270	6	31546850	33557225	83.1395	26.3061	116.651	109.371	0.00756962	0.00757645	0.534567	0.00757544	3.95e-17	8.22e-42	0.99999	9.77e-06
34	ulcerative	rs115472351	6	32591448	mono	rs57588792	6	32510012	G	A	gene	ENSG00000229391.3	HLA-DRB6	major histocompatibility complex, class II, DR beta 6 (pseudogene)	intergenic_variant	-	E4	E4	E4	6261	6	31521111	33527348	83.141	104.019	192.712	187.146	0.00757296	0.00757387	0.534583	0.00758168	3.67e-50	4.29e-41	0.999946	5.42e-05
34	ulcerative	rs115472351	6	32591448	mono	rs9272461	6	32605609	G	A	gene	ENSG00000237541.3	HLA-DQA2	major histocompatibility complex, class II, DQ alpha 2	regulatory_region_variant	-	E11	E6	E4	6438	6	31709349	33714983	83.1131	74.3726	164.678	157.414	0.00756962	0.00757645	0.534567	0.00757544	5.35e-38	8.56e-42	0.99999	9.93e-06
34	ulcerative	rs115472351	6	32591448	mono	6:32590087	6	32590087	GT	G	gene	ENSG00000251916.1	RNU1-61P	RNA, U1 small nuclear 61, pseudogene	intergenic_variant	-	-	-	E8	6212	6	31517745	33517510	83.1488	72.7759	164.21	155.686	0.00756962	0.00757645	0.534567	0.00757544	8.85e-38	2.77e-42	0.999997	2.81e-06
34	ulcerative	rs115472351	6	32591448	tcel	6:32591689	6	32591689	GCA	G	gene	ENSG00000198502.5	HLA-DRB5	major histocompatibility complex, class II, DR beta 5	regulatory_region_variant	-	E9	E8	E8	6291	6	31485174	33496714	83.1362	11.2089	95.5855	94.3449	0.00761535	0.00762516	0.531553	0.0078929	5.59e-08	3.24e-39	0.995724	0.00427586
34	ulcerative	rs115472351	6	32591448	tcel	rs9271409	6	32587628	G	C	gene	ENSG00000229391.3	HLA-DRB6	major histocompatibility complex, class II, DR beta 6 (pseudogene)	intergenic_variant	-	E1	E6	E4	6291	6	31521111	33527348	83.1362	38.9584	129.108	122.034	0.00756992	0.0075764	0.53457	0.00757634	1.53e-22	1e-41	0.999988	1.2e-05
34	bowel_disease	rs115472351	6	32591448	tcel	rs9268436	6	32346637	A	G	psi	ENSG00000204469.8.12_31593796	PRRC2A	proline rich coiled-coil 2A	intergenic_variant	-	E4	E4	E4	7755	6	30594394	32592693	42.447	0.432349	45.1152	42.8787	0.0076591	0.00760256	0.532768	0.00769844	0.000994851	5.6e-22	0.997465	0.0015399
34	ulcerative	rs115472351	6	32591448	mono	rs113938741	6	32429327	C	T	psi	ENSG00000229391.3.4_32521177	HLA-DRB6	major histocompatibility complex, class II, DR beta 6 (pseudogene)	intron_variant	HLA-DRB9	E6	E6	E6	6307	6	31521302	33549098	83.1336	57.8865	145.215	141.017	0.00757658	0.00757239	0.534383	0.00758973	1.55e-29	1.68e-40	0.999787	0.000213266
34	ulcerative	rs115472351	6	32591448	mono	rs57588792	6	32510012	G	A	psi	unknown_32486266	-	-	intergenic_variant	-	E4	E4	E4	6419	6	31486901	33548394	83.116	21.4371	108.337	104.551	0.00757506	0.00757504	0.534357	0.00759299	1.58e-13	2.58e-40	0.999678	0.000322312
34	ulcerative	rs115472351	6	32591448	mono	rs57588792	6	32510012	G	A	psi	unknown_32488160	-	-	intergenic_variant	-	E4	E4	E4	6415	6	31488191	33550184	83.1167	26.8393	116.083	109.932	0.00757541	0.00757316	0.53459	0.00757958	6.83e-17	2.47e-41	0.99997	3.02e-05
34	ulcerative	rs115472351	6	32591448	mono	rs6931277	6	32583357	A	T	psi	unknown_32553609	-	-	intergenic_variant	-	E1	E6	E4	6398	6	31493585	33553580	83.1193	60.9069	149.547	144.013	0.00757569	0.00757528	0.534598	0.00758029	2.01e-31	4.52e-41	0.999944	5.6e-05
34	ulcerative	rs115472351	6	32591448	mono	rs2760985	6	32566398	G	A	psi	unknown_32555517	-	-	intergenic_variant	-	-	E4	E4	6733	6	31439498	33555348	83.0683	41.7952	125.469	124.863	0.00765677	0.00765998	0.528676	0.00821537	5.53e-21	6.58e-39	0.991589	0.00841089
34	ulcerative	rs115472351	6	32591448	neut	rs57588792	6	32510012	G	A	psi	ENSG00000198502.5.1_32485530	HLA-DRB5	major histocompatibility complex, class II, DR beta 5	intergenic_variant	-	E4	E4	E4	6443	6	31486901	33547249	83.1123	14.8918	104.467	97.9703	0.00757084	0.00757616	0.534577	0.00757357	7.53e-12	1.78e-41	0.999979	2.14e-05
34	ulcerative	rs115472351	6	32591448	tcel	rs9268436	6	32346637	A	G	psi	ENSG00000204469.8.12_31593796	PRRC2A	proline rich coiled-coil 2A	intergenic_variant	-	E4	E4	E4	7755	6	30594394	32592693	82.927	0.432349	85.6752	83.3587	0.00765634	0.00759713	0.533008	0.00768497	0.000917754	1.36e-39	0.997664	0.00141852
34	ulcerative	rs115472351	6	32591448	mono	rs75783927	6	32566712	T	C	K27AC	6:32439081:32443374	-	-	intergenic_variant	-	E1	E4	E4	6467	6	31439498	33443189	83.1086	12.6385	102.274	95.7112	0.00757084	0.00757616	0.534577	0.00757357	6.72e-11	1.67e-41	0.99998	2e-05
34	ulcerative	rs115472351	6	32591448	mono	rs9268846	6	32429245	C	G	K27AC	6:32520343:32522754	-	-	intron_variant	HLA-DRB9	E6	E6	E6	6269	6	31521302	33522753	83.1397	52.073	139.704	135.208	0.00757564	0.00757668	0.534434	0.00759227	3.85e-27	1.24e-40	0.999842	0.000158377
34	ulcerative	rs115472351	6	32591448	mono	rs9268846	6	32429245	C	G	K27AC	6:32545108:32547703	-	-	intron_variant	HLA-DRB9	E6	E6	E6	6280	6	31546850	33547249	83.1379	67.3078	154.193	150.443	0.00757931	0.00757941	0.53434	0.0076039	1.96e-33	2.62e-40	0.999665	0.000334533
34	ulcerative	rs115472351	6	32591448	mono	rs113938741	6	32429327	C	T	K27AC	6:32588714:32597662	-	-	intron_variant	HLA-DRB9	E6	E6	E6	6330	6	31589676	33597415	83.13	41.0957	129.473	124.216	0.00756923	0.00757439	0.534553	0.00758112	1.06e-22	5.88e-41	0.999926	7.39e-05
34	ulcerative	rs115472351	6	32591448	mono	rs9275093	6	32649047	C	T	K27AC	6:32975853:32978789	-	-	intergenic_variant	-	-	-	E4	6995	6	31976549	33978146	83.0301	0.590868	85.5983	83.6204	0.00767534	0.00760886	0.532454	0.00773297	0.0011018	1.72e-39	0.996895	0.00200325
34	ulcerative	rs115472351	6	32591448	tcel	6:32591689	6	32591689	GCA	G	K27AC	6:32588714:32597662	-	-	regulatory_region_variant	-	E9	E8	E8	6273	6	31589676	33597415	83.139	17.7725	106.559	100.896	0.0075745	0.00757634	0.53457	0.00758076	9.56e-13	3.91e-41	0.999951	4.93e-05
34	ulcerative	rs115472351	6	32591448	tcel	rs71565336	6	32451963	G	A	K27AC	6:33339947:33345699	-	-	intergenic_variant	-	-	E4	E4	6382	6	32339988	34344653	83.1218	0.852763	89.037	83.9654	0.00757354	0.00757796	0.534429	0.00758443	3.82e-05	7.14e-41	0.999873	8.9e-05
34	ulcerative	rs115472351	6	32591448	neut	rs5020946	6	32450089	G	T	K4ME1	6:32485473:32506787	-	-	intergenic_variant	-	E4	E4	E4	6272	6	31486901	33506733	83.1392	43.2098	128.213	126.349	0.00759299	0.00759782	0.532998	0.00773804	3.78e-22	1.72e-39	0.997755	0.00224471
34	ulcerative	rs115472351	6	32591448	tcel	rs57588792	6	32510012	G	A	K4ME1	6:32542457:32562025	-	-	intergenic_variant	-	E4	E4	E4	6332	6	31542476	33561962	83.1297	37.9475	126.821	121.061	0.00757634	0.0075745	0.53457	0.00758076	1.5e-21	3.58e-41	0.999955	4.47e-05
34	ulcerative	rs115472351	6	32591448	mono	rs2395163	6	32387809	T	C	meth	cg00271925	-	-	intergenic_variant	-	-	E6	-	7733	6	30650026	32638411	82.9298	0.475595	85.0913	83.405	0.00772396	0.00761495	0.531573	0.00779437	0.0016658	2.55e-39	0.995631	0.00270362
34	ulcerative	rs115472351	6	32591448	mono	rs6911777	6	32409996	T	C	meth	cg00383136	-	-	regulatory_region_variant	-	E10	E6	E4	6611	6	31410327	33410062	83.0866	3.59528	88.0913	86.6816	0.00761858	0.00760569	0.532041	0.0078426	9.57e-05	2.87e-39	0.996318	0.00358662
34	ulcerative	rs115472351	6	32591448	mono	rs17495612	6	32359431	T	C	meth	cg00879843	-	-	downstream_gene_variant	BTNL2	-	E6	E4	6819	6	32240072	34239473	83.0556	0.416071	85.3853	83.4711	0.00769931	0.00761236	0.53208	0.00774342	0.00140327	1.79e-39	0.996458	0.0021384
34	ulcerative	rs115472351	6	32591448	mono	rs2239803	6	32411833	C	T	meth	cg00978102	-	-	intron_variant	HLA-DRA	E2	E6	E4	6930	6	31375482	33375130	83.0394	0.670775	86.0854	83.7095	0.00763313	0.00758828	0.533244	0.00768077	0.000679294	1.14e-39	0.997985	0.00133583
34	ulcerative	rs115472351	6	32591448	mono	6:32590087	6	32590087	GT	G	meth	cg01541565	-	-	intergenic_variant	-	-	-	E8	6267	6	31607050	33605286	83.14	48.493	139.882	131.406	0.00756962	0.00757645	0.534567	0.00757544	3.22e-27	2.9e-42	0.999997	2.95e-06
34	ulcerative	rs115472351	6	32591448	mono	rs9268413	6	32343095	T	C	meth	cg03371894	-	-	upstream_gene_variant	C6orf10	E4	E4	E4	6970	6	31364105	33361724	83.0337	2.33255	89.437	85.3632	0.0075804	0.00757568	0.534424	0.00759605	2.35e-05	2.1e-40	0.999735	0.000241743
34	ulcerative	rs115472351	6	32591448	mono	rs3806157	6	32373801	T	G	meth	cg03515726	-	-	intron_variant	BTNL2	E6	E6	-	6951	6	31367838	33367133	83.0364	5.95354	90.9054	88.9896	0.0075888	0.00759733	0.533136	0.00772929	5.43e-06	1.81e-39	0.997865	0.00212991
34	ulcerative	rs115472351	6	32591448	mono	rs9268433	6	32345891	T	G	meth	cg05532204	-	-	intergenic_variant	-	E4	E4	E4	6723	6	32291359	34290533	83.0698	1.14266	86.2302	84.2119	0.00763596	0.00760298	0.532765	0.00771856	0.000606268	1.59e-39	0.997473	0.00192026
34	ulcerative	rs115472351	6	32591448	mono	rs9268839	6	32428772	A	G	meth	cg06793162	-	-	regulatory_region_variant	-	E6	-	E6	6357	6	31452432	33451578	83.1257	9.24707	93.3371	92.3727	0.00762664	0.00762486	0.530618	0.00800849	5.25e-07	4.32e-39	0.994279	0.00572015
34	ulcerative	rs115472351	6	32591448	mono	rs9267890	6	32202086	T	G	meth	cg10187879	-	-	intergenic_variant	-	E4	E4	E4	8106	6	31223601	33222163	82.8827	0.434537	85.6575	83.3166	0.00765389	0.00759417	0.532976	0.00768811	0.000893524	1.38e-39	0.997721	0.00138511
34	ulcerative	rs115472351	6	32591448	mono	rs9267992	6	32220397	G	A	meth	cg11720950	-	-	regulatory_region_variant	-	-	E6	-	8105	6	31223601	33222163	82.8828	1.42407	86.869	84.3062	0.00760416	0.0075879	0.533715	0.00765357	0.000264221	1.11e-39	0.998632	0.00110395
34	ulcerative	rs115472351	6	32591448	mono	rs9271409	6	32587628	G	C	meth	cg12715811	-	-	intergenic_variant	-	E1	E6	E4	6272	6	31609272	33608216	83.1392	20.6712	111.694	103.658	0.00757645	0.00756962	0.534567	0.00757544	5.63e-15	4.17e-42	0.999995	4.59e-06
34	ulcerative	rs115472351	6	32591448	mono	rs9274656	6	32636351	T	C	meth	cg13249850	-	-	regulatory_region_variant	-	E9	-	E4	6305	6	31634570	33633940	83.1339	26.389	111.806	109.522	0.00759079	0.00758531	0.533585	0.00767987	5.02e-15	1.14e-39	0.998535	0.00146526
34	ulcerative	rs115472351	6	32591448	mono	rs57588792	6	32510012	G	A	meth	cg13778567	-	-	intergenic_variant	-	E4	E4	E4	6272	6	31609813	33609174	83.1392	116.009	203.445	199.144	0.00757192	0.00757687	0.534416	0.00758345	8e-55	1.51e-40	0.999808	0.000192299
34	ulcerative	rs115472351	6	32591448	mono	rs2076523	6	32370835	T	C	meth	cg14241129	-	-	regulatory_region_variant	-	E6	E6	E4	6951	6	31367838	33367133	83.0364	0.665318	85.3759	83.7013	0.0077015	0.00761329	0.531756	0.00779534	0.00139004	2.32e-39	0.995874	0.00273561
34	ulcerative	rs115472351	6	32591448	mono	rs113938741	6	32429327	C	T	meth	cg14740554	-	-	intron_variant	HLA-DRB9	E6	E6	E6	6421	6	31715882	33713550	83.1157	55.9323	140.638	139.048	0.00760188	0.00759956	0.532415	0.00779465	1.48e-27	2.32e-39	0.997025	0.00297532
34	ulcerative	rs115472351	6	32591448	mono	rs9267992	6	32220397	G	A	meth	cg14914046	-	-	regulatory_region_variant	-	-	E6	-	8106	6	31223601	33222163	82.8827	1.33901	86.7203	84.221	0.00760546	0.00758551	0.533539	0.00766271	0.000306676	1.18e-39	0.998515	0.00117809
34	ulcerative	rs115472351	6	32591448	mono	rs410851	6	31936668	T	C	meth	cg16361343	-	-	non_coding_transcript_exon_variant	SKIV2L	E2	E2	E2	8645	6	30863530	32862740	82.8183	2.81022	86.7694	85.6284	0.00764319	0.00761925	0.531075	0.0079351	0.00027542	4.92e-39	0.994975	0.00474971
34	ulcerative	rs115472351	6	32591448	mono	rs1049222	6	32627752	T	C	meth	cg17637045	-	-	regulatory_region_variant	-	E2	-	E4	6459	6	31727897	33726990	83.1098	0.995664	84.9004	84.1053	0.00782658	0.00766169	0.528021	0.0081124	0.00245032	5.23e-39	0.990677	0.00687264
34	ulcerative	rs115472351	6	32591448	mono	6:32431544	6	32431544	A	AATG	meth	cg17978037	-	-	intron_variant	HLA-DRB9	E6	E6	E6	6175	6	32391516	34390589	83.1548	0.356586	88.8025	83.4991	0.00757776	0.00757482	0.534533	0.00758364	5e-05	5.49e-41	0.999879	7.06e-05
34	ulcerative	rs115472351	6	32591448	mono	rs113484779	6	32514162	A	T	meth	cg19203836	-	-	downstream_gene_variant	RNU1-61P	E4	E4	E4	8614	6	30940945	32940554	82.8219	0.527506	88.4	83.3425	0.00758374	0.00757815	0.534449	0.00757856	5.36e-05	9.75e-41	0.999856	9.02e-05
34	ulcerative	rs115472351	6	32591448	mono	6:32590087	6	32590087	GT	G	meth	cg22812614	-	-	intergenic_variant	-	-	-	E8	6422	6	31715882	33713779	83.1156	112.212	204.384	194.739	0.00756962	0.00757645	0.534567	0.00757544	3.05e-55	1.32e-42	0.999999	9.17e-07
34	ulcerative	rs115472351	6	32591448	mono	rs7743415	6	32425135	C	T	meth	cg26928531	-	-	downstream_gene_variant	HLA-DRB9	E4	E6	E6	6633	6	31407752	33406392	83.0832	0.620775	85.4826	83.7035	0.00769401	0.00761058	0.532036	0.00777049	0.00130785	1.99e-39	0.996236	0.0024561
34	ulcerative	rs115472351	6	32591448	neut	6:32590087	6	32590087	GT	G	meth	cg01541565	-	-	intergenic_variant	-	-	-	E8	6284	6	31607050	33605286	83.1373	56.3524	148.227	139.088	0.00756962	0.00757645	0.534567	0.00757544	7.64e-31	1.78e-42	0.999998	1.52e-06
34	ulcerative	rs115472351	6	32591448	neut	rs9268668	6	32413889	C	A	meth	cg02628680	-	-	downstream_gene_variant	HLA-DRA	E1	E6	E4	8576	6	31015887	33015447	82.8263	1.12434	85.5519	83.9504	0.00767449	0.00760992	0.531949	0.00780327	0.000941399	3.07e-39	0.996113	0.00294556
34	ulcerative	rs115472351	6	32591448	neut	rs3129758	6	32584625	A	G	meth	cg02888917	-	-	intergenic_variant	-	-	-	E4	6957	6	31940897	33939250	83.0355	0.308163	85.1365	83.3432	0.00772819	0.00761307	0.531716	0.00776527	0.00177062	2.06e-39	0.995809	0.00242007
34	ulcerative	rs115472351	6	32591448	neut	rs3806157	6	32373801	T	G	meth	cg03032574	-	-	intron_variant	BTNL2	E6	E6	-	7092	6	32168771	34167510	83.0163	0.530735	85.5523	83.5465	0.00767636	0.00760198	0.532335	0.00773158	0.00113828	1.69e-39	0.996914	0.00194816
34	ulcerative	rs115472351	6	32591448	neut	rs3763311	6	32376176	C	T	meth	cg03371894	-	-	upstream_gene_variant	BTNL2	E6	E6	-	6988	6	31364105	33361724	83.0311	0.790065	85.205	83.8208	0.00773689	0.00762115	0.530894	0.00786331	0.00164865	3.12e-39	0.99466	0.00369107
34	ulcerative	rs115472351	6	32591448	neut	rs4373382	6	32350868	A	C	meth	cg03515726	-	-	intergenic_variant	-	E4	E4	E4	6968	6	31367838	33367133	83.034	6.30228	90.3922	89.3361	0.00761999	0.00762557	0.530948	0.00796876	9.1e-06	4.32e-39	0.994798	0.00519312
34	ulcerative	rs115472351	6	32591448	neut	rs9268686	6	32415522	C	T	meth	cg03949284	-	-	downstream_gene_variant	HLA-DRA	-	E6	E4	7097	6	32161366	34161299	83.0156	0.727085	85.4729	83.7423	0.00769177	0.00761423	0.531805	0.00778431	0.00123437	2.24e-39	0.996182	0.00258362
34	ulcerative	rs115472351	6	32591448	neut	rs9268848	6	32429303	G	A	meth	cg05724777	-	-	intron_variant	HLA-DRB9	E6	E6	E6	6322	6	31634570	33633940	83.1313	4.21571	89.8501	87.3463	0.00758141	0.00758948	0.533742	0.00765992	1.71e-05	9.16e-40	0.998811	0.00117215
34	ulcerative	rs115472351	6	32591448	neut	rs78660114	6	32452767	G	A	meth	cg06793162	-	-	intergenic_variant	-	-	E4	E4	6375	6	31452432	33451578	83.1229	1.1433	85.5364	84.2659	0.00771793	0.00762533	0.530757	0.00790296	0.00129436	3.19e-39	0.994549	0.00415664
34	ulcerative	rs115472351	6	32591448	neut	rs410851	6	31936668	T	C	meth	cg08412885	-	-	non_coding_transcript_exon_variant	SKIV2L	E2	E2	E2	7776	6	30650026	32649308	82.9242	0.786442	87.0003	83.7092	0.00759546	0.00758384	0.533981	0.00761262	0.000241256	5.13e-40	0.999229	0.00053012
34	ulcerative	rs115472351	6	32591448	neut	rs9275145	6	32651363	C	T	meth	cg09322555	-	-	intergenic_variant	-	-	-	E4	6710	6	31826414	33826111	83.0717	3.20695	87.0073	86.2785	0.00766871	0.00764788	0.529108	0.00812791	0.000280957	5.79e-39	0.992364	0.00735531
34	ulcerative	rs115472351	6	32591448	neut	rs9271511	6	32589483	G	A	meth	cg10923662	-	-	intergenic_variant	-	-	E6	E4	8659	6	31064710	33064187	82.8167	0.666351	89.149	83.4707	0.0075754	0.00757429	0.534534	0.00758153	2.52e-05	5.29e-41	0.999926	4.85e-05
34	ulcerative	rs115472351	6	32591448	neut	rs9275145	6	32651363	C	T	meth	cg11986643	-	-	intergenic_variant	-	-	-	E4	6322	6	31634570	33633940	83.1313	21.7736	105.509	104.905	0.00765998	0.00765677	0.528676	0.00821537	2.75e-12	6.18e-39	0.99158	0.00841954
34	ulcerative	rs115472351	6	32591448	neut	rs57588792	6	32510012	G	A	meth	cg13778567	-	-	intergenic_variant	-	E4	E4	E4	6289	6	31609813	33609174	83.1365	109.75	199.401	192.85	0.00757616	0.00757084	0.534577	0.00757357	4.55e-53	1.65e-41	0.99998	2.02e-05
34	ulcerative	rs115472351	6	32591448	neut	rs113484779	6	32514162	A	T	meth	cg14740554	-	-	downstream_gene_variant	RNU1-61P	E4	E4	E4	6432	6	31715882	33713550	83.114	45.6077	135.252	128.686	0.00757616	0.00757084	0.534577	0.00757357	3.22e-25	1.66e-41	0.99998	1.99e-05
34	ulcerative	rs115472351	6	32591448	neut	rs28452472	6	32394048	G	A	meth	cg16458153	-	-	intergenic_variant	-	E4	E6	E4	7098	6	32161034	34159436	83.0155	2.44029	86.809	85.4555	0.00763729	0.00761088	0.531728	0.00786184	0.00032208	3.26e-39	0.995874	0.00380409
34	ulcerative	rs115472351	6	32591448	neut	rs2281276	6	32340106	A	G	meth	cg20868028	-	-	upstream_gene_variant	C6orf10	E4	E4	E4	6957	6	31940897	33939250	83.0355	1.07871	88.02	84.1114	0.00758284	0.00757486	0.53433	0.00760117	9.71e-05	2.47e-40	0.999618	0.000285393
34	ulcerative	rs115472351	6	32591448	neut	rs7743415	6	32425135	C	T	meth	cg21289669	-	-	downstream_gene_variant	HLA-DRB9	E4	E6	E6	8657	6	31064827	33064187	82.8169	1.0299	86.0201	83.8463	0.00763055	0.007599	0.533055	0.00769752	0.000580369	1.75e-39	0.997781	0.00163898
34	ulcerative	rs115472351	6	32591448	neut	6:32590087	6	32590087	GT	G	meth	cg22812614	-	-	intergenic_variant	-	-	-	E8	6432	6	31715882	33713779	83.114	118.731	210.753	201.363	0.00756962	0.00757645	0.534567	0.00757544	5.23e-58	1.54e-42	0.999999	1.18e-06
34	ulcerative	rs115472351	6	32591448	neut	rs9268833	6	32428062	C	T	meth	cg24536200	-	-	intron_variant	HLA-DRB9	-	-	E6	8197	6	30708695	32707887	82.8715	0.257741	85.7215	83.1285	0.00764127	0.00759418	0.533269	0.00765736	0.000827299	1.09e-39	0.998101	0.00107192
34	ulcerative	rs115472351	6	32591448	neut	rs9268926	6	32433067	A	G	meth	cg25209609	-	-	intron_variant	HLA-DRB9	-	E6	E6	8660	6	30866342	32865911	82.8166	1.53515	89.4324	84.345	0.00757747	0.00757429	0.534475	0.00758616	1.9e-05	9.51e-41	0.999893	8.76e-05
34	ulcerative	rs115472351	6	32591448	neut	rs2395153	6	32345595	C	G	meth	cg25945158	-	-	intergenic_variant	-	E4	E4	E4	7937	6	30671989	32671207	82.9038	0.835554	87.3932	83.7373	0.00758729	0.00757655	0.534203	0.00760122	0.000159365	3.63e-40	0.999473	0.000367455
34	ulcerative	rs115472351	6	32591448	neut	rs9268522	6	32381443	A	T	meth	cg27147350	-	-	intergenic_variant	-	-	E6	-	6821	6	32246156	34245035	83.0553	0.514841	84.6434	83.5699	0.00784397	0.00765332	0.528865	0.00799582	0.00300565	4.17e-39	0.991869	0.00512556
34	ulcerative	rs115472351	6	32591448	tcel	rs113484779	6	32514162	A	T	meth	cg00440797	-	-	downstream_gene_variant	RNU1-61P	E4	E4	E4	6193	6	31494202	33492761	83.1519	22.5088	111.796	105.635	0.00757316	0.00757541	0.53459	0.00757958	5.14e-15	2.37e-41	0.99997	2.99e-05
34	ulcerative	rs115472351	6	32591448	tcel	rs9271611	6	32591609	A	G	meth	cg00525277	-	-	regulatory_region_variant	-	E9	E8	E8	8646	6	31064710	33064187	82.8182	0.443622	86.2956	83.2608	0.00760508	0.00758603	0.533806	0.00762972	0.000439542	7.36e-40	0.998874	0.000686459
34	ulcerative	rs115472351	6	32591448	tcel	rs9272461	6	32605609	G	A	meth	cg01132696	-	-	regulatory_region_variant	-	E11	E6	E4	6955	6	32049423	34048526	83.0358	1.73684	86.1331	84.7724	0.00765676	0.00762102	0.531442	0.00786715	0.000647944	3.18e-39	0.995572	0.00378005
34	ulcerative	rs115472351	6	32591448	tcel	rs9271611	6	32591609	A	G	meth	cg01337207	-	-	regulatory_region_variant	-	E9	E8	E8	8647	6	31064007	33063699	82.8181	0.613173	84.4861	83.4311	0.00783352	0.00764924	0.529056	0.00799085	0.00277048	5.38e-39	0.992013	0.00521678
34	ulcerative	rs115472351	6	32591448	tcel	rs9271409	6	32587628	G	C	meth	cg01541565	-	-	intergenic_variant	-	E1	E6	E4	6228	6	31607050	33605286	83.1462	34.8862	126.149	117.835	0.00756962	0.00757645	0.534567	0.00757544	2.99e-21	3.28e-42	0.999997	3.47e-06
34	ulcerative	rs115472351	6	32591448	tcel	rs9271611	6	32591609	A	G	meth	cg01992382	-	-	regulatory_region_variant	-	E9	E8	E8	8646	6	31064710	33064187	82.8182	0.870633	85.9005	83.6883	0.00763832	0.00759882	0.533123	0.00770027	0.000655498	1.68e-39	0.997767	0.00157754
34	ulcerative	rs115472351	6	32591448	tcel	6:32431544	6	32431544	A	AATG	meth	cg02628680	-	-	intron_variant	HLA-DRB9	E6	E6	E6	8553	6	31015887	33015447	82.829	1.2773	87.4055	84.1051	0.00758858	0.00758273	0.534164	0.00761788	0.000146104	5.58e-40	0.999328	0.000525436
34	ulcerative	rs115472351	6	32591448	tcel	rs9271611	6	32591609	A	G	meth	cg04753078	-	-	regulatory_region_variant	-	E9	E8	E8	8646	6	31064007	33063612	82.8182	1.05714	85.8298	83.875	0.00764407	0.00759996	0.532587	0.00773214	0.000704388	2.17e-39	0.997246	0.0020499
34	ulcerative	rs115472351	6	32591448	tcel	rs9271611	6	32591609	A	G	meth	cg07524919	-	-	regulatory_region_variant	-	E9	E8	E8	8647	6	31064007	33063699	82.8181	1.18212	84.9391	84	0.00776031	0.00763952	0.529267	0.00803683	0.00174473	6.04e-39	0.992363	0.00589185
34	ulcerative	rs115472351	6	32591448	tcel	rs9271611	6	32591609	A	G	meth	cg10923662	-	-	regulatory_region_variant	-	E9	E8	E8	8646	6	31064710	33064187	82.8182	0.850384	86.2369	83.6679	0.00761937	0.00758236	0.533546	0.00765589	0.000467047	1.17e-39	0.998435	0.00109766
34	ulcerative	rs115472351	6	32591448	tcel	rs9271409	6	32587628	G	C	meth	cg11986643	-	-	intergenic_variant	-	E1	E6	E4	6261	6	31634570	33633940	83.141	21.6746	112.295	104.716	0.00757645	0.00756962	0.534567	0.00757544	3.09e-15	6.24e-42	0.999993	7.25e-06
34	ulcerative	rs115472351	6	32591448	tcel	rs4502931	6	32380782	T	A	meth	cg12727605	-	-	intergenic_variant	-	-	E6	E6	6604	6	32292084	34291950	83.0876	0.774999	84.7403	83.8624	0.00784659	0.00766466	0.528244	0.00807464	0.00281921	4.92e-39	0.990885	0.00629583
34	ulcerative	rs115472351	6	32591448	tcel	rs9268413	6	32343095	T	C	meth	cg13132775	-	-	upstream_gene_variant	C6orf10	E4	E4	E4	6894	6	31978746	33977420	83.0446	1.05118	86.6508	84.095	0.00761047	0.00758282	0.533581	0.00765895	0.00038673	9.47e-40	0.998501	0.0011126
34	ulcerative	rs115472351	6	32591448	tcel	rs9268846	6	32429245	C	G	meth	cg14740554	-	-	intron_variant	HLA-DRB9	E6	E6	E6	6364	6	31713823	33713550	83.1246	11.2984	100.34	94.4034	0.0075745	0.00757634	0.53457	0.00758076	4.73e-10	3.03e-41	0.999963	3.75e-05
34	ulcerative	rs115472351	6	32591448	tcel	rs9271611	6	32591609	A	G	meth	cg16834823	-	-	regulatory_region_variant	-	E9	E8	E8	8646	6	31064710	33064187	82.8182	0.6252	85.11	83.4431	0.00771396	0.0076129	0.531609	0.00779505	0.00146067	2.9e-39	0.995782	0.00275725
34	ulcerative	rs115472351	6	32591448	tcel	rs9268518	6	32380818	A	G	meth	cg17385727	-	-	intergenic_variant	-	-	E6	E6	6892	6	31370984	33370774	83.0449	1.65977	86.044	84.7044	0.00766343	0.00761469	0.53137	0.00787045	0.000715442	3.21e-39	0.995422	0.0038625
34	ulcerative	rs115472351	6	32591448	tcel	rs9271611	6	32591609	A	G	meth	cg17662683	-	-	regulatory_region_variant	-	E9	E8	E8	8645	6	31064710	33063982	82.8183	0.52724	85.2068	83.3452	0.00768822	0.00760903	0.532188	0.00775407	0.001321	2.39e-39	0.996423	0.00225642
34	ulcerative	rs115472351	6	32591448	tcel	rs9268846	6	32429245	C	G	meth	cg18097763	-	-	intron_variant	HLA-DRB9	E6	E6	E6	6217	6	31549556	33548394	83.148	37.0217	123.636	120.168	0.00757998	0.00758169	0.534246	0.00761171	3.7e-20	3.43e-40	0.999556	0.000444173
34	ulcerative	rs115472351	6	32591448	tcel	rs9271611	6	32591609	A	G	meth	cg19267551	-	-	regulatory_region_variant	-	E9	E8	E8	8645	6	31064710	33063982	82.8183	0.561964	84.3842	83.3801	0.00785428	0.00766511	0.528563	0.00801445	0.00307768	5.68e-39	0.991415	0.00550763
34	ulcerative	rs115472351	6	32591448	tcel	rs9271409	6	32587628	G	C	meth	cg22812614	-	-	intergenic_variant	-	E1	E6	E4	6364	6	31715882	33713779	83.1246	64.0876	155.603	146.95	0.00756962	0.00757645	0.534567	0.00757544	4.72e-34	2.55e-42	0.999998	2.48e-06
34	ulcerative	rs115472351	6	32591448	tcel	rs9268848	6	32429303	G	A	meth	cg25597745	-	-	intron_variant	HLA-DRB9	E6	E6	E6	6261	6	31634570	33633940	83.141	19.7497	109.796	102.836	0.0075764	0.00756992	0.53457	0.00757634	3.76e-14	1.11e-41	0.999987	1.35e-05
34	ulcerative	rs115472351	6	32591448	tcel	rs9271611	6	32591609	A	G	meth	cg26266427	-	-	regulatory_region_variant	-	E9	E8	E8	8647	6	31064007	33063699	82.8181	0.516968	84.7659	83.3348	0.00775959	0.00762348	0.530691	0.00785912	0.0020731	3.68e-39	0.994407	0.00352009
35	ulcerative	rs115484865	6	29604124	mono	rs4713239	6	29707050	G	A	meth	cg00501272	-	-	regulatory_region_variant	-	-	-	E1	6943	6	28760601	30760454	6.13383	0.586155	9.45967	6.71888	0.00762859	0.00759264	0.533464	0.00764997	0.000513208	1.99e-06	0.998496	0.000923831
35	ulcerative	rs115484865	6	29604124	mono	rs4084764	6	29700820	G	T	meth	cg01479031	-	-	downstream_gene_variant	HLA-F-AS1	-	E1	E1	7089	6	28634891	30631164	6.11233	12.6159	25.1068	18.6947	0.00757616	0.00757084	0.534577	0.00757357	7.98e-11	5.33e-08	0.999977	2.33e-05
35	ulcerative	rs115484865	6	29604124	mono	rs4713242	6	29718220	G	A	meth	cg11617938	-	-	upstream_gene_variant	HLA-F-AS1	-	E1	E1	7002	6	28692468	30689001	6.12465	1.00742	10.7179	7.12977	0.00759089	0.0075811	0.534186	0.00760014	0.000143724	8.6e-07	0.999444	0.000393165
35	ulcerative	rs115484865	6	29604124	mono	rs4084764	6	29700820	G	T	meth	cg19348622	-	-	downstream_gene_variant	HLA-F-AS1	-	E1	E1	7004	6	28692468	30689001	6.12436	6.89232	19.1213	12.9909	0.00757541	0.00757316	0.53459	0.00757958	3.21e-08	6.92e-08	0.999969	3.08e-05
35	ulcerative	rs115484865	6	29604124	neut	rs35471702	6	29671770	C	A	meth	cg01479031	-	-	downstream_gene_variant	ZDHHC20P1	E6	E6	-	7090	6	28634891	30631164	6.11219	4.47657	17.2013	10.5465	0.00757084	0.00757616	0.534577	0.00757357	2.16e-07	4.22e-08	0.999981	1.82e-05
35	ulcerative	rs115484865	6	29604124	neut	rs9391630	6	29722515	A	G	meth	cg05050652	-	-	upstream_gene_variant	XXbac-BPG170G13.32	-	-	E4	7073	6	28817300	30815951	6.11536	4.66513	16.0096	10.7698	0.00757439	0.00756923	0.534553	0.00758112	7.15e-07	1.68e-07	0.999924	7.52e-05
35	ulcerative	rs115484865	6	29604124	neut	rs17875376	6	29690056	C	T	meth	cg13924755	-	-	regulatory_region_variant	-	-	-	E8	7008	6	28692468	30690938	6.12379	4.32344	15.7672	10.4352	0.00757293	0.00757639	0.53449	0.00757479	9.19e-07	1.52e-07	0.99993	6.85e-05
35	ulcerative	rs115484865	6	29604124	neut	rs4713242	6	29718220	G	A	meth	cg18699287	-	-	upstream_gene_variant	HLA-F-AS1	-	E1	E1	6949	6	28721039	30720311	6.13226	0.384974	10.5604	6.5135	0.00758802	0.0075793	0.53423	0.00759694	0.000169469	5.4e-07	0.99956	0.000248412
35	ulcerative	rs115484865	6	29604124	neut	rs4713237	6	29697681	T	G	meth	cg19348622	-	-	regulatory_region_variant	-	E1	E1	E1	7008	6	28692468	30690938	6.12379	10.7353	22.5424	16.842	0.00757634	0.0075745	0.53457	0.00758076	1.05e-09	1.06e-07	0.999952	4.74e-05
35	ulcerative	rs115484865	6	29604124	tcel	rs4391284	6	29645726	C	T	meth	cg08163199	-	-	regulatory_region_variant	-	-	E6	E4	7160	6	28975787	30974683	6.1077	0.881766	10.4947	6.98741	0.00759019	0.0075774	0.534209	0.00760159	0.000176616	9.48e-07	0.999373	0.000426317
35	ulcerative	rs115484865	6	29604124	tcel	rs4959123	6	29654570	T	A	meth	cg14067066	-	-	intergenic_variant	-	-	E6	E4	6829	6	28718215	30717389	6.14968	6.9123	19.1904	13.0349	0.00757541	0.00757316	0.53459	0.00757958	3.08e-08	6.59e-08	0.99997	3.01e-05
36	bowel_disease	rs115539935	6	32584625	mono	rs9268433	6	32345891	T	G	meth	cg14801418	-	-	intergenic_variant	-	E4	E4	E4	7727	6	30590122	32587949	41.0002	0.598407	42.7935	41.5984	0.00779729	0.00763495	0.529818	0.00793542	0.00243209	6.77e-21	0.993066	0.00450179
37	multiple_sclerosis	rs11554159	19	18285944	mono	rs273496	19	18241857	C	T	meth	cg02814054	-	-	intron_variant	MAST3	E2	E2	E2	279	19	17375213	18915988	18.7176	18.3111	38.3206	37.024	0.00761074	0.00761076	0.531877	0.00787539	4.37e-11	2.91e-11	0.995967	0.00403289
37	multiple_sclerosis	rs11554159	19	18285944	mono	rs56252442	19	18229208	G	T	meth	cg03594868	-	-	intron_variant	MAST3	E10	E10	E11	279	19	17375213	18915988	18.7176	24.8738	47.3607	43.5334	0.00758085	0.00757416	0.534413	0.00759362	5.15e-15	2.43e-12	0.999691	0.000309214
37	multiple_sclerosis	rs11554159	19	18285944	mono	rs11666281	19	18234588	C	T	meth	cg14317046	-	-	intron_variant	MAST3	E2	E2	E2	279	19	17375213	18915988	18.7176	24.1571	46.5632	42.8215	0.00757931	0.00757941	0.53434	0.0076039	1.14e-14	2.64e-12	0.999663	0.00033733
37	multiple_sclerosis	rs11554159	19	18285944	mono	rs62123617	19	18276300	C	A	meth	cg18335931	-	-	intron_variant	PIK3R2	E2	E1	E2	279	19	17375213	18915988	18.7176	7.68539	26.891	26.4009	0.00766268	0.00766859	0.527907	0.00830893	4.06e-06	6.56e-11	0.990447	0.00954882
37	multiple_sclerosis	rs11554159	19	18285944	mono	rs4808766	19	18335715	G	C	meth	cg19697537	-	-	TF_binding_site_variant	-	E7	E7	E7	279	19	17375213	18915988	18.7176	1.79358	21.6101	20.5059	0.00768147	0.00763361	0.530573	0.00794704	0.000798066	3.54e-11	0.994265	0.0049367
37	multiple_sclerosis	rs11554159	19	18285944	mono	rs4808766	19	18335715	G	C	meth	cg23866412	-	-	TF_binding_site_variant	-	E7	E7	E7	279	19	17375213	18915988	18.7176	2.27544	23.6117	20.9727	0.00759303	0.00758826	0.53378	0.00764948	0.000106439	7.69e-12	0.998871	0.00102254
37	multiple_sclerosis	rs11554159	19	18285944	mono	rs72999447	19	18236947	G	A	meth	cg26325791	-	-	downstream_gene_variant	MAST3	E2	E2	E2	279	19	17375213	18915988	18.7176	53.3769	75.8796	72.0356	0.00758085	0.00757416	0.534413	0.00759362	2.12e-27	2.39e-12	0.999696	0.000304074
37	multiple_sclerosis	rs11554159	19	18285944	neut	rs11666281	19	18234588	C	T	meth	cg03594868	-	-	intron_variant	MAST3	E2	E2	E2	279	19	17375213	18915988	18.7176	66.4751	88.989	85.1332	0.00758073	0.00757406	0.534415	0.00759344	4.3e-33	2.36e-12	0.999699	0.000300534
37	multiple_sclerosis	rs11554159	19	18285944	neut	rs62120394	19	18338709	G	A	meth	cg04570735	-	-	intron_variant	PDE4C	-	-	E6	279	19	17375213	18915988	18.7176	16.9173	37.0377	35.6296	0.00760987	0.00760909	0.53214	0.0078423	1.58e-10	2.6e-11	0.996408	0.00359204
37	multiple_sclerosis	rs11554159	19	18285944	neut	rs273512	19	18224729	C	T	meth	cg14317046	-	-	intron_variant	MAST3	E2	-	E1	279	19	17375213	18915988	18.7176	70.8377	90.9027	89.5503	0.00761654	0.00760586	0.531954	0.00785887	6.38e-34	2.75e-11	0.996194	0.00380602
37	multiple_sclerosis	rs11554159	19	18285944	neut	rs11666281	19	18234588	C	T	meth	cg26325791	-	-	intron_variant	MAST3	E2	E2	E2	279	19	17375213	18915988	18.7176	91.4698	113.482	110.152	0.00758202	0.00757947	0.534215	0.00761468	9.91e-44	3.91e-12	0.99949	0.000509786
37	multiple_sclerosis	rs11554159	19	18285944	tcel	rs62120364	19	18297656	A	T	meth	cg03491584	-	-	intergenic_variant	-	-	E1	E4	284	19	17000632	18915988	18.6999	3.23532	24.7	21.9136	0.00758676	0.00758542	0.534004	0.00763749	3.52e-05	6.76e-12	0.999084	0.000880816
37	multiple_sclerosis	rs11554159	19	18285944	tcel	rs4808766	19	18335715	G	C	meth	cg23866412	-	-	TF_binding_site_variant	-	E7	E7	E7	282	19	17375213	18915988	18.7069	6.83358	28.4992	25.5153	0.00758192	0.00758112	0.534031	0.00763129	7.93e-07	5.53e-12	0.999277	0.000722514
37	multiple_sclerosis	rs11554159	19	18285944	tcel	rs62120372	19	18305185	T	A	meth	cg24720006	-	-	regulatory_region_variant	-	-	E8	E8	271	19	16455773	18439383	18.7471	1.35324	22.362	20.0851	0.00761421	0.00759185	0.533307	0.00768528	0.000383651	1.07e-11	0.998141	0.00147583
38	crohn	rs115556813	6	32194595	neut	rs113708600	6	31376217	A	C	gene	ENSG00000204516.5	MICB	MHC class I polypeptide-related sequence B	intron_variant	MICA	E1	E1	E1	7709	6	30463955	32453191	14.3581	5.01997	24.1439	19.373	0.00757436	0.00757269	0.534518	0.00758801	7.97e-07	7.01e-11	0.999879	0.000120257
38	crohn	rs115556813	6	32194595	neut	rs28732150	6	31583224	G	A	K27AC	6:31361316:31373063	-	-	regulatory_region_variant	-	E11	E11	E8	7721	6	30361358	32372963	14.3565	0.517469	15.7889	14.8737	0.00789946	0.00764992	0.527979	0.00807139	0.00353738	3.35e-09	0.9904	0.00606297
38	crohn	rs115556813	6	32194595	neut	rs17208153	6	32194595	A	C	K4ME1	6:31452975:31489269	-	-	upstream_gene_variant	NOTCH4	-	E4	E4	7715	6	30453329	32453191	14.3573	3.44152	26.3584	17.5421	0.00757645	0.00756962	0.534567	0.00757544	8.7e-08	1.58e-12	0.999998	2.1e-06
38	crohn	rs115556813	6	32194595	tcel	rs2249741	6	31240712	A	C	K4ME1	6:31225358:31246870	-	-	regulatory_region_variant	-	E10	E11	E11	7484	6	30225908	32246573	14.3286	8.43067	24.8355	22.7588	0.00758692	0.0075944	0.53334	0.00771173	3.88e-07	1.07e-09	0.998191	0.0018091
38	crohn	rs115556813	6	32194595	mono	rs28732167	6	32031904	G	A	meth	cg08188698	-	-	intron_variant	TNXB	E4	E4	E4	8589	6	31085340	33085033	14.2505	11.6316	26.9172	25.8819	0.00762317	0.00762677	0.530912	0.00797334	4.51e-08	3.29e-09	0.994695	0.00530527
38	crohn	rs115556813	6	32194595	mono	6:31263051	6	31263051	A	G	meth	cg11187245	-	-	intron_variant	XXbac-BPG248L24.13	E6	E6	E4	7545	6	30323623	32322470	14.3797	8.83727	27.4452	23.2138	0.00757084	0.00757351	0.534474	0.00758662	3e-08	1.17e-10	0.999794	0.000206223
38	crohn	rs115556813	6	32194595	mono	6:31378358	6	31378358	T	G	meth	cg11268327	-	-	missense_variant	MICA	-	-	E1	7586	6	30380207	32380190	14.3742	51.0343	66.9003	65.4083	0.00761683	0.00761174	0.532283	0.00782865	2.2e-25	1.83e-09	0.996703	0.00329729
38	crohn	rs115556813	6	32194595	mono	rs112630608	6	31376437	A	C	meth	cg18007127	-	-	intron_variant	MICA	E1	E1	E1	7585	6	30380207	32379740	14.3744	0.366694	17.142	14.7405	0.00765077	0.00759727	0.53312	0.00767287	0.000899405	7.37e-10	0.9978	0.00130078
38	crohn	rs115556813	6	32194595	mono	rs75096753	6	31399663	G	T	meth	cg21993547	-	-	intron_variant	HCP5	-	E6	E4	8438	6	31172655	33172306	14.2682	0.503799	16.6732	14.7716	0.00769092	0.00760622	0.532173	0.0077431	0.00129994	1.35e-09	0.996535	0.00216518
38	crohn	rs115556813	6	32194595	mono	rs150940683	6	31899619	G	A	meth	cg22163834	-	-	intron_variant	C2	E4	-	E4	8583	6	31026434	33025953	14.2512	0.44811	18.8018	14.6967	0.00758823	0.00757564	0.534326	0.00759585	0.000149918	1.52e-10	0.999616	0.000234301
38	crohn	rs115556813	6	32194595	mono	rs34241101	6	31936057	G	T	meth	cg22786898	-	-	upstream_gene_variant	SKIV2L	E2	E2	E2	8559	6	30820899	32820656	14.254	3.56733	23.8162	17.8054	0.0075745	0.00757634	0.53457	0.00758076	9.97e-07	2.28e-11	0.999964	3.48e-05
38	crohn	rs115556813	6	32194595	mono	rs7758790	6	31552850	T	C	meth	cg26333342	-	-	upstream_gene_variant	LTB	-	E10	E8	7640	6	30519851	32516826	14.3671	0.289262	16.1323	14.6561	0.00779144	0.00762811	0.530504	0.00784656	0.00249915	1.88e-09	0.994141	0.00336009
38	crohn	rs115556813	6	32194595	mono	rs28732167	6	32031904	G	A	meth	cg26846810	-	-	intron_variant	TNXB	E4	E4	E4	7605	6	30371137	32370986	14.3717	8.6531	26.8389	23.0228	0.0075748	0.00758106	0.534399	0.00759414	5.46e-08	1.79e-10	0.999687	0.000312744
38	crohn	rs115556813	6	32194595	mono	rs9267676	6	31890460	A	T	meth	cg27428104	-	-	upstream_gene_variant	C2	E1	E4	E4	8585	6	31044802	33044388	14.251	0.264653	17.4431	14.5147	0.00762622	0.00758971	0.53374	0.00762811	0.000586213	4.92e-10	0.99865	0.000763316
38	crohn	rs115556813	6	32194595	neut	rs41315816	6	31944851	T	C	meth	cg01948226	-	-	intron_variant	STK19	E1	E1	E1	6719	6	31831944	33828825	14.4398	0.332022	17.3607	14.771	0.00764536	0.00758422	0.53328	0.00766419	0.000771154	5.71e-10	0.998152	0.00107656
38	crohn	rs115556813	6	32194595	neut	rs112630608	6	31376437	A	C	meth	cg03422527	-	-	intron_variant	MICA	E1	E1	E1	8569	6	31154593	33154049	14.2528	0.578986	16.2294	14.8316	0.00775523	0.00762759	0.530651	0.00786086	0.00201315	2.28e-09	0.994347	0.00364003
38	crohn	rs115556813	6	32194595	neut	rs9267676	6	31890460	A	T	meth	cg05119374	-	-	upstream_gene_variant	C2	E1	E4	E4	6743	6	31399425	33398620	14.4415	0.40344	17.3212	14.8442	0.00764376	0.00758685	0.533249	0.00766855	0.000803325	6.38e-10	0.997991	0.00120554
38	crohn	rs115556813	6	32194595	neut	rs28732150	6	31583224	G	A	meth	cg05511778	-	-	regulatory_region_variant	-	E11	E11	E8	7436	6	31317697	33317432	14.3693	0.541555	16.9594	14.9104	0.00766533	0.00760042	0.532666	0.00771755	0.00107624	1.05e-09	0.997062	0.00186146
38	crohn	rs115556813	6	32194595	neut	rs28732167	6	32031904	G	A	meth	cg08188698	-	-	intron_variant	TNXB	E4	E4	E4	8607	6	31085340	33085033	14.2484	10.0589	26.3398	24.307	0.00758507	0.00760008	0.533398	0.00771047	7.96e-08	1.21e-09	0.99811	0.00188968
38	crohn	rs115556813	6	32194595	neut	rs6922309	6	31321238	G	C	meth	cg08575621	-	-	upstream_gene_variant	XXbac-BPG248L24.12	-	-	E8	7619	6	30371137	32370986	14.3699	3.77506	21.427	18.1437	0.0075816	0.00758308	0.534167	0.00761781	1.22e-05	3.06e-10	0.999453	0.000534591
38	crohn	rs115556813	6	32194595	neut	rs409687	6	32195750	C	T	meth	cg09996288	-	-	upstream_gene_variant	NOTCH4	E4	E4	E4	8622	6	31055624	33055419	14.2466	0.194115	18.4843	14.4383	0.00759373	0.00757805	0.534272	0.00759804	0.000205168	1.62e-10	0.999546	0.00024866
38	crohn	rs115556813	6	32194595	neut	6:31378358	6	31378358	T	G	meth	cg11268327	-	-	missense_variant	MICA	-	-	E1	7600	6	30380207	32380190	14.3724	45.3245	61.7568	59.6965	0.00759433	0.00759592	0.533347	0.00771406	3.75e-23	1.04e-09	0.99816	0.0018395
38	crohn	rs115556813	6	32194595	neut	rs12663103	6	32161324	T	C	meth	cg15598276	-	-	regulatory_region_variant	-	-	E10	E10	6965	6	31973016	33948219	13.6241	0.0162041	19.1276	13.6278	0.00757355	0.00757469	0.534481	0.00758134	5.77e-05	7.1e-11	0.999884	5.8e-05
38	crohn	rs115556813	6	32194595	neut	rs386590142	6	32196940	C	T	meth	cg16468631	-	-	intergenic_variant	-	E4	E4	E4	8653	6	31134888	33134392	14.243	0.483679	16.7588	14.7264	0.00768134	0.00760099	0.532536	0.00772271	0.00116193	1.22e-09	0.996944	0.00189417
38	crohn	rs115556813	6	32194595	neut	rs17207867	6	31938412	G	T	meth	cg22163834	-	-	regulatory_region_variant	-	-	E9	-	8599	6	31026434	33025953	14.2493	0.516848	21.0315	14.7448	0.00757378	0.0075754	0.534597	0.00757956	1.61e-05	1.75e-11	0.999958	2.64e-05
38	crohn	rs115556813	6	32194595	neut	rs7773175	6	31240959	C	G	meth	cg23533285	-	-	upstream_gene_variant	HLA-C	E10	E10	E11	7557	6	30323110	32321987	14.3781	17.0524	35.0353	31.4288	0.00757752	0.00757685	0.534336	0.00760749	1.51e-11	2.2e-10	0.999614	0.000386311
38	crohn	rs115556813	6	32194595	neut	rs12663103	6	32161324	T	C	meth	cg24111025	-	-	regulatory_region_variant	-	-	E10	E10	6698	6	31820400	33819834	14.443	-0.0317963	17.6686	14.4096	0.0076246	0.0075848	0.533724	0.0076234	0.000566965	2.92e-10	0.998885	0.000548281
38	crohn	rs115556813	6	32194595	neut	rs12663103	6	32161324	T	C	meth	cg25139471	-	-	regulatory_region_variant	-	-	E10	E10	6664	6	31804610	33802890	14.4481	0.311019	17.5788	14.758	0.00763232	0.0075934	0.533506	0.00764361	0.000624021	4.5e-10	0.998524	0.000852051
38	crohn	rs115556813	6	32194595	neut	rs17207867	6	31938412	G	T	meth	cg25375757	-	-	regulatory_region_variant	-	-	E9	-	8576	6	31014970	33014453	14.2521	0.179925	20.5767	14.4129	0.00757602	0.0075739	0.534542	0.00758108	2.54e-05	1.96e-11	0.999945	2.98e-05
38	crohn	rs115556813	6	32194595	neut	rs112243036	6	31380034	G	A	meth	cg25587092	-	-	intron_variant	MICA	E2	E2	E2	8647	6	31076978	33076682	14.2438	0.338609	17.1125	14.5817	0.00764602	0.0075915	0.533168	0.00767103	0.000812524	7.38e-10	0.998044	0.00114298
38	crohn	rs115556813	6	32194595	neut	rs28732167	6	32031904	G	A	meth	cg26846810	-	-	intron_variant	TNXB	E4	E4	E4	7619	6	30371137	32370986	14.3699	6.14003	22.7009	20.5095	0.00758597	0.00758382	0.533609	0.00769316	3.42e-06	9.11e-10	0.998388	0.00160865
38	crohn	rs115556813	6	32194595	tcel	rs28732167	6	32031904	G	A	meth	cg08188698	-	-	intron_variant	TNXB	E4	E4	E4	8594	6	31085340	33085033	14.2499	2.66348	21.2861	16.9102	0.00758085	0.00757483	0.534426	0.007591	1.25e-05	1.16e-10	0.999809	0.000178603
38	crohn	rs115556813	6	32194595	tcel	rs6932730	6	31354182	T	C	meth	cg11268327	-	-	upstream_gene_variant	HLA-S	-	E4	E4	7659	6	30380207	32380190	14.3646	18.023	33.7746	32.3875	0.00761022	0.00760448	0.531946	0.0078537	5.3e-11	2.05e-09	0.996326	0.00367448
38	crohn	rs115556813	6	32194595	tcel	rs41315816	6	31944851	T	C	meth	cg15179921	-	-	intron_variant	STK19	E1	E1	E1	8592	6	31045554	33045500	14.2501	0.353132	17.4972	14.6024	0.00762228	0.0075868	0.533548	0.00764214	0.000554788	5.09e-10	0.998654	0.000791137
38	crohn	rs115556813	6	32194595	tcel	6:31221503	6	31221503	G	A	meth	cg20412244	-	-	intergenic_variant	-	E4	-	E4	7465	6	30276758	32276549	14.3903	3.00248	17.9858	17.3927	0.00768585	0.0076591	0.528393	0.00822449	0.000395696	4.47e-09	0.991079	0.0085251
38	crohn	rs115556813	6	32194595	tcel	rs28732146	6	31561353	T	A	meth	cg24071200	-	-	regulatory_region_variant	-	-	E1	E8	7701	6	30519851	32518909	14.3592	18.4293	35.6823	32.7876	0.00758315	0.00758201	0.534072	0.00763427	7.79e-12	4.56e-10	0.99921	0.000790119
38	crohn	rs115556813	6	32194595	tcel	rs28732146	6	31561353	T	A	meth	cg26333342	-	-	regulatory_region_variant	-	-	E1	E8	7701	6	30519851	32518909	14.3592	25.1977	42.5077	39.556	0.0075778	0.00758151	0.53404	0.00762498	8.45e-15	4.31e-10	0.999255	0.000745466
38	crohn	rs115556813	6	32194595	tcel	rs1052248	6	31556581	T	A	meth	cg26729380	-	-	3_prime_UTR_variant	LST1	E10	E10	E8	7684	6	30544401	32522053	14.3614	0.574343	15.914	14.9356	0.00786289	0.00765268	0.528511	0.0080309	0.0031217	3.13e-09	0.991217	0.00566148
39	multiple_sclerosis	rs11577426	1	93160238	mono	rs35699160	1	93217952	G	A	K4ME1	1:94155724:94163776	-	-	intron_variant	EVI5	E1	-	E4	294	1	93156977	94997288	10.5666	0.976207	14.4027	11.5132	0.00760465	0.00758761	0.533782	0.00763089	0.000307083	2.1e-08	0.998898	0.00079403
40	crohn	rs116708491	6	31376266	mono	rs2524096	6	31236467	G	T	psi	ENSG00000206341.6.3_30458016	HLA-H	major histocompatibility complex, class I, H (pseudogene)	downstream_gene_variant	HLA-C	E2	-	-	11177	6	28856450	31457633	10.9884	5.48753	23.7595	16.4284	0.00757645	0.00756962	0.534567	0.00757544	4.03e-08	1.64e-10	0.999991	9.28e-06
40	crohn	rs116708491	6	31376266	mono	rs9378200	6	31572927	T	C	meth	cg06131239	-	-	intergenic_variant	-	-	-	E4	10080	6	29641329	31640252	11.1854	0.112966	13.2695	11.2981	0.00772752	0.00761264	0.531859	0.00774762	0.00180096	2.76e-08	0.996177	0.00202093
41	bowel_disease	rs11677953	2	219121663	mono	rs11677953	2	219121663	G	A	gene	ENSG00000179921.10	GPBAR1	G protein-coupled bile acid receptor 1	downstream_gene_variant	ARPC2	E9	E2	E1	2867	2	218126163	220127016	7.45934	4.47668	16.5677	11.9191	0.00757398	0.0075754	0.534446	0.00759025	1.57e-06	7.95e-08	0.999862	0.000135973
41	bowel_disease	rs11677953	2	219121663	mono	rs11677953	2	219121663	G	A	gene	ENSG00000261338.1	RP11-378A13.1	-	downstream_gene_variant	ARPC2	E9	E2	E1	2881	2	218120475	220118782	7.45447	45.5852	57.9846	53.0172	0.00757378	0.00757892	0.534513	0.00758573	1.61e-24	5.84e-08	0.999901	9.88e-05
41	bowel_disease	rs11677953	2	219121663	neut	rs4674282	2	219144230	A	T	gene	ENSG00000261338.1	RP11-378A13.1	-	intron_variant	PNKD	E2	E2	E2	2889	2	218120475	220118782	7.4517	29.7563	41.6179	37.1947	0.00757564	0.00757668	0.534434	0.00759227	2.06e-17	1e-07	0.99983	0.000170381
41	bowel_disease	rs11677953	2	219121663	tcel	rs11677953	2	219121663	G	A	gene	ENSG00000135926.7	TMBIM1	transmembrane BAX inhibitor motif containing 1	downstream_gene_variant	ARPC2	E9	E2	E1	2906	2	218139616	220156531	7.44583	4.2539	16.288	11.6836	0.00758172	0.00757806	0.534422	0.00758685	2.05e-06	8.42e-08	0.999856	0.000142055
41	bowel_disease	rs11677953	2	219121663	tcel	rs55827343	2	219149728	G	A	gene	ENSG00000261338.1	RP11-378A13.1	-	intron_variant	PNKD	-	-	E8	2910	2	218120475	220118782	7.44446	45.5855	56.7389	53.0234	0.0075757	0.00757988	0.534328	0.00759414	5.54e-24	2.03e-07	0.999654	0.000345845
41	bowel_disease	rs11677953	2	219121663	mono	rs6736362	2	219115108	C	T	meth	cg12684684	-	-	intron_variant	ARPC2	E2	E2	E2	2897	2	218083812	220072852	7.44893	0.486991	9.61667	7.93475	0.0077227	0.00761525	0.531406	0.00779438	0.00165568	1.55e-06	0.995571	0.00271629
41	bowel_disease	rs11677953	2	219121663	mono	rs56344368	2	219160749	T	C	meth	cg12884009	-	-	intron_variant	PNKD	-	E1	-	2902	2	218079370	220072852	7.44721	0.577404	10.4701	8.02231	0.00764282	0.00759491	0.53312	0.00767174	0.000696261	7.19e-07	0.998037	0.00124216
41	bowel_disease	rs11677953	2	219121663	mono	rs2271543	2	219142491	C	T	meth	cg13835894	-	-	intron_variant	PNKD	E2	E2	E2	2843	2	218149159	220147732	7.46774	16.8402	28.287	24.299	0.00757645	0.00757732	0.534376	0.00759832	1.29e-11	1.51e-07	0.999736	0.000263508
41	bowel_disease	rs11677953	2	219121663	mono	rs55827343	2	219149728	G	A	meth	cg20019365	-	-	intron_variant	PNKD	-	-	E8	2860	2	218134988	220134010	7.46178	31.2287	40.2443	38.6896	0.00760792	0.00761373	0.532346	0.00779478	8.25e-17	1.73e-06	0.996914	0.00308381
41	bowel_disease	rs11677953	2	219121663	mono	rs386609602	2	219120255	C	T	meth	cg23569941	-	-	regulatory_region_variant	-	-	E2	E2	2861	2	218139616	220138586	7.46143	9.18082	19.5181	16.6393	0.0075843	0.00758309	0.534056	0.00763409	8.24e-08	4.6e-07	0.999197	0.000802731
41	bowel_disease	rs11677953	2	219121663	mono	rs11677953	2	219121663	G	A	meth	cg24193314	-	-	downstream_gene_variant	ARPC2	E9	E2	E1	2793	2	218264436	220263983	7.48548	0.505062	10.6373	7.9877	0.00762603	0.00758931	0.533424	0.0076583	0.000610516	5.65e-07	0.998356	0.00101308
41	bowel_disease	rs11677953	2	219121663	mono	rs2382818	2	219155907	A	T	meth	cg25332377	-	-	regulatory_region_variant	-	E10	E10	-	2765	2	218906988	220904673	7.49564	0.610839	10.4196	8.10438	0.00764294	0.00759873	0.533037	0.00769104	0.000768563	7.82e-07	0.997784	0.0014216
41	bowel_disease	rs11677953	2	219121663	neut	rs6707559	2	219142773	C	T	meth	cg13835894	-	-	intron_variant	PNKD	E2	E2	E2	2847	2	218149159	220147732	7.46634	45.1475	56.6078	52.6047	0.00757585	0.00757796	0.534406	0.00759722	6.45e-24	1.49e-07	0.99974	0.000259515
41	bowel_disease	rs11677953	2	219121663	neut	rs386609602	2	219120255	C	T	meth	cg20019365	-	-	regulatory_region_variant	-	-	E2	E2	2864	2	218134988	220134010	7.46039	12.5729	22.4035	20.0315	0.0075786	0.00758432	0.533655	0.00767272	4.59e-09	7.63e-07	0.99866	0.00133954
41	bowel_disease	rs11677953	2	219121663	neut	rs6736362	2	219115108	C	T	meth	cg23569941	-	-	intron_variant	ARPC2	E2	E2	E2	2865	2	218139616	220138586	7.46004	7.11872	17.4397	14.5758	0.00758309	0.0075843	0.534056	0.00763409	6.57e-07	4.67e-07	0.999184	0.000814821
41	bowel_disease	rs11677953	2	219121663	neut	rs55827343	2	219149728	G	A	meth	cg25124402	-	-	intron_variant	PNKD	-	-	E8	2872	2	218126163	220118782	7.4576	6.19817	17.0535	13.6508	0.00757626	0.00757948	0.534262	0.00761237	9.64e-07	2.74e-07	0.999525	0.000474009
41	bowel_disease	rs11677953	2	219121663	tcel	rs4674280	2	219141458	C	G	meth	cg04180428	-	-	intron_variant	PNKD	-	E2	E2	2825	2	218232961	220232090	7.47409	2.92724	13.903	10.3956	0.00757986	0.00757744	0.534299	0.00761124	2.29e-05	2.43e-07	0.999549	0.000426784
42	rheumatoid	rs11751928	6	28335378	mono	rs993619	6	28189663	G	C	K27AC	6:28185616:28187473	-	-	regulatory_region_variant	-	-	E5	-	3132	6	27185664	29186183	28.211	1.18956	32.4373	29.398	0.00759333	0.00758478	0.533892	0.0076321	0.000207565	3.81e-16	0.999109	0.000683719
42	rheumatoid	rs11751928	6	28335378	neut	rs41317371	6	29010219	C	T	K27AC	6:28233146:28236743	-	-	downstream_gene_variant	OR2W1	-	E6	E5	3205	6	27233243	29236645	28.188	0.347012	30.1073	28.5343	0.00775666	0.00762154	0.531027	0.00782325	0.00213192	1.7e-15	0.994828	0.00304008
42	rheumatoid	rs11751928	6	28335378	mono	rs12000	6	28227436	A	G	K4ME1	6:28172825:28189886	-	-	regulatory_region_variant	-	-	-	-	3215	6	27173078	29189531	28.1848	8.22605	39.3665	36.4089	0.00758186	0.00758585	0.534062	0.00763419	1.98e-07	4.25e-16	0.999258	0.000741937
42	rheumatoid	rs11751928	6	28335378	mono	rs28505234	6	28350772	A	G	meth	cg03169508	-	-	intron_variant	ZSCAN12	-	-	E1	3240	6	27558669	29556759	28.3062	0.319949	34.1284	28.5987	0.00757655	0.00757576	0.534546	0.00758219	4.2e-05	2.94e-17	0.999902	5.63e-05
42	rheumatoid	rs11751928	6	28335378	mono	rs11964849	6	28715769	G	A	meth	cg10536916	-	-	intergenic_variant	-	-	-	E5	2911	6	26868013	28840351	28.1054	0.407859	31.7157	28.5098	0.00760711	0.00758149	0.534004	0.00761331	0.000384889	3.59e-16	0.999038	0.000577165
42	rheumatoid	rs11751928	6	28335378	mono	rs2799081	6	28270584	T	C	meth	cg26234795	-	-	downstream_gene_variant	PGBD1	E4	E4	E4	3227	6	27179373	29179237	28.1811	0.844164	30.29	29.0247	0.00774184	0.00763505	0.530451	0.00790584	0.00176088	2.33e-15	0.994059	0.00418028
42	rheumatoid	rs11751928	6	28335378	neut	rs2185955	6	28222980	A	G	meth	cg03639603	-	-	upstream_gene_variant	ZKSCAN4	E1	-	E6	2870	6	26868013	28806218	28.1196	0.704334	30.1033	28.8233	0.00776204	0.00763742	0.530258	0.00790061	0.00200128	2.44e-15	0.993882	0.00411708
42	rheumatoid	rs11751928	6	28335378	neut	rs2531804	6	28411303	A	G	meth	cg09682330	-	-	regulatory_region_variant	-	E7	E5	-	3227	6	27412386	29411104	28.1811	0.852361	30.3732	29.0329	0.00772987	0.00762318	0.530851	0.00787264	0.00161728	2.16e-15	0.994522	0.00386055
42	rheumatoid	rs11751928	6	28335378	neut	rs1778478	6	28247638	A	T	meth	cg12181621	-	-	upstream_gene_variant	PGBD1	-	-	E1	2924	6	26868013	28839921	28.101	0.25556	30.0812	28.3555	0.00774691	0.00761688	0.531459	0.00778834	0.00200281	1.59e-15	0.9954	0.00259714
42	rheumatoid	rs11751928	6	28335378	neut	rs1150714	6	28262869	T	C	meth	cg19964176	-	-	intron_variant	PGBD1	E4	E4	E4	2734	6	26441548	28440511	28.167	0.429139	32.7526	28.5872	0.00758462	0.00757383	0.534359	0.00759583	0.000144692	1.3e-16	0.999635	0.000220572
42	rheumatoid	rs11751928	6	28335378	tcel	rs73740878	6	27928324	C	T	meth	cg00337181	-	-	upstream_gene_variant	RPLP2P1	-	E4	E6	3072	6	27550796	29548662	28.3567	2.67668	32.5911	31.0328	0.0076349	0.0076005	0.532498	0.00781289	0.000207046	1.45e-15	0.996715	0.00307812
42	rheumatoid	rs11751928	6	28335378	tcel	rs12000	6	28227436	A	G	meth	cg02339392	-	-	regulatory_region_variant	-	-	-	-	3135	6	27235866	29234510	28.21	3.53176	34.6144	31.7398	0.00758346	0.00758349	0.534059	0.00763361	2.35e-05	4.5e-16	0.99917	0.000806061
42	rheumatoid	rs11751928	6	28335378	tcel	rs4713211	6	29336054	G	A	meth	cg03640766	-	-	intron_variant	OR5V1	-	E4	E6	3082	6	27558669	29554829	28.3534	0.652241	29.9931	29.0052	0.00784	0.00765918	0.52871	0.00802036	0.00285304	2.6e-15	0.991546	0.00560068
42	rheumatoid	rs11751928	6	28335378	tcel	rs12000	6	28227436	A	G	meth	cg04861640	-	-	regulatory_region_variant	-	-	-	-	3135	6	27235866	29234510	28.21	3.2593	32.3451	31.4691	0.00765031	0.0076399	0.530077	0.00804881	0.000229433	3.34e-15	0.993489	0.00628171
42	rheumatoid	rs11751928	6	28335378	tcel	rs13190937	6	28411244	G	A	meth	cg10464061	-	-	regulatory_region_variant	-	E7	E5	-	3138	6	27220519	29219655	28.2091	0.323173	29.8236	28.5316	0.00782877	0.00763919	0.52974	0.00790604	0.00292016	2.21e-15	0.993008	0.00407137
42	rheumatoid	rs11751928	6	28335378	tcel	rs11752919	6	28403603	T	C	meth	cg11562153	-	-	intron_variant	ZSCAN23	E4	E4	E4	3021	6	27495121	29493331	28.2471	0.721522	30.0789	28.9681	0.00778928	0.00764779	0.529506	0.00795651	0.00233834	2.55e-15	0.99275	0.00491192
42	rheumatoid	rs11751928	6	28335378	tcel	rs7740351	6	28399412	A	C	meth	cg14539978	-	-	downstream_gene_variant	ZSCAN23	E4	E4	E4	3038	6	27511371	29510325	28.2415	0.959613	30.6283	29.2004	0.00771019	0.00762113	0.531062	0.0078528	0.00132809	1.86e-15	0.995143	0.00352906
43	rheumatoid	rs11752073	6	28204793	tcel	rs1150697	6	28175636	C	G	meth	cg04648334	-	-	intergenic_variant	-	E7	E7	E7	2909	6	26237155	28235468	17.3944	0.850231	20.4911	18.2433	0.00763225	0.00759847	0.533065	0.00769157	0.000645712	4.2e-11	0.997834	0.00152076
44	crohn	rs12049455	1	155320492	neut	rs11264363	1	155318308	G	C	meth	cg24042452	-	-	intron_variant	ASH1L	E2	E2	E2	2437	1	155310443	157305593	6.89354	0.850283	11.0751	7.73839	0.00759404	0.00758082	0.534086	0.00760724	0.000217017	5.14e-07	0.999264	0.000506017
45	multiple_sclerosis	rs12087340	1	85746993	tcel	rs10782545	1	85713223	C	T	gene	ENSG00000142867.7	BCL10	B-cell CLL/lymphoma 10	downstream_gene_variant	C1orf52	E4	E4	E1	74	1	85343569	86714730	15.7317	2.79915	19.8205	18.5114	0.00762373	0.00761515	0.531686	0.00787322	0.000239297	5.78e-10	0.995779	0.00398194
45	multiple_sclerosis	rs12087340	1	85746993	mono	rs12087340	1	85746993	C	T	meth	cg16596317	-	-	regulatory_region_variant	-	-	E6	E4	74	1	85343569	86714730	15.7317	2.31562	23.1393	16.5489	0.00757309	0.0075756	0.534604	0.00757864	8.59e-06	1.28e-11	0.999972	1.95e-05
46	celiac	rs12176317	6	26372786	neut	rs56380525	6	26371981	G	A	K27AC	6:25445816:25455335	-	-	intron_variant	BTN3A2	-	-	E2	554	6	24448061	26451553	339.597	0.187281	341.734	339.778	0.00772806	0.00760686	0.531889	0.00774276	0.00170706	6.63e-151	0.996244	0.00204922
47	rheumatoid	rs12232497	17	38040119	mono	rs8065777	17	38072402	C	T	gene	ENSG00000172057.5	ORMDL3	ORMDL sphingolipid biosynthesis regulator 3	intron_variant	GSDMB	E1	E1	E1	2259	17	37078880	39083795	9.95792	10.205	22.6614	20.1604	0.00758831	0.00758197	0.533766	0.00766197	4.32e-08	5.52e-08	0.998824	0.00117572
47	rheumatoid	rs12232497	17	38040119	tcel	rs12944882	17	37983492	T	C	gene	ENSG00000161405.12	IKZF3	IKAROS family zinc finger 3	intron_variant	IKZF3	E6	E6	E2	2328	17	36922196	39018961	9.92784	9.06685	21.9842	18.9906	0.00758192	0.00758112	0.534031	0.00763129	8.24e-08	3.48e-08	0.999284	0.000715477
47	rheumatoid	rs12232497	17	38040119	tcel	rs12944882	17	37983492	T	C	gene	ENSG00000264198.1	-	-	intron_variant	IKZF3	E6	E6	E2	2189	17	36915238	38919196	9.9894	3.83157	17.2436	13.8142	0.00757626	0.00757948	0.534262	0.00761237	1e-05	2.12e-08	0.999528	0.000461551
47	rheumatoid	rs12232497	17	38040119	tcel	rs9303279	17	38073968	G	C	psi	ENSG00000073605.13.11_38062525	GSDMB	gasdermin B	intron_variant	GSDMB	E1	E1	E1	2230	17	37063471	39065932	9.97084	2.03489	16.1882	11.9916	0.00757291	0.007576	0.534445	0.00758719	2.83e-05	1.01e-08	0.999758	0.000213564
47	rheumatoid	rs12232497	17	38040119	tcel	rs9303279	17	38073968	G	C	psi	ENSG00000073605.13.11_38066008	GSDMB	gasdermin B	intron_variant	GSDMB	E1	E1	E1	2230	17	37063471	39065932	9.97084	2.81534	17.0709	12.7708	0.00758081	0.00757442	0.534387	0.00758507	1.17e-05	9.13e-09	0.999796	0.000192534
47	rheumatoid	rs12232497	17	38040119	tcel	rs12453507	17	38053207	C	G	psi	ENSG00000073605.13.13_38063241	GSDMB	gasdermin B	intergenic_variant	-	E4	E1	E4	2228	17	37063471	39064982	9.97174	13.2865	27.459	23.2443	0.00757658	0.00757239	0.534383	0.00758973	3.61e-10	9.91e-09	0.99979	0.000209833
47	rheumatoid	rs12232497	17	38040119	tcel	rs11557466	17	38024626	C	T	psi	ENSG00000073605.13.13_38065210	GSDMB	gasdermin B	regulatory_region_variant	-	E5	E5	E4	2228	17	37063471	39064982	9.97174	101.04	115.909	110.984	0.00757298	0.00757621	0.534449	0.00757917	1.39e-48	4.95e-09	0.999897	0.000103041
47	rheumatoid	rs12232497	17	38040119	mono	rs2290400	17	38066240	T	C	K27AC	17:38072759:38086345	-	-	intron_variant	GSDMB	-	E1	E2	2292	17	37073182	39085894	9.94342	1.72121	14.7645	11.6597	0.00759153	0.00757881	0.533971	0.00761987	0.000114471	3.07e-08	0.999246	0.000639297
47	rheumatoid	rs12232497	17	38040119	tcel	rs11655198	17	38026169	C	T	K27AC	17:38050093:38053905	-	-	intron_variant	ZPBP2	-	E6	E4	2240	17	37051724	39053831	9.96637	13.0582	27.5015	23.0065	0.00757564	0.00757668	0.534434	0.00759227	3.44e-10	7.57e-09	0.999841	0.000158579
47	rheumatoid	rs12232497	17	38040119	tcel	rs7359623	17	38049589	C	T	K4ME1	17:38045994:38064913	-	-	intergenic_variant	-	-	E6	E4	2246	17	37047156	39062408	9.96369	10.1084	23.6602	20.0646	0.00757758	0.00757636	0.534325	0.00760788	1.6e-08	1.85e-08	0.999609	0.000390599
47	rheumatoid	rs12232497	17	38040119	tcel	rs4795405	17	38088417	T	C	K4ME1	17:38100385:38147365	-	-	downstream_gene_variant	RP11-387H17.4	E4	E4	E4	2451	17	37101380	39146595	9.87635	12.7592	27.3676	22.6142	0.00757269	0.00757436	0.534518	0.00758801	3.59e-10	6.41e-09	0.999878	0.000122389
47	rheumatoid	rs12232497	17	38040119	mono	rs2305479	17	38062217	C	T	meth	cg00716716	-	-	missense_variant	GSDMB	-	E1	E1	2216	17	37022962	39020926	9.97714	1.17925	13.5876	11.1537	0.0076147	0.00759409	0.533438	0.00767289	0.000385329	5.8e-08	0.998354	0.00125921
47	rheumatoid	rs12232497	17	38040119	mono	rs11655198	17	38026169	C	T	meth	cg08932654	-	-	intron_variant	ZPBP2	-	E6	E4	2265	17	37086125	39084313	9.95527	0.582349	12.5557	10.5357	0.00767433	0.00760952	0.532432	0.00772459	0.00106695	8.99e-08	0.997011	0.00191893
47	rheumatoid	rs12232497	17	38040119	mono	rs12949100	17	38057189	G	A	meth	cg09639931	-	-	downstream_gene_variant	GSDMB	E4	E1	E1	2218	17	37027984	39023875	9.97624	1.3253	15.4753	11.2871	0.00758175	0.00757504	0.53436	0.00759483	5.8e-05	1.01e-08	0.999726	0.000215594
47	rheumatoid	rs12232497	17	38040119	mono	rs56380902	17	38066372	T	C	meth	cg10057218	-	-	intron_variant	GSDMB	-	E1	E2	2246	17	37074268	39073917	9.96369	4.08343	17.2866	14.0417	0.00758115	0.00757742	0.534156	0.00761103	9.37e-06	2.62e-08	0.999436	0.000554982
47	rheumatoid	rs12232497	17	38040119	mono	rs12946510	17	37912377	C	T	meth	cg19468946	-	-	downstream_gene_variant	RP11-94L15.2	-	-	E8	2194	17	36922510	38921590	9.98712	8.91097	23.0798	18.8842	0.00757239	0.00757658	0.534383	0.00758973	2.92e-08	9.96e-09	0.999786	0.000213868
47	rheumatoid	rs12232497	17	38040119	mono	rs1031458	17	38072173	G	T	meth	cg22833065	-	-	intron_variant	GSDMB	E1	E1	E1	2289	17	37100166	39095307	9.94473	2.41371	14.7178	12.3561	0.00759522	0.00758693	0.533616	0.00766878	0.000120154	6.44e-08	0.998527	0.00135257
47	rheumatoid	rs12232497	17	38040119	mono	rs2290400	17	38066240	T	C	meth	cg27435903	-	-	intron_variant	GSDMB	-	E1	E2	2235	17	37066338	39064982	9.9686	1.06873	14.1711	11.032	0.0075986	0.0075878	0.533961	0.0076221	0.000212679	2.9e-08	0.999169	0.000617853
47	rheumatoid	rs12232497	17	38040119	neut	rs12453507	17	38053207	C	G	meth	cg08932654	-	-	intergenic_variant	-	E4	E1	E4	2267	17	37086125	39084313	9.95439	0.511277	12.4491	10.4638	0.00768475	0.00761094	0.532386	0.00772941	0.00118737	9.32e-08	0.996822	0.00198761
47	rheumatoid	rs12232497	17	38040119	neut	rs9909593	17	37970149	A	G	meth	cg09639931	-	-	intron_variant	IKZF3	-	E5	E8	2221	17	37027984	39023875	9.97489	1.42534	15.5526	11.3862	0.00758175	0.00757504	0.53436	0.00759483	5.36e-05	1.04e-08	0.999726	0.000220343
47	rheumatoid	rs12232497	17	38040119	neut	rs386592769	17	38080865	A	G	meth	cg10057218	-	-	upstream_gene_variant	ORMDL3	E1	-	-	2248	17	37074268	39073917	9.9628	5.44029	18.3043	15.3992	0.00758342	0.00758338	0.534063	0.00763349	3.38e-06	3.67e-08	0.999215	0.000781831
47	rheumatoid	rs12232497	17	38040119	neut	rs12944882	17	37983492	T	C	meth	cg17355719	-	-	intron_variant	IKZF3	E6	E6	E2	2185	17	36896961	38892460	9.99123	3.14983	15.2774	13.1391	0.00759454	0.00758936	0.533237	0.00770071	7.2e-05	7.68e-08	0.998229	0.00169903
47	rheumatoid	rs12232497	17	38040119	neut	rs8076131	17	38080912	G	A	meth	cg19468946	-	-	upstream_gene_variant	ORMDL3	E1	-	-	2197	17	36922510	38921590	9.98575	2.83869	17.2882	12.8056	0.00757845	0.00758045	0.534372	0.00758716	9.56e-06	7.52e-09	0.99983	0.000160472
47	rheumatoid	rs12232497	17	38040119	neut	rs8065777	17	38072402	C	T	meth	cg27435903	-	-	intron_variant	GSDMB	E1	E1	E1	2238	17	37066338	39064982	9.96726	0.902317	13.3245	10.8667	0.00762666	0.00758916	0.53335	0.00767179	0.00049723	5.72e-08	0.998272	0.00122956
47	rheumatoid	rs12232497	17	38040119	tcel	rs2952144	17	37960017	C	T	meth	cg00716716	-	-	intron_variant	IKZF3	E6	E6	E1	2217	17	37022962	39020926	9.97669	1.89589	14.9623	11.8676	0.00758684	0.00758203	0.53405	0.00762876	9.7e-05	3e-08	0.999256	0.000646499
47	rheumatoid	rs12232497	17	38040119	tcel	rs2290400	17	38066240	T	C	meth	cg01325958	-	-	intron_variant	GSDMB	-	E1	E2	2123	17	36793551	38791481	10.02	1.47786	14.8053	11.4915	0.00758778	0.00758254	0.534161	0.00761757	0.000118557	2.31e-08	0.999363	0.000518407
47	rheumatoid	rs12232497	17	38040119	tcel	rs12944882	17	37983492	T	C	meth	cg05330360	-	-	intron_variant	IKZF3	E6	E6	E2	2220	17	37024319	39023875	9.97534	7.02848	21.1275	16.9909	0.00757738	0.0075735	0.534425	0.00759253	2.03e-07	1.07e-08	0.999773	0.000226938
47	rheumatoid	rs12232497	17	38040119	tcel	rs12944882	17	37983492	T	C	meth	cg09639931	-	-	intron_variant	IKZF3	E6	E6	E2	2219	17	37027984	39023875	9.97579	1.57058	15.6057	11.5337	0.00758086	0.00757559	0.534418	0.00759606	5.09e-05	1.14e-08	0.999707	0.000242181
47	rheumatoid	rs12232497	17	38040119	tcel	rs56380902	17	38066372	T	C	meth	cg10057218	-	-	intron_variant	GSDMB	-	E1	E2	2250	17	37074268	39073917	9.96191	0.357959	12.7511	10.317	0.00765548	0.00759919	0.533183	0.00766472	0.000880718	5.9e-08	0.997859	0.00125771
47	rheumatoid	rs12232497	17	38040119	tcel	rs9303277	17	37976469	C	T	meth	cg13702000	-	-	intron_variant	IKZF3	-	E6	E8	2871	17	37967438	39965269	9.62723	1.15128	14.3612	10.7722	0.00758736	0.00757886	0.534199	0.00759924	0.000124802	2.6e-08	0.999482	0.000392792
47	rheumatoid	rs12232497	17	38040119	tcel	rs2952144	17	37960017	C	T	meth	cg14647739	-	-	intron_variant	IKZF3	E6	E6	E1	2269	17	37084227	39083947	9.95351	0.385106	12.3079	10.3368	0.00769498	0.00760575	0.532189	0.00774386	0.0013683	9.45e-08	0.996608	0.00202013
47	rheumatoid	rs12232497	17	38040119	tcel	rs10445308	17	37938047	C	T	meth	cg16268778	-	-	intron_variant	IKZF3	E8	E6	E8	2110	17	36826468	38824402	10.0262	0.553366	13.8468	10.5731	0.00759989	0.00758141	0.533959	0.0076151	0.000311638	2.39e-08	0.999148	0.000539568
47	rheumatoid	rs12232497	17	38040119	tcel	rs12944882	17	37983492	T	C	meth	cg16810031	-	-	intron_variant	IKZF3	E6	E6	E2	2220	17	37024319	39023875	9.97534	4.05213	17.9486	14.0167	0.00757923	0.00757643	0.534387	0.00759835	4.89e-06	1.31e-08	0.999716	0.00027872
47	rheumatoid	rs12232497	17	38040119	tcel	rs907091	17	37921742	C	T	meth	cg19439043	-	-	downstream_gene_variant	IKZF3	-	E6	E2	2137	17	36720028	38719799	10.0134	1.69081	13.9261	11.702	0.00760664	0.00758829	0.533288	0.00769352	0.000284556	6.9e-08	0.998157	0.00155753
47	rheumatoid	rs12232497	17	38040119	tcel	rs10445308	17	37938047	C	T	meth	cg19468946	-	-	intron_variant	IKZF3	E8	E6	E8	2193	17	36922510	38921590	9.98757	8.12413	22.3257	18.0973	0.00757084	0.00757351	0.534474	0.00758662	6.21e-08	9.63e-09	0.999793	0.000206854
47	rheumatoid	rs12232497	17	38040119	tcel	rs11655198	17	38026169	C	T	meth	cg19511844	-	-	intron_variant	ZPBP2	-	E6	E4	2269	17	37084227	39083947	9.95351	1.35112	14.2578	11.3003	0.00759699	0.00758395	0.533937	0.0076264	0.000192057	3.52e-08	0.999066	0.000741341
47	rheumatoid	rs12232497	17	38040119	tcel	rs11655198	17	38026169	C	T	meth	cg27613455	-	-	intron_variant	ZPBP2	-	E6	E4	2215	17	37020833	39018961	9.97759	0.871524	13.5305	10.8456	0.00761647	0.00758411	0.533504	0.00765106	0.000408335	4.51e-08	0.998613	0.000977171
48	celiac	rs1233579	6	28712663	mono	rs13194781	6	27815639	A	G	gene	ENSG00000198558.2	-	-	regulatory_region_variant	-	E4	E4	E4	250	6	26922906	28839879	586.661	14.7512	603.927	601.396	0.00758941	0.00758348	0.533786	0.00766155	4.51e-10	1.89e-258	0.998859	0.00114075
48	celiac	rs1233579	6	28712663	tcel	rs71537559	6	27309779	G	C	K4ME1	6:27788031:27811162	-	-	intergenic_variant	-	E6	-	E6	238	6	26922906	28792477	586.074	4.0462	593.829	590.06	0.00757941	0.00757931	0.53434	0.0076039	6.08e-06	1.03e-258	0.999666	0.000328382
48	celiac	rs1233579	6	28712663	mono	rs1233578	6	28712247	A	G	meth	cg02228804	-	-	intergenic_variant	-	-	E5	E5	245	6	26922906	28754520	586.045	0.639949	590.026	586.639	0.00759556	0.00757589	0.534091	0.00761204	0.000265386	1.53e-258	0.999253	0.00048162
48	celiac	rs1233579	6	28712663	mono	rs13194781	6	27815639	A	G	meth	cg11992375	-	-	regulatory_region_variant	-	E4	E4	E4	250	6	26922906	28839879	586.661	0.160575	588.772	586.807	0.00773055	0.00760297	0.532023	0.00774285	0.00175333	3.33e-258	0.996214	0.00203254
48	celiac	rs1233579	6	28712663	mono	rs200973	6	27858421	A	G	meth	cg24817154	-	-	regulatory_region_variant	-	-	-	-	253	6	26922906	28851637	586.649	0.88944	589.803	587.522	0.0076367	0.00759426	0.533035	0.00769521	0.000610685	2.46e-258	0.997916	0.00147337
48	celiac	rs1233579	6	28712663	neut	rs200991	6	27815494	C	A	meth	cg02228804	-	-	regulatory_region_variant	-	E4	E4	E4	247	6	26922906	28754520	586.037	2.56315	590.176	588.592	0.00762396	0.00761269	0.532273	0.00781318	0.000227491	9.06e-258	0.99677	0.00300243
48	celiac	rs1233579	6	28712663	neut	rs200973	6	27858421	A	G	meth	cg05070742	-	-	regulatory_region_variant	-	-	-	-	248	6	26922906	28776117	586.033	0.704039	588.418	586.726	0.00770099	0.00761111	0.531799	0.00778158	0.00132828	8.19e-258	0.995986	0.00268549
48	celiac	rs1233579	6	28712663	neut	rs17720293	6	28214698	C	T	meth	cg11992375	-	-	intron_variant	ZKSCAN4	E2	E2	E2	252	6	26922906	28839879	586.653	0.423537	589.314	587.06	0.0076584	0.00759772	0.532801	0.00768856	0.00100229	2.52e-258	0.997487	0.0015107
48	celiac	rs1233579	6	28712663	neut	rs80264589	6	26927602	G	A	meth	cg20715953	-	-	upstream_gene_variant	GUSBP2	E4	E4	E4	249	6	26922906	28792477	586.029	3.71699	593.739	589.669	0.00757744	0.0075752	0.534431	0.00759568	6.36e-06	8.1e-259	0.999751	0.000242638
48	celiac	rs1233579	6	28712663	neut	rs17720293	6	28214698	C	T	meth	cg20851465	-	-	intron_variant	ZKSCAN4	E2	E2	E2	255	6	26922906	28851637	586.641	0.387514	588.654	587.019	0.00774531	0.00762144	0.531142	0.00780787	0.00194041	4.72e-258	0.995207	0.0028521
48	celiac	rs1233579	6	28712663	neut	rs17750424	6	27701122	T	C	meth	cg22955778	-	-	downstream_gene_variant	RP1-97D16.1	-	E6	E6	249	6	26922906	28792477	586.029	1.78864	590.343	587.798	0.00760232	0.00759146	0.533579	0.00766549	0.000190293	3.52e-258	0.998684	0.00112569
48	celiac	rs1233579	6	28712663	tcel	rs34613987	6	27433029	C	T	meth	cg02163885	-	-	intron_variant	ZNF184	E2	-	E2	235	6	26922906	28716345	586.087	6.51124	593.238	592.595	0.00765166	0.00765427	0.528925	0.00818542	1.12e-05	2.21e-257	0.991921	0.00806761
48	celiac	rs1233579	6	28712663	tcel	rs34613987	6	27433029	C	T	meth	cg08798685	-	-	intron_variant	ZNF184	E2	-	E2	235	6	26922906	28716345	586.087	4.91811	592.822	590.996	0.00760258	0.0076018	0.532893	0.00775168	1.69e-05	6.76e-258	0.997647	0.0023356
48	celiac	rs1233579	6	28712663	tcel	rs57440165	6	26843517	A	C	meth	cg20715953	-	-	intron_variant	GUSBP2	E4	E4	E4	240	6	26922906	28792477	586.066	1.45806	590.124	587.502	0.00759735	0.00758987	0.533672	0.00765362	0.000245732	3.15e-258	0.998713	0.00104093
48	celiac	rs1233579	6	28712663	tcel	rs34613987	6	27433029	C	T	meth	cg21204522	-	-	intron_variant	ZNF184	E2	-	E2	235	6	26922906	28716345	586.087	5.29082	592.219	591.374	0.00764129	0.0076354	0.530051	0.00806088	3.11e-05	1.8e-257	0.993481	0.00648781
49	1_diabetes	rs12416116	10	90035654	neut	rs60888743	10	90051317	A	G	meth	cg09221159	-	-	regulatory_region_variant	-	-	E4	E4	263	10	89419971	90966393	13.6976	2.06886	18.6248	15.7395	0.0075939	0.00758739	0.533981	0.00762808	0.000102969	9.16e-10	0.9991	0.000796966
48	bowel_disease	rs12446550	16	28543381	mono	rs3785354	16	28550667	C	T	gene	ENSG00000176476.4	SGF29	SAGA complex associated factor 29	regulatory_region_variant	-	-	E1	E4	1902	16	27565959	29602125	12.1236	50.2731	63.7938	62.3958	0.00761105	0.00760367	0.532033	0.00784765	5.17e-25	1.91e-08	0.996369	0.00363131
50	bowel_disease	rs12446550	16	28543381	mono	rs11074907	16	28613965	A	G	gene	ENSG00000178188.10	SH2B1	SH2B adaptor protein 1	regulatory_region_variant	-	E1	E1	E1	1739	16	27858146	29885447	12.2132	3.6199	19.1844	15.8259	0.00757929	0.00758507	0.534186	0.00761511	1.33e-05	2.47e-09	0.999491	0.000495621
50	bowel_disease	rs12446550	16	28543381	mono	rs8049439	16	28837515	T	C	gene	ENSG00000178952.4	TUFM	Tu translation elongation factor, mitochondrial	regulatory_region_variant	-	E2	E2	E2	1741	16	27854074	29857316	12.2121	111.796	125.889	124.007	0.00759196	0.00759582	0.532971	0.00774093	6.08e-52	1.08e-08	0.997793	0.00220735
50	bowel_disease	rs12446550	16	28543381	mono	rs28374519	16	28489342	G	A	gene	ENSG00000188603.12	CLN3	ceroid-lipofuscinosis, neuronal 3	downstream_gene_variant	CLN3	E2	E2	E2	1957	16	27479229	29441503	12.0951	5.52285	18.6997	17.6173	0.00762827	0.0076222	0.531018	0.00794834	1.94e-05	2.7e-08	0.994935	0.00504529
50	bowel_disease	rs12446550	16	28543381	mono	rs149299	16	28485141	T	C	gene	ENSG00000197165.6	SULT1A2	sulfotransferase family 1A member 2	intron_variant	CLN3	E2	E2	-	1881	16	27605099	29602125	12.1347	14.971	31.2702	27.0914	0.00757354	0.00757388	0.534486	0.00758516	6.93e-11	1.18e-09	0.999783	0.000217332
50	bowel_disease	rs12446550	16	28543381	mono	rs2726036	16	28347140	A	C	gene	ENSG00000197272.2	IL27	interleukin 27	intergenic_variant	-	E4	E4	E4	1932	16	27511630	29441503	12.108	4.72171	20.3068	16.8224	0.0075727	0.00757863	0.534335	0.00760279	3.9e-06	2.42e-09	0.99956	0.000436253
50	bowel_disease	rs12446550	16	28543381	neut	rs4788095	16	28831359	T	C	gene	ENSG00000168488.14	ATXN2L	ataxin 2 like	upstream_gene_variant	ATXN2L	E8	E4	E4	1796	16	27834661	29848417	12.181	21.4088	36.4702	33.5855	0.00758315	0.00758201	0.534072	0.00763427	4.01e-13	4.08e-09	0.999202	0.000797966
50	bowel_disease	rs12446550	16	28543381	neut	rs3785354	16	28550667	C	T	gene	ENSG00000176476.4	SGF29	SAGA complex associated factor 29	regulatory_region_variant	-	-	E1	E4	1909	16	27565959	29602125	12.12	52.2835	65.8263	64.4025	0.0076132	0.00761318	0.532067	0.0078391	6.76e-26	1.87e-08	0.996465	0.00353507
50	bowel_disease	rs12446550	16	28543381	neut	rs111820348	16	28645127	C	T	gene	ENSG00000176953.6	NFATC2IP	nuclear factor of activated T-cells 2 interacting protein	upstream_gene_variant	NPIPB8	E4	E4	E4	1590	16	27962180	29978003	12.3028	5.31892	19.5668	17.6198	0.00759519	0.0075976	0.533082	0.00772806	9.96e-06	9.23e-09	0.997926	0.00206444
50	bowel_disease	rs12446550	16	28543381	neut	rs12928404	16	28847246	T	C	gene	ENSG00000178952.4	TUFM	Tu translation elongation factor, mitochondrial	regulatory_region_variant	-	E2	E2	E2	1744	16	27854074	29857316	12.2104	124.645	138.556	136.854	0.00758873	0.00759954	0.53271	0.00777137	1.91e-57	1.29e-08	0.997346	0.00265397
50	bowel_disease	rs12446550	16	28543381	neut	rs62036658	16	28850371	T	G	gene	ENSG00000184110.10	EIF3C	eukaryotic translation initiation factor 3 subunit C	regulatory_region_variant	-	E2	E2	E1	1930	16	27702131	29746830	12.109	2.8305	17.7185	14.9357	0.00758619	0.007586	0.533991	0.00763847	5.2e-05	4.86e-09	0.999064	0.000884134
50	bowel_disease	rs12446550	16	28543381	neut	rs11074907	16	28613965	A	G	gene	ENSG00000197165.6	SULT1A2	sulfotransferase family 1A member 2	regulatory_region_variant	-	E1	E1	E1	1884	16	27605099	29602125	12.1331	29.3897	45.1364	41.5146	0.00758057	0.00758225	0.534245	0.00760322	6.59e-17	2.06e-09	0.99962	0.000380351
50	bowel_disease	rs12446550	16	28543381	neut	rs62036658	16	28850371	T	G	gene	ENSG00000205609.8	EIF3CL	eukaryotic translation initiation factor 3 subunit C-like	regulatory_region_variant	-	E2	E2	E1	2124	16	27391198	29413448	12.0132	4.37581	19.4272	16.3847	0.00758009	0.00757783	0.53414	0.00761949	8.55e-06	4.12e-09	0.999311	0.000680224
50	bowel_disease	rs12446550	16	28543381	tcel	rs11074907	16	28613965	A	G	gene	ENSG00000176476.4	SGF29	SAGA complex associated factor 29	regulatory_region_variant	-	E1	E1	E1	1896	16	27565959	29602125	12.1268	16.2557	30.9609	28.3795	0.00758703	0.00758023	0.533801	0.00764939	9.39e-11	5.83e-09	0.998917	0.00108318
50	bowel_disease	rs12446550	16	28543381	tcel	rs12928404	16	28847246	T	C	gene	ENSG00000178952.4	TUFM	Tu translation elongation factor, mitochondrial	regulatory_region_variant	-	E2	E2	E2	1732	16	27854074	29857316	12.2173	86.9533	100.846	99.1692	0.0075882	0.00760031	0.53274	0.00776983	4.59e-41	1.32e-08	0.99728	0.0027202
50	bowel_disease	rs12446550	16	28543381	tcel	rs11642449	16	28896015	C	T	gene	ENSG00000184110.10	EIF3C	eukaryotic translation initiation factor 3 subunit C	intron_variant	ATP2A1	E4	E4	E4	1915	16	27702131	29746830	12.1168	6.44244	21.3961	18.5554	0.0075811	0.00758376	0.534068	0.00763516	1.32e-06	4.55e-09	0.999165	0.000833952
50	bowel_disease	rs12446550	16	28543381	tcel	rs26528	16	28517709	T	C	gene	ENSG00000188322.4	SBK1	SH3 domain binding kinase 1	intron_variant	IL27	E10	-	E1	2253	16	27304848	29335016	11.9543	0.904319	15.1428	12.8563	0.00763055	0.00759905	0.533083	0.00769232	0.000588981	9.32e-09	0.997947	0.00146342
50	bowel_disease	rs12446550	16	28543381	tcel	rs2726036	16	28347140	A	C	gene	ENSG00000188603.12	CLN3	ceroid-lipofuscinosis, neuronal 3	intergenic_variant	-	E4	E4	E4	1946	16	27479229	29441503	12.1008	5.80078	21.5647	17.8931	0.00757943	0.00757993	0.534328	0.00760528	1.1e-06	2.02e-09	0.999637	0.000361879
50	bowel_disease	rs12446550	16	28543381	tcel	rs112191041	16	28583362	A	G	gene	ENSG00000196502.7	SULT1A1	sulfotransferase family 1A member 1	intron_variant	CCDC101	-	E4	E1	1875	16	27617287	29631927	12.1379	6.51184	21.3124	18.6464	0.00758756	0.00758878	0.533902	0.00765041	1.47e-06	5.3e-09	0.999003	0.000995354
50	bowel_disease	rs12446550	16	28543381	tcel	rs112191041	16	28583362	A	G	gene	ENSG00000197165.6	SULT1A2	sulfotransferase family 1A member 2	intron_variant	CCDC101	-	E4	E1	1872	16	27605099	29602125	12.1395	36.2286	51.2602	48.364	0.00758315	0.00758201	0.534072	0.00763427	1.45e-19	4.2e-09	0.999211	0.000788902
50	bowel_disease	rs12446550	16	28543381	tcel	rs11642449	16	28896015	C	T	gene	ENSG00000205609.8	EIF3CL	eukaryotic translation initiation factor 3 subunit C-like	intron_variant	ATP2A1	E4	E4	E4	2107	16	27391198	29413448	12.0213	7.51694	22.5252	19.5342	0.00758192	0.00758112	0.534031	0.00763129	3.89e-07	4.3e-09	0.999282	0.000717339
50	bowel_disease	rs12446550	16	28543381	tcel	rs4788095	16	28831359	T	C	gene	ENSG00000251417.1	RP11-1348G14.4	-	upstream_gene_variant	ATXN2L	E8	E4	E4	1833	16	27814198	29828710	12.1606	12.6658	27.614	24.8226	0.00757915	0.00758294	0.533945	0.00764324	2.76e-09	4.57e-09	0.999123	0.000877262
50	bowel_disease	rs12446550	16	28543381	mono	rs7191548	16	28614734	T	C	psi	ENSG00000197165.6.3_28603765	SULT1A2	sulfotransferase family 1A member 2	downstream_gene_variant	SULT1A1	E1	E2	E1	1889	16	27605099	29617167	12.1305	58.2798	73.2157	70.4066	0.0075802	0.00758597	0.533923	0.00763631	4.2e-29	4.63e-09	0.999139	0.000861071
50	bowel_disease	rs12446550	16	28543381	mono	rs11074907	16	28613965	A	G	psi	ENSG00000197165.6.3_28618081	SULT1A2	sulfotransferase family 1A member 2	regulatory_region_variant	-	E1	E1	E1	1889	16	27605099	29617167	12.1305	99.833	112.643	111.963	0.00764758	0.00764117	0.529248	0.00815596	3.19e-46	3.92e-08	0.992255	0.00774543
50	bowel_disease	rs12446550	16	28543381	neut	rs6498091	16	28616259	T	G	psi	ENSG00000197165.6.3_28603765	SULT1A2	sulfotransferase family 1A member 2	downstream_gene_variant	SULT1A1	-	E2	E1	1892	16	27605099	29617167	12.1289	27.5165	43.1365	39.6382	0.00757863	0.0075727	0.534335	0.00760279	4.84e-16	2.33e-09	0.99957	0.000430207
50	bowel_disease	rs12446550	16	28543381	neut	rs6498091	16	28616259	T	G	psi	ENSG00000197165.6.3_28618081	SULT1A2	sulfotransferase family 1A member 2	downstream_gene_variant	SULT1A1	-	E2	E1	1892	16	27605099	29617167	12.1289	93.4814	106.29	105.61	0.00764758	0.00764117	0.529248	0.00815596	1.83e-43	3.92e-08	0.992256	0.00774355
50	bowel_disease	rs12446550	16	28543381	tcel	rs12928404	16	28847246	T	C	psi	ENSG00000168488.14.51_28846721	ATXN2L	ataxin 2 like	regulatory_region_variant	-	E2	E2	E2	1753	16	27848418	29846729	12.2052	55.224	70.4385	67.4242	0.00758312	0.00757688	0.534082	0.00762335	7.27e-28	3.5e-09	0.9993	0.000700083
50	bowel_disease	rs12446550	16	28543381	tcel	rs2726034	16	28336882	T	C	psi	ENSG00000178188.10.11_28877332	SH2B1	SH2B adaptor protein 1	downstream_gene_variant	SBK1	E4	E4	E1	1706	16	27876022	29877301	12.2324	2.5104	17.822	14.737	0.00758309	0.00758336	0.534057	0.0076275	5.3e-05	3.18e-09	0.999294	0.000652652
50	bowel_disease	rs12446550	16	28543381	mono	rs28374519	16	28489342	G	A	K27AC	16:28613801:28617244	-	-	downstream_gene_variant	CLN3	E2	E2	E2	1905	16	27614579	29617167	12.1221	2.75955	16.1257	14.8807	0.00763686	0.00761625	0.531366	0.00790192	0.000261091	2.24e-08	0.995476	0.00426268
50	bowel_disease	rs12446550	16	28543381	neut	rs26528	16	28517709	T	C	K27AC	16:28542022:28556256	-	-	intron_variant	IL27	E10	-	E1	1931	16	27546202	29441503	12.1085	0.515666	14.5596	12.6221	0.00768823	0.00760262	0.532283	0.00774016	0.00124094	1.13e-08	0.996671	0.00208802
50	bowel_disease	rs12446550	16	28543381	neut	rs40834	16	28510393	C	T	K27AC	16:28592856:28610269	-	-	upstream_gene_variant	CLN3	E2	E2	E1	1909	16	27592945	29609017	12.12	4.11039	20.1801	16.2186	0.00757732	0.00757645	0.534376	0.00759832	4.48e-06	1.49e-09	0.999725	0.00027058
50	bowel_disease	rs12446550	16	28543381	neut	rs28729187	16	28626966	T	C	K27AC	16:28626799:28635888	-	-	intron_variant	SULT1A1	E1	-	E1	1891	16	27626995	29631927	12.1294	9.3029	24.4621	21.4277	0.0075817	0.00757972	0.534111	0.00762144	6.25e-08	3.7e-09	0.999314	0.000685912
50	bowel_disease	rs12446550	16	28543381	neut	rs148099387	16	28851377	C	CCT	K27AC	16:28852665:28859993	-	-	regulatory_region_variant	-	E9	E1	E1	1764	16	27852814	29859977	12.199	13.375	28.592	25.5691	0.00758163	0.00757579	0.534104	0.00762205	1.08e-09	3.49e-09	0.999306	0.000693931
50	bowel_disease	rs12446550	16	28543381	tcel	rs6498091	16	28616259	T	G	K27AC	16:28870528:28879486	-	-	downstream_gene_variant	SULT1A1	-	E2	E1	1717	16	27871637	29878468	12.226	1.93296	17.2397	14.1531	0.00758684	0.00758203	0.53405	0.00762876	9.43e-05	3.19e-09	0.999254	0.000651697
50	bowel_disease	rs12446550	16	28543381	tcel	rs2726033	16	28338039	A	G	K27AC	16:28912927:28917956	-	-	downstream_gene_variant	SBK1	E4	E4	E1	1633	16	27912959	29911416	12.2761	1.7359	17.2473	14.0049	0.0075881	0.00758053	0.534141	0.00761977	9.85e-05	2.6e-09	0.999345	0.000556943
50	bowel_disease	rs12446550	16	28543381	mono	rs149299	16	28485141	T	C	K4ME1	16:28596605:28610350	-	-	intron_variant	CLN3	E2	E2	-	1901	16	27599139	29609017	12.1242	17.4288	33.6599	29.5396	0.0075735	0.00757738	0.534425	0.00759253	6.29e-12	1.27e-09	0.999769	0.000230664
50	bowel_disease	rs12446550	16	28543381	mono	rs8049739	16	28632288	G	C	K4ME1	16:28625065:28637406	-	-	intron_variant	SULT1A1	E1	E1	E1	1891	16	27625246	29631927	12.1294	26.0405	39.9376	38.1686	0.00758929	0.00759894	0.532967	0.00774619	1.19e-14	1.31e-08	0.997528	0.00247202
50	bowel_disease	rs12446550	16	28543381	neut	rs149299	16	28485141	T	C	K4ME1	16:28483501:28593254	-	-	intron_variant	CLN3	E2	E2	-	1965	16	27486021	29592903	12.091	9.03735	25.0693	21.1174	0.00757732	0.00757645	0.534376	0.00759832	3.27e-08	1.55e-09	0.999727	0.000273197
50	bowel_disease	rs12446550	16	28543381	neut	rs149299	16	28485141	T	C	K4ME1	16:28596605:28610350	-	-	intron_variant	CLN3	E2	E2	-	1891	16	27599139	29609017	12.1294	17.2895	33.6685	29.4035	0.00757192	0.00757687	0.534416	0.00758345	6.27e-12	1.09e-09	0.999801	0.000199359
50	bowel_disease	rs12446550	16	28543381	neut	rs181206	16	28513403	A	G	K4ME1	16:28612141:28623342	-	-	downstream_gene_variant	APOBR	-	E1	E1	1890	16	27613736	29617167	12.13	0.671378	14.2163	12.8	0.0077416	0.00762202	0.530824	0.00785556	0.0018007	1.87e-08	0.994628	0.00357112
50	bowel_disease	rs12446550	16	28543381	mono	rs2726033	16	28338039	A	G	meth	cg00204512	-	-	downstream_gene_variant	SBK1	E4	E4	E1	1897	16	27755442	29754683	12.1263	90.9862	107.355	103.097	0.00757404	0.00757401	0.534509	0.0075833	6.22e-44	1.1e-09	0.999799	0.000200806
50	bowel_disease	rs12446550	16	28543381	mono	rs112191041	16	28583362	A	G	meth	cg00304646	-	-	intron_variant	CCDC101	-	E4	E1	1779	16	27835727	29834954	12.1905	0.680602	14.7125	12.869	0.00768372	0.00760808	0.53214	0.00775228	0.00115547	1.15e-08	0.996546	0.0022978
50	bowel_disease	rs12446550	16	28543381	mono	rs62036658	16	28850371	T	G	meth	cg00348858	-	-	regulatory_region_variant	-	E2	E2	E1	1729	16	27858676	29857901	12.219	3.23953	18.2568	15.4542	0.00758676	0.00758542	0.534004	0.00763749	3.39e-05	4.27e-09	0.999099	0.000866674
50	bowel_disease	rs12446550	16	28543381	mono	rs8062405	16	28837906	A	G	meth	cg00489954	-	-	intron_variant	ATXN2L	E2	E2	E2	1734	16	27855391	29852860	12.2161	1.16289	15.9283	13.3753	0.0076146	0.00759295	0.533512	0.00765849	0.000348095	5.5e-09	0.998536	0.00111586
50	bowel_disease	rs12446550	16	28543381	mono	rs9926245	16	28555706	T	A	meth	cg00931491	-	-	downstream_gene_variant	RP11-666O2.1	-	-	E4	1881	16	27608579	29602125	12.1347	28.39	45.1202	40.5027	0.00757806	0.00758172	0.534422	0.00758685	6.7e-17	7.69e-10	0.99986	0.000140211
50	bowel_disease	rs12446550	16	28543381	mono	rs199766562	16	28871200	CCG	C	meth	cg01358966	-	-	upstream_gene_variant	SH2B1	-	E4	E4	1448	16	28119960	30118345	12.3964	2.09582	17.3518	14.4865	0.00759304	0.0075815	0.533896	0.00764216	0.000100102	3.36e-09	0.999085	0.000814645
50	bowel_disease	rs12446550	16	28543381	mono	rs9926245	16	28555706	T	A	meth	cg01542023	-	-	downstream_gene_variant	RP11-666O2.1	-	-	E4	1912	16	27551116	29441503	12.1184	8.24344	24.4978	20.3481	0.00757836	0.00757617	0.534395	0.00759334	5.96e-08	1.24e-09	0.999776	0.000224013
50	bowel_disease	rs12446550	16	28543381	mono	rs8049739	16	28632288	G	C	meth	cg02195680	-	-	intron_variant	SULT1A1	E1	E1	E1	1928	16	27521415	29441503	12.1101	1.1622	15.9144	13.2686	0.00761061	0.00758482	0.533619	0.00764965	0.00031726	5.56e-09	0.998667	0.00101573
50	bowel_disease	rs12446550	16	28543381	mono	rs72793807	16	28651732	C	T	meth	cg02896250	-	-	intron_variant	NPIPB8	E4	E4	E4	2237	16	27306644	29305173	11.9614	1.33812	15.44	13.2976	0.0076226	0.0075945	0.533224	0.00770109	0.000440063	1.07e-08	0.997868	0.00169143
50	bowel_disease	rs12446550	16	28543381	mono	rs9926245	16	28555706	T	A	meth	cg04270652	-	-	downstream_gene_variant	RP11-666O2.1	-	-	E4	1880	16	27610043	29602125	12.1353	37.441	54.1175	49.5554	0.00757615	0.00757384	0.53444	0.00759138	8.3e-21	8.11e-10	0.999852	0.000148273
50	bowel_disease	rs12446550	16	28543381	mono	rs8049739	16	28632288	G	C	meth	cg04414917	-	-	intron_variant	SULT1A1	E1	E1	E1	1702	16	27890470	29887215	12.2347	6.58138	21.9778	18.8102	0.00757935	0.00757915	0.534173	0.00762243	8.32e-07	2.92e-09	0.999399	0.000600405
50	bowel_disease	rs12446550	16	28543381	mono	rs26528	16	28517709	T	C	meth	cg05683445	-	-	intron_variant	IL27	E10	-	E1	2236	16	27303287	29303120	11.9618	6.96515	22.8271	18.9177	0.00757727	0.00757433	0.534384	0.00759043	2.71e-07	1.83e-09	0.999715	0.000284729
50	bowel_disease	rs12446550	16	28543381	mono	rs6565259	16	28898793	T	C	meth	cg05966235	-	-	synonymous_variant	ATP2A1	E4	E4	E4	1633	16	27916767	29911416	12.2761	4.71917	19.5506	16.9918	0.00758869	0.00758625	0.533803	0.00765657	9.84e-06	5.14e-09	0.998881	0.00110887
50	bowel_disease	rs12446550	16	28543381	mono	rs8049439	16	28837515	T	C	meth	cg06941159	-	-	regulatory_region_variant	-	E2	E2	E2	1715	16	27876022	29874935	12.2271	65.6048	80.7045	77.8275	0.0075843	0.00758309	0.534056	0.00763409	2.59e-32	3.93e-09	0.999196	0.000804164
50	bowel_disease	rs12446550	16	28543381	mono	rs2726033	16	28338039	A	G	meth	cg07451762	-	-	downstream_gene_variant	SBK1	E4	E4	E1	2138	16	27384368	29363683	12.0067	97.9066	113.79	109.904	0.00758073	0.00757406	0.534415	0.00759344	8.87e-47	1.79e-09	0.999708	0.000291572
50	bowel_disease	rs12446550	16	28543381	mono	rs6839	16	28617128	T	C	meth	cg08180572	-	-	3_prime_UTR_variant	SULT1A1	E2	E2	E1	1543	16	27985950	29984839	12.3328	1.24143	15.7247	13.5713	0.00763196	0.0075957	0.533051	0.00769825	0.000480657	7.29e-09	0.997846	0.0016729
50	bowel_disease	rs12446550	16	28543381	mono	rs8049739	16	28632288	G	C	meth	cg08213689	-	-	intron_variant	SULT1A1	E1	E1	E1	1682	16	27894107	29892184	12.2466	1.03237	15.9122	13.2747	0.00760923	0.00759008	0.533653	0.00764557	0.000364355	4.9e-09	0.998612	0.00102354
50	bowel_disease	rs12446550	16	28543381	mono	rs8049739	16	28632288	G	C	meth	cg08761264	-	-	intron_variant	SULT1A1	E1	E1	E1	1715	16	27876022	29874935	12.2271	5.65573	20.6623	17.8788	0.00758294	0.00757915	0.533945	0.00764324	3.08e-06	4.31e-09	0.999113	0.0008841
50	bowel_disease	rs12446550	16	28543381	mono	rs8049739	16	28632288	G	C	meth	cg08961793	-	-	intron_variant	SULT1A1	E1	E1	E1	1873	16	27629661	29626351	12.139	47.9336	61.8832	60.0712	0.00759932	0.00759331	0.53299	0.00774687	3.54e-24	1.24e-08	0.997632	0.00236824
50	bowel_disease	rs12446550	16	28543381	mono	rs2650492	16	28333411	G	A	meth	cg09046979	-	-	TF_binding_site_variant	-	E4	E4	-	2241	16	27336427	29330963	11.9596	53.7233	68.1949	65.6806	0.00758838	0.00758102	0.533764	0.00766145	5.37e-27	7.36e-09	0.99884	0.00116013
50	bowel_disease	rs12446550	16	28543381	mono	rs3785354	16	28550667	C	T	meth	cg15149645	-	-	regulatory_region_variant	-	-	E1	E4	1912	16	27551116	29441503	12.1184	5.24254	19.4984	17.359	0.007594	0.00759279	0.53343	0.0077024	8.86e-06	9.15e-09	0.998294	0.00169695
50	bowel_disease	rs12446550	16	28543381	mono	rs56354901	16	28523144	T	C	meth	cg16576597	-	-	splice_region_variant	IL27	-	-	E4	1908	16	27552735	29441503	12.1205	1.02817	14.5833	13.1474	0.00770086	0.00761734	0.531186	0.00784979	0.00122923	1.85e-08	0.995272	0.00349887
50	bowel_disease	rs12446550	16	28543381	mono	rs3785354	16	28550667	C	T	meth	cg17122311	-	-	regulatory_region_variant	-	-	E1	E4	1929	16	27518895	29441503	12.1095	10.6587	25.8471	22.7635	0.00757895	0.00757965	0.534143	0.00761635	1.53e-08	3.59e-09	0.999347	0.00065254
50	bowel_disease	rs12446550	16	28543381	mono	rs28374519	16	28489342	G	A	meth	cg26603685	-	-	downstream_gene_variant	CLN3	E2	E2	E2	1877	16	27621697	29617167	12.1369	11.9379	26.712	24.0716	0.00758641	0.00758766	0.533904	0.00765095	6.64e-09	5.44e-09	0.998979	0.00102115
50	bowel_disease	rs12446550	16	28543381	mono	rs2726033	16	28338039	A	G	meth	cg27413008	-	-	downstream_gene_variant	SBK1	E4	E4	E1	1928	16	27521415	29441503	12.1101	15.269	31.4229	27.3667	0.0075752	0.00757744	0.534431	0.00759568	5.81e-11	1.37e-09	0.999754	0.000246026
50	bowel_disease	rs12446550	16	28543381	neut	rs28698667	16	28533071	C	T	meth	cg00931491	-	-	intergenic_variant	-	-	E4	E4	1884	16	27608579	29602125	12.1331	28.5847	45.3479	40.6951	0.0075754	0.00757398	0.534446	0.00759025	5.33e-17	7.43e-10	0.999865	0.000135395
50	bowel_disease	rs12446550	16	28543381	neut	rs149299	16	28485141	T	C	meth	cg01358966	-	-	intron_variant	CLN3	E2	E2	-	1448	16	28119960	30118345	12.3964	2.03594	17.4378	14.4257	0.0075884	0.00758651	0.533969	0.00763275	9.18e-05	2.91e-09	0.999206	0.000702586
50	bowel_disease	rs12446550	16	28543381	neut	rs41278162	16	28617361	G	A	meth	cg01542023	-	-	intron_variant	SULT1A1	E2	E2	E1	1915	16	27551116	29441503	12.1168	15.977	30.6814	28.0908	0.00758169	0.00758648	0.53378	0.00764986	1.23e-10	5.84e-09	0.998927	0.00107337
50	bowel_disease	rs12446550	16	28543381	neut	rs72793807	16	28651732	C	T	meth	cg02896250	-	-	intron_variant	NPIPB8	E4	E4	E4	2240	16	27306644	29305173	11.9601	0.638138	15.0034	12.5955	0.00764051	0.00759171	0.533206	0.00767513	0.000681799	8.2e-09	0.998025	0.00129301
50	bowel_disease	rs12446550	16	28543381	neut	rs2726033	16	28338039	A	G	meth	cg03300649	-	-	downstream_gene_variant	SBK1	E4	E4	E1	1941	16	27505118	29441503	12.1033	3.50941	18.9124	15.6065	0.00757804	0.00757579	0.534216	0.00761665	1.56e-05	2.9e-09	0.999462	0.000522501
50	bowel_disease	rs12446550	16	28543381	neut	rs9926245	16	28555706	T	A	meth	cg04270652	-	-	downstream_gene_variant	RP11-666O2.1	-	-	E4	1883	16	27610043	29602125	12.1337	38.9707	55.6738	51.083	0.00757806	0.00758172	0.534422	0.00758685	1.75e-21	7.9e-10	0.999856	0.000143996
50	bowel_disease	rs12446550	16	28543381	neut	rs8049439	16	28837515	T	C	meth	cg04414917	-	-	regulatory_region_variant	-	E2	E2	E2	1703	16	27890470	29887215	12.2341	2.67499	17.8235	14.9041	0.00758507	0.00758041	0.53396	0.00762858	5.3e-05	3.74e-09	0.999177	0.000770363
50	bowel_disease	rs12446550	16	28543381	neut	rs386590892	16	28508447	A	G	meth	cg04609801	-	-	upstream_gene_variant	CLN3	-	E9	E1	1884	16	27610043	29609017	12.1331	4.30668	20.1492	16.4304	0.00757988	0.0075757	0.534328	0.00759414	4.68e-06	1.87e-09	0.999651	0.000344717
50	bowel_disease	rs12446550	16	28543381	neut	rs62036658	16	28850371	T	G	meth	cg05966235	-	-	regulatory_region_variant	-	E2	E2	E1	1634	16	27916767	29911416	12.2755	3.1559	18.3076	15.4265	0.00758393	0.00758377	0.534051	0.00763407	3.41e-05	3.73e-09	0.999165	0.000800833
50	bowel_disease	rs12446550	16	28543381	neut	rs148099387	16	28851377	C	CCT	meth	cg06726893	-	-	regulatory_region_variant	-	E9	E1	E1	1717	16	27871637	29869748	12.226	2.24193	17.3045	14.4632	0.00758675	0.00757986	0.533869	0.00763431	8.84e-05	4.08e-09	0.999078	0.000833613
50	bowel_disease	rs12446550	16	28543381	neut	rs12443881	16	28841777	C	T	meth	cg06941159	-	-	downstream_gene_variant	ATXN2L	E2	E2	E2	1716	16	27876022	29874935	12.2265	60.8807	76.0881	73.1024	0.00758112	0.00758192	0.534031	0.00763129	2.61e-30	3.53e-09	0.999279	0.000721178
50	bowel_disease	rs12446550	16	28543381	neut	rs28729187	16	28626966	T	C	meth	cg08213689	-	-	intron_variant	SULT1A1	E1	-	E1	1683	16	27894107	29892184	12.246	0.748959	15.507	12.991	0.00762013	0.00758966	0.53347	0.00766157	0.000546851	5.53e-09	0.998295	0.00115826
50	bowel_disease	rs12446550	16	28543381	neut	rs199766562	16	28871200	CCG	C	meth	cg08761264	-	-	upstream_gene_variant	SH2B1	-	E4	E4	1716	16	27876022	29874935	12.2265	8.94325	24.2717	21.1643	0.00757927	0.00758242	0.534146	0.00762299	8.33e-08	3.12e-09	0.999362	0.000637726
50	bowel_disease	rs12446550	16	28543381	neut	rs2650492	16	28333411	G	A	meth	cg09046979	-	-	TF_binding_site_variant	-	E4	E4	-	2244	16	27336427	29330963	11.9583	50.3343	64.8051	62.2903	0.00758838	0.00758102	0.533764	0.00766145	1.59e-25	7.37e-09	0.99884	0.00115952
50	bowel_disease	rs12446550	16	28543381	neut	rs28449958	16	28528781	G	A	meth	cg15149645	-	-	intergenic_variant	-	-	E4	E4	1915	16	27551116	29441503	12.1168	6.50676	21.8181	18.6182	0.00757898	0.0075827	0.534168	0.00762013	8.68e-07	3.18e-09	0.999418	0.000581188
50	bowel_disease	rs12446550	16	28543381	neut	rs34835	16	28499291	A	G	meth	cg17122311	-	-	intron_variant	CLN3	E2	E2	E2	1932	16	27518895	29441503	12.108	17.7861	33.8836	29.8824	0.00757645	0.00757732	0.534376	0.00759832	4.95e-12	1.45e-09	0.99974	0.000260058
50	bowel_disease	rs12446550	16	28543381	neut	rs6565259	16	28898793	T	C	meth	cg26489497	-	-	synonymous_variant	ATP2A1	E4	E4	E4	1936	16	27512760	29441503	12.1059	1.98958	16.6146	14.0924	0.00760159	0.00759115	0.533585	0.00766565	0.000156689	6.32e-09	0.998691	0.00115187
50	bowel_disease	rs12446550	16	28543381	neut	rs151179	16	28487056	A	G	meth	cg27413008	-	-	intron_variant	CLN3	E2	E2	E2	1931	16	27521415	29441503	12.1085	17.8988	34.0745	29.9947	0.0075753	0.0075772	0.534433	0.00759553	4.09e-12	1.34e-09	0.99976	0.00024029
50	bowel_disease	rs12446550	16	28543381	tcel	rs386590892	16	28508447	A	G	meth	cg00269659	-	-	upstream_gene_variant	CLN3	-	E9	E1	3107	16	26729927	28651732	11.3239	0.495351	15.4814	11.8132	0.00759481	0.00757882	0.534165	0.00760135	0.000222339	4.4e-09	0.999414	0.000363001
50	bowel_disease	rs12446550	16	28543381	tcel	rs151179	16	28487056	A	G	meth	cg00348858	-	-	intron_variant	CLN3	E2	E2	E2	1693	16	27858676	29857901	12.24	5.25628	20.9922	17.488	0.0075727	0.00757863	0.534335	0.00760279	2.24e-06	2.08e-09	0.99957	0.000427687
50	bowel_disease	rs12446550	16	28543381	tcel	rs40834	16	28510393	C	T	meth	cg00931491	-	-	upstream_gene_variant	CLN3	E2	E2	E1	1857	16	27608579	29602125	12.1476	1.78106	17.0779	13.9229	0.00758283	0.00758271	0.534088	0.00761773	0.000102491	3.23e-09	0.99929	0.00060769
50	bowel_disease	rs12446550	16	28543381	tcel	rs2726033	16	28338039	A	G	meth	cg01358966	-	-	downstream_gene_variant	SBK1	E4	E4	E1	1426	16	28119960	30118345	12.4117	27.6873	44.0009	40.0845	0.00757645	0.00757732	0.534376	0.00759832	2.71e-16	1.17e-09	0.999717	0.000283054
50	bowel_disease	rs12446550	16	28543381	tcel	rs2726036	16	28347140	A	C	meth	cg02195680	-	-	intergenic_variant	-	E4	E4	E4	1910	16	27521415	29441503	12.1194	7.69227	23.1218	19.8056	0.00758545	0.00757857	0.534203	0.00761406	2.36e-07	2.82e-09	0.999483	0.000517001
50	bowel_disease	rs12446550	16	28543381	tcel	rs40834	16	28510393	C	T	meth	cg04270652	-	-	upstream_gene_variant	CLN3	E2	E2	E1	1856	16	27610043	29602125	12.1481	2.88726	18.1367	15.0301	0.00758369	0.00758148	0.534113	0.00762582	3.56e-05	3.38e-09	0.999326	0.000638481
50	bowel_disease	rs12446550	16	28543381	tcel	rs26528	16	28517709	T	C	meth	cg04413090	-	-	intron_variant	IL27	E10	-	E1	2201	16	27303287	29302861	11.9776	2.17525	16.9244	14.1497	0.00759174	0.00757968	0.533824	0.0076422	0.00010096	5.58e-09	0.999007	0.000891917
50	bowel_disease	rs12446550	16	28543381	tcel	rs28374519	16	28489342	G	A	meth	cg05683445	-	-	downstream_gene_variant	CLN3	E2	E2	E2	2203	16	27303287	29303120	11.9767	2.27042	16.4058	14.2453	0.0076071	0.00759575	0.533289	0.00769867	0.000169795	1.03e-08	0.998169	0.00166101
50	bowel_disease	rs12446550	16	28543381	tcel	rs148099387	16	28851377	C	CCT	meth	cg06941159	-	-	regulatory_region_variant	-	E9	E1	E1	1680	16	27876022	29874935	12.2477	33.285	48.4827	45.5279	0.00758277	0.00757468	0.534165	0.00762877	2.6e-18	3.56e-09	0.999257	0.000743406
50	bowel_disease	rs12446550	16	28543381	tcel	rs6565259	16	28898793	T	C	meth	cg07451762	-	-	synonymous_variant	ATP2A1	E4	E4	E4	2119	16	27384368	29363683	12.0156	1.22431	16.0095	13.2362	0.00759767	0.00758487	0.533772	0.00764669	0.000261988	5.38e-09	0.998844	0.000893698
50	bowel_disease	rs12446550	16	28543381	tcel	rs8062405	16	28837906	A	G	meth	cg08761264	-	-	intron_variant	ATXN2L	E2	E2	E2	1679	16	27876022	29874935	12.2483	0.54715	15.0374	12.7924	0.00764832	0.00759904	0.532994	0.00768984	0.000880054	7.24e-09	0.997595	0.00152461
50	bowel_disease	rs12446550	16	28543381	tcel	rs56354901	16	28523144	T	C	meth	cg08882774	-	-	splice_region_variant	IL27	-	-	E4	1677	16	27876022	29874935	12.2495	0.899798	15.3615	13.1465	0.00764099	0.00759489	0.533092	0.00769431	0.000636583	7.45e-09	0.997791	0.00157185
50	bowel_disease	rs12446550	16	28543381	tcel	rs2650492	16	28333411	G	A	meth	cg09046979	-	-	TF_binding_site_variant	-	E4	E4	-	2207	16	27336427	29330963	11.9749	32.3198	46.7904	44.2925	0.00758948	0.00758141	0.533742	0.00765992	1.08e-17	7.37e-09	0.998821	0.00117912
50	bowel_disease	rs12446550	16	28543381	tcel	rs62036658	16	28850371	T	G	meth	cg09754948	-	-	regulatory_region_variant	-	E2	E2	E1	1750	16	27834297	29833714	12.2069	1.71987	16.819	13.9219	0.00759606	0.00757906	0.533908	0.00763247	0.000141164	3.93e-09	0.999071	0.000788178
50	bowel_disease	rs12446550	16	28543381	tcel	rs181206	16	28513403	A	G	meth	cg26792089	-	-	downstream_gene_variant	APOBR	-	E1	E1	1911	16	27518895	29441503	12.1189	0.564644	15.2741	12.68	0.00762551	0.00758918	0.533418	0.00765854	0.0006084	5.81e-09	0.998321	0.00107084
50	bowel_disease	rs12446550	16	28543381	tcel	rs28374519	16	28489342	G	A	meth	cg27016020	-	-	downstream_gene_variant	CLN3	E2	E2	E2	2203	16	27304848	29303244	11.9767	0.409862	13.9591	12.3853	0.00774945	0.00762538	0.531077	0.00782314	0.00199982	1.86e-08	0.994962	0.00303761
50	bowel_disease	rs12446550	16	28543381	tcel	rs151179	16	28487056	A	G	meth	cg27413008	-	-	intron_variant	CLN3	E2	E2	E2	1910	16	27521415	29441503	12.1194	7.56514	23.8752	19.6701	0.00757239	0.00757658	0.534383	0.00758973	1.11e-07	1.17e-09	0.999788	0.000211839
51	bowel_disease	rs1250573	10	81042475	tcel	rs1250565	10	81047015	G	A	K27AC	10:81039428:81062714	-	-	regulatory_region_variant	-	E9	E10	E1	4374	10	80040520	82062661	7.587	11.0705	24.062	18.6361	0.00757569	0.00757528	0.534598	0.00758029	9.92e-10	3.23e-08	0.999938	6.24e-05
51	crohn	rs1250573	10	81042475	tcel	rs1250565	10	81047015	G	A	K27AC	10:81039428:81062714	-	-	regulatory_region_variant	-	E9	E10	E1	4374	10	80040520	82062661	10.1365	11.0705	26.8792	21.1828	0.00757634	0.0075745	0.53457	0.00758076	7.59e-10	1.93e-09	0.999952	4.76e-05
51	bowel_disease	rs1250573	10	81042475	mono	rs1250565	10	81047015	G	A	meth	cg06259934	-	-	regulatory_region_variant	-	E9	E10	E1	4368	10	80034554	82034262	7.58834	34.3654	44.8218	41.952	0.0075843	0.00758309	0.534056	0.00763409	9.59e-19	4.08e-07	0.99919	0.000809943
51	bowel_disease	rs1250573	10	81042475	neut	rs1250540	10	81036007	A	G	meth	cg06259934	-	-	regulatory_region_variant	-	-	-	E1	4373	10	80034554	82034262	7.58719	49.7831	59.2712	57.3696	0.0075953	0.00759663	0.533164	0.00773291	5.09e-25	1.08e-06	0.997838	0.00216105
51	crohn	rs1250573	10	81042475	mono	rs1250565	10	81047015	G	A	meth	cg06259934	-	-	regulatory_region_variant	-	E9	E10	E1	4368	10	80034554	82034262	10.1379	34.3654	47.3712	44.5018	0.0075843	0.00758309	0.534056	0.00763409	9.59e-19	3.19e-08	0.99919	0.000810376
52	ulcerative	rs12612675	2	219133137	mono	rs11677953	2	219121663	G	A	gene	ENSG00000179921.10	GPBAR1	G protein-coupled bile acid receptor 1	downstream_gene_variant	ARPC2	E9	E2	E1	2867	2	218126163	220127016	6.803	4.47668	16.0133	11.2621	0.00757436	0.00757269	0.534518	0.00758801	1.42e-06	1.38e-07	0.999876	0.000122662
52	ulcerative	rs12612675	2	219133137	mono	rs11677953	2	219121663	G	A	gene	ENSG00000261338.1	RP11-378A13.1	-	downstream_gene_variant	ARPC2	E9	E2	E1	2881	2	218120475	220118782	6.79813	45.5852	57.4488	52.3595	0.00757378	0.00757892	0.534513	0.00758573	1.43e-24	9.98e-08	0.999912	8.74e-05
52	ulcerative	rs12612675	2	219133137	neut	rs4674282	2	219144230	A	T	gene	ENSG00000261338.1	RP11-378A13.1	-	intron_variant	PNKD	E2	E2	E2	2889	2	218120475	220118782	6.79536	29.7563	41.3139	36.5339	0.00757269	0.00757436	0.534518	0.00758801	1.45e-17	1.36e-07	0.999881	0.000119181
52	ulcerative	rs12612675	2	219133137	tcel	rs11677953	2	219121663	G	A	gene	ENSG00000135926.7	TMBIM1	transmembrane BAX inhibitor motif containing 1	downstream_gene_variant	ARPC2	E9	E2	E1	2906	2	218139616	220156531	6.78949	4.2539	15.5795	11.029	0.00758172	0.00757806	0.534422	0.00758685	2.16e-06	1.71e-07	0.999848	0.000149922
52	ulcerative	rs12612675	2	219133137	tcel	rs55827343	2	219149728	G	A	gene	ENSG00000261338.1	RP11-378A13.1	-	intron_variant	PNKD	-	-	E8	2910	2	218120475	220118782	6.78812	45.5855	56.4341	52.3649	0.0075753	0.0075772	0.534433	0.00759553	3.89e-24	2.75e-07	0.999757	0.000242856
52	ulcerative	rs12612675	2	219133137	mono	rs6736362	2	219115108	C	T	meth	cg12684684	-	-	intron_variant	ARPC2	E2	E2	E2	2897	2	218083812	220072852	6.79259	0.486991	9.11157	7.27828	0.00770546	0.00760742	0.531967	0.0077597	0.00141947	2.56e-06	0.996163	0.00232329
52	ulcerative	rs12612675	2	219133137	mono	rs56344368	2	219160749	T	C	meth	cg12884009	-	-	intron_variant	PNKD	-	E1	-	2902	2	218079370	220072852	6.79087	0.577404	9.88817	7.36591	0.00762949	0.00759018	0.533403	0.00766777	0.000644914	1.28e-06	0.99816	0.00115189
52	ulcerative	rs12612675	2	219133137	mono	rs2271543	2	219142491	C	T	meth	cg13835894	-	-	intron_variant	PNKD	E2	E2	E2	2843	2	218149159	220147732	6.8114	16.8402	27.9735	23.6399	0.00757329	0.00756937	0.534538	0.00758819	9.13e-12	2.07e-07	0.999814	0.00018622
52	ulcerative	rs12612675	2	219133137	mono	rs55827343	2	219149728	G	A	meth	cg20019365	-	-	intron_variant	PNKD	-	-	E8	2860	2	218134988	220134010	6.80544	31.2287	39.9857	38.033	0.00759328	0.00759047	0.533153	0.00772647	5.53e-17	2.24e-06	0.997946	0.00205199
52	ulcerative	rs12612675	2	219133137	mono	rs386609602	2	219120255	C	T	meth	cg23569941	-	-	regulatory_region_variant	-	-	E2	E2	2861	2	218139616	220138586	6.80509	9.18082	19.058	15.9826	0.00757747	0.00757998	0.534269	0.00761747	6.76e-08	7.28e-07	0.999341	0.000657853
52	ulcerative	rs12612675	2	219133137	mono	rs11677953	2	219121663	G	A	meth	cg24193314	-	-	downstream_gene_variant	ARPC2	E9	E2	E1	2793	2	218264436	220263983	6.82912	0.505062	10.054	7.33126	0.00763263	0.00758972	0.533458	0.00765274	0.000568003	1.01e-06	0.998454	0.000940958
52	ulcerative	rs12612675	2	219133137	mono	rs2382818	2	219155907	A	T	meth	cg25332377	-	-	regulatory_region_variant	-	E10	E10	-	2765	2	218906988	220904673	6.83909	0.610839	10.0817	7.44723	0.00762783	0.00758651	0.533438	0.00765763	0.000557626	1.09e-06	0.998378	0.00102837
52	ulcerative	rs12612675	2	219133137	neut	rs6707559	2	219142773	C	T	meth	cg13835894	-	-	intron_variant	PNKD	E2	E2	E2	2847	2	218149159	220147732	6.80999	45.1475	56.4307	51.9439	0.00757564	0.00757668	0.534434	0.00759227	3.99e-24	1.78e-07	0.99984	0.000159885
52	ulcerative	rs12612675	2	219133137	neut	rs386609602	2	219120255	C	T	meth	cg20019365	-	-	regulatory_region_variant	-	-	E2	E2	2864	2	218134988	220134010	6.80404	12.5729	21.9703	19.3749	0.00758134	0.0075844	0.533792	0.00765207	3.68e-09	1.18e-06	0.99893	0.00106849
52	ulcerative	rs12612675	2	219133137	neut	rs6736362	2	219115108	C	T	meth	cg23569941	-	-	intron_variant	ARPC2	E2	E2	E2	2865	2	218139616	220138586	6.80369	7.11872	17.0999	13.9187	0.00757915	0.00757935	0.534173	0.00762243	4.79e-07	6.56e-07	0.999407	0.0005923
52	ulcerative	rs12612675	2	219133137	neut	rs55827343	2	219149728	G	A	meth	cg25124402	-	-	intron_variant	PNKD	-	-	E8	2872	2	218126163	220118782	6.80126	6.19817	16.6544	12.9934	0.00757323	0.00757956	0.534296	0.00759984	7.45e-07	4.08e-07	0.999633	0.000365547
52	ulcerative	rs12612675	2	219133137	tcel	rs4674280	2	219141458	C	G	meth	cg04180428	-	-	intron_variant	PNKD	-	E2	E2	2825	2	218232961	220232090	6.81774	2.92724	13.5778	9.73753	0.00758072	0.00757573	0.534323	0.00759306	1.64e-05	3.36e-07	0.999677	0.000305247
53	celiac	rs1264350	6	30796545	neut	rs2516391	6	31529335	T	G	meth	cg09867128	-	-	regulatory_region_variant	-	-	E9	E1	609	6	30796734	32795032	663.651	0.76369	667.465	664.4	0.0076034	0.00758365	0.533869	0.00762978	0.00031387	4.05e-292	0.99902	0.000665884
53	celiac	rs1264350	6	30796545	neut	rs13212435	6	32422348	C	T	meth	cg19159162	-	-	intergenic_variant	-	-	E6	E6	609	6	30796734	32795032	663.651	0.20482	665.103	663.852	0.00787232	0.00765005	0.529242	0.00792888	0.0034566	2.48e-291	0.992286	0.00425691
53	celiac	rs1264350	6	30796545	neut	rs2763979	6	31794592	C	T	meth	cg24239961	-	-	regulatory_region_variant	-	E10	E10	-	609	6	30794617	32793523	663.651	2.4565	667.836	666.104	0.00761722	0.00759565	0.532724	0.00777384	0.000217172	1.52e-291	0.997208	0.00257524
53	celiac	rs1264350	6	30796545	tcel	6:31783208	6	31783208	A	C	meth	cg14307134	-	-	regulatory_region_variant	-	E11	E11	E11	608	6	30796734	32795032	663.653	1.84457	667.66	665.492	0.00761179	0.00759096	0.533252	0.00769997	0.000258995	9.83e-292	0.998093	0.00164755
54	celiac	rs1265159	6	31140047	mono	rs111199736	6	32429719	C	A	meth	cg25263135	-	-	intron_variant	HLA-DRB9	E6	E6	E6	645	6	31136453	33130430	663.592	0.16644	665.373	663.754	0.00778747	0.00762539	0.53082	0.00781681	0.00245703	1.82e-291	0.994644	0.00289934
55	multiple_sclerosis	rs12673984	7	27122078	tcel	rs10951192	7	28161033	C	G	K27AC	7:28116878:28131274	-	-	intron_variant	JAZF1	-	-	-	304	7	27118974	28838566	8.87846	9.09619	21.2098	17.9369	0.00758269	0.00758106	0.534165	0.00761808	6.26e-08	7.78e-08	0.99946	0.000540169
56	crohn	rs12692254	2	234161211	mono	rs3792098	2	234234758	G	A	gene	ENSG00000085978.17	ATG16L1	autophagy related 16 like 1	downstream_gene_variant	SAG	-	E4	E4	4321	2	233118874	235204294	71.3207	0.434028	75.2884	71.7514	0.00759823	0.00757831	0.534149	0.0076028	0.000268901	4.39e-35	0.999317	0.000413891
56	crohn	rs12692254	2	234161211	neut	rs3792091	2	234251322	T	G	gene	ENSG00000077044.5	DGKD	diacylglycerol kinase delta	intron_variant	SAG	E1	E1	E4	4526	2	233263697	235380315	71.2743	0.569221	75.6085	71.8396	0.00758468	0.00758054	0.534269	0.00760151	0.000186052	3.65e-35	0.999486	0.000328172
56	crohn	rs12692254	2	234161211	neut	rs10192579	2	234146302	T	G	gene	ENSG00000085978.17	ATG16L1	autophagy related 16 like 1	regulatory_region_variant	-	E1	E1	E1	4337	2	233118874	235204294	71.317	3.23655	79.1901	74.5452	0.00757398	0.0075754	0.534446	0.00759025	5.4e-06	1.46e-35	0.999858	0.000136466
56	crohn	rs12692254	2	234161211	neut	rs6738490	2	234161583	T	C	gene	ENSG00000252010.1	SCARNA5	small Cajal body-specific RNA 5	regulatory_region_variant	-	E10	E8	-	4182	2	233184683	235184067	71.3534	1.04138	77.1948	72.3838	0.00757738	0.00758195	0.534435	0.00758453	4.12e-05	1.2e-35	0.999843	0.000115497
56	crohn	rs12692254	2	234161211	tcel	rs35174053	2	234154014	A	AG	gene	ENSG00000085978.17	ATG16L1	autophagy related 16 like 1	regulatory_region_variant	-	-	E1	E1	4338	2	233118874	235204294	71.3168	12.7772	89.9341	84.0672	0.0075745	0.00757634	0.53457	0.00758076	1.16e-10	4.39e-36	0.99996	4.02e-05
56	crohn	rs12692254	2	234161211	mono	rs10803625	2	234249735	T	C	K27AC	2:234246593:234249970	-	-	intron_variant	SAG	E1	E1	E4	4264	2	233247873	235249851	71.334	6.94981	79.6597	78.2835	0.0075993	0.00760486	0.532113	0.00784216	3.45e-06	3.77e-34	0.996289	0.00370792
56	crohn	rs12692254	2	234161211	mono	rs10187752	2	234146550	C	T	K27AC	2:234256440:234388198	-	-	intron_variant	ATG16L1	E1	E1	-	4619	2	233257286	235387961	71.254	1.22202	76.8031	72.4698	0.00757809	0.0075759	0.534428	0.00759062	5.52e-05	2.12e-35	0.999758	0.000186375
56	crohn	rs12692254	2	234161211	neut	rs4663396	2	234192251	C	T	K27AC	2:234085295:234121032	-	-	intron_variant	ATG16L1	E2	E2	E2	4204	2	233085673	235120419	71.3481	1.42623	74.3986	72.7738	0.00765583	0.00760534	0.532142	0.00779216	0.000678625	2.9e-34	0.996448	0.00287377
56	crohn	rs12692254	2	234161211	neut	rs6758317	2	234168951	C	T	K27AC	2:234147423:234211564	-	-	intron_variant	ATG16L1	E2	E2	E2	4335	2	233149739	235211342	71.3175	11.0434	82.8409	82.3608	0.00767088	0.00766964	0.527811	0.00831299	1.42e-07	9.48e-34	0.990349	0.00965074
56	crohn	rs12692254	2	234161211	mono	rs6738490	2	234161583	T	C	meth	cg23050873	-	-	regulatory_region_variant	-	E10	E8	-	4167	2	233184683	235184067	71.357	11.7061	88.6653	83.0411	0.0075745	0.00757634	0.53457	0.00758076	4.31e-10	5.35e-36	0.999949	5.12e-05
56	crohn	rs12692254	2	234161211	mono	rs3792106	2	234190740	T	C	meth	cg25479499	-	-	intron_variant	ATG16L1	E2	E2	E2	4165	2	233183967	235182816	71.3575	0.655801	76.0086	72.008	0.00758719	0.00757617	0.534334	0.00759989	0.000135561	2.67e-35	0.999604	0.00026025
56	crohn	rs12692254	2	234161211	neut	rs10196794	2	234192616	G	A	meth	cg12834730	-	-	intron_variant	ATG16L1	E2	E2	E2	4185	2	233159753	235158972	71.3527	4.68559	81.2561	76.0231	0.00757439	0.00756923	0.534553	0.00758112	7.08e-07	7.89e-36	0.999924	7.57e-05
56	crohn	rs12692254	2	234161211	neut	rs6738490	2	234161583	T	C	meth	cg23050873	-	-	regulatory_region_variant	-	E10	E8	-	4184	2	233184683	235184067	71.3529	13.6563	90.0966	84.9962	0.00757698	0.00757256	0.534496	0.00757513	1.03e-10	8.99e-36	0.999914	8.64e-05
56	crohn	rs12692254	2	234161211	neut	rs4663396	2	234192251	C	T	meth	cg23339656	-	-	intron_variant	ATG16L1	E2	E2	E2	4185	2	233161567	235159360	71.3527	0.875252	75.6722	72.2248	0.0075914	0.00758049	0.534209	0.00761332	0.000188965	4.65e-35	0.999358	0.000453324
56	crohn	rs12692254	2	234161211	tcel	rs6710735	2	234234845	C	G	meth	cg02941741	-	-	downstream_gene_variant	SAG	-	E4	E4	3726	2	232795254	234793598	71.4688	0.526522	74.1491	71.9942	0.00766104	0.0076086	0.532652	0.0077152	0.000983238	1.51e-34	0.997342	0.00167454
56	crohn	rs12692254	2	234161211	tcel	rs1045100	2	234203597	T	C	meth	cg07618928	-	-	3_prime_UTR_variant	ATG16L1	E2	E2	E2	4123	2	233183967	235182983	71.3676	0.376652	75.4426	71.7402	0.00759364	0.00758404	0.534213	0.00760369	0.000241402	3.56e-35	0.999408	0.000350875
56	crohn	rs12692254	2	234161211	tcel	rs56049444	2	234157688	C	T	meth	cg23050873	-	-	regulatory_region_variant	-	-	-	E8	4123	2	233185052	235184067	71.3676	10.7142	87.6704	82.06	0.00757391	0.00757548	0.534588	0.00758004	1.18e-09	5.37e-36	0.999948	5.19e-05
56	crohn	rs12692254	2	234161211	tcel	rs6754677	2	234199461	G	A	meth	cg23339656	-	-	intron_variant	ATG16L1	E2	E2	E2	4094	2	233161765	235159360	71.3747	0.695142	75.6018	72.0664	0.00759328	0.00757808	0.534172	0.00760167	0.000207322	4.17e-35	0.999378	0.000414528
57	multiple_sclerosis	rs12700771	7	27030482	tcel	rs4722762	7	28178262	G	T	K27AC	7:28030317:28033046	-	-	intron_variant	JAZF1	E1	E1	E4	342	7	27030482	28838566	9.83803	5.8513	18.1545	15.6741	0.00758225	0.00758867	0.533695	0.00766128	3.47e-06	6.44e-08	0.998796	0.00120017
58	celiac	rs1270942	6	31918860	mono	rs188245	6	32955976	A	G	psi	ENSG00000204257.9.10_32918295	HLA-DMA	major histocompatibility complex, class II, DM alpha	intergenic_variant	-	-	E4	E4	607	6	31919578	33915676	663.631	1.06801	665.582	664.697	0.00778908	0.0076519	0.528826	0.00807189	0.00207655	3.65e-291	0.991676	0.00624695
58	celiac	rs1270942	6	31918860	neut	rs28362677	6	32362741	C	T	meth	cg23652026	-	-	regulatory_region_variant	-	E6	E6	E4	609	6	31907147	33905008	663.628	0.668796	666.156	664.291	0.00767625	0.00760474	0.532256	0.00774781	0.00114633	1.37e-291	0.996608	0.00224612
59	1_diabetes	rs12719030	7	50485073	tcel	rs4947641	7	50489038	C	T	gene	ENSG00000132436.7	FIGNL1	fidgetin like 1	intergenic_variant	-	E4	E4	E4	877	7	49761504	51424323	9.18542	82.1886	96.3769	91.303	0.00757378	0.00757892	0.534513	0.00758573	1.93e-40	9.77e-09	0.999911	8.88e-05
59	1_diabetes	rs12719030	7	50485073	tcel	rs4947641	7	50489038	C	T	psi	ENSG00000132436.7.11_50514996	FIGNL1	fidgetin like 1	intergenic_variant	-	E4	E4	E4	877	7	49761504	51424323	9.18542	76.1585	90.3911	85.2696	0.00757256	0.00757698	0.534496	0.00757513	7.66e-38	9.34e-09	0.999915	8.46e-05
59	1_diabetes	rs12719030	7	50485073	tcel	rs4947641	7	50489038	C	T	psi	ENSG00000132436.7.11_50515878	FIGNL1	fidgetin like 1	intergenic_variant	-	E4	E4	E4	877	7	49761504	51424323	9.18542	63.3628	77.5837	72.4748	0.00757256	0.00757698	0.534496	0.00757513	2.79e-32	9.45e-09	0.999914	8.56e-05
60	bowel_disease	rs12720356	19	10469975	mono	rs12720356	19	10469975	A	C	gene	ENSG00000220201.3	ZGLP1	zinc finger, GATA-like protein 1	upstream_gene_variant	TYK2	E2	E2	E2	3424	19	9416504	11420294	10.0206	10.7739	28.8795	20.3931	0.00756962	0.00757645	0.534567	0.00757544	9.14e-11	1.94e-10	0.999997	2.92e-06
60	bowel_disease	rs12720356	19	10469975	neut	rs75231016	19	10420982	G	C	gene	ENSG00000220201.3	ZGLP1	zinc finger, GATA-like protein 1	intron_variant	CTD-2369P2.10	-	E1	E1	3439	19	9416504	11420294	10.0163	3.46725	20.3106	13.3846	0.0075764	0.00756992	0.53457	0.00757634	4.79e-07	6.86e-10	0.999986	1.39e-05
60	bowel_disease	rs12720356	19	10469975	tcel	rs75231016	19	10420982	G	C	gene	ENSG00000220201.3	ZGLP1	zinc finger, GATA-like protein 1	intron_variant	CTD-2369P2.10	-	E1	E1	3420	19	9416504	11420294	10.0218	0.081529	15.8358	10.0695	0.0075761	0.00757414	0.534542	0.00758105	4.23e-05	2.04e-09	0.999913	4.44e-05
60	bowel_disease	rs12720356	19	10469975	neut	rs75231016	19	10420982	G	C	K27AC	19:10409851:10411717	-	-	intron_variant	CTD-2369P2.10	-	E1	E1	3395	19	9410636	11411652	10.0292	11.9508	27.9929	21.9369	0.00757541	0.00757316	0.53459	0.00757958	2.24e-10	1.53e-09	0.999967	3.32e-05
60	bowel_disease	rs12720356	19	10469975	neut	rs75231016	19	10420982	G	C	K27AC	19:10414923:10417664	-	-	intron_variant	CTD-2369P2.10	-	E1	E1	3396	19	9416504	11417200	10.0289	14.3369	27.7939	24.3624	0.00757948	0.00757626	0.534262	0.00761237	2.73e-10	2.03e-08	0.999539	0.00046054
60	bowel_disease	rs12720356	19	10469975	mono	rs75231016	19	10420982	G	C	meth	cg15538607	-	-	intron_variant	CTD-2369P2.10	-	E1	E1	3422	19	9416504	11414611	10.0212	0.158335	15.736	10.1511	0.00757735	0.00757435	0.534545	0.00758351	4.67e-05	2.43e-09	0.9999	5.33e-05
60	bowel_disease	rs12720356	19	10469975	mono	rs75231016	19	10420982	G	C	meth	cg18745507	-	-	intron_variant	CTD-2369P2.10	-	E1	E1	3425	19	9416504	11414611	10.0204	0.418012	16.2922	10.4006	0.00757564	0.00757417	0.534546	0.00758097	2.68e-05	1.81e-09	0.999934	3.92e-05
60	bowel_disease	rs12720356	19	10469975	neut	rs75231016	19	10420982	G	C	meth	cg15538607	-	-	intron_variant	CTD-2369P2.10	-	E1	E1	3435	19	9416504	11414611	10.0174	8.0107	25.0789	17.9033	0.0075764	0.00756992	0.53457	0.00757634	4.08e-09	5.48e-10	0.999989	1.08e-05
60	bowel_disease	rs12720356	19	10469975	neut	rs75231016	19	10420982	G	C	meth	cg18745507	-	-	intron_variant	CTD-2369P2.10	-	E1	E1	3435	19	9416504	11414611	10.0174	2.50876	17.9601	12.5021	0.00757528	0.00757569	0.534598	0.00758029	5.03e-06	2.76e-09	0.999935	6.04e-05
60	bowel_disease	rs12720356	19	10469975	tcel	rs75231016	19	10420982	G	C	meth	cg14016200	-	-	intron_variant	CTD-2369P2.10	-	E1	E1	3401	19	9399996	11398882	10.0274	0.510558	14.8684	10.5294	0.00758698	0.00757703	0.534323	0.00758529	0.000112132	8.24e-09	0.999702	0.000185216
60	bowel_disease	rs12720356	19	10469975	tcel	rs75231016	19	10420982	G	C	meth	cg15538607	-	-	intron_variant	CTD-2369P2.10	-	E1	E1	3420	19	9416504	11414611	10.0218	0.312903	16.5706	10.2796	0.00757602	0.0075739	0.534542	0.00758108	2.03e-05	1.23e-09	0.999953	2.63e-05
61	bowel_disease	rs12764283	10	35530460	mono	rs11010103	10	35421004	G	C	K27AC	10:35588293:35591159	-	-	regulatory_region_variant	-	-	E1	E8	3180	10	34588370	36590762	15.8696	0.447341	18.6508	16.3152	0.00765629	0.0076	0.532967	0.00768901	0.000888071	1.77e-10	0.997719	0.00139268
61	bowel_disease	rs12764283	10	35530460	neut	rs4934730	10	35415555	A	G	K27AC	10:35452542:35455134	-	-	regulatory_region_variant	-	-	-	E11	3195	10	34452552	36454992	15.8649	6.04127	25.3328	21.9023	0.00757626	0.00757948	0.534262	0.00761237	1.1e-06	5.94e-11	0.999538	0.00046101
61	bowel_disease	rs12764283	10	35530460	mono	rs4934539	10	35472199	A	G	K4ME1	10:35335675:35340035	-	-	intron_variant	CREM	E4	E4	E4	2879	10	34337527	36339870	15.969	1.19529	19.9766	17.1617	0.00759672	0.00758475	0.533796	0.00763847	0.000258386	9.9e-11	0.998885	0.000856275
61	bowel_disease	rs12764283	10	35530460	mono	rs12775548	10	35479504	G	T	K4ME1	10:35496854:35522354	-	-	intron_variant	CREM	E4	E4	E4	3177	10	34497030	36521724	15.8705	1.28453	20.1716	17.1522	0.00759515	0.00758317	0.533996	0.00762101	0.000192604	8.9e-11	0.999111	0.000696237
61	bowel_disease	rs12764283	10	35530460	neut	rs7079205	10	35324619	C	T	K4ME1	10:35325820:35334346	-	-	intron_variant	CUL2	E2	E2	E2	2875	10	34326198	36334282	15.9704	12.8593	32.1661	28.8259	0.00757947	0.00758202	0.534215	0.00761468	1.31e-09	5.85e-11	0.999495	0.00050476
61	bowel_disease	rs12764283	10	35530460	neut	rs12775548	10	35479504	G	T	K4ME1	10:35335675:35340035	-	-	intron_variant	CREM	E4	E4	E4	2882	10	34337527	36339870	15.968	3.2565	22.6209	19.2202	0.00757978	0.00758116	0.53423	0.00761407	1.83e-05	5.52e-11	0.999507	0.000475091
61	bowel_disease	rs12764283	10	35530460	neut	rs4934524	10	35270921	G	C	K4ME1	10:35356515:35383662	-	-	intergenic_variant	-	E4	E4	E4	3040	10	34358684	36383310	15.9146	5.34667	24.727	21.2571	0.00758169	0.00757998	0.534246	0.00761171	2.11e-06	5.43e-11	0.999555	0.000443167
61	bowel_disease	rs12764283	10	35530460	neut	rs4275563	10	35545286	G	A	K4ME1	10:35450777:35456818	-	-	intron_variant	CCNY	E4	E4	E4	3214	10	34451109	36456612	15.8589	0.722604	19.1359	16.5796	0.00761989	0.00758355	0.533528	0.00765738	0.000538159	1.43e-10	0.99835	0.00111182
61	bowel_disease	rs12764283	10	35530460	neut	rs12775548	10	35479504	G	T	K4ME1	10:35478310:35493667	-	-	intron_variant	CREM	E4	E4	E4	3248	10	34478675	36493298	15.8484	19.8604	39.101	35.7052	0.00757948	0.00757626	0.534262	0.00761237	1.13e-12	6.24e-11	0.999523	0.000477275
61	bowel_disease	rs12764283	10	35530460	neut	rs4934730	10	35415555	A	G	K4ME1	10:35496854:35522354	-	-	regulatory_region_variant	-	-	-	E11	3273	10	34497030	36521724	15.8407	67.1183	86.2447	82.9558	0.00758124	0.00758206	0.534181	0.00760944	3.76e-33	7e-11	0.999469	0.000530974
61	bowel_disease	rs12764283	10	35530460	tcel	rs7079205	10	35324619	C	T	K4ME1	10:35356515:35383662	-	-	intron_variant	CUL2	E2	E2	E2	2968	10	34358684	36383310	15.9386	0.506265	18.4741	16.4435	0.00767143	0.00761233	0.532287	0.00772765	0.00113822	2.24e-10	0.996962	0.00189975
61	bowel_disease	rs12764283	10	35530460	tcel	rs11010134	10	35518029	A	G	K4ME1	10:35407806:35432159	-	-	intron_variant	RP11-324I22.2	E4	E4	E4	3104	10	34408636	36431998	15.8938	0.791246	19.3533	16.6829	0.00762202	0.00759198	0.53342	0.00765634	0.000448677	1.23e-10	0.998559	0.000992181
61	bowel_disease	rs12764283	10	35530460	tcel	rs12246600	10	35538121	A	C	K4ME1	10:35434514:35444301	-	-	intron_variant	CCNY	-	E4	E4	3086	10	34435177	36444171	15.8996	2.02499	20.3674	17.923	0.00759773	0.00758873	0.53352	0.0076673	0.000163138	1.54e-10	0.998592	0.00124531
61	bowel_disease	rs12764283	10	35530460	mono	rs7904625	10	35552678	C	T	meth	cg04310649	-	-	intron_variant	CCNY	E4	E4	E4	3057	10	34417835	36416380	15.909	2.61392	21.779	18.5195	0.00758158	0.00758214	0.534142	0.00761808	4e-05	6.74e-11	0.999413	0.000547439
61	bowel_disease	rs12764283	10	35530460	mono	rs16935945	10	35540320	A	C	meth	cg08905399	-	-	intron_variant	CCNY	-	E4	E4	2879	10	34353583	36347227	15.969	6.05766	25.3847	22.0227	0.00757603	0.00757945	0.534252	0.00761286	1.15e-06	5.73e-11	0.999505	0.000493752
61	bowel_disease	rs12764283	10	35530460	mono	rs12775548	10	35479504	G	T	meth	cg16988166	-	-	intron_variant	CREM	E4	E4	E4	3101	10	34504022	36503423	15.8947	1.46763	20.3399	17.3595	0.00759419	0.00758357	0.533903	0.0076271	0.000166772	9.03e-11	0.999109	0.0007247
61	bowel_disease	rs12764283	10	35530460	mono	rs12775548	10	35479504	G	T	meth	cg19884427	-	-	intron_variant	CREM	E4	E4	E4	3289	10	33777705	35775440	15.8359	0.616374	19.025	16.4503	0.00762297	0.00758807	0.533442	0.00765852	0.000587862	1.44e-10	0.99832	0.00109176
61	bowel_disease	rs12764283	10	35530460	neut	rs12268745	10	35305989	C	G	meth	cg05235248	-	-	intron_variant	CUL2	E2	E2	-	3108	10	34504022	36503423	15.8925	15.3702	34.7712	31.2584	0.00757425	0.00757952	0.534307	0.00760375	8.96e-11	5.32e-11	0.999576	0.000424125
61	bowel_disease	rs12764283	10	35530460	neut	rs12268745	10	35305989	C	G	meth	cg12454705	-	-	intron_variant	CUL2	E2	E2	-	3290	10	34858994	36857979	15.8356	2.45729	21.7164	18.289	0.00758388	0.00758173	0.534156	0.0076033	3.96e-05	6.13e-11	0.999498	0.000461974
61	bowel_disease	rs12764283	10	35530460	tcel	rs11010134	10	35518029	A	G	meth	cg02483554	-	-	intron_variant	RP11-324I22.2	E4	E4	E4	3457	10	34895329	36894129	15.786	1.29568	20.0482	17.0792	0.0075976	0.00758386	0.533932	0.00762614	0.000200335	1.02e-10	0.999067	0.000732851
61	bowel_disease	rs12764283	10	35530460	tcel	rs12246600	10	35538121	A	C	meth	cg02524725	-	-	intron_variant	CCNY	-	E4	E4	3379	10	34853690	36851716	15.8089	0.81239	19.9548	16.6176	0.00759516	0.00757995	0.534108	0.0076067	0.000224923	6.89e-11	0.999269	0.000505754
61	bowel_disease	rs12764283	10	35530460	tcel	rs11010134	10	35518029	A	G	meth	cg04310649	-	-	intron_variant	RP11-324I22.2	E4	E4	E4	3150	10	34417835	36416380	15.879	3.40913	22.6417	19.2845	0.00757929	0.00758507	0.534186	0.00761511	1.64e-05	6.3e-11	0.999487	0.000496276
61	bowel_disease	rs12764283	10	35530460	tcel	rs2384352	10	35492832	A	G	meth	cg05235248	-	-	regulatory_region_variant	-	E4	E4	-	3208	10	34504022	36503423	15.8608	6.16204	25.2836	22.0196	0.00758112	0.00758322	0.534173	0.00761786	1.15e-06	7.04e-11	0.999454	0.000545015
61	bowel_disease	rs12764283	10	35530460	tcel	rs4402245	10	35268132	A	G	meth	cg12454705	-	-	intergenic_variant	-	E4	E4	E4	3403	10	34858994	36857979	15.8018	0.714854	19.2604	16.5145	0.00762313	0.00759313	0.533423	0.00765618	0.000449178	1.25e-10	0.998631	0.000920069
61	bowel_disease	rs12764283	10	35530460	tcel	rs11010121	10	35493256	A	G	meth	cg14656043	-	-	regulatory_region_variant	-	E4	E4	-	3157	10	34420607	36419573	15.8768	11.4583	30.5874	27.3319	0.00758036	0.00757696	0.534164	0.00761061	5.8e-09	6.98e-11	0.999451	0.000549127
61	bowel_disease	rs12764283	10	35530460	tcel	rs11010095	10	35395948	A	G	meth	cg19215266	-	-	intron_variant	RP11-297A16.2	-	E6	E4	3151	10	34417835	36417039	15.8787	30.6017	49.7202	46.4773	0.00758063	0.0075775	0.534196	0.00762048	2.85e-17	7.06e-11	0.999443	0.000556756
62	rheumatoid	rs12764378	10	63800004	mono	rs10821949	10	63811678	T	C	K4ME1	10:63737063:63876221	-	-	regulatory_region_variant	-	E1	E1	-	3363	10	62737949	64875745	16.2493	1.23224	20.1132	17.4797	0.0076067	0.00758984	0.533596	0.00765694	0.000298756	8.96e-11	0.998672	0.00102933
63	ulcerative	rs12817473	12	68497408	tcel	rs4913396	12	68473335	T	C	K4ME1	12:68472591:68475688	-	-	intron_variant	IFNG-AS1	E4	E4	E4	3694	12	67472631	69475083	28.1929	0.359004	31.1671	28.5502	0.00764418	0.00758818	0.533295	0.00765583	0.000730926	5.92e-16	0.998223	0.00104646
63	ulcerative	rs12817473	12	68497408	tcel	rs7316231	12	68469642	A	G	meth	cg24336808	-	-	intron_variant	IFNG-AS1	E4	E4	E4	3782	12	67475827	69474213	28.1693	1.36695	32.952	29.5332	0.0075861	0.0075806	0.534177	0.00761481	0.000118851	2.72e-16	0.999415	0.000466615
64	1_diabetes	rs12927355	16	11194771	neut	rs9929994	16	11178245	A	G	meth	cg00121339	-	-	regulatory_region_variant	-	-	E2	E1	844	16	10151357	12058617	28.4098	26.6077	59.532	54.9804	0.00757384	0.00757615	0.53444	0.00759138	4.32e-16	7.12e-17	0.99985	0.000149847
64	1_diabetes	rs12927355	16	11194771	tcel	rs7184615	16	11165542	G	C	meth	cg04616529	-	-	intron_variant	CLEC16A	-	E2	E1	848	16	10216682	12153967	28.4051	11.3764	43.9008	39.7567	0.00757738	0.0075735	0.534425	0.00759253	2.64e-09	1.06e-16	0.999775	0.000225229
64	1_diabetes	rs12927355	16	11194771	tcel	rs35126143	16	11164312	T	C	meth	cg08194933	-	-	intron_variant	CLEC16A	-	E2	E1	847	16	10357401	12194354	28.4062	0.949727	30.3491	29.3542	0.00778337	0.00765371	0.52922	0.00801442	0.00209128	2.45e-15	0.992352	0.00555659
64	multiple_sclerosis	rs12927355	16	11194771	mono	rs78319720	16	11128430	C	A	meth	cg08619515	-	-	regulatory_region_variant	-	E1	E2	-	842	16	10102906	12058617	47.1977	2.62486	50.7512	49.8213	0.00765566	0.00763764	0.530206	0.00802291	0.000410679	1.8e-23	0.993657	0.00593249
64	multiple_sclerosis	rs12927355	16	11194771	neut	rs9929994	16	11178245	A	G	meth	cg00121339	-	-	regulatory_region_variant	-	-	E2	E1	841	16	10151357	12058617	47.1989	26.6108	78.7075	73.7549	0.00757378	0.00757892	0.534513	0.00758573	2.93e-16	3.36e-25	0.9999	0.000100256
64	multiple_sclerosis	rs12927355	16	11194771	neut	rs11861236	16	11183626	T	C	meth	cg03217729	-	-	regulatory_region_variant	-	-	E2	E1	840	16	10232086	12194354	47.2001	1.09616	49.103	48.2947	0.00780502	0.00766069	0.528404	0.00810632	0.00218308	2.03e-23	0.991042	0.00677499
64	multiple_sclerosis	rs12927355	16	11194771	neut	rs80207136	16	11109337	G	A	meth	cg06865119	-	-	intron_variant	CLEC16A	-	E2	E1	710	16	11072459	13061611	47.3682	1.49895	51.178	48.8611	0.00761058	0.00758973	0.533291	0.00768439	0.000315599	3.78e-24	0.998266	0.001418
64	multiple_sclerosis	rs12927355	16	11194771	tcel	rs7184615	16	11165542	G	C	meth	cg04616529	-	-	intron_variant	CLEC16A	-	E2	E1	848	16	10216682	12153967	47.1906	11.3804	63.3429	58.5233	0.00757436	0.00757269	0.534518	0.00758801	1.37e-09	3.84e-25	0.999885	0.000114556
64	multiple_sclerosis	rs12927355	16	11194771	tcel	rs35126143	16	11164312	T	C	meth	cg08194933	-	-	intron_variant	CLEC16A	-	E2	E1	846	16	10357401	12194354	47.193	0.953222	49.1306	48.1445	0.00778844	0.00764478	0.529153	0.00801667	0.00210385	1.71e-23	0.992289	0.00560754
65	bowel_disease	rs12936409	17	38043649	mono	rs8065777	17	38072402	C	T	gene	ENSG00000172057.5	ORMDL3	ORMDL sphingolipid biosynthesis regulator 3	intron_variant	GSDMB	E1	E1	E1	2575	17	37078880	39083795	27.7547	10.0741	38.8415	37.8284	0.00762263	0.00762824	0.530759	0.00798092	2.19e-07	4.59e-15	0.99457	0.0054302
65	bowel_disease	rs12936409	17	38043649	tcel	rs12944882	17	37983492	T	C	gene	ENSG00000161405.12	IKZF3	IKAROS family zinc finger 3	intron_variant	IKZF3	E6	E6	E2	2676	17	36922196	39018961	27.7162	8.92756	38.4594	36.6429	0.00759419	0.00759814	0.533056	0.00774926	3.07e-07	2.13e-15	0.997641	0.00235827
65	bowel_disease	rs12936409	17	38043649	tcel	rs12944882	17	37983492	T	C	gene	ENSG00000264198.1	-	-	intron_variant	IKZF3	E6	E6	E2	2488	17	36915238	38919196	27.789	3.70657	34.9556	31.4909	0.00757661	0.00757945	0.534251	0.00761168	1.09e-05	3.81e-16	0.999544	0.000445485
65	crohn	rs12936409	17	38043649	mono	rs8065777	17	38072402	C	T	gene	ENSG00000172057.5	ORMDL3	ORMDL sphingolipid biosynthesis regulator 3	intron_variant	GSDMB	E1	E1	E1	2575	17	37078880	39083795	9.89349	10.0741	22.7689	19.965	0.0075802	0.00758597	0.533923	0.00763631	3.63e-08	4.35e-08	0.999134	0.000865598
65	crohn	rs12936409	17	38043649	tcel	rs12944882	17	37983492	T	C	gene	ENSG00000161405.12	IKZF3	IKAROS family zinc finger 3	intron_variant	IKZF3	E6	E6	E2	2676	17	36922196	39018961	9.85502	8.92756	21.7593	18.7796	0.00758192	0.00758112	0.534031	0.00763129	9.59e-08	3.79e-08	0.999274	0.000725488
65	crohn	rs12936409	17	38043649	tcel	rs12944882	17	37983492	T	C	gene	ENSG00000264198.1	-	-	intron_variant	IKZF3	E6	E6	E2	2488	17	36915238	38919196	9.92786	3.70657	17.3318	13.6277	0.00757943	0.00757993	0.534328	0.00760528	8.63e-06	1.72e-08	0.999641	0.000350331
65	bowel_disease	rs12936409	17	38043649	tcel	rs9303279	17	38073968	G	C	psi	ENSG00000073605.13.11_38062525	GSDMB	gasdermin B	intron_variant	GSDMB	E1	E1	E1	2556	17	37062847	39065932	27.7621	1.9423	34.4278	29.688	0.00758241	0.00757725	0.534407	0.00758608	1.81e-05	1.1e-16	0.999858	0.000124051
65	bowel_disease	rs12936409	17	38043649	tcel	rs9303279	17	38073968	G	C	psi	ENSG00000073605.13.11_38066008	GSDMB	gasdermin B	intron_variant	GSDMB	E1	E1	E1	2556	17	37062847	39065932	27.7621	2.69654	35.3491	30.4396	0.0075732	0.00757592	0.534469	0.00757887	7.18e-06	9.35e-17	0.999888	0.00010459
65	bowel_disease	rs12936409	17	38043649	tcel	rs12453507	17	38053207	C	G	psi	ENSG00000073605.13.13_38063241	GSDMB	gasdermin B	intergenic_variant	-	E4	E1	E4	2553	17	37063471	39064982	27.7632	13.1503	45.5854	40.8989	0.00757398	0.0075754	0.534446	0.00759025	2.58e-10	1.16e-16	0.999869	0.000130921
65	bowel_disease	rs12936409	17	38043649	tcel	rs11557466	17	38024626	C	T	psi	ENSG00000073605.13.13_38065210	GSDMB	gasdermin B	regulatory_region_variant	-	E5	E5	E4	2553	17	37063471	39064982	27.7632	100.904	134.324	128.628	0.00757634	0.0075745	0.53457	0.00758076	7.46e-49	4.34e-17	0.999952	4.76e-05
65	crohn	rs12936409	17	38043649	tcel	rs9303279	17	38073968	G	C	psi	ENSG00000073605.13.11_38062525	GSDMB	gasdermin B	intron_variant	GSDMB	E1	E1	E1	2556	17	37062847	39065932	9.90089	1.9423	16.3537	11.8284	0.00757834	0.0075717	0.534455	0.00758838	2.23e-05	7.81e-09	0.999824	0.000153762
65	crohn	rs12936409	17	38043649	tcel	rs9303279	17	38073968	G	C	psi	ENSG00000073605.13.11_38066008	GSDMB	gasdermin B	intron_variant	GSDMB	E1	E1	E1	2556	17	37062847	39065932	9.90089	2.69654	17.2686	12.5804	0.00758174	0.00757781	0.534425	0.00758579	8.96e-06	6.65e-09	0.99986	0.000130621
65	crohn	rs12936409	17	38043649	tcel	rs12453507	17	38053207	C	G	psi	ENSG00000073605.13.13_38063241	GSDMB	gasdermin B	intergenic_variant	-	E4	E1	E4	2553	17	37063471	39064982	9.90207	13.1503	27.6295	23.0373	0.00757806	0.00758172	0.534422	0.00758685	2.84e-10	7.3e-09	0.999856	0.000143808
65	crohn	rs12936409	17	38043649	tcel	rs11557466	17	38024626	C	T	psi	ENSG00000073605.13.13_38065210	GSDMB	gasdermin B	regulatory_region_variant	-	E5	E5	E4	2553	17	37063471	39064982	9.90207	100.904	116.166	110.773	0.00757569	0.00757528	0.534598	0.00758029	1e-48	3.33e-09	0.999936	6.45e-05
65	bowel_disease	rs12936409	17	38043649	mono	rs2290400	17	38066240	T	C	K27AC	17:38072759:38086345	-	-	intron_variant	GSDMB	-	E1	E2	2611	17	37073182	39085894	27.7408	1.61435	32.49	29.3516	0.00758366	0.00758248	0.534079	0.00761897	0.000122851	5.53e-16	0.999259	0.000617965
65	bowel_disease	rs12936409	17	38043649	tcel	rs11655198	17	38026169	C	T	K27AC	17:38050093:38053905	-	-	intron_variant	ZPBP2	-	E6	E4	2575	17	37050575	39053831	27.7547	12.9188	45.7168	40.6524	0.00757892	0.00757378	0.534513	0.00758573	2.24e-10	8.08e-17	0.99991	8.97e-05
65	bowel_disease	rs12936409	17	38043649	tcel	rs6503525	17	38095174	G	C	K27AC	17:38058230:38062934	-	-	regulatory_region_variant	-	E4	E4	E4	2573	17	37058337	39062408	27.7554	6.68997	38.494	34.4376	0.00757744	0.0075752	0.534431	0.00759568	3.07e-07	2.18e-16	0.999754	0.000245985
65	crohn	rs12936409	17	38043649	mono	rs2290400	17	38066240	T	C	K27AC	17:38072759:38086345	-	-	intron_variant	GSDMB	-	E1	E2	2611	17	37073182	39085894	9.8796	1.61435	14.7653	11.4895	0.00758757	0.00758245	0.534155	0.00761793	0.000107233	2.76e-08	0.999354	0.00053856
65	crohn	rs12936409	17	38043649	tcel	rs11655198	17	38026169	C	T	K27AC	17:38050093:38053905	-	-	intron_variant	ZPBP2	-	E6	E4	2575	17	37050575	39053831	9.89349	12.9188	27.7474	22.791	0.00757378	0.00757892	0.534513	0.00758573	2.5e-10	5.15e-09	0.9999	9.99e-05
65	bowel_disease	rs12936409	17	38043649	tcel	rs7359623	17	38049589	C	T	K4ME1	17:38045994:38064913	-	-	intergenic_variant	-	-	E6	E4	2586	17	37047156	39062408	27.7504	9.96751	41.6367	37.7111	0.00757732	0.00757645	0.534376	0.00759832	1.32e-08	2.5e-16	0.99972	0.000280471
65	bowel_disease	rs12936409	17	38043649	tcel	rs4795405	17	38088417	T	C	K4ME1	17:38100385:38147365	-	-	downstream_gene_variant	RP11-387H17.4	E4	E4	E4	2789	17	37101380	39147259	27.6748	12.63	45.6937	40.2773	0.00757528	0.00757569	0.534598	0.00758029	2.12e-10	6.19e-17	0.999937	6.3e-05
65	crohn	rs12936409	17	38043649	tcel	rs7359623	17	38049589	C	T	K4ME1	17:38045994:38064913	-	-	intergenic_variant	-	-	E6	E4	2586	17	37047156	39062408	9.88923	9.96751	23.8231	19.8487	0.00757645	0.00757732	0.534376	0.00759832	1.26e-08	1.36e-08	0.999733	0.000267103
65	crohn	rs12936409	17	38043649	tcel	rs4795405	17	38088417	T	C	K4ME1	17:38100385:38147365	-	-	downstream_gene_variant	RP11-387H17.4	E4	E4	E4	2789	17	37101380	39147259	9.81366	12.63	27.5932	22.4193	0.00757256	0.00757698	0.534496	0.00757513	2.69e-10	4.5e-09	0.99992	8.02e-05
65	bowel_disease	rs12936409	17	38043649	mono	rs2305479	17	38062217	C	T	meth	cg00716716	-	-	missense_variant	GSDMB	-	E1	E1	2557	17	37022962	39020926	27.7617	1.08647	30.2642	28.8473	0.00769522	0.00761884	0.531203	0.00785028	0.00118046	3.04e-15	0.995253	0.00356628
65	bowel_disease	rs12936409	17	38043649	mono	rs6503526	17	38114598	C	T	meth	cg01959640	-	-	upstream_gene_variant	GSDMA	E1	E1	E1	2482	17	36886720	38883732	27.7914	0.870632	29.7836	28.6614	0.0077714	0.00763987	0.529848	0.00795763	0.00198698	3.97e-15	0.993157	0.00485602
65	bowel_disease	rs12936409	17	38043649	mono	rs11655198	17	38026169	C	T	meth	cg08932654	-	-	intron_variant	ZPBP2	-	E6	E4	2582	17	37086125	39084313	27.7519	0.537644	29.5251	28.2888	0.0077949	0.00764342	0.529872	0.00792355	0.00248089	3.69e-15	0.993205	0.00431393
65	bowel_disease	rs12936409	17	38043649	mono	rs12949100	17	38057189	G	A	meth	cg09639931	-	-	downstream_gene_variant	GSDMB	E4	E1	E1	2558	17	37026139	39024037	27.7613	1.22209	33.6195	28.9678	0.00757779	0.00757476	0.534447	0.00758923	4.05e-05	1.21e-16	0.999824	0.000135526
65	bowel_disease	rs12936409	17	38043649	mono	rs56380902	17	38066372	T	C	meth	cg10057218	-	-	intron_variant	GSDMB	-	E1	E2	2560	17	37074268	39073917	27.7605	3.95602	35.2125	31.7118	0.0075727	0.00757863	0.534335	0.00760279	8.22e-06	3.78e-16	0.999563	0.000429202
65	bowel_disease	rs12936409	17	38043649	mono	rs12946510	17	37912377	C	T	meth	cg19468946	-	-	downstream_gene_variant	RP11-94L15.2	-	-	E8	2495	17	36922510	38921590	27.7862	8.78243	40.9228	36.5577	0.00756942	0.00757414	0.534507	0.00758456	2.79e-08	1.56e-16	0.99982	0.000180376
65	bowel_disease	rs12936409	17	38043649	mono	rs1031458	17	38072173	G	T	meth	cg22833065	-	-	intron_variant	GSDMB	E1	E1	E1	2608	17	37100166	39095307	27.7419	2.29539	32.3674	30.0357	0.00759535	0.00758445	0.533639	0.00768215	0.000139248	1.24e-15	0.998465	0.00139606
65	bowel_disease	rs12936409	17	38043649	mono	rs2290400	17	38066240	T	C	meth	cg27435903	-	-	intron_variant	GSDMB	-	E1	E2	2558	17	37065515	39064982	27.7613	0.989134	32.1761	28.7454	0.00759022	0.00757736	0.534205	0.00760285	0.000171764	4.05e-16	0.999368	0.000460322
65	bowel_disease	rs12936409	17	38043649	neut	rs12453507	17	38053207	C	G	meth	cg08932654	-	-	intergenic_variant	-	E4	E1	E4	2584	17	37086125	39084313	27.7512	0.473565	29.5314	28.2239	0.00779534	0.00764161	0.529881	0.00789857	0.00246433	3.44e-15	0.99353	0.00400601
65	bowel_disease	rs12936409	17	38043649	neut	rs9909593	17	37970149	A	G	meth	cg09639931	-	-	intron_variant	IKZF3	-	E5	E8	2561	17	37026139	39024037	27.7601	1.32663	33.7327	29.0712	0.00757779	0.00757476	0.534447	0.00758923	3.61e-05	1.2e-16	0.99983	0.000134193
65	bowel_disease	rs12936409	17	38043649	neut	rs386592769	17	38080865	A	G	meth	cg10057218	-	-	upstream_gene_variant	ORMDL3	E1	-	-	2562	17	37074268	39073917	27.7597	5.31021	35.6956	33.068	0.00758641	0.00758766	0.533904	0.00765095	5.08e-06	9.04e-16	0.998961	0.00103432
65	bowel_disease	rs12936409	17	38043649	neut	rs2313171	17	37833842	T	C	meth	cg16557858	-	-	regulatory_region_variant	-	-	-	E8	2476	17	36883953	38879374	27.7939	0.591728	29.8475	28.3846	0.00774591	0.00762055	0.530913	0.00784902	0.00186149	2.81e-15	0.994733	0.00340533
65	bowel_disease	rs12936409	17	38043649	neut	rs8076131	17	38080912	G	A	meth	cg19468946	-	-	upstream_gene_variant	ORMDL3	E1	-	-	2498	17	36922510	38921590	27.785	2.72007	35.4715	30.4841	0.00757312	0.00757469	0.534544	0.00757587	6.5e-06	8.46e-17	0.999897	9.67e-05
65	bowel_disease	rs12936409	17	38043649	neut	rs6503526	17	38114598	C	T	meth	cg22018815	-	-	upstream_gene_variant	GSDMA	E1	E1	E1	2477	17	36879668	38879374	27.7935	1.26987	30.8817	29.0621	0.00764221	0.00760098	0.532564	0.00774887	0.000652133	1.96e-15	0.996996	0.00235147
65	bowel_disease	rs12936409	17	38043649	neut	rs8065777	17	38072402	C	T	meth	cg27435903	-	-	intron_variant	GSDMB	E1	E1	E1	2561	17	37065515	39064982	27.7601	0.816533	31.1787	28.5742	0.00762024	0.00759158	0.533499	0.00765819	0.000467205	9.26e-16	0.998473	0.00105983
65	bowel_disease	rs12936409	17	38043649	tcel	rs2952144	17	37960017	C	T	meth	cg00716716	-	-	intron_variant	IKZF3	E6	E6	E1	2553	17	37022962	39020926	27.7632	1.77466	32.4074	29.5351	0.00759516	0.00758018	0.533889	0.00763383	0.000136695	7.05e-16	0.999055	0.00080815
65	bowel_disease	rs12936409	17	38043649	tcel	rs2290400	17	38066240	T	C	meth	cg01325958	-	-	intron_variant	GSDMB	-	E1	E2	2429	17	36793551	38791481	27.813	1.37471	32.8273	29.1816	0.00758577	0.00757615	0.534248	0.00759801	9.43e-05	3.1e-16	0.999535	0.000371068
65	bowel_disease	rs12936409	17	38043649	tcel	rs12944882	17	37983492	T	C	meth	cg05330360	-	-	intron_variant	IKZF3	E6	E6	E2	2554	17	37024319	39023875	27.7628	6.88847	39.1863	34.6385	0.00757384	0.00757615	0.53444	0.00759138	1.55e-07	1.33e-16	0.999849	0.000150415
65	bowel_disease	rs12936409	17	38043649	tcel	rs12944882	17	37983492	T	C	meth	cg09639931	-	-	intron_variant	IKZF3	E6	E6	E2	2554	17	37026139	39024037	27.7628	1.48047	33.7767	29.2297	0.00758093	0.00757505	0.534429	0.00758861	3.47e-05	1.33e-16	0.999815	0.000150464
65	bowel_disease	rs12936409	17	38043649	tcel	rs56380902	17	38066372	T	C	meth	cg10057218	-	-	intron_variant	GSDMB	-	E1	E2	2560	17	37074268	39073917	27.7605	0.319768	30.6565	28.0778	0.00764588	0.00758818	0.53321	0.00766475	0.000790679	9.49e-16	0.998121	0.00108866
65	bowel_disease	rs12936409	17	38043649	tcel	rs9303277	17	37976469	C	T	meth	cg13702000	-	-	intron_variant	IKZF3	-	E6	E8	3312	17	37967438	39965269	27.4898	1.05089	32.1263	28.5364	0.00759009	0.00758062	0.534211	0.00759869	0.000137638	4.53e-16	0.99947	0.000392414
65	bowel_disease	rs12936409	17	38043649	tcel	rs2952144	17	37960017	C	T	meth	cg14647739	-	-	intron_variant	IKZF3	E6	E6	E1	2582	17	37084227	39083947	27.7519	0.343397	29.5624	28.0944	0.00778012	0.00762641	0.530614	0.00784717	0.00238468	2.92e-15	0.994228	0.00338748
65	bowel_disease	rs12936409	17	38043649	tcel	rs10445308	17	37938047	C	T	meth	cg16268778	-	-	intron_variant	IKZF3	E8	E6	E8	2412	17	36826468	38824402	27.82	0.551566	31.9508	28.3655	0.0075952	0.007579	0.534161	0.00760204	0.000228365	3.27e-16	0.999377	0.000394366
65	bowel_disease	rs12936409	17	38043649	tcel	rs12944882	17	37983492	T	C	meth	cg16810031	-	-	intron_variant	IKZF3	E6	E6	E2	2555	17	37024319	39024037	27.7624	3.91421	35.9354	31.6668	0.00757897	0.00757428	0.534407	0.00759311	4e-06	1.76e-16	0.999797	0.000198899
65	bowel_disease	rs12936409	17	38043649	tcel	rs907091	17	37921742	C	T	meth	cg19439043	-	-	downstream_gene_variant	IKZF3	-	E6	E2	2470	17	36720028	38719799	27.7963	1.57656	31.7675	29.371	0.00760934	0.00758741	0.533498	0.00766992	0.00026844	1.1e-15	0.998425	0.00130671
65	bowel_disease	rs12936409	17	38043649	tcel	rs10445308	17	37938047	C	T	meth	cg19468946	-	-	intron_variant	IKZF3	E8	E6	E8	2488	17	36922510	38921590	27.789	7.99797	40.145	35.776	0.00757661	0.00757585	0.534433	0.00759232	6.1e-08	1.55e-16	0.99982	0.000179872
65	bowel_disease	rs12936409	17	38043649	tcel	rs11655198	17	38026169	C	T	meth	cg19511844	-	-	intron_variant	ZPBP2	-	E6	E4	2582	17	37084227	39083947	27.7519	1.27311	31.7301	29.0226	0.00760562	0.00758222	0.533709	0.00764867	0.00026643	8.41e-16	0.998779	0.000954762
65	bowel_disease	rs12936409	17	38043649	tcel	rs11655198	17	38026169	C	T	meth	cg27613455	-	-	intron_variant	ZPBP2	-	E6	E4	2552	17	37020833	39018961	27.7636	0.792308	30.9811	28.554	0.00762902	0.00758961	0.533314	0.00766867	0.000571972	1.1e-15	0.998161	0.00126725
65	crohn	rs12936409	17	38043649	mono	rs2305479	17	38062217	C	T	meth	cg00716716	-	-	missense_variant	GSDMB	-	E1	E1	2557	17	37022962	39020926	9.9005	1.08647	13.6791	10.9843	0.00760122	0.00758757	0.533641	0.00764684	0.000325124	4.82e-08	0.998707	0.000966802
65	crohn	rs12936409	17	38043649	mono	rs11655198	17	38026169	C	T	meth	cg08932654	-	-	intron_variant	ZPBP2	-	E6	E4	2582	17	37086125	39084313	9.89077	0.537644	12.541	10.4268	0.00766074	0.00759784	0.532706	0.00771195	0.00101302	8.71e-08	0.997241	0.00174295
65	crohn	rs12936409	17	38043649	mono	rs12949100	17	38057189	G	A	meth	cg09639931	-	-	downstream_gene_variant	GSDMB	E4	E1	E1	2558	17	37026139	39024037	9.90011	1.22209	15.5435	11.1082	0.00758159	0.00757515	0.534414	0.00758958	5.02e-05	8.54e-09	0.999781	0.000168276
65	crohn	rs12936409	17	38043649	mono	rs56380902	17	38066372	T	C	meth	cg10057218	-	-	intron_variant	GSDMB	-	E1	E2	2560	17	37074268	39073917	9.89933	3.95602	17.2475	13.8506	0.00757626	0.00757948	0.534262	0.00761237	9.12e-06	2.39e-08	0.999514	0.000476748
65	crohn	rs12936409	17	38043649	mono	rs12946510	17	37912377	C	T	meth	cg19468946	-	-	downstream_gene_variant	RP11-94L15.2	-	-	E8	2495	17	36922510	38921590	9.92505	8.78243	22.9237	18.6967	0.00757084	0.00757351	0.534474	0.00758662	3.21e-08	1.02e-08	0.999793	0.000207141
65	crohn	rs12936409	17	38043649	mono	rs1031458	17	38072173	G	T	meth	cg22833065	-	-	intron_variant	GSDMB	E1	E1	E1	2608	17	37100166	39095307	9.88075	2.29539	14.8236	12.1738	0.00759303	0.00758826	0.53378	0.00764948	0.000101375	5.14e-08	0.998887	0.00101154
65	crohn	rs12936409	17	38043649	mono	rs2290400	17	38066240	T	C	meth	cg27435903	-	-	intron_variant	GSDMB	-	E1	E2	2558	17	37065515	39064982	9.90011	0.989134	14.2423	10.8841	0.00759267	0.00758349	0.534018	0.00761227	0.000184817	2.49e-08	0.999319	0.000495692
65	crohn	rs12936409	17	38043649	neut	rs12453507	17	38053207	C	G	meth	cg08932654	-	-	intergenic_variant	-	E4	E1	E4	2584	17	37086125	39084313	9.89	0.473565	12.4298	10.3619	0.00768091	0.00760202	0.532495	0.00771835	0.00113448	9.14e-08	0.997035	0.00182755
65	crohn	rs12936409	17	38043649	neut	rs9909593	17	37970149	A	G	meth	cg09639931	-	-	intron_variant	IKZF3	-	E5	E8	2561	17	37026139	39024037	9.89894	1.32663	15.629	11.2119	0.00758159	0.00757515	0.534414	0.00758958	4.61e-05	8.71e-09	0.999782	0.000171379
65	crohn	rs12936409	17	38043649	neut	rs386592769	17	38080865	A	G	meth	cg10057218	-	-	upstream_gene_variant	ORMDL3	E1	-	-	2562	17	37074268	39073917	9.89855	5.31021	18.4628	15.2046	0.00758112	0.00758322	0.534173	0.00761786	2.71e-06	2.75e-08	0.999449	0.00054815
65	crohn	rs12936409	17	38043649	neut	rs12944882	17	37983492	T	C	meth	cg17355719	-	-	intron_variant	IKZF3	E6	E6	E2	2491	17	36894768	38892460	9.92665	3.1119	14.8391	13.0375	0.00760352	0.00760132	0.532829	0.00775691	0.000104682	1.15e-07	0.997498	0.00239645
65	crohn	rs12936409	17	38043649	neut	rs8076131	17	38080912	G	A	meth	cg19468946	-	-	upstream_gene_variant	ORMDL3	E1	-	-	2498	17	36922510	38921590	9.92384	2.72007	17.4127	12.6246	0.00758252	0.00757622	0.53443	0.00758208	7.93e-06	5.9e-09	0.999874	0.000118138
65	crohn	rs12936409	17	38043649	neut	rs8065777	17	38072402	C	T	meth	cg27435903	-	-	intron_variant	GSDMB	E1	E1	E1	2561	17	37065515	39064982	9.89894	0.816533	13.3637	10.7128	0.00762202	0.00759198	0.53342	0.00765634	0.000446324	5.05e-08	0.998541	0.00101167
65	crohn	rs12936409	17	38043649	tcel	rs2952144	17	37960017	C	T	meth	cg00716716	-	-	intron_variant	IKZF3	E6	E6	E1	2553	17	37022962	39020926	9.90207	1.77466	14.8122	11.6728	0.0075829	0.00758239	0.53409	0.00761843	0.000104584	3.09e-08	0.999278	0.000617323
65	crohn	rs12936409	17	38043649	tcel	rs2290400	17	38066240	T	C	meth	cg01325958	-	-	intron_variant	GSDMB	-	E1	E2	2429	17	36793551	38791481	9.95186	1.37471	14.9089	11.3201	0.00758024	0.00757814	0.534238	0.00760356	9.98e-05	1.88e-08	0.999507	0.000393109
65	crohn	rs12936409	17	38043649	tcel	rs12944882	17	37983492	T	C	meth	cg05330360	-	-	intron_variant	IKZF3	E6	E6	E2	2554	17	37024319	39023875	9.90168	6.88847	21.275	16.7764	0.00758082	0.00757803	0.534406	0.0075863	1.63e-07	8.01e-09	0.999842	0.000157892
65	crohn	rs12936409	17	38043649	tcel	rs12944882	17	37983492	T	C	meth	cg09639931	-	-	intron_variant	IKZF3	E6	E6	E2	2554	17	37026139	39024037	9.90168	1.48047	15.6938	11.3699	0.00758124	0.00757451	0.534397	0.00759199	4.33e-05	9.52e-09	0.999768	0.000188175
65	crohn	rs12936409	17	38043649	tcel	rs56380902	17	38066372	T	C	meth	cg10057218	-	-	intron_variant	GSDMB	-	E1	E2	2560	17	37074268	39073917	9.89933	0.319768	12.8005	10.2165	0.00764298	0.00759284	0.533225	0.0076651	0.000786306	5.4e-08	0.998128	0.00108289
65	crohn	rs12936409	17	38043649	tcel	rs9303277	17	37976469	C	T	meth	cg13702000	-	-	intron_variant	IKZF3	-	E6	E8	3312	17	37967438	39965269	9.61529	1.05089	14.4037	10.6606	0.0075856	0.00758301	0.5343	0.00759793	0.000118143	2.25e-08	0.999545	0.000336587
65	crohn	rs12936409	17	38043649	tcel	rs2952144	17	37960017	C	T	meth	cg14647739	-	-	intron_variant	IKZF3	E6	E6	E1	2582	17	37084227	39083947	9.89078	0.343397	11.9887	10.2329	0.00773281	0.00762171	0.531543	0.00777577	0.00177754	1.25e-07	0.995701	0.00251658
65	crohn	rs12936409	17	38043649	tcel	rs10445308	17	37938047	C	T	meth	cg16268778	-	-	intron_variant	IKZF3	E8	E6	E8	2412	17	36826468	38824402	9.95888	0.551566	13.9178	10.5047	0.00759556	0.00757589	0.534091	0.00761204	0.00027119	2.22e-08	0.999259	0.00046911
65	crohn	rs12936409	17	38043649	tcel	rs12944882	17	37983492	T	C	meth	cg16810031	-	-	intron_variant	IKZF3	E6	E6	E2	2555	17	37024319	39024037	9.90129	3.91421	18.0243	13.8049	0.00757239	0.00757658	0.534383	0.00758973	4.2e-06	1.06e-08	0.999787	0.000208827
65	crohn	rs12936409	17	38043649	tcel	rs907091	17	37921742	C	T	meth	cg19439043	-	-	downstream_gene_variant	IKZF3	-	E6	E2	2470	17	36720028	38719799	9.93512	1.57656	13.963	11.5095	0.00760544	0.0075905	0.533425	0.00766928	0.000253578	5.93e-08	0.998511	0.00123453
65	crohn	rs12936409	17	38043649	tcel	rs10445308	17	37938047	C	T	meth	cg19468946	-	-	intron_variant	IKZF3	E8	E6	E8	2488	17	36922510	38921590	9.92786	7.99797	22.0923	17.9155	0.0075784	0.00757751	0.534399	0.00759223	7.39e-08	1.07e-08	0.999782	0.000218015
65	crohn	rs12936409	17	38043649	tcel	rs11655198	17	38026169	C	T	meth	cg19511844	-	-	intron_variant	ZPBP2	-	E6	E4	2582	17	37084227	39083947	9.89078	1.27311	14.3375	11.1598	0.00759502	0.00758522	0.534027	0.00761958	0.000166507	3.01e-08	0.999239	0.000594231
65	crohn	rs12936409	17	38043649	tcel	rs11655198	17	38026169	C	T	meth	cg27613455	-	-	intron_variant	ZPBP2	-	E6	E4	2552	17	37020833	39018961	9.90246	0.792308	13.624	10.6914	0.00760171	0.00759057	0.533772	0.00763534	0.000344211	3.8e-08	0.998894	0.000760959
66	crohn	rs1297271	21	16823163	neut	rs1736140	21	16809911	T	A	K4ME1	21:16808579:16822008	-	-	intergenic_variant	-	E4	E4	E4	3538	21	15809824	17821399	12.0213	27.3206	44.4771	39.3238	0.00757256	0.00757698	0.534496	0.00757513	1.14e-16	5.02e-10	0.999918	8.19e-05
67	crohn	rs13096760	3	49476806	neut	rs11720264	3	49580347	C	T	meth	cg14957943	-	-	intergenic_variant	-	E6	E6	E4	1425	3	47633355	49631585	18.4923	0.2799	21.0623	18.7686	0.00767857	0.00760005	0.532762	0.00769111	0.0011002	1.34e-11	0.997447	0.00145273
68	celiac	rs13098911	3	46235201	mono	rs4493469	3	46177992	T	C	K27AC	3:45486785:45489996	-	-	intergenic_variant	-	E8	E1	E4	301	3	44489880	46352384	12.9942	0.220453	16.7662	13.1681	0.00760065	0.00758572	0.534162	0.00760586	0.000327101	9.25e-10	0.999283	0.000389502
68	celiac	rs13098911	3	46235201	mono	rs143975805	3	46222236	C	T	K27AC	3:46182247:46187522	-	-	intron_variant	CCR3	E4	E4	E4	317	3	45189580	47168219	12.9434	6.77315	25.7713	19.1078	0.00757084	0.00757616	0.534577	0.00757357	3.8e-08	7.95e-11	0.999982	1.81e-05
68	celiac	rs13098911	3	46235201	mono	rs13062450	3	46227171	T	G	K27AC	3:47142508:47146838	-	-	intron_variant	CCR3	-	E4	E4	176	3	46143059	48140634	13.5309	0.208079	16.0518	13.7121	0.00766709	0.00760075	0.532945	0.0076866	0.00115356	1.87e-09	0.99746	0.00138623
68	celiac	rs13098911	3	46235201	neut	rs34289272	3	46263244	C	T	K27AC	3:46262075:46266339	-	-	intron_variant	CCR3	-	E8	E4	291	3	45262393	47214122	13.029	8.24774	26.3038	21.0812	0.00757439	0.00756923	0.534553	0.00758112	2.43e-08	2.04e-10	0.999923	7.65e-05
68	celiac	rs13098911	3	46235201	tcel	rs9875668	3	46349707	T	C	K27AC	3:46320456:46328041	-	-	downstream_gene_variant	UQCRC2P1	E1	E4	E4	278	3	45325521	47282303	13.0747	6.28118	20.0394	19.3531	0.00765055	0.00765173	0.529229	0.00815558	1.36e-05	1.52e-08	0.992287	0.00769895
68	celiac	rs13098911	3	46235201	tcel	rs4134396	3	46357030	G	A	K27AC	3:46336986:46345696	-	-	upstream_gene_variant	UQCRC2P1	E9	E4	E4	277	3	45360959	47338554	13.0783	17.5495	31.5089	30.6245	0.00763115	0.00764425	0.530343	0.00804163	1.42e-10	1.24e-08	0.993777	0.00622313
68	celiac	rs13098911	3	46235201	tcel	rs6802288	3	46278670	G	A	K27AC	3:46351488:46366598	-	-	intron_variant	CCR3	E1	E1	E4	277	3	45360959	47338554	13.0783	4.42623	18.0576	17.5021	0.00766423	0.00766405	0.528282	0.00825712	9.89e-05	1.73e-08	0.991014	0.00888718
68	celiac	rs13098911	3	46235201	tcel	rs4134396	3	46357030	G	A	K27AC	3:46389814:46405445	-	-	upstream_gene_variant	UQCRC2P1	E9	E4	E4	271	3	45390944	47338554	13.1002	39.1344	53.1329	52.2311	0.00762955	0.00763908	0.530236	0.00803782	5.88e-20	1.19e-08	0.993885	0.00611476
68	celiac	rs13098911	3	46235201	tcel	rs2097282	3	46378025	C	T	K27AC	3:46405663:46414104	-	-	intergenic_variant	-	E1	E4	E4	269	3	45405907	47338554	13.1076	10.4817	24.3321	23.5864	0.0076418	0.00763852	0.529588	0.00812345	1.91e-07	1.38e-08	0.992776	0.00722427
68	celiac	rs13098911	3	46235201	neut	rs57115330	3	46255262	T	C	K4ME1	3:46385908:46429844	-	-	intron_variant	CCR3	-	-	E8	273	3	45387691	47416761	13.0928	9.38127	27.2425	22.316	0.00757324	0.00757469	0.534536	0.00757533	1.01e-08	2.48e-10	0.999897	0.00010276
68	celiac	rs13098911	3	46235201	tcel	rs6802288	3	46278670	G	A	K4ME1	3:46310730:46384175	-	-	intron_variant	CCR3	E1	E1	E4	283	3	45311618	47338554	13.0568	18.5318	32.1923	31.5862	0.00765677	0.00765998	0.528676	0.00821537	7.03e-11	1.68e-08	0.991596	0.00840448
68	celiac	rs13098911	3	46235201	tcel	rs9852052	3	46343534	G	A	K4ME1	3:46385908:46429844	-	-	intergenic_variant	-	-	E4	E8	274	3	45387691	47416761	13.0892	29.7609	43.7988	42.8466	0.00763426	0.00763442	0.530446	0.00800696	6.59e-16	1.15e-08	0.994209	0.00579106
68	celiac	rs13098911	3	46235201	mono	rs4134396	3	46357030	G	A	meth	cg06280059	-	-	upstream_gene_variant	UQCRC2P1	E9	E4	E4	271	3	45395685	47338554	13.1002	14.8303	29.1139	27.9259	0.00761759	0.00761954	0.531429	0.00791532	1.58e-09	8.94e-09	0.99548	0.00451982
68	celiac	rs13098911	3	46235201	mono	rs2097282	3	46378025	C	T	meth	cg07743747	-	-	intergenic_variant	-	E1	E4	E4	271	3	45395685	47338554	13.1002	74.4702	89.2362	87.563	0.0075882	0.00760031	0.53274	0.00776983	1.22e-35	5.5e-09	0.997271	0.00272919
68	celiac	rs13098911	3	46235201	neut	rs4493469	3	46177992	T	C	meth	cg05670596	-	-	intergenic_variant	-	E8	E1	E4	263	3	45448958	47416761	13.1301	0.0566384	16.5184	13.1415	0.00760869	0.00758318	0.533963	0.00761079	0.000480675	1.01e-09	0.999033	0.000486325
68	celiac	rs13098911	3	46235201	neut	rs2097282	3	46378025	C	T	meth	cg07743747	-	-	intergenic_variant	-	E1	E4	E4	271	3	45395685	47338554	13.1002	73.6248	88.3892	86.7176	0.00758957	0.0075933	0.532785	0.00777388	2.85e-35	5.5e-09	0.997265	0.00273506
68	celiac	rs13098911	3	46235201	neut	rs34289272	3	46263244	C	T	meth	cg18146398	-	-	intron_variant	CCR3	-	E8	E4	294	3	45262393	47214122	13.0187	0.13569	15.2108	13.1411	0.00771177	0.00761007	0.532194	0.00772614	0.00161272	4.04e-09	0.996561	0.00182602
69	celiac	rs13132933	4	123010587	tcel	rs1997179	4	122984633	T	C	K27AC	4:122067675:122070028	-	-	intergenic_variant	-	-	E4	E4	361	4	121073220	123069839	13.5909	0.685192	19.39	14.0943	0.00757917	0.00757312	0.534481	0.00757585	4.3e-05	1.07e-10	0.999886	7.1e-05
70	bowel_disease	rs131656	22	21917450	mono	rs5749485	22	21938224	A	C	gene	ENSG00000185651.10	UBE2L3	ubiquitin conjugating enzyme E2 L3	intron_variant	UBE2L3	E1	E1	E1	3546	22	20903863	22972396	12.3619	0.303045	16.3357	12.6599	0.00759578	0.00758132	0.534151	0.00760747	0.000267204	1.55e-09	0.999372	0.000360523
70	bowel_disease	rs131656	22	21917450	neut	rs2298429	22	21983260	A	G	gene	ENSG00000185651.10	UBE2L3	ubiquitin conjugating enzyme E2 L3	regulatory_region_variant	-	E10	E10	E8	3566	22	20903863	22972396	12.3562	46.8944	64.0759	59.2371	0.00757663	0.00757512	0.53452	0.00757684	4.9e-25	4.89e-10	0.999888	0.000112209
70	bowel_disease	rs131656	22	21917450	neut	rs11089620	22	21922456	C	G	K27AC	22:21920490:21930954	-	-	regulatory_region_variant	-	-	E11	E11	3457	22	20921339	22930770	12.3873	4.01391	21.2611	16.3865	0.0075732	0.00757592	0.534469	0.00757887	1.98e-06	4.58e-10	0.99989	0.0001083
70	bowel_disease	rs131656	22	21917450	neut	rs140488	22	21919671	A	G	K27AC	22:21938482:21985305	-	-	upstream_gene_variant	UBE2L3	E4	E4	E4	3500	22	20938772	22984069	12.3749	45.8722	63.145	58.2323	0.00757626	0.00757507	0.53453	0.00757722	1.27e-24	4.47e-10	0.999896	0.000104223
70	bowel_disease	rs131656	22	21917450	mono	rs2070512	22	21949411	A	C	K4ME1	22:21917050:22033004	-	-	intron_variant	UBE2L3	E2	E2	E2	3625	22	20917067	23032580	12.3398	0.986108	17.5488	13.318	0.00758261	0.00757426	0.5344	0.00759239	7.76e-05	9.08e-10	0.999716	0.000206534
70	bowel_disease	rs131656	22	21917450	neut	rs140488	22	21919671	A	G	K4ME1	22:21917050:22033004	-	-	upstream_gene_variant	UBE2L3	E4	E4	E4	3656	22	20917067	23032580	12.3313	49.2359	66.5155	61.5523	0.00757378	0.00757892	0.534513	0.00758573	4.16e-26	4.44e-10	0.999901	9.92e-05
70	bowel_disease	rs131656	22	21917450	tcel	rs5754102	22	21916272	C	A	K4ME1	22:22399916:22404237	-	-	intron_variant	UBE2L3	E4	E4	E4	3607	22	21400282	23402518	12.3448	0.428263	16.4274	12.7684	0.00759573	0.00757807	0.534165	0.00760203	0.000239663	1.6e-09	0.999394	0.000366378
70	bowel_disease	rs131656	22	21917450	mono	rs5754426	22	21980638	T	C	meth	cg06850285	-	-	downstream_gene_variant	UBE2L3	-	-	-	3346	22	20921339	22921146	12.4199	15.3416	32.5744	27.7472	0.00757269	0.00757436	0.534518	0.00758801	2.5e-11	4.65e-10	0.999886	0.000113682
70	bowel_disease	rs131656	22	21917450	mono	rs11089620	22	21922456	C	G	meth	cg09350141	-	-	regulatory_region_variant	-	-	E11	E11	3720	22	21306743	23306510	12.314	0.243613	16.0802	12.5534	0.00760572	0.00757821	0.53404	0.00760657	0.000329306	1.88e-09	0.999252	0.000418429
70	bowel_disease	rs131656	22	21917450	neut	rs9619386	22	21979938	C	T	meth	cg06850285	-	-	downstream_gene_variant	UBE2L3	-	-	E1	3368	22	20921339	22921146	12.4134	7.9035	25.1882	20.3018	0.0075732	0.00757592	0.534469	0.00757887	4.01e-08	4.41e-10	0.999893	0.000107027
70	bowel_disease	rs131656	22	21917450	tcel	rs5754102	22	21916272	C	A	meth	cg06850285	-	-	intron_variant	UBE2L3	E4	E4	E4	3311	22	20921339	22921146	12.4304	12.1604	29.423	24.5762	0.00757512	0.00757663	0.53452	0.00757684	5.91e-10	4.51e-10	0.999889	0.000111302
70	bowel_disease	rs131656	22	21917450	tcel	rs5754102	22	21916272	C	A	meth	cg18393023	-	-	intron_variant	UBE2L3	E4	E4	E4	2139	22	20127554	22126731	12.8674	0.206971	15.8484	13.0707	0.00763139	0.00759062	0.533453	0.00764327	0.000724714	2.29e-09	0.998386	0.000889485
70	bowel_disease	rs131656	22	21917450	tcel	rs2070512	22	21949411	A	C	meth	cg25421647	-	-	intron_variant	UBE2L3	E2	E2	E2	3313	22	20921893	22921690	12.4298	0.87015	17.4093	13.2922	0.0075853	0.00757654	0.534306	0.00759684	9.76e-05	9.3e-10	0.999671	0.000231563
71	celiac	rs13194504	6	28630691	mono	rs111199237	6	27773832	T	A	meth	cg04274288	-	-	upstream_gene_variant	HIST1H3H	E4	E6	-	232	6	26649018	28645170	572.986	0.525292	575.979	573.488	0.00764268	0.00758831	0.533248	0.00766594	0.000716895	1.72e-252	0.998094	0.00118899
71	celiac	rs13194504	6	28630691	mono	rs67662114	6	27932301	G	A	meth	cg19727175	-	-	upstream_gene_variant	RPLP2P1	E4	E4	E6	230	6	26649018	28635592	572.994	3.74639	580.843	576.647	0.00757784	0.0075761	0.53441	0.00759381	5.53e-06	3.32e-253	0.999781	0.00021378
71	celiac	rs13194504	6	28630691	neut	rs34864993	6	26970895	C	A	meth	cg03161803	-	-	intron_variant	LINC00240	E4	E4	-	233	6	26649421	28645170	572.981	0.558049	574.453	573.533	0.00788952	0.00767127	0.527909	0.00806825	0.00339847	8.3e-252	0.990568	0.00603385
71	celiac	rs13194504	6	28630691	neut	rs7766356	6	28400538	T	C	meth	cg06395469	-	-	downstream_gene_variant	ZSCAN23	E4	E4	E4	231	6	26649018	28630793	572.99	1.79813	577.317	574.767	0.00760145	0.00758723	0.533715	0.00766021	0.000187868	1.61e-252	0.998693	0.00111956
71	celiac	rs13194504	6	28630691	neut	rs34788973	6	27879200	C	A	meth	cg19727175	-	-	missense_variant	OR2B2	E4	E4	-	232	6	26649018	28635592	572.986	9.86479	585.848	582.821	0.00757579	0.00758163	0.534104	0.00762205	3.68e-08	1.01e-252	0.999309	0.000691102
71	celiac	rs13194504	6	28630691	tcel	rs58616630	6	27474715	A	G	meth	cg19727175	-	-	intergenic_variant	-	-	E6	-	223	6	26649018	28635592	573.025	15.5417	589.283	588.564	0.00764216	0.00764751	0.529428	0.00813827	1.25e-09	9.64e-252	0.992566	0.00743443
71	celiac	rs13194504	6	28630691	tcel	rs67101035	6	27798887	C	G	meth	cg26958806	-	-	TF_binding_site_variant	-	-	E11	E11	223	6	26649018	28635592	573.025	2.21018	578.34	575.199	0.00758471	0.00758241	0.534125	0.00762431	6.98e-05	8.75e-253	0.999313	0.000616945
72	celiac	rs13194781	6	27815639	tcel	rs71557351	6	26803025	T	C	psi	ENSG00000241549.3.2_26846478	GUSBP2	glucuronidase, beta pseudogene 2	intergenic_variant	-	E4	E4	E4	288	6	25840450	27837267	503.969	1.3677	507.483	505.324	0.00762249	0.00759116	0.533101	0.00769783	0.000424615	2.24e-222	0.997912	0.00166344
72	celiac	rs13194781	6	27815639	tcel	rs71537559	6	27309779	G	C	K4ME1	6:27092447:27132793	-	-	intergenic_variant	-	E6	-	E6	251	6	26093141	28111114	504.106	0.51796	507.566	504.593	0.00761573	0.00758564	0.533696	0.00763566	0.000447833	8.79e-223	0.998821	0.000730739
72	celiac	rs13194781	6	27815639	neut	rs149972	6	27983227	C	T	meth	cg17658733	-	-	upstream_gene_variant	U3	E4	E4	E6	235	6	26221173	28215641	504.172	0.75249	506.233	504.916	0.00775443	0.00762967	0.530554	0.00788705	0.00185095	4.25e-222	0.994186	0.00396318
72	celiac	rs13194781	6	27815639	tcel	rs9461366	6	27310533	G	A	meth	cg07877145	-	-	intergenic_variant	-	E6	-	-	231	6	26200518	28185726	504.189	1.88369	507.968	506.062	0.00762163	0.00759562	0.532954	0.00773593	0.000326053	2.31e-222	0.997522	0.00215227
73	celiac	rs13195509	6	26463660	mono	rs9393713	6	26373678	G	A	gene	ENSG00000111801.10	BTN3A3	butyrophilin subfamily 3 member A3	intron_variant	BTN3A2	E2	E2	E2	359	6	25446308	27445703	378.775	0.636004	381.183	379.403	0.00769462	0.00761288	0.532009	0.00776945	0.00129645	7.67e-168	0.99625	0.00245313
73	celiac	rs13195509	6	26463660	neut	rs6926677	6	26478825	G	C	gene	ENSG00000111801.10	BTN3A3	butyrophilin subfamily 3 member A3	regulatory_region_variant	-	-	E9	E4	359	6	25446308	27445703	378.775	0.798195	382.26	379.556	0.00762202	0.00759198	0.53342	0.00765634	0.000437483	3.06e-168	0.998603	0.000959742
73	celiac	rs13195509	6	26463660	tcel	rs16891725	6	26479150	C	T	gene	ENSG00000124549.9	BTN2A3P	butyrophilin subfamily 2 member A3, pseudogene	regulatory_region_variant	-	-	E9	E4	367	6	25422369	27431855	378.753	11.66	394.448	390.36	0.0075772	0.0075753	0.534433	0.00759553	2.16e-09	8.11e-169	0.999762	0.000238378
73	celiac	rs13195509	6	26463660	mono	rs9393713	6	26373678	G	A	psi	ENSG00000111801.10.13_26443671	BTN3A3	butyrophilin subfamily 3 member A3	intron_variant	BTN3A2	E2	E2	E2	358	6	25446308	27431855	378.778	3.41905	384.355	382.188	0.00759435	0.00759399	0.533366	0.00769142	5.38e-05	5.18e-168	0.998297	0.00164876
73	celiac	rs13195509	6	26463660	mono	rs72838268	6	27021173	A	G	psi	ENSG00000112763.11.7_26460057	BTN2A1	butyrophilin subfamily 2 member A1	intergenic_variant	-	-	E6	-	358	6	25460678	27463436	378.778	2.41031	384.501	381.16	0.00758275	0.00758549	0.53416	0.00761611	4.64e-05	1.63e-168	0.999449	0.000504437
73	celiac	rs13195509	6	26463660	neut	rs3799379	6	26404694	C	T	psi	ENSG00000026950.12.18_26408181	BTN3A1	butyrophilin subfamily 3 member A1	intron_variant	BTN3A1	-	E1	E8	373	6	25409785	27408181	378.737	7.90814	387.773	386.642	0.00761914	0.00761882	0.531189	0.00793932	1.7e-06	1.52e-167	0.995199	0.00479946
73	celiac	rs13195509	6	26463660	tcel	rs2072806	6	26385093	C	G	psi	ENSG00000111801.10.13_26444184	BTN3A3	butyrophilin subfamily 3 member A3	intron_variant	BTN2A2	-	-	E1	359	6	25446308	27431855	378.775	2.92438	385.474	381.656	0.00758072	0.00757573	0.534323	0.00759306	1.75e-05	1.03e-168	0.99967	0.000312102
73	celiac	rs13195509	6	26463660	tcel	rs14232	6	26377941	C	G	K27AC	6:26369198:26386288	-	-	downstream_gene_variant	BTN3A2	-	E1	E1	386	6	25370316	27375611	378.702	0.189651	381.538	378.876	0.0076502	0.0075902	0.533243	0.00765597	0.000840011	3.43e-168	0.99816	0.000999751
73	celiac	rs13195509	6	26463660	tcel	rs75782365	6	26408551	T	G	K27AC	6:26386321:26392037	-	-	intron_variant	BTN3A1	E2	E2	E2	380	6	25393146	27390399	378.718	0.966614	383.945	379.615	0.00758101	0.00757533	0.53442	0.00759146	7.62e-05	6.7e-169	0.999737	0.000187017
73	celiac	rs13195509	6	26463660	tcel	rs2073530	6	26375243	T	C	K27AC	6:26392060:26395725	-	-	intron_variant	BTN3A2	E2	E2	-	380	6	25393146	27390399	378.718	2.56896	385.578	381.218	0.00758143	0.00757499	0.53442	0.00759092	1.49e-05	6.5e-169	0.999804	0.000181578
73	celiac	rs13195509	6	26463660	neut	rs9379862	6	26370707	T	C	K4ME1	6:26355697:26417232	-	-	synonymous_variant	BTN3A2	E2	E2	E8	394	6	25359545	27412386	378.682	2.49399	382.526	381.172	0.00763641	0.00761847	0.531737	0.00786605	0.00030615	1.28e-167	0.99589	0.00380399
73	celiac	rs13195509	6	26463660	tcel	rs1747568	6	25506072	T	G	K4ME1	6:25461850:25469568	-	-	intron_variant	LRRC16A	E4	E4	E1	553	6	24471393	26467182	378.343	0.757692	380.272	379.097	0.00777703	0.00764302	0.529877	0.00793987	0.0021169	2.16e-167	0.993286	0.00459663
73	celiac	rs13195509	6	26463660	mono	rs2072806	6	26385093	C	G	meth	cg19398496	-	-	intron_variant	BTN2A2	-	-	E1	398	6	25327853	27310533	378.672	1.28652	383.395	379.929	0.00758746	0.00757967	0.53427	0.00760354	0.000126103	1.6e-168	0.99943	0.000444117
73	celiac	rs13195509	6	26463660	mono	rs68006638	6	25710571	G	A	meth	cg24345247	-	-	intergenic_variant	-	-	E4	E4	426	6	25023189	27006475	378.604	0.338541	380.062	378.938	0.00788208	0.00765411	0.528698	0.00796893	0.00343872	1.76e-167	0.991705	0.00485619
73	celiac	rs13195509	6	26463660	neut	rs198806	6	26133616	A	G	meth	cg08511651	-	-	intron_variant	HIST1H2AC	E1	E2	E1	426	6	25023189	27006475	378.604	0.783952	381.441	379.379	0.00765379	0.0075997	0.5327	0.00772305	0.00083927	6.85e-168	0.997321	0.00183948
73	celiac	rs13195509	6	26463660	neut	rs68006638	6	25710571	G	A	meth	cg24345247	-	-	intergenic_variant	-	-	E4	E4	426	6	25023189	27006475	378.604	0.4935	380.067	379.093	0.00788586	0.0076608	0.528204	0.00804303	0.00342551	2.05e-167	0.990873	0.00570164
73	celiac	rs13195509	6	26463660	tcel	rs6926677	6	26478825	G	C	meth	cg04867634	-	-	regulatory_region_variant	-	-	E9	E4	441	6	24931083	26922906	378.569	0.256315	381.017	378.816	0.00768055	0.00760519	0.532642	0.00769862	0.00124334	6.18e-168	0.997162	0.001595
73	celiac	rs13195509	6	26463660	tcel	rs9393735	6	26582327	A	G	meth	cg06671710	-	-	intergenic_variant	-	-	E6	E4	457	6	24885300	26663478	378.533	0.239118	381.916	378.751	0.00761501	0.00758939	0.533882	0.00762367	0.000483827	2.47e-168	0.998914	0.000602385
73	celiac	rs13195509	6	26463660	tcel	rs13198474	6	25874423	G	A	meth	cg10146929	-	-	5_prime_UTR_variant	SLC17A3	E4	E4	-	426	6	25023189	27006475	378.604	0.51745	381.568	379.109	0.00763425	0.00759323	0.53327	0.00767212	0.000737065	4.62e-168	0.998035	0.00122814
73	celiac	rs13195509	6	26463660	tcel	rs9393727	6	26500011	C	G	meth	cg22068371	-	-	upstream_gene_variant	BTN1A1	-	E6	E4	373	6	25407778	27400031	378.737	2.31658	383.944	381.036	0.00759046	0.00758013	0.53404	0.00762862	7.78e-05	2.59e-168	0.999143	0.000778939
73	celiac	rs13195509	6	26463660	tcel	rs386589411	6	25736678	G	A	meth	cg26504026	-	-	upstream_gene_variant	HIST1H2BPS1	-	-	-	426	6	25023189	27006475	378.604	0.945045	380.501	379.546	0.00779617	0.00765493	0.528995	0.00802891	0.00219232	2.08e-167	0.992017	0.00579039
74	celiac	rs13198474	6	25874423	mono	rs13198474	6	25874423	G	A	meth	cg01487542	-	-	5_prime_UTR_variant	SLC17A3	E4	E4	-	569	6	24139942	26137652	283.888	0.663964	290.231	284.356	0.00757564	0.00757417	0.534546	0.00758097	2.49e-05	2.48e-128	0.999935	3.98e-05
75	celiac	rs13211507	6	28257377	mono	rs34864993	6	26970895	C	A	K4ME1	6:27337354:27345460	-	-	intron_variant	LINC00240	E4	E4	-	236	6	26338434	28337769	543.572	1.05821	546.104	544.622	0.00768714	0.00761331	0.531451	0.00783225	0.00114541	2.78e-239	0.995521	0.00333354
75	celiac	rs13211507	6	28257377	tcel	rs13198716	6	26582035	C	T	K4ME1	6:27572079:27574044	-	-	intergenic_variant	-	-	E6	E4	224	6	26582414	28573006	543.625	1.09246	546.654	544.704	0.00764453	0.00759931	0.532602	0.00773277	0.000692238	1.66e-239	0.997247	0.00206042
75	celiac	rs13211507	6	28257377	mono	rs34613987	6	27433029	C	T	meth	cg02657128	-	-	intron_variant	ZNF184	E2	-	E2	231	6	26546048	28512017	543.594	0.52292	546.918	544.087	0.0076208	0.00759091	0.533663	0.00763886	0.000513416	7.18e-240	0.998644	0.0008424
75	celiac	rs13211507	6	28257377	mono	rs726830	6	27423190	G	A	meth	cg06667732	-	-	intron_variant	ZNF184	E3	E3	E2	229	6	26396739	28366262	543.603	1.05751	547.158	544.638	0.00761472	0.00759364	0.533463	0.00765772	0.000407312	9.65e-240	0.998439	0.00115395
75	celiac	rs13211507	6	28257377	neut	rs34613987	6	27433029	C	T	meth	cg02657128	-	-	intron_variant	ZNF184	E2	-	E2	233	6	26546048	28512017	543.585	0.908164	547.31	544.464	0.00760391	0.00758205	0.53378	0.00763834	0.000343258	7.12e-240	0.998826	0.000830568
75	celiac	rs13211507	6	28257377	neut	rs3215491	6	27375056	AGC	A	meth	cg06667732	-	-	upstream_gene_variant	MCFD2P1	-	-	E4	232	6	26396739	28366262	543.59	0.873222	545.72	544.455	0.00774446	0.00763309	0.530482	0.00790277	0.0017242	3.4e-239	0.994095	0.004181
75	celiac	rs13211507	6	28257377	neut	rs34783558	6	27171700	T	C	meth	cg26264769	-	-	intergenic_variant	-	-	-	E6	234	6	26546048	28521316	543.581	1.13702	546.555	544.706	0.00764892	0.00760496	0.532406	0.00775307	0.000732156	1.91e-239	0.996981	0.00228655
75	celiac	rs13211507	6	28257377	tcel	rs726830	6	27423190	G	A	meth	cg06667732	-	-	intron_variant	ZNF184	E3	E3	E2	223	6	26396739	28366262	543.629	1.00233	545.852	544.624	0.0077365	0.00763665	0.530415	0.00791388	0.0015695	3.39e-239	0.994089	0.00434194
75	celiac	rs13211507	6	28257377	tcel	rs34864993	6	26970895	C	A	meth	cg19259574	-	-	intron_variant	LINC00240	E4	E4	-	224	6	26451553	28436060	543.625	0.692593	546.105	544.305	0.00769196	0.00760681	0.532044	0.00776699	0.00120561	1.92e-239	0.996391	0.00240327
75	celiac	rs13211507	6	28257377	tcel	rs200486	6	27779506	C	T	meth	cg25276610	-	-	regulatory_region_variant	-	-	E4	E8	225	6	26582414	28573006	543.62	1.26156	545.808	544.876	0.00775777	0.00764802	0.52931	0.0080341	0.00163149	4.6e-239	0.992436	0.00593297
76	crohn	rs1332099	10	101298451	mono	rs7095491	10	101274058	T	C	meth	cg00674004	-	-	intergenic_variant	-	E6	E6	E6	3369	10	100281063	102280687	31.2345	22.903	59.033	54.1241	0.00757507	0.00757626	0.53453	0.00757722	1.2e-14	2.89e-18	0.999895	0.000104617
76	crohn	rs1332099	10	101298451	mono	rs4409764	10	101284237	T	G	meth	cg01987516	-	-	downstream_gene_variant	RP11-129J12.2	-	E5	E6	3370	10	100283151	102282126	31.2342	50.0686	86.529	81.2842	0.00756923	0.00757439	0.534553	0.00758112	1.37e-26	2.07e-18	0.999925	7.48e-05
76	crohn	rs1332099	10	101298451	mono	rs11190141	10	101292390	C	T	meth	cg02030034	-	-	regulatory_region_variant	-	E7	E7	-	3365	10	100292627	102292268	31.2357	0.331583	34.2945	31.5651	0.00763418	0.00758969	0.533473	0.00764524	0.000670682	2.53e-17	0.998396	0.000933697
76	crohn	rs1332099	10	101298451	mono	rs6584283	10	101290301	T	C	meth	cg04972745	-	-	upstream_gene_variant	RP11-129J12.2	-	E7	E5	3366	10	100287958	102287778	31.2354	4.78586	41.1529	36.0038	0.00757698	0.00757256	0.534496	0.00757513	6.99e-07	2.28e-18	0.999917	8.23e-05
76	crohn	rs1332099	10	101298451	mono	rs10883361	10	101282968	T	C	meth	cg07044859	-	-	regulatory_region_variant	-	-	E5	E6	3370	10	100283151	102282126	31.2342	46.3301	82.6157	77.5487	0.00757378	0.00757892	0.534513	0.00758573	6.87e-25	2.47e-18	0.999911	8.94e-05
76	crohn	rs1332099	10	101298451	mono	rs1332099	10	101298451	T	C	meth	cg09254322	-	-	regulatory_region_variant	-	E5	E5	E6	3370	10	100281063	102280772	31.2342	2.8858	40.2604	34.0713	0.00757316	0.00757541	0.53459	0.00757958	1.7e-06	8.31e-19	0.999969	2.91e-05
76	crohn	rs1332099	10	101298451	mono	rs10883370	10	101291472	T	C	meth	cg09788492	-	-	upstream_gene_variant	RP11-129J12.2	-	E7	-	3365	10	100292627	102292268	31.2357	37.0831	73.7283	68.2963	0.00757569	0.00757528	0.534598	0.00758029	4.98e-21	1.72e-18	0.999938	6.2e-05
76	crohn	rs1332099	10	101298451	mono	rs888208	10	101295863	A	G	meth	cg11988910	-	-	upstream_gene_variant	RP11-129J12.2	E7	E7	-	3364	10	100287607	102284449	31.236	5.09052	38.5606	36.3255	0.00759027	0.00758306	0.533635	0.00768825	9.36e-06	4.13e-17	0.998452	0.00153897
76	crohn	rs1332099	10	101298451	mono	rs4409764	10	101284237	T	G	meth	cg13544333	-	-	downstream_gene_variant	RP11-129J12.2	-	E5	E6	3365	10	100287607	102287282	31.2357	27.1276	63.5906	58.3445	0.00756923	0.00757439	0.534553	0.00758112	1.26e-16	2.07e-18	0.999925	7.47e-05
76	crohn	rs1332099	10	101298451	mono	rs10883361	10	101282968	T	C	meth	cg14748795	-	-	regulatory_region_variant	-	-	E5	E6	3370	10	100283151	102282126	31.2342	44.725	81.3337	75.9375	0.00757569	0.00757528	0.534598	0.00758029	2.47e-24	1.79e-18	0.999936	6.43e-05
76	crohn	rs1332099	10	101298451	mono	rs10883361	10	101282968	T	C	meth	cg17888390	-	-	regulatory_region_variant	-	-	E5	E6	3370	10	100283151	102282126	31.2342	27.9233	64.3178	59.14	0.00757256	0.00757698	0.534496	0.00757513	6.07e-17	2.22e-18	0.99992	7.99e-05
76	crohn	rs1332099	10	101298451	mono	rs10883361	10	101282968	T	C	meth	cg23904955	-	-	regulatory_region_variant	-	-	E5	E6	3370	10	100283151	102282126	31.2342	47.8122	84.0588	79.0313	0.00757378	0.00757892	0.534513	0.00758573	1.62e-25	2.57e-18	0.999907	9.3e-05
76	crohn	rs1332099	10	101298451	neut	rs10883361	10	101282968	T	C	meth	cg00674004	-	-	regulatory_region_variant	-	-	E5	E6	3370	10	100281063	102280687	31.2342	16.8814	53.5129	48.0935	0.00757528	0.00757569	0.534598	0.00758029	2.99e-12	1.75e-18	0.999937	6.28e-05
76	crohn	rs1332099	10	101298451	neut	rs10883361	10	101282968	T	C	meth	cg01987516	-	-	regulatory_region_variant	-	-	E5	E6	3371	10	100283151	102282126	31.2339	41.9654	78.2669	73.1834	0.00757378	0.00757892	0.534513	0.00758573	5.31e-23	2.43e-18	0.999912	8.8e-05
76	crohn	rs1332099	10	101298451	neut	rs11190141	10	101292390	C	T	meth	cg02030034	-	-	regulatory_region_variant	-	E7	E7	-	3366	10	100292627	102292268	31.2354	1.6667	37.6012	32.89	0.00758241	0.00757725	0.534407	0.00758608	2.44e-05	3.51e-18	0.999848	0.000127654
76	crohn	rs1332099	10	101298451	neut	rs10883361	10	101282968	T	C	meth	cg04972745	-	-	regulatory_region_variant	-	-	E5	E6	3367	10	100287958	102287778	31.2351	0.332811	35.5114	31.5616	0.00759243	0.00757776	0.534273	0.00760154	0.000197364	7.48e-18	0.999529	0.000273882
76	crohn	rs1332099	10	101298451	neut	rs10883361	10	101282968	T	C	meth	cg07044859	-	-	regulatory_region_variant	-	-	E5	E6	3371	10	100283151	102282126	31.2339	45.6614	81.8693	76.8808	0.00757378	0.00757892	0.534513	0.00758573	1.45e-24	2.67e-18	0.999903	9.67e-05
76	crohn	rs1332099	10	101298451	neut	rs7095491	10	101274058	T	C	meth	cg09254322	-	-	intergenic_variant	-	E6	E6	E6	3371	10	100281063	102280772	31.2339	3.03452	39.0339	34.256	0.00758154	0.00757597	0.534455	0.00758242	5.81e-06	3.29e-18	0.999875	0.00011935
76	crohn	rs1332099	10	101298451	neut	rs10883370	10	101291472	T	C	meth	cg09788492	-	-	upstream_gene_variant	RP11-129J12.2	-	E7	-	3366	10	100292627	102292268	31.2354	36.7085	73.1483	67.9256	0.00756923	0.00757439	0.534553	0.00758112	8.88e-21	2.12e-18	0.999924	7.65e-05
76	crohn	rs1332099	10	101298451	neut	rs61872688	10	101273546	G	A	meth	cg11988910	-	-	intergenic_variant	-	E6	E6	E6	3365	10	100287607	102284449	31.2357	8.31776	43.3171	39.5491	0.00757941	0.00757931	0.53434	0.0076039	8.03e-08	8.95e-18	0.999671	0.000328611
76	crohn	rs1332099	10	101298451	neut	rs6584281	10	101286480	A	G	meth	cg13544333	-	-	intron_variant	RP11-129J12.2	E5	E5	E6	3366	10	100287607	102287282	31.2354	22.7251	59.3739	53.9379	0.00757528	0.00757569	0.534598	0.00758029	8.53e-15	1.72e-18	0.999938	6.18e-05
76	crohn	rs1332099	10	101298451	neut	rs10883361	10	101282968	T	C	meth	cg14748795	-	-	regulatory_region_variant	-	-	E5	E6	3371	10	100283151	102282126	31.2339	38.6494	74.9334	69.8677	0.00757378	0.00757892	0.534513	0.00758573	1.49e-21	2.48e-18	0.99991	8.95e-05
76	crohn	rs1332099	10	101298451	neut	rs10883361	10	101282968	T	C	meth	cg17888390	-	-	regulatory_region_variant	-	-	E5	E6	3371	10	100283151	102282126	31.2339	35.3653	71.8275	66.5805	0.00756923	0.00757439	0.534553	0.00758112	3.32e-20	2.07e-18	0.999925	7.46e-05
76	crohn	rs1332099	10	101298451	neut	rs10883361	10	101282968	T	C	meth	cg23904955	-	-	regulatory_region_variant	-	-	E5	E6	3371	10	100283151	102282126	31.2339	46.7357	83.1718	77.9513	0.00756923	0.00757439	0.534553	0.00758112	3.93e-25	2.12e-18	0.999923	7.66e-05
76	crohn	rs1332099	10	101298451	tcel	rs11190126	10	101271789	A	C	meth	cg01987516	-	-	intergenic_variant	-	-	E6	E6	3313	10	100283151	102282126	31.2513	15.3042	49.1541	46.5541	0.0075844	0.00758134	0.533792	0.00765207	2.38e-10	2.83e-17	0.998936	0.00106359
76	crohn	rs1332099	10	101298451	tcel	rs11190134	10	101282200	G	A	meth	cg07044859	-	-	downstream_gene_variant	RP11-129J12.2	-	E5	E6	3313	10	100283151	102282126	31.2513	29.2972	64.5152	60.5431	0.00757645	0.00757732	0.534376	0.00759832	5.07e-17	7.19e-18	0.999732	0.000267739
76	crohn	rs1332099	10	101298451	tcel	rs10883361	10	101282968	T	C	meth	cg09254322	-	-	regulatory_region_variant	-	-	E5	E6	3313	10	100281063	102280772	31.2513	9.36844	45.3448	40.6082	0.00757436	0.00757269	0.534518	0.00758801	1.07e-08	3.36e-18	0.999876	0.000124468
76	crohn	rs1332099	10	101298451	tcel	rs10883370	10	101291472	T	C	meth	cg09788492	-	-	upstream_gene_variant	RP11-129J12.2	-	E7	-	3313	10	100292627	102292268	31.2513	12.9397	49.5596	44.169	0.00757528	0.00757569	0.534598	0.00758029	1.59e-10	1.77e-18	0.999935	6.46e-05
76	crohn	rs1332099	10	101298451	tcel	rs1332099	10	101298451	T	C	meth	cg11081894	-	-	regulatory_region_variant	-	E5	E5	E6	3312	10	100284743	102282126	31.2516	6.10768	42.6724	37.3383	0.00757475	0.00757777	0.534574	0.0075829	1.55e-07	1.87e-18	0.999931	6.84e-05
76	crohn	rs1332099	10	101298451	tcel	rs10883361	10	101282968	T	C	meth	cg14748795	-	-	regulatory_region_variant	-	-	E5	E6	3313	10	100283151	102282126	31.2513	17.8137	54.0434	49.0501	0.00757892	0.00757378	0.534513	0.00758573	1.79e-12	2.61e-18	0.999904	9.63e-05
76	crohn	rs1332099	10	101298451	tcel	rs7095491	10	101274058	T	C	meth	cg17888390	-	-	intergenic_variant	-	E6	E6	E6	3313	10	100283151	102282126	31.2513	25.0517	60.9648	56.2922	0.00757398	0.0075754	0.534446	0.00759025	1.77e-15	3.59e-18	0.999867	0.000132745
76	crohn	rs1332099	10	101298451	tcel	rs11190134	10	101282200	G	A	meth	cg23904955	-	-	downstream_gene_variant	RP11-129J12.2	-	E5	E6	3313	10	100283151	102282126	31.2513	27.8846	63.3166	59.1292	0.00757658	0.00757239	0.534383	0.00758973	1.68e-16	5.8e-18	0.999784	0.000215634
77	rheumatoid	rs13330176	16	86019087	mono	rs68143182	16	86005838	C	T	meth	cg07309274	-	-	intergenic_variant	-	E1	-	E4	4745	16	85008645	87007600	5.83918	13.4357	25.9077	19.204	0.00757616	0.00757084	0.534577	0.00757357	2.73e-11	5.43e-08	0.999983	1.74e-05
77	rheumatoid	rs13330176	16	86019087	neut	rs12232384	16	86009760	C	A	meth	cg07309274	-	-	intergenic_variant	-	-	E6	E4	4768	16	85008645	87007600	5.83436	12.9722	25.5658	18.7265	0.00757616	0.00757084	0.534577	0.00757357	3.82e-11	4.81e-08	0.999985	1.52e-05
77	rheumatoid	rs13330176	16	86019087	neut	rs13330176	16	86019087	T	A	meth	cg08215318	-	-	regulatory_region_variant	-	-	E6	E4	4788	16	85017263	87016016	5.83018	5.18351	18.8339	10.766	0.00757645	0.00756962	0.534567	0.00757544	3.19e-08	1.67e-08	0.999996	4.44e-06
77	rheumatoid	rs13330176	16	86019087	tcel	rs13333054	16	86011033	C	T	meth	cg07309274	-	-	upstream_gene_variant	RP11-542M13.2	E8	E6	E4	4745	16	85008645	87007600	5.83917	20.315	31.0118	26.1411	0.00757592	0.0075732	0.534469	0.00757887	1.66e-13	3.2e-07	0.999891	0.00010872
78	multiple_sclerosis	rs1359062	1	192541472	mono	rs1323292	1	192541021	G	A	gene	ENSG00000090104.7	RGS1	regulator of G-protein signaling 1	upstream_gene_variant	RP5-1011O1.2	E4	E4	-	348	1	191558022	192845807	19.081	54.0276	77.5047	73.0231	0.00757564	0.00757668	0.534434	0.00759227	6e-28	9.03e-13	0.999839	0.000160723
78	multiple_sclerosis	rs1359062	1	192541472	neut	rs1323292	1	192541021	G	A	gene	ENSG00000090104.7	RGS1	regulator of G-protein signaling 1	upstream_gene_variant	RP5-1011O1.2	E4	E4	-	348	1	191558022	192845807	19.081	74.6368	98.3407	93.6095	0.00757269	0.00757436	0.534518	0.00758801	5.36e-37	7.19e-13	0.999875	0.00012513
78	multiple_sclerosis	rs1359062	1	192541472	neut	rs1323292	1	192541021	G	A	gene	ENSG00000238754.1	SCARNA18B	-	upstream_gene_variant	RP5-1011O1.2	E4	E4	-	351	1	192136366	193969210	19.0724	1.27242	23.7702	20.3088	0.00758901	0.00757961	0.534222	0.00761279	0.000129414	2.4e-12	0.999424	0.000447003
78	multiple_sclerosis	rs1359062	1	192541472	mono	rs1323299	1	192510030	T	G	K27AC	1:192518857:192523026	-	-	regulatory_region_variant	-	-	E4	E4	348	1	191558022	192845807	19.081	2.96199	25.5066	22.0082	0.00757986	0.00757744	0.534299	0.00761124	2.3e-05	2.29e-12	0.999546	0.000430661
78	multiple_sclerosis	rs1359062	1	192541472	mono	rs2816317	1	192536385	G	A	K27AC	1:192534024:192550389	-	-	upstream_gene_variant	RP5-1011O1.2	E4	E4	E4	348	1	191558022	192845807	19.081	42.6982	66.1248	61.6982	0.00757564	0.00757668	0.534434	0.00759227	5.26e-23	9.49e-13	0.99983	0.000169811
78	multiple_sclerosis	rs1359062	1	192541472	neut	rs1323292	1	192541021	G	A	K27AC	1:192514104:192516341	-	-	upstream_gene_variant	RP5-1011O1.2	E4	E4	-	347	1	191558022	192845807	19.0839	1.7764	24.2013	20.8278	0.00758504	0.00758489	0.534142	0.00761567	8.5e-05	2.59e-12	0.999427	0.00048832
78	multiple_sclerosis	rs1359062	1	192541472	neut	rs1323292	1	192541021	G	A	K27AC	1:192518857:192523026	-	-	upstream_gene_variant	RP5-1011O1.2	E4	E4	-	347	1	191558022	192845807	19.0839	19.7777	42.8243	38.8067	0.00757585	0.00757796	0.534406	0.00759722	6.94e-13	1.39e-12	0.999744	0.000255762
78	multiple_sclerosis	rs1359062	1	192541472	neut	rs1323292	1	192541021	G	A	K27AC	1:192534024:192550389	-	-	upstream_gene_variant	RP5-1011O1.2	E4	E4	-	347	1	191558022	192845807	19.0839	46.8803	70.3699	65.8776	0.00757564	0.00757668	0.534434	0.00759227	7.55e-25	8.91e-13	0.999841	0.000159002
78	multiple_sclerosis	rs1359062	1	192541472	tcel	rs1323298	1	192519865	T	C	K27AC	1:192534024:192550389	-	-	regulatory_region_variant	-	-	-	E4	348	1	191558022	192845807	19.081	3.37491	25.6574	22.4294	0.00757898	0.0075827	0.534168	0.00762013	1.98e-05	2.98e-12	0.999415	0.000565119
78	multiple_sclerosis	rs1359062	1	192541472	mono	rs10754012	1	192492895	A	G	K4ME1	1:192478951:192492694	-	-	regulatory_region_variant	-	E4	E4	E4	347	1	191558022	192845807	19.0839	10.9833	33.2663	30.042	0.00757747	0.00757937	0.534189	0.00762142	9.82e-09	2.98e-12	0.999433	0.000567268
78	multiple_sclerosis	rs1359062	1	192541472	mono	rs2816317	1	192536385	G	A	K4ME1	1:192505249:192524816	-	-	upstream_gene_variant	RP5-1011O1.2	E4	E4	E4	347	1	191558022	192845807	19.0839	14.9919	38.3313	34.0017	0.00756937	0.00757329	0.534538	0.00758819	6.19e-11	1.04e-12	0.999813	0.00018696
78	multiple_sclerosis	rs1359062	1	192541472	mono	rs1359063	1	192535553	G	A	K4ME1	1:192531433:192551011	-	-	intron_variant	RP5-1011O1.2	E4	E4	E4	347	1	191558022	192845807	19.0839	60.5804	83.6625	79.6074	0.0075752	0.00757744	0.534431	0.00759568	1.27e-30	1.34e-12	0.999754	0.000246312
78	multiple_sclerosis	rs1359062	1	192541472	neut	rs9427559	1	192525984	A	C	K4ME1	1:192505249:192524816	-	-	regulatory_region_variant	-	E4	E4	E4	346	1	191558022	192845807	19.0868	18.6848	41.3083	37.7359	0.00757434	0.0075786	0.534306	0.00760116	3.17e-12	2.12e-12	0.999601	0.000399448
78	multiple_sclerosis	rs1359062	1	192541472	neut	rs1323292	1	192541021	G	A	K4ME1	1:192531433:192551011	-	-	upstream_gene_variant	RP5-1011O1.2	E4	E4	-	346	1	191558022	192845807	19.0868	59.297	82.7497	78.3004	0.00757564	0.00757668	0.534434	0.00759227	3.18e-30	9.25e-13	0.999834	0.000166006
78	multiple_sclerosis	rs1359062	1	192541472	tcel	rs12022418	1	192535107	C	A	K4ME1	1:192531433:192551011	-	-	regulatory_region_variant	-	E4	E4	E4	343	1	191558022	192845807	19.0955	5.99458	27.9627	25.0715	0.00758201	0.00758315	0.534072	0.00763427	2e-06	4.09e-12	0.999205	0.000792833
78	multiple_sclerosis	rs1359062	1	192541472	mono	rs1323292	1	192541021	G	A	meth	cg02586212	-	-	upstream_gene_variant	RP5-1011O1.2	E4	E4	-	348	1	191558022	192845807	19.081	82.8916	106.382	101.886	0.00757564	0.00757668	0.534434	0.00759227	1.73e-40	8.91e-13	0.999842	0.00015839
78	multiple_sclerosis	rs1359062	1	192541472	neut	rs1323292	1	192541021	G	A	meth	cg02586212	-	-	upstream_gene_variant	RP5-1011O1.2	E4	E4	-	348	1	191558022	192845807	19.081	84.0895	107.609	103.081	0.00757803	0.00758082	0.534406	0.0075863	5.06e-41	8.66e-13	0.999847	0.000153365
78	multiple_sclerosis	rs1359062	1	192541472	tcel	rs11581566	1	192484138	C	A	meth	cg06357908	-	-	downstream_gene_variant	RP5-1011O1.2	E1	E4	E4	345	1	191558022	192845807	19.0897	2.89595	23.7929	21.9786	0.00760388	0.00760078	0.53296	0.00774989	0.000129026	1.2e-11	0.997507	0.00236368
78	multiple_sclerosis	rs1359062	1	192541472	tcel	rs12022418	1	192535107	C	A	meth	cg24886076	-	-	regulatory_region_variant	-	E4	E4	E4	345	1	191558022	192845807	19.0897	7.51537	28.1234	26.6003	0.00760079	0.00760602	0.532343	0.0078103	1.7e-06	1.6e-11	0.99681	0.0031887
79	ulcerative	rs137845	22	50439430	mono	rs145095295	22	50419266	C	T	gene	ENSG00000198355.4	PIM3	Pim-3 proto-oncogene, serine/threonine kinase	intergenic_variant	-	-	E6	-	5059	22	49354431	51237063	5.7337	10.1408	21.6332	15.8468	0.00757634	0.0075745	0.53457	0.00758076	1.76e-09	1.45e-07	0.999956	4.35e-05
79	ulcerative	rs137845	22	50439430	neut	rs36147371	22	50414983	C	T	gene	ENSG00000198355.4	PIM3	Pim-3 proto-oncogene, serine/threonine kinase	intergenic_variant	-	E4	-	E8	5073	22	49354431	51237063	5.73094	3.65331	15.2237	9.35392	0.0075745	0.00757634	0.53457	0.00758076	1.07e-06	1.34e-07	0.999959	4e-05
79	ulcerative	rs137845	22	50439430	mono	rs137845	22	50439430	A	G	K4ME1	22:50441898:50445192	-	-	intron_variant	IL17REL	-	E6	-	4722	22	49441919	51237063	5.80248	61.2934	73.737	67.0237	0.00757616	0.00757084	0.534577	0.00757357	4.44e-32	5.58e-08	0.999983	1.72e-05
79	ulcerative	rs137845	22	50439430	tcel	rs35958120	22	50361397	C	G	K4ME1	22:50414708:50418662	-	-	downstream_gene_variant	PIM3	E10	E10	E1	4747	22	49414719	51237063	5.7972	1.70914	13.0045	7.48305	0.00757517	0.00757296	0.534557	0.00758181	1.05e-05	1.76e-07	0.999931	5.67e-05
79	ulcerative	rs137845	22	50439430	mono	rs36168477	22	50424400	C	T	meth	cg00090674	-	-	intergenic_variant	-	E5	E5	-	4690	22	49446998	51237063	5.80927	4.74867	16.8339	10.5073	0.00757084	0.00757616	0.534577	0.00757357	2.31e-07	8e-08	0.999974	2.53e-05
79	ulcerative	rs137845	22	50439430	mono	rs28645887	22	50356274	C	T	meth	cg00900524	-	-	regulatory_region_variant	-	E11	E10	-	5063	22	49354431	51237063	5.73291	52.4213	62.004	58.1502	0.00758085	0.00757416	0.534413	0.00759362	5.17e-27	9.76e-07	0.999698	0.000301115
79	ulcerative	rs137845	22	50439430	mono	rs28645887	22	50356274	C	T	meth	cg01548456	-	-	regulatory_region_variant	-	E11	E10	-	5070	22	49353113	51237063	5.73153	2.53422	14.3838	8.22544	0.00757316	0.00757541	0.53459	0.00757958	2.48e-06	1.01e-07	0.999967	3e-05
79	ulcerative	rs137845	22	50439430	mono	rs36147371	22	50414983	C	T	meth	cg03362871	-	-	intergenic_variant	-	E4	-	E8	5070	22	49353113	51237063	5.73153	1.88529	13.4278	7.58683	0.00757571	0.00757557	0.534557	0.00758262	6.44e-06	1.38e-07	0.999951	4.12e-05
79	ulcerative	rs137845	22	50439430	mono	rs9617090	22	50439194	C	T	meth	cg07312716	-	-	missense_variant	IL17REL	-	E5	-	4711	22	49439780	51237063	5.80481	0.625631	11.5215	6.41415	0.00757718	0.00756998	0.534538	0.00757651	4.66e-05	2.62e-07	0.999859	8.58e-05
79	ulcerative	rs137845	22	50439430	mono	rs137857	22	50444577	A	G	meth	cg12009803	-	-	intron_variant	IL17REL	E6	E6	-	4682	22	49449287	51237063	5.81097	2.89548	14.822	8.66279	0.00757316	0.00757541	0.53459	0.00757958	1.73e-06	9.37e-08	0.999968	3e-05
79	ulcerative	rs137845	22	50439430	mono	rs28645887	22	50356274	C	T	meth	cg12043019	-	-	regulatory_region_variant	-	E11	E10	-	5058	22	49356412	51237063	5.7339	8.79183	18.7722	14.5197	0.00757351	0.00757084	0.534474	0.00758662	3.08e-08	6.56e-07	0.999797	0.000201916
79	ulcerative	rs137845	22	50439430	mono	rs28645887	22	50356274	C	T	meth	cg20698113	-	-	regulatory_region_variant	-	E11	E10	-	5054	22	49357548	51237063	5.73469	0.478691	10.7211	6.20473	0.00758299	0.00757805	0.534364	0.00759115	9.69e-05	5.05e-07	0.999729	0.000155212
79	ulcerative	rs137845	22	50439430	mono	rs28645887	22	50356274	C	T	meth	cg27467552	-	-	regulatory_region_variant	-	E11	E10	-	5064	22	49354056	51237063	5.73271	79.5188	89.9029	85.2424	0.0075754	0.00757398	0.534446	0.00759025	3.95e-39	4.38e-07	0.999865	0.000134361
79	ulcerative	rs137845	22	50439430	mono	rs28645887	22	50356274	C	T	meth	cg27491509	-	-	regulatory_region_variant	-	E11	E10	-	5063	22	49354431	51237063	5.73291	88.7833	95.3263	94.516	0.00764163	0.00764759	0.529801	0.00808246	1.76e-41	2.06e-05	0.993241	0.00673876
79	ulcerative	rs137845	22	50439430	neut	rs137857	22	50444577	A	G	meth	cg00090674	-	-	intron_variant	IL17REL	E6	E6	-	4692	22	49446998	51237063	5.80884	7.64509	20.0345	13.3854	0.00757616	0.00757084	0.534577	0.00757357	9.4e-09	5.89e-08	0.999982	1.83e-05
79	ulcerative	rs137845	22	50439430	neut	rs28645887	22	50356274	C	T	meth	cg00900524	-	-	regulatory_region_variant	-	E11	E10	-	5075	22	49354431	51237063	5.73055	48.0867	59.2787	53.7972	0.00757569	0.00757528	0.534598	0.00758029	7.87e-26	1.95e-07	0.999941	5.9e-05
79	ulcerative	rs137845	22	50439430	neut	rs9617090	22	50439194	C	T	meth	cg07312716	-	-	missense_variant	IL17REL	-	E5	-	4713	22	49439780	51237063	5.80439	4.44857	16.6116	10.1981	0.00757084	0.00757616	0.534577	0.00757357	2.87e-07	7.4e-08	0.999976	2.32e-05
79	ulcerative	rs137845	22	50439430	neut	rs137857	22	50444577	A	G	meth	cg12009803	-	-	intron_variant	IL17REL	E6	E6	-	4684	22	49449287	51237063	5.81055	2.16977	14.1194	7.93537	0.00757316	0.00757541	0.53459	0.00757958	3.49e-06	9.16e-08	0.999967	2.92e-05
79	ulcerative	rs137845	22	50439430	neut	rs36147371	22	50414983	C	T	meth	cg21364723	-	-	intergenic_variant	-	E4	-	E8	5077	22	49354056	51237063	5.73015	41.5168	52.8277	47.2239	0.00757548	0.00757391	0.534588	0.00758004	4.98e-23	1.73e-07	0.999948	5.22e-05
79	ulcerative	rs137845	22	50439430	neut	rs28645887	22	50356274	C	T	meth	cg27467552	-	-	regulatory_region_variant	-	E11	E10	-	5077	22	49354056	51237063	5.73015	85.9659	94.2813	91.6949	0.00758169	0.00758648	0.53378	0.00764986	4.95e-41	3.47e-06	0.998919	0.00107792
79	ulcerative	rs137845	22	50439430	tcel	rs35958120	22	50361397	C	G	meth	cg00900524	-	-	downstream_gene_variant	PIM3	E10	E10	E1	5108	22	49354431	51237063	5.72409	35.9915	45.7263	41.7108	0.00757585	0.00757796	0.534406	0.00759722	6.01e-20	8.39e-07	0.999743	0.000256305
79	ulcerative	rs137845	22	50439430	tcel	rs137845	22	50439430	A	G	meth	cg12009803	-	-	intron_variant	IL17REL	-	E6	-	4709	22	49449287	51237063	5.80524	6.89688	19.0338	12.6492	0.00757616	0.00757084	0.534577	0.00757357	2.55e-08	7.59e-08	0.999976	2.39e-05
79	ulcerative	rs137845	22	50439430	tcel	rs28645887	22	50356274	C	T	meth	cg12043019	-	-	regulatory_region_variant	-	E11	E10	-	5106	22	49356412	51237063	5.72448	0.536294	10.5913	6.25369	0.00758537	0.00757921	0.53427	0.00759172	0.00010926	6.09e-07	0.999684	0.000185634
79	ulcerative	rs137845	22	50439430	tcel	rs35958120	22	50361397	C	G	meth	cg21364723	-	-	downstream_gene_variant	PIM3	E10	E10	E1	5112	22	49354056	51237063	5.72331	50.0215	61.0415	55.7277	0.00757255	0.00757823	0.534546	0.00757382	1.34e-26	2.32e-07	0.99993	6.97e-05
79	ulcerative	rs137845	22	50439430	tcel	rs35958120	22	50361397	C	G	meth	cg27467552	-	-	downstream_gene_variant	PIM3	E10	E10	E1	5112	22	49354056	51237063	5.72331	58.4277	68.9632	64.1405	0.00757269	0.00757436	0.534518	0.00758801	4.86e-30	3.77e-07	0.999885	0.000114192
79	ulcerative	rs137845	22	50439430	tcel	rs35958120	22	50361397	C	G	meth	cg27491509	-	-	downstream_gene_variant	PIM3	E10	E10	E1	5111	22	49354431	51237063	5.7235	33.4514	42.1487	39.1732	0.00758112	0.00758192	0.534031	0.00763129	2.15e-18	2.37e-06	0.999269	0.00072859
80	bowel_disease	rs140348826	6	32434135	mono	6:32360429	6	32360429	TG	T	meth	cg03702435	-	-	downstream_gene_variant	BTNL2	-	E6	E4	7619	6	30551286	32522053	28.1896	0.723052	29.9602	28.9124	0.00780922	0.0076501	0.529147	0.00799866	0.00249285	2.88e-15	0.992247	0.00526048
80	bowel_disease	rs140348826	6	32434135	neut	rs3135344	6	32395036	C	T	meth	cg26736341	-	-	intergenic_variant	-	E4	E6	E4	7634	6	30548676	32522053	28.1877	0.61889	30.3686	28.8062	0.00772734	0.00762265	0.531301	0.00781708	0.00163483	1.72e-15	0.995295	0.00306987
80	ulcerative	rs140348826	6	32434135	neut	rs5007266	6	32378834	T	C	meth	cg20826024	-	-	upstream_gene_variant	BTNL2	E6	E6	E6	7652	6	30530245	32522053	74.5989	0.789703	76.3479	75.3884	0.00782401	0.00765317	0.528789	0.00803227	0.00255234	2.2e-35	0.991677	0.0057706
80	ulcerative	rs140348826	6	32434135	neut	rs3135344	6	32395036	C	T	meth	cg26736341	-	-	intergenic_variant	-	E4	E6	E4	7634	6	30548676	32522053	74.6013	0.61889	76.5647	75.2199	0.00776088	0.00762649	0.530479	0.00788575	0.00204161	1.49e-35	0.994108	0.00385087
81	crohn	rs1456896	7	50304461	tcel	rs4917127	7	50257634	G	C	K27AC	7:50264339:50269912	-	-	intergenic_variant	-	-	E9	E8	4220	7	49264414	51269194	5.01359	19.7312	31.6502	24.6435	0.00756992	0.0075764	0.53457	0.00757634	3.83e-14	9.44e-08	0.999987	1.28e-05
81	crohn	rs1456896	7	50304461	tcel	rs4917127	7	50257634	G	C	meth	cg26789038	-	-	intergenic_variant	-	-	E9	E8	4003	7	49469003	51467811	5.06385	0.336589	10.8448	5.37507	0.00757735	0.00757435	0.534545	0.00758351	4.37e-05	3.87e-07	0.99988	5.98e-05
82	1_diabetes	rs1468176	22	30544516	mono	rs713875	22	30592487	C	G	gene	ENSG00000128342.4	LIF	leukemia inhibitory factor	intron_variant	RP3-438O4.4	E9	-	E8	628	22	29927598	31160539	12.0097	18.2147	31.6262	30.2217	0.00761331	0.00760498	0.532032	0.00784016	4.31e-11	2.13e-08	0.996395	0.00360461
82	1_diabetes	rs1468176	22	30544516	neut	rs5763767	22	30493882	G	A	K27AC	22:30254534:30260144	-	-	regulatory_region_variant	-	E4	E4	E4	631	22	29413785	31160539	12.0049	0.85213	13.7734	12.8548	0.00782319	0.00766174	0.528549	0.00805185	0.00250343	3.51e-08	0.991468	0.00602754
82	1_diabetes	rs1468176	22	30544516	tcel	rs737911	22	30399417	G	A	K27AC	22:30378020:30433101	-	-	intron_variant	MTMR3	E2	E2	E1	613	22	29413785	31160539	12.0338	2.58147	17.2205	14.6058	0.00758696	0.00758634	0.533841	0.00765856	7.94e-05	6.23e-09	0.998872	0.00104878
82	1_diabetes	rs1468176	22	30544516	neut	rs2412970	22	30486826	A	G	K4ME1	22:30511053:30514295	-	-	intron_variant	HORMAD2	E4	E4	E4	629	22	29630337	31160539	12.0081	5.23191	19.1564	17.2355	0.00759147	0.00759547	0.533141	0.007726	1.12e-05	1.27e-08	0.997871	0.00211804
82	1_diabetes	rs1468176	22	30544516	neut	rs5763767	22	30493882	G	A	K4ME1	22:30516802:30535726	-	-	regulatory_region_variant	-	E4	E4	E4	629	22	29630337	31160539	12.0081	2.70413	16.2577	14.7089	0.00762079	0.00760514	0.532209	0.00780603	0.000203658	1.85e-08	0.99669	0.00310657
82	1_diabetes	rs1468176	22	30544516	neut	rs713875	22	30592487	C	G	K4ME1	22:30561479:30835334	-	-	intron_variant	RP3-438O4.4	E9	-	E8	629	22	29630337	31160539	12.0081	2.89115	17.6172	14.889	0.0075871	0.00758619	0.533914	0.00764192	5.2e-05	5.71e-09	0.999014	0.000934194
82	1_diabetes	rs1468176	22	30544516	neut	rs140120	22	30138548	T	C	K4ME1	22:30974620:30979295	-	-	intron_variant	ZMAT5	E2	E2	E1	592	22	29974831	31841091	12.0687	1.50647	15.5678	13.5692	0.00762057	0.00759299	0.533021	0.00772357	0.000431071	1.11e-08	0.99761	0.00195893
82	1_diabetes	rs1468176	22	30544516	mono	rs9614077	22	30244949	C	T	meth	cg00334274	-	-	intergenic_variant	-	-	-	E4	629	22	29630337	31160539	12.0081	1.18101	15.2849	13.1826	0.00763515	0.00759891	0.532919	0.00771114	0.00053956	1.07e-08	0.997697	0.00176369
82	1_diabetes	rs1468176	22	30544516	mono	rs713875	22	30592487	C	G	meth	cg11564601	-	-	intron_variant	RP3-438O4.4	E9	-	E8	629	22	29630337	31160539	12.0081	15.7392	29.2069	27.7444	0.00761211	0.00760129	0.532313	0.00783956	4.84e-10	2.02e-08	0.9966	0.0034002
82	1_diabetes	rs1468176	22	30544516	mono	rs737908	22	30388302	G	A	meth	cg20936905	-	-	regulatory_region_variant	-	E2	E2	E2	638	22	29174770	31160539	11.9939	0.990829	14.8888	12.9792	0.00765134	0.00760469	0.53259	0.00773904	0.00079213	1.31e-08	0.997061	0.00214611
82	1_diabetes	rs1468176	22	30544516	mono	rs5763589	22	30295561	C	G	meth	cg23528104	-	-	intron_variant	MTMR3	-	E8	E1	628	22	29927598	31160539	12.0097	1.0841	15.1383	13.0875	0.00764072	0.00759292	0.532835	0.00771653	0.000626209	1.12e-08	0.997515	0.00185824
82	1_diabetes	rs1468176	22	30544516	neut	rs73164755	22	30590015	A	G	meth	cg12990803	-	-	intron_variant	RP3-438O4.4	E8	E9	E1	634	22	28801009	30667277	12.0002	0.886381	15.0597	12.8794	0.00763497	0.0075974	0.533019	0.00770174	0.000670364	9.94e-09	0.9977	0.00162908
82	1_diabetes	rs1468176	22	30544516	tcel	rs140102	22	30128443	T	C	meth	cg00236924	-	-	downstream_gene_variant	CABP7	-	E2	E1	621	22	29927598	31160539	12.0209	1.12435	13.9603	13.1431	0.00779631	0.00765762	0.528325	0.00810493	0.00210305	3.83e-08	0.991181	0.00671539
82	1_diabetes	rs1468176	22	30544516	tcel	rs713875	22	30592487	C	G	meth	cg00539347	-	-	intron_variant	RP3-438O4.4	E9	-	E8	622	22	29630337	31160539	12.0193	14.6146	28.0718	26.6311	0.00760917	0.00761189	0.53218	0.00783643	1.52e-09	2.04e-08	0.996526	0.00347443
82	1_diabetes	rs1468176	22	30544516	tcel	rs713875	22	30592487	C	G	meth	cg11564601	-	-	intron_variant	RP3-438O4.4	E9	-	E8	622	22	29630337	31160539	12.0193	43.1337	56.5179	55.1504	0.0076048	0.00761217	0.532056	0.00784889	6.73e-22	2.19e-08	0.996256	0.00374397
83	crohn	rs147018773	5	150238521	neut	rs57406211	5	150170966	C	T	K27AC	5:150180135:150181805	-	-	intron_variant	SMIM3	-	E1	E1	3883	5	149180994	151181318	27.0194	26.2414	57.6632	53.2537	0.00757668	0.00757564	0.534434	0.00759227	6.97e-16	3.2e-16	0.999827	0.000172741
83	crohn	rs147018773	5	150238521	neut	rs34005003	5	150225199	C	T	K27AC	5:150225522:150227671	-	-	upstream_gene_variant	IRGM	E4	E4	E4	3849	5	149227540	151227587	27.0282	11.7853	43.2456	38.8061	0.00757668	0.00757564	0.534434	0.00759227	1.28e-09	3.08e-16	0.999832	0.000167629
83	crohn	rs147018773	5	150238521	neut	rs34005003	5	150225199	C	T	K27AC	5:150241101:150242758	-	-	upstream_gene_variant	IRGM	E4	E4	E4	3837	5	149241601	151239306	27.0313	9.33341	40.8881	36.3566	0.00758082	0.00757803	0.534406	0.0075863	1.36e-08	2.8e-16	0.999847	0.000152786
83	crohn	rs147018773	5	150238521	tcel	rs13361189	5	150223387	T	C	K27AC	5:150225522:150227671	-	-	upstream_gene_variant	IRGM	E4	E4	E4	3833	5	149227540	151227587	27.0323	6.09824	37.3502	33.1246	0.00757084	0.00757351	0.534474	0.00758662	4.68e-07	3.79e-16	0.999792	0.000207437
83	crohn	rs147018773	5	150238521	mono	rs80075680	5	150223737	C	T	K4ME1	5:150103462:150184046	-	-	upstream_gene_variant	IRGM	E4	E4	E4	4153	5	149105093	151183345	26.9521	0.982738	31.7488	27.9309	0.00758465	0.0075762	0.534288	0.00759343	0.000117175	6.17e-16	0.999571	0.000312167
83	crohn	rs147018773	5	150238521	mono	rs9637870	5	150227615	G	A	K4ME1	5:150239336:150243871	-	-	upstream_gene_variant	IRGM	E1	E4	E4	3960	5	149239662	151243763	26.9997	15.3376	47.2594	42.3257	0.00757892	0.00757378	0.534513	0.00758573	2.25e-11	1.94e-16	0.999898	0.000102172
83	crohn	rs147018773	5	150238521	neut	rs13361189	5	150223387	T	C	K4ME1	5:150222268:150235431	-	-	upstream_gene_variant	IRGM	E4	E4	E4	2874	5	149222748	150727681	27.3203	25.5664	57.1368	52.8785	0.00757401	0.00757404	0.534509	0.0075833	1.59e-15	2.76e-16	0.999799	0.000200659
83	crohn	rs147018773	5	150238521	neut	rs75774363	5	150223722	C	T	K4ME1	5:150239336:150243871	-	-	upstream_gene_variant	IRGM	E4	E4	E4	3925	5	149239662	151243763	27.0086	28.3546	60.0031	55.3543	0.0075754	0.00757398	0.534446	0.00759025	6.64e-17	2.55e-16	0.999864	0.000135937
83	crohn	rs147018773	5	150238521	tcel	rs74973123	5	150169883	A	T	K4ME1	5:150103462:150184046	-	-	intron_variant	SMIM3	-	-	E8	4091	5	149105093	151183345	26.9672	2.43032	33.1843	29.3938	0.00757802	0.0075753	0.534316	0.0075935	2.83e-05	6.24e-16	0.999651	0.000320853
83	crohn	rs147018773	5	150238521	tcel	rs2112637	5	150182434	A	G	K4ME1	5:150222268:150235431	-	-	intergenic_variant	-	E4	E4	E4	3916	5	149222942	151235384	27.0109	11.0398	40.528	38.0497	0.00758225	0.00758867	0.533695	0.00766128	1.91e-08	2.22e-15	0.998797	0.00120264
83	crohn	rs147018773	5	150238521	mono	rs10476948	5	150338714	A	G	meth	cg05340042	-	-	intergenic_variant	-	E3	E3	-	3899	5	149227540	151223920	27.0153	2.02979	32.8726	29.0409	0.00757708	0.00758089	0.534388	0.00759454	4.05e-05	5.71e-16	0.999652	0.000307888
83	crohn	rs147018773	5	150238521	mono	rs35707106	5	150225377	G	A	meth	cg06746669	-	-	upstream_gene_variant	IRGM	E4	E4	E4	3902	5	149227540	151226193	27.0145	31.4345	63.0573	58.4404	0.00757806	0.00758172	0.534422	0.00758685	3.15e-18	2.62e-16	0.99986	0.00014029
83	crohn	rs147018773	5	150238521	mono	rs59321715	5	150313480	C	A	meth	cg08580836	-	-	intron_variant	ZNF300P1	E3	E3	E3	3901	5	149284884	151282543	27.0147	0.279663	30.1	27.2926	0.00763352	0.0075898	0.533611	0.00764554	0.000653053	1.59e-15	0.998483	0.000863568
83	crohn	rs147018773	5	150238521	mono	rs35707106	5	150225377	G	A	meth	cg22000984	-	-	upstream_gene_variant	IRGM	E4	E4	E4	3902	5	149227540	151226193	27.0145	40.2088	71.7724	67.2151	0.00757615	0.00757384	0.53444	0.00759138	5.17e-22	2.78e-16	0.999851	0.000148991
83	crohn	rs147018773	5	150238521	neut	rs7734778	5	150256556	G	A	meth	cg06746669	-	-	intron_variant	IRGM	E3	E3	E4	3912	5	149227540	151226193	27.0119	22.3669	53.8816	49.3711	0.00758082	0.00757803	0.534406	0.0075863	3.04e-14	2.92e-16	0.999844	0.000156031
83	crohn	rs147018773	5	150238521	neut	rs7736554	5	150258308	T	C	meth	cg08580836	-	-	intron_variant	IRGM	E3	E3	E4	3913	5	149284884	151282543	27.0117	0.632779	31.2393	27.6409	0.00759275	0.00757784	0.534177	0.00760088	0.000207217	7.23e-16	0.999404	0.000389179
83	crohn	rs147018773	5	150238521	neut	rs7724036	5	150284808	C	T	meth	cg22000984	-	-	regulatory_region_variant	-	-	-	-	3912	5	149227540	151226193	27.0119	36.7772	68.3151	63.7813	0.00757615	0.00757384	0.53444	0.00759138	1.64e-20	2.85e-16	0.999847	0.000152519
83	crohn	rs147018773	5	150238521	tcel	rs6888072	5	150260549	C	T	meth	cg04159302	-	-	intron_variant	IRGM	E3	E3	-	3857	5	149162082	151161199	27.0261	0.994511	31.6975	28.0168	0.00758712	0.00757921	0.53417	0.00760245	0.000132869	6.57e-16	0.999509	0.000358576
83	crohn	rs147018773	5	150238521	tcel	rs34005003	5	150225199	C	T	meth	cg06746669	-	-	upstream_gene_variant	IRGM	E4	E4	E4	3828	5	149228648	151226193	27.0336	10.7877	42.3588	37.8131	0.00757384	0.00757615	0.53444	0.00759138	3.13e-09	2.76e-16	0.999849	0.000150729
83	crohn	rs147018773	5	150238521	tcel	rs74973123	5	150169883	A	T	meth	cg09501687	-	-	intron_variant	SMIM3	-	-	E8	3851	5	149170320	151169120	27.0276	14.123	45.5414	41.1436	0.00757668	0.00757564	0.534434	0.00759227	1.29e-10	3.21e-16	0.999825	0.000174769
83	crohn	rs147018773	5	150238521	tcel	rs13361189	5	150223387	T	C	meth	cg22000984	-	-	upstream_gene_variant	IRGM	E4	E4	E4	3828	5	149228648	151226193	27.0336	25.2536	56.8372	52.279	0.00757384	0.00757615	0.53444	0.00759138	1.61e-15	2.72e-16	0.999851	0.000148851
84	1_diabetes	rs151233	16	28506428	mono	rs149299	16	28485141	T	C	gene	ENSG00000197165.6	SULT1A2	sulfotransferase family 1A member 2	intron_variant	CLN3	E2	E2	-	190	16	27902758	29025978	11.5121	16.578	29.0896	28.0845	0.00762356	0.00762885	0.530837	0.0079884	3.32e-10	5.26e-08	0.994522	0.00547753
84	1_diabetes	rs151233	16	28506428	neut	rs151233	16	28506428	C	T	gene	ENSG00000197272.2	IL27	interleukin 27	regulatory_region_variant	-	-	E11	-	191	16	27551337	29025978	11.5068	5.38143	22.7868	15.7686	0.0075764	0.00756992	0.53457	0.00757634	1.79e-07	3.91e-10	0.999987	1.27e-05
84	1_diabetes	rs151233	16	28506428	tcel	rs151233	16	28506428	C	T	gene	ENSG00000184730.6	APOBR	apolipoprotein B receptor	regulatory_region_variant	-	-	E11	-	190	16	27551337	29025978	11.5121	10.86	28.5647	20.0325	0.00757645	0.00756962	0.534567	0.00757544	5.57e-10	2.9e-10	0.999997	2.79e-06
84	1_diabetes	rs151233	16	28506428	tcel	rs151233	16	28506428	C	T	gene	ENSG00000255524.2	NPIPB8	nuclear pore complex interacting protein family member B8	regulatory_region_variant	-	-	E11	-	189	16	27902758	29025978	11.5174	1.35988	16.4613	12.7998	0.00758674	0.00757571	0.534242	0.00759854	0.000101151	3.92e-09	0.999534	0.000365253
84	1_diabetes	rs151233	16	28506428	mono	rs151233	16	28506428	C	T	K4ME1	16:28483501:28593254	-	-	regulatory_region_variant	-	-	E11	-	196	16	27551337	29025978	11.481	6.3731	23.8953	16.4486	0.00757645	0.00756962	0.534567	0.00757544	5.75e-08	3.48e-10	0.999992	8.27e-06
84	1_diabetes	rs151233	16	28506428	mono	rs151233	16	28506428	C	T	meth	cg03300649	-	-	regulatory_region_variant	-	-	E11	-	191	16	27551337	29025978	11.5068	4.93789	21.4396	16.124	0.00757823	0.00757255	0.534546	0.00757382	6.88e-07	9.65e-10	0.99993	6.96e-05
84	1_diabetes	rs151233	16	28506428	mono	rs231972	16	28538336	A	C	meth	cg08008286	-	-	intergenic_variant	-	E1	-	E4	190	16	27902758	29025978	11.5121	8.20232	22.0729	19.6942	0.00758595	0.00758509	0.533625	0.00767794	3.68e-07	1.34e-08	0.998668	0.00133149
84	1_diabetes	rs151233	16	28506428	neut	rs151233	16	28506428	C	T	meth	cg00201760	-	-	regulatory_region_variant	-	-	E11	-	191	16	27551337	29025978	11.5068	8.50123	25.1288	19.6392	0.00757528	0.00757569	0.534598	0.00758029	1.72e-08	8.51e-10	0.999941	5.85e-05
84	1_diabetes	rs151233	16	28506428	neut	rs149299	16	28485141	T	C	meth	cg01358966	-	-	intron_variant	CLN3	E2	E2	-	193	16	28295437	30078492	11.4964	3.31064	16.2368	14.7983	0.0076174	0.0076125	0.531977	0.00783553	0.000124632	3.47e-08	0.996393	0.00348229
84	1_diabetes	rs151233	16	28506428	neut	rs231972	16	28538336	A	C	meth	cg08008286	-	-	intergenic_variant	-	E1	-	E4	190	16	27902758	29025978	11.5121	7.35672	19.9756	18.8628	0.00762403	0.00762366	0.53121	0.00793766	3.01e-06	4.73e-08	0.995111	0.00488634
84	1_diabetes	rs151233	16	28506428	neut	rs151233	16	28506428	C	T	meth	cg25341726	-	-	regulatory_region_variant	-	-	E11	-	191	16	27551337	29025978	11.5068	3.62095	20.5435	14.5825	0.0075745	0.00757634	0.53457	0.00758076	1.69e-06	6.34e-10	0.999962	3.65e-05
84	1_diabetes	rs151233	16	28506428	neut	rs151233	16	28506428	C	T	meth	cg26792089	-	-	regulatory_region_variant	-	-	E11	-	191	16	27551337	29025978	11.5068	8.75179	25.5626	19.796	0.0075745	0.00757634	0.53457	0.00758076	1.11e-08	7.09e-10	0.999956	4.44e-05
84	1_diabetes	rs151233	16	28506428	tcel	rs11074904	16	28615708	G	A	meth	cg01378222	-	-	downstream_gene_variant	SULT1A1	-	E2	E1	188	16	27902758	29025978	11.5227	11.2367	25.0765	22.7399	0.00759264	0.00759006	0.53353	0.00767839	1.85e-08	1.39e-08	0.998611	0.00138918
84	1_diabetes	rs151233	16	28506428	tcel	rs151233	16	28506428	C	T	meth	cg03300649	-	-	regulatory_region_variant	-	-	E11	-	189	16	27551337	29025978	11.5174	18.2479	35.6589	28.6462	0.00756992	0.0075764	0.53457	0.00757634	4.64e-13	3.89e-10	0.999987	1.28e-05
84	1_diabetes	rs151233	16	28506428	tcel	rs151233	16	28506428	C	T	meth	cg26489497	-	-	regulatory_region_variant	-	-	E11	-	189	16	27551337	29025978	11.5174	1.90436	17.088	13.3406	0.00758243	0.00757985	0.534311	0.00760468	5.4e-05	3.61e-09	0.99961	0.00033545
85	rheumatoid	rs1571878	6	167540842	mono	rs968334	6	167526096	T	C	gene	ENSG00000112486.10	CCR6	C-C motif chemokine receptor 6	regulatory_region_variant	-	-	E4	E4	3740	6	166525353	168553167	19.855	22.8788	49.3328	42.6594	0.00757616	0.00757084	0.534577	0.00757357	2.24e-15	4.6e-14	0.999982	1.79e-05
85	rheumatoid	rs1571878	6	167540842	tcel	rs17615336	6	167506734	A	G	gene	ENSG00000227598.1	RP1-167A14.2	-	regulatory_region_variant	-	-	E9	-	3595	6	166383355	168412459	19.8945	1.58453	23.1478	21.4783	0.00764171	0.00760672	0.532243	0.00777978	0.000553066	6.15e-12	0.996703	0.00274407
85	rheumatoid	rs1571878	6	167540842	mono	rs6907666	6	167523395	A	G	K27AC	6:167501986:167510246	-	-	upstream_gene_variant	CCR6	-	E4	E4	3674	6	166502048	168509485	19.8728	0.933148	25.001	20.7985	0.00758072	0.00757838	0.534315	0.00759297	8.41e-05	5e-13	0.999703	0.000212501
85	rheumatoid	rs1571878	6	167540842	tcel	rs12198816	6	167483546	G	A	K27AC	6:167242409:167246045	-	-	intron_variant	RP11-517H2.6	E4	E4	E4	3679	6	166242602	168245607	19.8714	0.994197	21.6786	20.8652	0.00782026	0.00765748	0.528166	0.00810688	0.00240781	1.49e-11	0.990849	0.00674323
85	rheumatoid	rs1571878	6	167540842	tcel	rs4710185	6	167522386	G	A	K27AC	6:167541376:167546019	-	-	upstream_gene_variant	CCR6	-	E4	E4	3628	6	166541376	168545557	19.8854	0.77675	22.7681	20.661	0.00765226	0.00759744	0.532736	0.00771301	0.000802082	4e-12	0.997442	0.00175589
85	rheumatoid	rs1571878	6	167540842	tcel	rs2239827	6	167490945	G	A	K27AC	6:167763197:167766072	-	-	regulatory_region_variant	-	-	E4	E4	3634	6	166763633	168765894	19.8837	4.05051	24.9736	23.9339	0.0076278	0.00762589	0.530882	0.00797238	8.8e-05	1.17e-11	0.994631	0.00528102
85	rheumatoid	rs1571878	6	167540842	mono	rs968334	6	167526096	T	C	meth	cg16500987	-	-	regulatory_region_variant	-	-	E4	E4	3933	6	166105290	168063945	19.8047	3.10709	26.8998	22.9064	0.00757553	0.00757792	0.534353	0.00759487	1.18e-05	6.59e-13	0.999726	0.000261985
85	rheumatoid	rs1571878	6	167540842	mono	rs7760495	6	167506795	C	T	meth	cg19243721	-	-	regulatory_region_variant	-	-	E9	-	4487	6	165852979	167851701	19.6729	0.710619	21.9287	20.3829	0.00772012	0.00762153	0.531413	0.00781909	0.0015153	8.7e-12	0.995363	0.00312172
85	rheumatoid	rs1571878	6	167540842	mono	rs7760495	6	167506795	C	T	meth	cg22209010	-	-	regulatory_region_variant	-	-	E9	-	4487	6	165852979	167851701	19.6729	1.4588	22.9	21.131	0.00764025	0.00760661	0.532473	0.00776546	0.000567498	6.95e-12	0.996953	0.00247911
85	rheumatoid	rs1571878	6	167540842	neut	rs12198816	6	167483546	G	A	meth	cg05257772	-	-	intron_variant	RP11-517H2.6	E4	E4	E4	4075	6	167458455	169456830	19.7692	0.727334	21.4142	20.4961	0.00784719	0.00765927	0.528412	0.00806065	0.00284084	1.49e-11	0.991122	0.00603683
85	rheumatoid	rs1571878	6	167540842	neut	rs10946207	6	167456036	C	T	meth	cg06960700	-	-	3_prime_UTR_variant	FGFR1OP	-	E1	-	3828	6	166169008	168161295	19.8317	0.815104	22.9546	20.6455	0.00763613	0.00759692	0.533025	0.00768457	0.000629445	3.45e-12	0.997941	0.00142933
85	rheumatoid	rs1571878	6	167540842	neut	rs12193698	6	167512073	C	A	meth	cg07358634	-	-	intron_variant	RP11-517H2.6	-	E4	-	3725	6	166810626	168810005	19.859	1.15323	23.0242	21.0112	0.00764268	0.00759842	0.532856	0.00772084	0.000603801	4.51e-12	0.997465	0.00193073
85	rheumatoid	rs1571878	6	167540842	neut	rs9457274	6	167520865	G	T	meth	cg27621576	-	-	upstream_gene_variant	CCR6	-	E4	E4	4444	6	165667564	167665968	19.6825	0.508408	22.3133	20.1899	0.00766486	0.00760322	0.532549	0.00771228	0.00103374	4.83e-12	0.997239	0.00172764
85	rheumatoid	rs1571878	6	167540842	tcel	rs968334	6	167526096	T	C	meth	cg07741184	-	-	regulatory_region_variant	-	-	E4	E4	3670	6	166505205	168504491	19.8739	1.63674	27.2531	21.4777	0.00757391	0.00757548	0.534588	0.00758004	8.84e-06	1.06e-13	0.999947	4.4e-05
85	rheumatoid	rs1571878	6	167540842	tcel	rs1556413	6	167524743	G	A	meth	cg09487078	-	-	upstream_gene_variant	CCR6	-	E4	E4	3609	6	166525795	168525116	19.8906	3.5884	26.1101	23.4775	0.00758837	0.00758803	0.533903	0.00765066	2.83e-05	2.35e-12	0.998943	0.00102908
85	rheumatoid	rs1571878	6	167540842	tcel	rs6905876	6	167521562	C	T	meth	cg14192130	-	-	upstream_gene_variant	CCR6	-	E4	E4	3609	6	166536018	168535515	19.8906	8.57585	29.1427	28.4663	0.00765229	0.00764648	0.529056	0.00816394	1.38e-06	1.68e-11	0.992214	0.00778464
85	rheumatoid	rs1571878	6	167540842	tcel	rs4710185	6	167522386	G	A	meth	cg18495191	-	-	upstream_gene_variant	CCR6	-	E4	E4	3781	6	166201024	168161295	19.8441	1.46241	23.0633	21.3058	0.00764568	0.00759853	0.532474	0.00776674	0.000572364	5.91e-12	0.99692	0.00250783
85	rheumatoid	rs1571878	6	167540842	tcel	rs6905876	6	167521562	C	T	meth	cg21794222	-	-	upstream_gene_variant	CCR6	-	E4	E4	3609	6	166536629	168535790	19.8906	0.942656	24.3013	20.8295	0.00759019	0.0075774	0.534209	0.00760159	0.000172482	1.02e-12	0.999386	0.000441716
86	rheumatoid	rs17264332	6	138005515	neut	rs6927172	6	138002175	C	G	meth	cg15980797	-	-	intergenic_variant	-	-	E4	E4	2976	6	136815525	138812819	28.3949	0.778397	34.2615	29.1529	0.00757718	0.00756998	0.534538	0.00757651	4.01e-05	4.07e-17	0.999874	8.57e-05
87	bowel_disease	rs1736161	21	16833222	neut	rs2243314	21	16793304	T	G	K27AC	21:16814390:16819493	-	-	intergenic_variant	-	E4	E4	E4	3544	21	15814596	17819036	15.6421	1.48813	18.119	17.1298	0.00771617	0.00764044	0.529844	0.00800098	0.00121508	8.58e-10	0.993207	0.00557771
87	bowel_disease	rs1736161	21	16833222	neut	rs1736140	21	16809911	T	A	K4ME1	21:16808579:16822008	-	-	intergenic_variant	-	E4	E4	E4	3538	21	15809824	17821399	15.6438	27.3206	48.0813	42.9462	0.00757256	0.00757698	0.534496	0.00757513	1.16e-16	1.37e-11	0.999917	8.34e-05
87	bowel_disease	rs1736161	21	16833222	tcel	rs62218408	21	16798841	A	C	K4ME1	21:16796610:16798460	-	-	intergenic_variant	-	E4	E4	E4	3495	21	15797744	17798220	15.656	0.515878	17.3984	16.1713	0.00780127	0.00764357	0.52988	0.00792511	0.00256025	6.67e-10	0.993085	0.00435424
88	bowel_disease	rs17800987	5	150323428	neut	rs57406211	5	150170966	C	T	K27AC	5:150180135:150181805	-	-	intron_variant	SMIM3	-	E1	E1	3883	5	149180994	151181318	13.8086	26.2414	44.3674	40.0431	0.00757329	0.00756937	0.534538	0.00758819	7.58e-16	1.9e-10	0.999812	0.000187963
88	bowel_disease	rs17800987	5	150323428	neut	rs34005003	5	150225199	C	T	K27AC	5:150225522:150227671	-	-	upstream_gene_variant	IRGM	E4	E4	E4	3849	5	149227540	151227587	13.8174	11.7853	29.8832	25.596	0.00757687	0.00757192	0.534416	0.00758345	1.49e-09	1.96e-10	0.999805	0.000194986
88	bowel_disease	rs17800987	5	150323428	neut	rs34005003	5	150225199	C	T	K27AC	5:150241101:150242758	-	-	upstream_gene_variant	IRGM	E4	E4	E4	3837	5	149241601	151239306	13.8205	9.33341	27.5116	23.1467	0.00756942	0.00757414	0.534507	0.00758456	1.6e-08	1.81e-10	0.99982	0.000180416
88	bowel_disease	rs17800987	5	150323428	tcel	rs13361189	5	150223387	T	C	K27AC	5:150225522:150227671	-	-	upstream_gene_variant	IRGM	E4	E4	E4	3833	5	149227540	151227587	13.8216	6.09824	23.9583	19.9146	0.00757796	0.00757585	0.534406	0.00759722	5.61e-07	2.48e-10	0.99975	0.00024917
88	bowel_disease	rs17800987	5	150323428	mono	rs80075680	5	150223737	C	T	K4ME1	5:150103462:150184046	-	-	upstream_gene_variant	IRGM	E4	E4	E4	4153	5	149105093	151183345	13.7414	0.982738	18.3798	14.7205	0.00758712	0.00757921	0.53417	0.00760245	0.000137319	3.95e-10	0.999496	0.000366294
88	bowel_disease	rs17800987	5	150323428	mono	rs9637870	5	150227615	G	A	K4ME1	5:150239336:150243871	-	-	upstream_gene_variant	IRGM	E1	E4	E4	3960	5	149239662	151243763	13.789	15.3376	33.6477	29.1184	0.00757803	0.00758082	0.534406	0.0075863	3.37e-11	1.58e-10	0.999847	0.000153117
88	bowel_disease	rs17800987	5	150323428	neut	rs13361189	5	150223387	T	C	K4ME1	5:150222268:150235431	-	-	upstream_gene_variant	IRGM	E4	E4	E4	2874	5	149222748	150727681	14.1095	25.5664	43.7469	39.6687	0.0075753	0.0075772	0.534433	0.00759553	1.91e-15	1.8e-10	0.999759	0.000240665
88	bowel_disease	rs17800987	5	150323428	neut	rs75774363	5	150223722	C	T	K4ME1	5:150239336:150243871	-	-	upstream_gene_variant	IRGM	E4	E4	E4	3925	5	149239662	151243763	13.7979	28.3546	46.592	42.1448	0.00757564	0.00757668	0.534434	0.00759227	8.11e-17	1.7e-10	0.999834	0.000166339
88	bowel_disease	rs17800987	5	150323428	tcel	rs74973123	5	150169883	A	T	K4ME1	5:150103462:150184046	-	-	intron_variant	SMIM3	-	-	E8	4091	5	149105093	151183345	13.7564	2.43032	20.2737	16.1815	0.0075804	0.00757568	0.534424	0.00759605	2.1e-05	2.52e-10	0.999742	0.000237335
88	bowel_disease	rs17800987	5	150323428	tcel	rs2112637	5	150182434	A	G	K4ME1	5:150222268:150235431	-	-	intergenic_variant	-	E4	E4	E4	3916	5	149222942	151235384	13.8002	11.0398	27.0374	24.8391	0.00759713	0.00759249	0.53342	0.00769029	2.54e-08	1.6e-09	0.998402	0.00159763
88	bowel_disease	rs17800987	5	150323428	mono	rs10476948	5	150338714	A	G	meth	cg05340042	-	-	intergenic_variant	-	E3	E3	-	3899	5	149227540	151223920	13.8045	2.02979	19.5894	15.8302	0.00758135	0.00757973	0.534311	0.00760448	4.36e-05	3.35e-10	0.999625	0.000331525
88	bowel_disease	rs17800987	5	150323428	mono	rs35707106	5	150225377	G	A	meth	cg06746669	-	-	upstream_gene_variant	IRGM	E4	E4	E4	3902	5	149227540	151226193	13.8037	31.4345	49.6289	45.2309	0.00757564	0.00757668	0.534434	0.00759227	3.92e-18	1.78e-10	0.999825	0.000174747
88	bowel_disease	rs17800987	5	150323428	mono	rs59321715	5	150313480	C	A	meth	cg08580836	-	-	intron_variant	ZNF300P1	E3	E3	E3	3901	5	149284884	151282543	13.804	0.279663	16.9062	14.0817	0.0076279	0.00758302	0.533558	0.00764459	0.000641675	8.54e-10	0.998509	0.00084896
88	bowel_disease	rs17800987	5	150323428	mono	rs35707106	5	150225377	G	A	meth	cg22000984	-	-	upstream_gene_variant	IRGM	E4	E4	E4	3902	5	149227540	151226193	13.8037	40.2088	58.3692	54.0054	0.00757414	0.00756942	0.534507	0.00758456	6.26e-22	1.84e-10	0.999819	0.000180607
88	bowel_disease	rs17800987	5	150323428	neut	rs7734778	5	150256556	G	A	meth	cg06746669	-	-	intron_variant	IRGM	E3	E3	E4	3912	5	149227540	151226193	13.8012	22.3669	40.5286	36.161	0.00757585	0.00757661	0.534433	0.00759232	3.5e-14	1.84e-10	0.99982	0.000180128
88	bowel_disease	rs17800987	5	150323428	neut	rs7736554	5	150258308	T	C	meth	cg08580836	-	-	intron_variant	IRGM	E3	E3	E4	3913	5	149284884	151282543	13.8009	0.632779	17.9788	14.4301	0.00759328	0.00757808	0.534172	0.00760167	0.000217799	4.15e-10	0.999373	0.000409072
88	bowel_disease	rs17800987	5	150323428	neut	rs7724036	5	150284808	C	T	meth	cg22000984	-	-	regulatory_region_variant	-	-	-	-	3912	5	149227540	151226193	13.8012	36.7772	54.952	50.5712	0.00757585	0.00757661	0.534433	0.00759232	1.9e-20	1.81e-10	0.999822	0.000177767
88	bowel_disease	rs17800987	5	150323428	tcel	rs6888072	5	150260549	C	T	meth	cg04159302	-	-	intron_variant	IRGM	E3	E3	-	3857	5	149162082	151161199	13.8153	0.994511	18.4004	14.8062	0.00759089	0.0075811	0.534186	0.00760014	0.000144904	3.91e-10	0.999464	0.000390791
88	bowel_disease	rs17800987	5	150323428	tcel	rs34005003	5	150225199	C	T	meth	cg06746669	-	-	upstream_gene_variant	IRGM	E4	E4	E4	3828	5	149228648	151226193	13.8229	10.7877	28.9682	24.6033	0.00756942	0.00757414	0.534507	0.00758456	3.75e-09	1.8e-10	0.99982	0.000180406
88	bowel_disease	rs17800987	5	150323428	tcel	rs74973123	5	150169883	A	T	meth	cg09501687	-	-	intron_variant	SMIM3	-	-	E8	3851	5	149170320	151169120	13.8169	14.123	32.256	27.933	0.00757329	0.00756937	0.534538	0.00758819	1.39e-10	1.89e-10	0.999812	0.000188188
88	bowel_disease	rs17800987	5	150323428	tcel	rs13361189	5	150223387	T	C	meth	cg22000984	-	-	upstream_gene_variant	IRGM	E4	E4	E4	3828	5	149228648	151226193	13.8229	25.2536	43.4337	39.0693	0.00757414	0.00756942	0.534507	0.00758456	1.96e-15	1.8e-10	0.99982	0.000180484
89	multiple_sclerosis	rs1800684	6	32151994	neut	rs984778	6	32400088	C	T	meth	cg06924878	-	-	intergenic_variant	-	E4	E6	E4	1477	6	32134656	34074463	704.765	0.59321	709.494	705.342	0.00758502	0.00757621	0.53433	0.0075964	0.000125478	1.90538e-310	0.999651	0.000223712
89	multiple_sclerosis	rs1800684	6	32151994	neut	6:32772087	6	32772087	TG	T	meth	cg12807179	-	-	intergenic_variant	-	E4	E4	E4	1463	6	32147696	34074463	704.775	0.786433	706.378	705.56	0.00786042	0.00767078	0.527745	0.00811639	0.00296864	0	0.990308	0.00672374
90	multiple_sclerosis	rs1800693	12	6440009	mono	rs1800693	12	6440009	T	C	psi	ENSG00000067182.3.12_6439878	TNFRSF1A	tumor necrosis factor receptor superfamily member 1A	downstream_gene_variant	TNFRSF1A	-	E2	E2	212	12	5441312	7351076	23.4385	101.966	131.772	121.935	0.00756962	0.00757645	0.534567	0.00757544	1.27e-49	1.61e-15	0.999999	7.57e-07
90	multiple_sclerosis	rs1800693	12	6440009	neut	rs1800693	12	6440009	T	C	psi	ENSG00000067182.3.12_6439878	TNFRSF1A	tumor necrosis factor receptor superfamily member 1A	downstream_gene_variant	TNFRSF1A	-	E2	E2	212	12	5441312	7351076	23.4385	114.223	143.571	136.714	0.00756992	0.0075764	0.53457	0.00757634	9.51e-55	2.55e-15	0.999985	1.49e-05
90	multiple_sclerosis	rs1800693	12	6440009	mono	rs4149577	12	6447522	G	A	meth	cg08418872	-	-	regulatory_region_variant	-	E10	-	E8	211	12	5492460	7351076	23.4432	8.4661	33.9833	31.8957	0.00759147	0.00759393	0.533406	0.00770679	3.76e-07	1.18e-13	0.998212	0.00178811
90	multiple_sclerosis	rs1800693	12	6440009	mono	rs2284344	12	6445329	G	C	meth	cg23320693	-	-	regulatory_region_variant	-	-	E10	-	211	12	5492460	7351076	23.4432	3.65989	28.892	27.0918	0.0076023	0.00759967	0.532888	0.00774354	6.12e-05	1.57e-13	0.997543	0.0023955
90	multiple_sclerosis	rs1800693	12	6440009	tcel	rs4149587	12	6441348	C	G	meth	cg09043214	-	-	downstream_gene_variant	TNFRSF1A	E9	-	E2	216	12	5492460	7351076	23.4198	2.08123	29.6811	25.3799	0.00758029	0.00757384	0.534403	0.00759141	2.71e-05	1.46e-14	0.99978	0.000192459
91	ulcerative	rs1801274	1	161479745	mono	rs4657041	1	161478859	T	C	psi	ENSG00000203747.5.5_161595934	FCGR3A	Fc fragment of IgG receptor IIIa	intron_variant	FCGR2A	-	-	E4	3861	1	160513173	162595269	23.4346	0.560978	30.6036	23.9235	0.00757309	0.0075756	0.534604	0.00757864	1.09e-05	1.27e-15	0.999971	1.78e-05
92	bowel_disease	rs1810645	6	167471633	neut	rs12198816	6	167483546	G	A	meth	cg05257772	-	-	intron_variant	RP11-517H2.6	E4	E4	E4	5504	6	167458455	169456830	6.0843	0.572077	11.011	6.64885	0.00758199	0.00757661	0.534455	0.00758352	0.000102827	4.15e-07	0.999702	0.000180874
93	rheumatoid	rs1858037	2	65598300	mono	rs2661795	2	65626806	C	T	K4ME1	2:65590563:65625269	-	-	intron_variant	SPRED2	-	E4	E4	3329	2	64592092	66607491	10.9713	25.2091	40.7416	36.1676	0.00757615	0.00757384	0.53444	0.00759138	1.67e-15	2.54e-09	0.999853	0.000146533
93	rheumatoid	rs1858037	2	65598300	neut	rs268122	2	65602109	A	T	K4ME1	2:65627156:65636092	-	-	regulatory_region_variant	-	E1	E4	E4	3289	2	64628311	66607491	10.9834	2.2912	17.4404	13.2656	0.00757958	0.00757514	0.53438	0.00759463	2.23e-05	3.73e-09	0.999759	0.000218499
93	rheumatoid	rs1858037	2	65598300	mono	rs6727013	2	65558375	C	A	meth	cg10017626	-	-	intron_variant	SPRED2	-	E1	E4	3020	2	64085344	66085159	11.0687	0.320961	14.2979	11.3866	0.00762395	0.00759117	0.53363	0.00763199	0.000564875	1.21e-08	0.998658	0.000777087
93	rheumatoid	rs1858037	2	65598300	mono	rs934734	2	65595586	G	A	meth	cg11674355	-	-	upstream_gene_variant	SPRED2	E8	E4	E4	3305	2	64610293	66607491	10.9786	13.0945	28.4035	24.0628	0.00757329	0.00756937	0.534538	0.00758819	3.83e-10	3.18e-09	0.999815	0.000184907
93	rheumatoid	rs1858037	2	65598300	mono	rs2661795	2	65626806	C	T	meth	cg14480116	-	-	intron_variant	SPRED2	-	E4	E4	3343	2	64595483	66587934	10.9671	0.603162	14.6552	11.567	0.00760645	0.00758077	0.533852	0.00763096	0.000356148	1.12e-08	0.998993	0.000650976
93	rheumatoid	rs1858037	2	65598300	mono	rs934734	2	65595586	G	A	meth	cg24872815	-	-	upstream_gene_variant	SPRED2	E8	E4	E4	3263	2	64623733	66607491	10.9913	2.12023	17.3933	13.1014	0.00757636	0.00757346	0.534422	0.00759185	2.35e-05	3.3e-09	0.999782	0.000194266
93	rheumatoid	rs1858037	2	65598300	neut	rs934734	2	65595586	G	A	meth	cg09884146	-	-	upstream_gene_variant	SPRED2	E8	E4	E4	3344	2	64594842	66587934	10.9668	1.28803	15.6382	12.2506	0.00758948	0.00757925	0.534129	0.00760614	0.000132902	8.31e-09	0.999386	0.000480871
93	rheumatoid	rs1858037	2	65598300	neut	rs934734	2	65595586	G	A	meth	cg11674355	-	-	upstream_gene_variant	SPRED2	E8	E4	E4	3305	2	64610293	66607491	10.9786	11.4882	26.7995	22.4565	0.00757329	0.00756937	0.534538	0.00758819	1.91e-09	3.17e-09	0.999816	0.000184475
93	rheumatoid	rs1858037	2	65598300	neut	rs4671127	2	65562970	C	G	meth	cg24872815	-	-	intron_variant	SPRED2	E4	E4	E4	3263	2	64623733	66607491	10.9913	6.23744	22.1132	17.2113	0.0075732	0.00757592	0.534469	0.00757887	2.09e-07	1.81e-09	0.999894	0.00010538
93	rheumatoid	rs1858037	2	65598300	tcel	rs934734	2	65595586	G	A	meth	cg01751245	-	-	upstream_gene_variant	SPRED2	E8	E4	E4	3322	2	64594842	66587934	10.9734	0.306956	13.3196	11.2791	0.0076988	0.0076061	0.532248	0.00772777	0.00138024	3.18e-08	0.996738	0.00188076
93	rheumatoid	rs1858037	2	65598300	tcel	rs871974	2	65557287	T	C	meth	cg21508541	-	-	intron_variant	SPRED2	-	E1	E4	2798	2	63882179	65881163	11.1451	0.464691	14.7451	11.6058	0.00760944	0.00758533	0.533966	0.00762426	0.000388993	8.92e-09	0.998993	0.00061782
94	bowel_disease	rs1873625	3	49666964	mono	rs11709680	3	49745188	C	T	gene	ENSG00000164068.11	RNF123	ring finger protein 123	intron_variant	RNF123	-	E2	E1	1617	3	48727112	50758454	39.7867	2.83197	43.5136	42.618	0.00766329	0.00763806	0.53002	0.00804928	0.000345718	3.08e-20	0.993493	0.00616156
94	bowel_disease	rs1873625	3	49666964	mono	rs2304442	3	49322027	T	A	gene	ENSG00000173531.10	MST1	macrophage stimulating 1	intron_variant	USP4	E2	E2	E2	1576	3	48724811	50726194	39.8124	0.560257	42.3206	40.3703	0.00768475	0.00760502	0.532284	0.00773636	0.00117154	1.04e-20	0.996768	0.00206062
94	bowel_disease	rs1873625	3	49666964	mono	rs56318350	3	48953777	G	A	gene	ENSG00000177479.15	ARIH2	ariadne RBR E3 ubiquitin protein ligase 2	upstream_gene_variant	ARIH2	E4	E4	E4	1568	3	47956424	50023438	39.8174	0.755193	41.577	40.5716	0.00781686	0.00764958	0.528978	0.0080199	0.00252302	2.68e-20	0.991974	0.00550283
94	bowel_disease	rs1873625	3	49666964	neut	rs9873726	3	48712367	C	T	gene	ENSG00000225697.6	SLC26A6	solute carrier family 26 member 6	intron_variant	NCKIPSD	-	-	E1	1421	3	47667218	49671224	37.8847	1.47942	41.3581	39.3618	0.00762914	0.00759891	0.532889	0.00772881	0.000442919	6.82e-20	0.997592	0.00196548
94	bowel_disease	rs1873625	3	49666964	tcel	rs67485053	3	49405164	A	G	gene	ENSG00000164062.8	APEH	acylaminoacyl-peptide hydrolase	intron_variant	RHOA	E2	E2	E2	1589	3	48712367	50720991	39.8041	0.276311	42.2878	40.0776	0.00768215	0.00760532	0.532665	0.00769689	0.00119994	8.09e-21	0.99722	0.00158031
94	crohn	rs1873625	3	49666964	mono	rs11709680	3	49745188	C	T	gene	ENSG00000164068.11	RNF123	ring finger protein 123	intron_variant	RNF123	-	E2	E1	1617	3	48727112	50758454	19.1138	2.83197	22.7764	21.9451	0.0076662	0.00763536	0.529716	0.00807652	0.000368859	3.12e-11	0.993037	0.00659384
94	crohn	rs1873625	3	49666964	tcel	rs11720264	3	49580347	C	T	gene	ENSG00000114353.12	GNAI2	G protein subunit alpha i2	intergenic_variant	-	E6	E6	E4	1942	3	49263850	51295916	18.9307	0.631005	21.9221	19.5592	0.0076392	0.0075938	0.533078	0.00768339	0.000718128	8.06e-12	0.997928	0.00135418
94	crohn	rs1873625	3	49666964	tcel	rs67485053	3	49405164	A	G	gene	ENSG00000164062.8	APEH	acylaminoacyl-peptide hydrolase	intron_variant	RHOA	E2	E2	E2	1589	3	48712367	50720991	19.1313	0.276311	21.2579	19.4055	0.00771948	0.0076161	0.531817	0.00776129	0.00172387	1.1e-11	0.995996	0.00227996
94	ulcerative	rs1873625	3	49666964	neut	rs9873726	3	48712367	C	T	gene	ENSG00000225697.6	SLC26A6	solute carrier family 26 member 6	intron_variant	NCKIPSD	-	-	E1	1421	3	47667218	49671224	20.0038	1.47942	23.4512	21.481	0.00763109	0.00760138	0.532849	0.00772966	0.000454704	4.08e-12	0.997528	0.00201751
94	bowel_disease	rs1873625	3	49666964	neut	rs9880088	3	49178990	G	A	psi	ENSG00000114316.8.14_49331839	USP4	ubiquitin specific peptidase 4	intron_variant	RP11-694I15.7	-	E6	E4	1600	3	48330037	50329826	39.7972	1.04155	42.1059	40.8376	0.00771786	0.00762646	0.530729	0.00789772	0.00143735	2.09e-20	0.9944	0.00416294
94	bowel_disease	rs1873625	3	49666964	tcel	rs11130203	3	49575367	G	A	psi	ENSG00000164068.11.46_49750945	RNF123	ring finger protein 123	downstream_gene_variant	DAG1	E1	E1	E1	1580	3	48750340	50750145	39.8098	1.22756	43.8815	41.0329	0.00759608	0.00758487	0.533795	0.00763704	0.000242354	4.24e-21	0.99893	0.000827895
94	crohn	rs1873625	3	49666964	tcel	rs11130203	3	49575367	G	A	psi	ENSG00000164068.11.46_49750945	RNF123	ring finger protein 123	downstream_gene_variant	DAG1	E1	E1	E1	1580	3	48750340	50750145	19.137	1.22756	22.8347	20.3613	0.00760664	0.00758659	0.53341	0.00767076	0.000352802	5.87e-12	0.998437	0.00121036
94	crohn	rs1873625	3	49666964	tcel	rs11130214	3	49735746	C	G	psi	ENSG00000182179.6.32_49848184	UBA7	ubiquitin like modifier activating enzyme 7	intron_variant	RNF123	E2	E2	E2	1647	3	48848787	50848166	19.0954	1.90925	22.2006	21.0037	0.00766357	0.00762281	0.531099	0.00791757	0.000643376	2.2e-11	0.994875	0.0044812
94	bowel_disease	rs1873625	3	49666964	mono	rs2304442	3	49322027	T	A	K27AC	3:48911349:48920419	-	-	intron_variant	USP4	E2	E2	E2	1515	3	47911521	49918751	39.8518	0.499515	42.0213	40.3495	0.00772132	0.00761374	0.531517	0.00779157	0.00165227	1.32e-20	0.995605	0.00274245
94	bowel_disease	rs1873625	3	49666964	mono	rs6771546	3	49968572	T	C	K27AC	3:48986150:48991024	-	-	regulatory_region_variant	-	-	E8	-	1523	3	47986392	49990884	39.8466	0.709026	42.0847	40.554	0.00771887	0.00761489	0.531277	0.0078256	0.00154229	1.53e-20	0.995285	0.00317224
94	bowel_disease	rs1873625	3	49666964	mono	rs9873183	3	49734229	G	A	K27AC	3:49946308:49951334	-	-	intron_variant	RNF123	E2	E1	E1	1751	3	48947589	50950909	39.7071	0.830833	41.7686	40.5368	0.00775056	0.0076293	0.530322	0.00792188	0.00184843	2.38e-20	0.99382	0.00433176
94	bowel_disease	rs1873625	3	49666964	neut	rs11130203	3	49575367	G	A	K27AC	3:50040825:50043466	-	-	downstream_gene_variant	DAG1	E1	E1	E1	1781	3	49044713	51043162	39.6901	0.859497	42.4929	40.5477	0.00765971	0.00760122	0.532584	0.00774039	0.000869574	1.18e-20	0.997059	0.00207166
94	bowel_disease	rs1873625	3	49666964	tcel	rs9862080	3	49674458	A	G	K27AC	3:49706972:49721634	-	-	regulatory_region_variant	-	E4	-	E4	1583	3	48708347	50720991	39.8079	0.532111	43.6	40.3332	0.00760827	0.00758129	0.533966	0.00761584	0.000321023	2.8e-21	0.999136	0.000543342
94	crohn	rs1873625	3	49666964	mono	rs9873183	3	49734229	G	A	K27AC	3:49946308:49951334	-	-	intron_variant	RNF123	E2	E1	E1	1751	3	48947589	50950909	19.0342	0.830833	20.6612	19.8643	0.00785975	0.00766627	0.527799	0.00811837	0.00289798	3.51e-11	0.990237	0.00686528
94	crohn	rs1873625	3	49666964	neut	rs11130203	3	49575367	G	A	K27AC	3:50040825:50043466	-	-	downstream_gene_variant	DAG1	E1	E1	E1	1781	3	49044713	51043162	19.0172	0.859497	21.9189	19.8747	0.00764835	0.00759656	0.532712	0.00772113	0.000786593	1.02e-11	0.997342	0.00187174
94	crohn	rs1873625	3	49666964	tcel	rs9862080	3	49674458	A	G	K27AC	3:49706972:49721634	-	-	regulatory_region_variant	-	E4	-	E4	1583	3	48708347	50720991	19.1351	0.532111	22.3227	19.6631	0.00762449	0.00758923	0.53343	0.00765817	0.000588947	4.89e-12	0.998408	0.00100306
94	crohn	rs1873625	3	49666964	tcel	rs4855835	3	49647821	G	T	K27AC	3:49747306:49773699	-	-	intron_variant	BSN	E4	E4	E4	1601	3	48748545	50773154	19.1238	4.67285	26.2374	23.794	0.00758952	0.00758558	0.533756	0.00766581	1.16e-05	6.12e-12	0.998742	0.00124602
94	bowel_disease	rs1873625	3	49666964	mono	rs112101327	3	49813826	T	C	K4ME1	3:49587589:49594736	-	-	intron_variant	IP6K1	E2	E2	-	1530	3	48591481	50594734	39.842	0.367217	42.3378	40.2064	0.00767264	0.00759679	0.532585	0.00770937	0.00118404	8.42e-21	0.997103	0.00171284
94	bowel_disease	rs1873625	3	49666964	neut	rs4855847	3	49677292	C	G	K4ME1	3:49534903:49541954	-	-	regulatory_region_variant	-	E4	-	E4	1535	3	48535896	50541915	39.8387	0.791257	41.7621	40.6288	0.00777776	0.00764554	0.529708	0.00796014	0.00213041	2.31e-20	0.993065	0.00480479
94	bowel_disease	rs1873625	3	49666964	neut	rs67485053	3	49405164	A	G	K4ME1	3:49747173:49858244	-	-	intron_variant	RHOA	E2	E2	E2	1745	3	48748545	50858068	39.7105	2.42803	45.7586	42.1307	0.00758396	0.00758142	0.534215	0.0076043	3.35e-05	2.16e-21	0.999588	0.000378076
94	bowel_disease	rs1873625	3	49666964	tcel	rs9862080	3	49674458	A	G	K4ME1	3:49687198:49745370	-	-	regulatory_region_variant	-	E4	-	E4	1624	3	48689192	50743869	39.7823	0.296653	41.8621	40.0771	0.00773149	0.00761693	0.531597	0.00777848	0.00180962	1.27e-20	0.995746	0.00244466
94	crohn	rs1873625	3	49666964	mono	rs11716948	3	49431903	C	T	K4ME1	3:50237779:50345427	-	-	intron_variant	RHOA	E2	-	-	2000	3	49244657	51344430	18.9012	1.34386	23.1503	20.2414	0.00759742	0.00758813	0.533864	0.00763261	0.000202986	4.81e-12	0.999018	0.000778894
94	crohn	rs1873625	3	49666964	mono	rs17650792	3	49390250	A	G	K4ME1	3:50349349:50418973	-	-	downstream_gene_variant	GPX1	-	E9	E1	1968	3	49349444	51418348	18.9174	2.54728	24.7802	21.4594	0.00758385	0.00758419	0.534223	0.00761593	4.03e-05	3.14e-12	0.999445	0.000514661
94	crohn	rs1873625	3	49666964	neut	rs4855847	3	49677292	C	G	K4ME1	3:49534903:49541954	-	-	regulatory_region_variant	-	E4	-	E4	1535	3	48535896	50541915	19.1659	0.791257	21.4054	19.9556	0.00772258	0.00762231	0.531185	0.00784674	0.00154077	1.59e-11	0.995011	0.00344873
94	crohn	rs1873625	3	49666964	neut	rs2234385	3	49846041	G	A	K4ME1	3:49687198:49745370	-	-	downstream_gene_variant	UBA7	E2	E2	E1	1651	3	48689192	50743869	19.093	1.16344	21.1204	20.2557	0.00777307	0.00765369	0.528814	0.00807671	0.00191956	3.09e-11	0.991701	0.00637955
94	crohn	rs1873625	3	49666964	neut	rs67485053	3	49405164	A	G	K4ME1	3:49747173:49858244	-	-	intron_variant	RHOA	E2	E2	E2	1745	3	48748545	50858068	19.0376	2.42803	24.5499	21.4609	0.00758309	0.00758336	0.534057	0.0076275	5.73e-05	3.5e-12	0.999293	0.000650026
94	crohn	rs1873625	3	49666964	tcel	rs9862080	3	49674458	A	G	K4ME1	3:49687198:49745370	-	-	regulatory_region_variant	-	E4	-	E4	1624	3	48689192	50743869	19.1095	0.296653	20.6548	19.4049	0.00785171	0.00764689	0.529392	0.00791753	0.00313936	2.07e-11	0.992607	0.00425361
94	bowel_disease	rs1873625	3	49666964	mono	rs73078362	3	48703917	G	C	meth	cg01159380	-	-	upstream_gene_variant	CELSR3	E1	E1	-	1598	3	48202440	50200789	39.7985	0.825149	42.5375	40.6216	0.00766548	0.00760685	0.532443	0.007733	0.000927708	1.09e-20	0.996941	0.00213146
94	bowel_disease	rs1873625	3	49666964	mono	rs73078362	3	48703917	G	C	meth	cg01607569	-	-	upstream_gene_variant	CELSR3	E1	E1	-	1443	3	47696804	49690627	39.0686	0.557839	42.1351	39.6225	0.00763924	0.0075979	0.533254	0.00766783	0.000666147	1.25e-20	0.99817	0.00116341
94	bowel_disease	rs1873625	3	49666964	mono	rs2960548	3	49720393	C	G	meth	cg01978534	-	-	downstream_gene_variant	APEH	E2	E2	E2	1577	3	48712367	50711001	39.8117	2.37758	44.7371	42.1861	0.00758766	0.00758325	0.533758	0.00765743	0.00010308	5.69e-21	0.998779	0.00111776
94	bowel_disease	rs1873625	3	49666964	mono	rs9837520	3	49722356	G	A	meth	cg02342998	-	-	upstream_gene_variant	RNF123	-	E2	E1	1922	3	49389842	51388394	39.6138	0.581775	43.1356	40.1912	0.00760965	0.00758703	0.533731	0.00763973	0.000420748	4.69e-21	0.998827	0.000752515
94	bowel_disease	rs1873625	3	49666964	mono	rs13064576	3	49642430	C	T	meth	cg02842627	-	-	intron_variant	BSN	E4	E4	E4	1742	3	48972351	50967228	39.7122	1.41994	44.6862	41.1244	0.00758629	0.00757906	0.534206	0.00759994	9.82e-05	2.3e-21	0.999498	0.000403646
94	bowel_disease	rs1873625	3	49666964	mono	rs11716948	3	49431903	C	T	meth	cg02930432	-	-	intron_variant	RHOA	E2	-	-	1922	3	49378088	51372940	39.6139	0.685532	41.3441	40.2985	0.00782268	0.00765673	0.529043	0.00799867	0.00260013	3.16e-20	0.992128	0.00527225
94	bowel_disease	rs1873625	3	49666964	mono	rs11130224	3	49936910	T	A	meth	cg05117728	-	-	upstream_gene_variant	CTD-2330K9.3	E4	-	E4	1571	3	48695667	50693407	39.8155	1.16335	42.2602	40.9777	0.00770398	0.00762615	0.530937	0.00789626	0.00125208	2.03e-20	0.994645	0.00410266
94	bowel_disease	rs1873625	3	49666964	mono	rs10865958	3	49858142	A	G	meth	cg05412896	-	-	upstream_gene_variant	AC139451.1	E1	E1	E4	1533	3	48377875	50375066	39.84	1.1352	42.6716	40.9735	0.00766622	0.00760685	0.53214	0.00777692	0.000845796	1.3e-20	0.996489	0.00266539
94	bowel_disease	rs1873625	3	49666964	mono	rs7642934	3	50174848	G	A	meth	cg05546296	-	-	intron_variant	RP11-493K19.3	-	-	E4	1922	3	49378088	51372940	39.6139	5.17765	46.1149	44.7908	0.00760664	0.00761333	0.531877	0.00786371	2.14e-05	2.37e-20	0.996061	0.00391803
94	bowel_disease	rs1873625	3	49666964	mono	rs9837520	3	49722356	G	A	meth	cg06313718	-	-	upstream_gene_variant	RNF123	-	E2	E1	1575	3	48718253	50711083	39.813	0.986943	45.008	40.7835	0.00758175	0.00757504	0.53436	0.00759483	7.86e-05	1.08e-21	0.999713	0.000207918
94	bowel_disease	rs1873625	3	49666964	mono	rs55921200	3	49189316	T	C	meth	cg07084973	-	-	intron_variant	RP11-694I15.7	E4	E4	E4	1606	3	48211777	50208819	39.7935	1.10618	41.897	40.8987	0.00776034	0.00764424	0.529473	0.00800517	0.00177545	2.76e-20	0.992694	0.00553099
94	bowel_disease	rs1873625	3	49666964	mono	rs4625	3	49572140	A	G	meth	cg07274523	-	-	regulatory_region_variant	-	E1	E1	E1	1506	3	48396309	50393676	39.8578	16.3828	57.3342	56.2399	0.00762193	0.00762117	0.531031	0.00794834	3.67e-10	2.34e-20	0.995015	0.00498543
94	bowel_disease	rs1873625	3	49666964	mono	rs12631337	3	50198537	A	G	meth	cg08510456	-	-	intron_variant	SEMA3F	-	E6	E4	1524	3	48591481	50590946	39.8459	2.52437	45.2526	42.3658	0.00759102	0.00758564	0.534006	0.00762569	6.37e-05	3.94e-21	0.999141	0.000795523
94	bowel_disease	rs1873625	3	49666964	mono	rs2280406	3	49941436	G	A	meth	cg11002923	-	-	regulatory_region_variant	-	-	E10	E8	1619	3	48240289	50236373	39.7854	0.708377	41.9576	40.4924	0.00772765	0.00762584	0.531132	0.00783555	0.00164922	1.74e-20	0.99496	0.00339093
94	bowel_disease	rs1873625	3	49666964	mono	rs11717829	3	49979727	C	T	meth	cg12084771	-	-	intron_variant	RBM6	-	E1	E8	1888	3	49228643	51226629	39.6317	0.715584	41.265	40.3465	0.00784391	0.00765982	0.528378	0.0080555	0.00287339	3.52e-20	0.991096	0.00603081
94	bowel_disease	rs1873625	3	49666964	mono	rs7429353	3	49789664	T	A	meth	cg13072238	-	-	intron_variant	IP6K1	-	E1	E1	1582	3	48762271	50760711	39.8086	3.26529	44.2428	43.073	0.00762895	0.00762002	0.53117	0.00792686	0.00016958	2.28e-20	0.99522	0.00461052
94	bowel_disease	rs1873625	3	49666964	mono	rs11709680	3	49745188	C	T	meth	cg13592925	-	-	intron_variant	RNF123	-	E2	E1	1612	3	48221109	50219991	39.7898	0.64801	42.1877	40.4359	0.00769549	0.00760613	0.531938	0.00777199	0.00131011	1.3e-20	0.996165	0.00252481
94	bowel_disease	rs1873625	3	49666964	mono	rs7429353	3	49789664	T	A	meth	cg15254424	-	-	intron_variant	IP6K1	-	E1	E1	1921	3	49389842	51383506	39.6143	3.04931	44.7723	42.662	0.00759403	0.00759501	0.533285	0.00770348	8.18e-05	1.08e-20	0.998171	0.00174747
94	bowel_disease	rs1873625	3	49666964	mono	rs9837520	3	49722356	G	A	meth	cg15315015	-	-	upstream_gene_variant	RNF123	-	E2	E1	1599	3	48132270	50131691	39.7979	0.156212	41.8199	39.9518	0.0077417	0.00761413	0.531733	0.00775847	0.00191944	1.15e-20	0.995837	0.00224375
94	bowel_disease	rs1873625	3	49666964	mono	rs4625	3	49572140	A	G	meth	cg16953475	-	-	regulatory_region_variant	-	E1	E1	E1	1578	3	48712367	50711083	39.8111	0.431474	42.4179	40.2398	0.00766516	0.00760249	0.532742	0.007708	0.00105854	8.29e-21	0.997307	0.00163419
94	bowel_disease	rs1873625	3	49666964	mono	rs9862795	3	49915506	A	T	meth	cg17272094	-	-	upstream_gene_variant	ACTBP13	E4	E6	E4	1910	3	49317338	51316909	39.6201	1.7725	43.8371	41.3902	0.00760399	0.00758155	0.533645	0.00766753	0.000209784	7.65e-21	0.998548	0.00124194
94	bowel_disease	rs1873625	3	49666964	mono	rs13096760	3	49476806	T	C	meth	cg18642234	-	-	intergenic_variant	-	-	-	E4	1507	3	48395372	50393676	39.8571	3.96495	44.5997	43.8215	0.00765306	0.00765073	0.529551	0.00810879	0.000125064	3.23e-20	0.992893	0.0069817
94	bowel_disease	rs1873625	3	49666964	mono	rs11709680	3	49745188	C	T	meth	cg19800096	-	-	intron_variant	RNF123	-	E2	E1	1578	3	48712367	50711083	39.8111	2.62061	43.5536	42.4309	0.00764099	0.00762055	0.530889	0.00794093	0.000339274	2.39e-20	0.994819	0.004842
94	bowel_disease	rs1873625	3	49666964	mono	rs7613360	3	49916710	C	T	meth	cg19914607	-	-	upstream_gene_variant	ACTBP13	E4	E6	E4	1891	3	49244657	51236652	39.6301	0.771787	43.0921	40.3985	0.00762202	0.00759198	0.53342	0.00765634	0.000447597	5.93e-21	0.998583	0.000969449
94	bowel_disease	rs1873625	3	49666964	mono	rs13096760	3	49476806	T	C	meth	cg20190357	-	-	intergenic_variant	-	-	-	E4	1535	3	48377611	50375066	39.8387	0.523889	41.3462	40.3615	0.00786617	0.00765483	0.528554	0.00801895	0.00326668	2.68e-20	0.991116	0.00561702
94	bowel_disease	rs1873625	3	49666964	mono	rs9862795	3	49915506	A	T	meth	cg20826201	-	-	upstream_gene_variant	ACTBP13	E4	E6	E4	1922	3	49378088	51372940	39.6139	0.647843	42.5676	40.2593	0.00764438	0.00759997	0.533005	0.00769294	0.000746214	8.86e-21	0.997822	0.00143185
94	bowel_disease	rs1873625	3	49666964	mono	rs9862080	3	49674458	A	G	meth	cg20832320	-	-	regulatory_region_variant	-	E4	-	E4	1578	3	48712367	50711083	39.8111	3.59266	47.781	43.3859	0.00757513	0.00757304	0.53448	0.00759122	4.9e-06	9.13e-22	0.99982	0.000175206
94	bowel_disease	rs1873625	3	49666964	mono	rs11714286	3	50185508	G	A	meth	cg24335984	-	-	regulatory_region_variant	-	-	E6	E4	1923	3	49361791	51361441	39.6134	1.88064	43.2143	41.4927	0.00762976	0.0075996	0.532498	0.00775996	0.000389979	1.59e-20	0.997012	0.00259773
94	bowel_disease	rs1873625	3	49666964	mono	rs2271960	3	49878078	T	C	meth	cg26334657	-	-	intron_variant	TRAIP	E1	E1	E4	1571	3	48091207	50089690	39.8155	1.25576	42.3272	41.0702	0.00770674	0.00762832	0.530716	0.00790481	0.00117182	2.08e-20	0.994614	0.0042146
94	bowel_disease	rs1873625	3	49666964	mono	rs11716948	3	49431903	C	T	meth	cg27233566	-	-	intron_variant	RHOA	E2	-	-	1691	3	48898749	50890984	39.7419	2.3954	44.7026	42.1343	0.00758772	0.00758338	0.533766	0.00765656	9.95e-05	6e-21	0.998802	0.00109843
94	bowel_disease	rs1873625	3	49666964	neut	rs2172252	3	49678307	A	T	meth	cg06313718	-	-	intron_variant	BSN	E4	-	E4	1578	3	48718253	50711083	39.8111	58.3724	103.598	98.1345	0.00757569	0.00757528	0.534598	0.00758029	2.81e-30	3.24e-22	0.99994	6.01e-05
94	bowel_disease	rs1873625	3	49666964	neut	rs11130203	3	49575367	G	A	meth	cg07274523	-	-	downstream_gene_variant	DAG1	E1	E1	E1	1509	3	48396309	50393676	39.8558	5.17163	47.0668	45.0256	0.0075958	0.007595	0.53344	0.00770597	1.05e-05	9.07e-21	0.998117	0.00187268
94	bowel_disease	rs1873625	3	49666964	neut	rs4855835	3	49647821	G	T	meth	cg17904852	-	-	intron_variant	BSN	E4	E4	E4	1444	3	47701557	49697459	39.2338	0.405437	41.6474	39.6366	0.00768662	0.0076103	0.532255	0.00773221	0.00128833	1.75e-20	0.996773	0.00193872
94	bowel_disease	rs1873625	3	49666964	neut	rs7637665	3	49552295	T	C	meth	cg18642234	-	-	downstream_gene_variant	DAG1	E1	E1	E1	1510	3	48395372	50393676	39.8551	6.30948	48.6995	46.1617	0.00757945	0.00758652	0.53375	0.0076605	2.05e-06	5.53e-21	0.998865	0.00113309
94	bowel_disease	rs1873625	3	49666964	neut	rs13064576	3	49642430	C	T	meth	cg20832320	-	-	intron_variant	BSN	E4	E4	E4	1581	3	48712367	50711083	39.8092	0.533049	43.2974	40.3369	0.00761048	0.00758433	0.533805	0.00762941	0.000435101	3.8e-21	0.998826	0.000739324
94	bowel_disease	rs1873625	3	49666964	tcel	rs11707940	3	49363772	T	A	meth	cg01520443	-	-	intron_variant	USP4	E2	E2	E2	1910	3	49331060	51329552	39.6201	0.419719	41.9073	40.0381	0.00770163	0.00760815	0.532034	0.00774911	0.00146467	1.37e-20	0.996297	0.00223839
94	bowel_disease	rs1873625	3	49666964	tcel	rs7637665	3	49552295	T	C	meth	cg02487422	-	-	downstream_gene_variant	DAG1	E1	E1	E1	1489	3	48467902	50466479	39.8691	2.42593	42.8847	42.2945	0.00771106	0.00766614	0.528034	0.00823956	0.000709163	3.86e-20	0.990723	0.00856775
94	bowel_disease	rs1873625	3	49666964	tcel	rs2777888	3	49898000	A	G	meth	cg03755535	-	-	intron_variant	CAMKV	E6	E6	E4	1707	3	48911647	50906647	39.7325	2.53557	45.433	42.263	0.00758129	0.00758346	0.534142	0.00762141	4.74e-05	3.33e-21	0.999354	0.000598939
94	bowel_disease	rs1873625	3	49666964	tcel	rs11130203	3	49575367	G	A	meth	cg06313718	-	-	downstream_gene_variant	DAG1	E1	E1	E1	1586	3	48718253	50711083	39.806	0.158261	42.0816	39.9616	0.00769991	0.00760951	0.532218	0.00771017	0.00148153	8.85e-21	0.996785	0.0017332
94	bowel_disease	rs1873625	3	49666964	tcel	rs1801143	3	49570200	C	T	meth	cg08510456	-	-	synonymous_variant	DAG1	E2	E2	E2	1534	3	48591481	50590946	39.8394	14.7818	58.7891	54.6069	0.00757239	0.00757658	0.534383	0.00758973	8.35e-11	1.09e-21	0.999783	0.000216748
94	bowel_disease	rs1873625	3	49666964	tcel	rs11130203	3	49575367	G	A	meth	cg09695647	-	-	downstream_gene_variant	DAG1	E1	E1	E1	1440	3	47757261	49753788	39.9026	2.41142	45.9974	42.304	0.00757476	0.00757992	0.534285	0.00759937	3.2e-05	1.67e-21	0.999614	0.000353839
94	bowel_disease	rs1873625	3	49666964	tcel	rs4855852	3	49649071	C	T	meth	cg10992925	-	-	intron_variant	BSN	E4	E4	E4	1881	3	49193081	51192198	39.6354	0.407119	41.5517	40.0412	0.00776886	0.00762812	0.530827	0.00783629	0.00214203	1.93e-20	0.994616	0.00324196
94	bowel_disease	rs1873625	3	49666964	tcel	rs13062429	3	49559485	A	G	meth	cg12577320	-	-	intron_variant	DAG1	E1	E1	E1	1904	3	49304329	51302865	39.6233	0.229438	41.1507	39.8515	0.00785238	0.00764186	0.529494	0.00791528	0.00319635	2.42e-20	0.992756	0.0040481
94	bowel_disease	rs1873625	3	49666964	tcel	rs4855835	3	49647821	G	T	meth	cg16171534	-	-	intron_variant	BSN	E4	E4	E4	1602	3	48204768	50203360	39.796	1.62155	44.2262	41.4135	0.00759566	0.00758682	0.533853	0.00764273	0.000169304	4.46e-21	0.998972	0.000858636
94	bowel_disease	rs1873625	3	49666964	tcel	rs11720458	3	49610957	C	T	meth	cg18642234	-	-	intron_variant	BSN	-	E6	E4	1513	3	48395372	50393676	39.8531	0.83237	42.2471	40.6839	0.00769716	0.00761582	0.531555	0.00781967	0.00131583	1.47e-20	0.995616	0.00306804
94	bowel_disease	rs1873625	3	49666964	tcel	rs1801143	3	49570200	C	T	meth	cg20832320	-	-	synonymous_variant	DAG1	E2	E2	E2	1589	3	48712367	50711083	39.8041	1.14643	43.9611	40.9454	0.00759266	0.00758526	0.533915	0.00762728	0.000222428	3.61e-21	0.999078	0.000699546
94	bowel_disease	rs1873625	3	49666964	tcel	rs4855847	3	49677292	C	G	meth	cg21075593	-	-	regulatory_region_variant	-	E4	-	E4	1892	3	49427933	51420421	39.6286	1.40752	44.4558	41.0299	0.00758589	0.0075806	0.534178	0.00761487	0.000113673	2.86e-21	0.999423	0.000463334
94	bowel_disease	rs1873625	3	49666964	tcel	rs1801143	3	49570200	C	T	meth	cg23437162	-	-	synonymous_variant	DAG1	E2	E2	E2	1553	3	48068308	50065274	39.8271	0.791666	43.7721	40.6125	0.00760597	0.00758339	0.533977	0.00762074	0.000275388	3.06e-21	0.999119	0.00060522
94	bowel_disease	rs1873625	3	49666964	tcel	rs1801143	3	49570200	C	T	meth	cg23552779	-	-	synonymous_variant	DAG1	E2	E2	E2	1914	3	49338465	51336639	39.618	0.327664	42.3154	39.943	0.00766094	0.00760149	0.533026	0.00767737	0.000966198	8.28e-21	0.997694	0.00134011
94	bowel_disease	rs1873625	3	49666964	tcel	rs11720264	3	49580347	C	T	meth	cg24011261	-	-	intergenic_variant	-	E6	E6	E4	1512	3	48396309	50393676	39.8538	3.87876	44.6947	43.7319	0.00764165	0.00763473	0.530466	0.00801287	0.000113138	2.69e-20	0.994153	0.00573383
94	crohn	rs1873625	3	49666964	mono	rs13078949	3	49361791	A	G	meth	cg01142001	-	-	downstream_gene_variant	USP4	E2	E2	E2	1546	3	48062789	50057500	19.1587	0.537206	21.0674	19.6945	0.00776675	0.00762857	0.53043	0.00787874	0.0021583	1.73e-11	0.9941	0.00374124
94	crohn	rs1873625	3	49666964	mono	rs2960548	3	49720393	C	G	meth	cg01978534	-	-	downstream_gene_variant	APEH	E2	E2	E2	1577	3	48712367	50711001	19.1389	2.37758	24.0779	21.5131	0.00759174	0.00758892	0.53382	0.00765813	0.000101725	5.34e-12	0.998796	0.00110239
94	crohn	rs1873625	3	49666964	mono	rs9837520	3	49722356	G	A	meth	cg02342998	-	-	upstream_gene_variant	RNF123	-	E2	E1	1922	3	49389842	51388394	18.9389	0.581775	22.0838	19.5175	0.00763261	0.00758994	0.533495	0.00765877	0.000615112	6.52e-12	0.998284	0.00110093
94	crohn	rs1873625	3	49666964	mono	rs13096760	3	49476806	T	C	meth	cg02487422	-	-	intergenic_variant	-	-	-	E4	1481	3	48467902	50465975	19.2017	8.05758	30.4674	27.2533	0.00757795	0.00757942	0.534183	0.00762193	1.82e-07	2.63e-12	0.999427	0.000573166
94	crohn	rs1873625	3	49666964	mono	rs13064576	3	49642430	C	T	meth	cg02842627	-	-	intron_variant	BSN	E4	E4	E4	1742	3	48972351	50967228	19.0393	1.41994	23.5617	20.4542	0.00758619	0.0075846	0.534045	0.00762032	0.00015419	3.44e-12	0.999208	0.000637456
94	crohn	rs1873625	3	49666964	mono	rs11716948	3	49431903	C	T	meth	cg02930432	-	-	intron_variant	RHOA	E2	-	-	1922	3	49378088	51372940	18.941	0.685532	21.6021	19.6247	0.0076679	0.00760469	0.532576	0.00773083	0.00100294	1.17e-11	0.996994	0.00200325
94	crohn	rs1873625	3	49666964	mono	rs4855847	3	49677292	C	G	meth	cg03060546	-	-	regulatory_region_variant	-	E4	-	E4	1578	3	48712367	50711083	19.1382	59.4736	79.2155	78.6114	0.0076496	0.0076531	0.528706	0.00821515	1.16e-28	3.83e-11	0.991579	0.00842139
94	crohn	rs1873625	3	49666964	mono	rs11717256	3	49868520	C	T	meth	cg05072774	-	-	intron_variant	TRAIP	-	E2	E4	1631	3	48844059	50840348	19.1052	4.78	24.3706	23.8848	0.00766785	0.00766609	0.527838	0.00831468	7.43e-05	4.46e-11	0.990328	0.00959761
94	crohn	rs1873625	3	49666964	mono	rs10865958	3	49858142	A	G	meth	cg05412896	-	-	upstream_gene_variant	AC139451.1	E1	E1	E4	1533	3	48377875	50375066	19.1672	1.1352	21.8061	20.3009	0.0076822	0.00761302	0.531639	0.00783332	0.00102786	1.5e-11	0.995715	0.00325665
94	crohn	rs1873625	3	49666964	mono	rs17650792	3	49390250	A	G	meth	cg05767306	-	-	downstream_gene_variant	GPX1	-	E9	E1	1482	3	48461313	50457737	19.201	96.1773	118.446	115.373	0.00757747	0.00757998	0.534269	0.00761747	1.12e-45	3.02e-12	0.99934	0.000659839
94	crohn	rs1873625	3	49666964	mono	rs11720458	3	49610957	C	T	meth	cg06063729	-	-	intron_variant	BSN	-	E6	E4	1923	3	49375349	51372940	18.9405	0.575647	21.6176	19.514	0.00766388	0.00760311	0.532682	0.00771922	0.000986549	1.03e-11	0.99725	0.0017633
94	crohn	rs1873625	3	49666964	mono	rs9837520	3	49722356	G	A	meth	cg06313718	-	-	upstream_gene_variant	RNF123	-	E2	E1	1575	3	48718253	50711083	19.1401	0.986943	23.6033	20.1188	0.00759019	0.0075774	0.534209	0.00760159	0.00016367	2.14e-12	0.9994	0.000436175
94	crohn	rs1873625	3	49666964	mono	rs4625	3	49572140	A	G	meth	cg07274523	-	-	regulatory_region_variant	-	E1	E1	E1	1506	3	48396309	50393676	19.1849	16.3828	37.9068	35.5652	0.00759264	0.00759006	0.53353	0.00767839	1.05e-10	6.38e-12	0.998618	0.00138232
94	crohn	rs1873625	3	49666964	mono	rs77453259	3	49840526	G	GA	meth	cg08563994	-	-	regulatory_region_variant	-	E11	E11	E11	1615	3	48824937	50823597	19.115	1.6842	22.9166	20.797	0.00761355	0.00759055	0.533161	0.00770117	0.000318304	8.54e-12	0.997951	0.00173096
94	crohn	rs1873625	3	49666964	mono	rs11716948	3	49431903	C	T	meth	cg09407916	-	-	intron_variant	RHOA	E2	-	-	1749	3	48979231	50977139	19.0353	0.0992517	20.2419	19.1334	0.00795873	0.00766673	0.528055	0.00799002	0.00446749	2.57e-11	0.990585	0.00494719
94	crohn	rs1873625	3	49666964	mono	rs7429353	3	49789664	T	A	meth	cg13072238	-	-	intron_variant	IP6K1	-	E1	E1	1582	3	48762271	50760711	19.1357	3.26529	23.1294	22.4004	0.00767272	0.00765033	0.529059	0.00813563	0.000265251	3.39e-11	0.992373	0.00736135
94	crohn	rs1873625	3	49666964	mono	rs11709680	3	49745188	C	T	meth	cg13592925	-	-	intron_variant	RNF123	-	E2	E1	1612	3	48221109	50219991	19.1169	0.64801	21.3486	19.7633	0.00771478	0.00761923	0.531486	0.00780705	0.00155107	1.46e-11	0.995453	0.00299583
94	crohn	rs1873625	3	49666964	mono	rs17650792	3	49390250	A	G	meth	cg14507891	-	-	downstream_gene_variant	GPX1	-	E9	E1	1604	3	48211777	50208406	19.1219	11.8659	34.2756	30.9819	0.00758206	0.00758124	0.534181	0.00760944	3.72e-09	2.63e-12	0.999472	0.000528436
94	crohn	rs1873625	3	49666964	mono	rs7429353	3	49789664	T	A	meth	cg15254424	-	-	intron_variant	IP6K1	-	E1	E1	1921	3	49389842	51383506	18.9394	3.04931	24.1248	21.9869	0.00759454	0.00758936	0.533237	0.00770071	7.96e-05	9.99e-12	0.998221	0.00169969
94	crohn	rs1873625	3	49666964	mono	rs9837520	3	49722356	G	A	meth	cg15315015	-	-	upstream_gene_variant	RNF123	-	E2	E1	1599	3	48132270	50131691	19.125	0.156212	20.7699	19.2796	0.00781844	0.00763476	0.53016	0.00784817	0.00282927	1.6e-11	0.993856	0.00331472
94	crohn	rs1873625	3	49666964	mono	rs11716948	3	49431903	C	T	meth	cg15448599	-	-	intron_variant	RHOA	E2	-	-	1908	3	49317338	51314250	18.9483	0.313032	20.5111	19.2602	0.00784751	0.00764341	0.529355	0.00792698	0.00308381	2.42e-11	0.992661	0.00425519
94	crohn	rs1873625	3	49666964	mono	rs4625	3	49572140	A	G	meth	cg16953475	-	-	regulatory_region_variant	-	E1	E1	E1	1578	3	48712367	50711083	19.1382	0.431474	21.6367	19.5671	0.00767833	0.00760288	0.532629	0.00771408	0.00118153	8.79e-12	0.996996	0.00182275
94	crohn	rs1873625	3	49666964	mono	rs13096760	3	49476806	T	C	meth	cg18642234	-	-	intergenic_variant	-	-	-	E4	1507	3	48395372	50393676	19.1843	3.96495	26.1921	23.144	0.0075816	0.00757969	0.534126	0.0076185	1.28e-05	3.15e-12	0.999311	0.000676329
94	crohn	rs1873625	3	49666964	mono	rs11709680	3	49745188	C	T	meth	cg19800096	-	-	intron_variant	RNF123	-	E2	E1	1578	3	48712367	50711083	19.1382	2.62061	22.2875	21.7583	0.00771127	0.00766714	0.527741	0.00828125	0.000620464	4.14e-11	0.990226	0.00915346
94	crohn	rs1873625	3	49666964	mono	rs13096760	3	49476806	T	C	meth	cg20190357	-	-	intergenic_variant	-	-	-	E4	1535	3	48377611	50375066	19.1659	0.523889	21.4882	19.6876	0.00770105	0.00761552	0.532035	0.00776087	0.00141377	1.12e-11	0.996185	0.00240076
94	crohn	rs1873625	3	49666964	mono	rs9862080	3	49674458	A	G	meth	cg20832320	-	-	regulatory_region_variant	-	E4	-	E4	1578	3	48712367	50711083	19.1382	3.59266	26.5918	22.72	0.00757728	0.00757539	0.534372	0.00759058	8.21e-06	1.46e-12	0.999696	0.000295654
94	crohn	rs1873625	3	49666964	mono	rs11720458	3	49610957	C	T	meth	cg23732368	-	-	intron_variant	BSN	-	E6	E4	1494	3	47936671	49936102	19.1929	0.55888	21.7046	19.7494	0.00768365	0.00760432	0.532305	0.0077355	0.00116735	9.33e-12	0.996782	0.00205022
94	crohn	rs1873625	3	49666964	mono	rs11716948	3	49431903	C	T	meth	cg24342610	-	-	intron_variant	RHOA	E2	-	-	1919	3	49331060	51330809	18.9426	0.310753	20.7274	19.252	0.00778896	0.00762686	0.530528	0.00784679	0.00244959	1.94e-11	0.994188	0.00336277
94	crohn	rs1873625	3	49666964	mono	rs2271960	3	49878078	T	C	meth	cg26334657	-	-	intron_variant	TRAIP	E1	E1	E4	1571	3	48091207	50089690	19.1427	1.25576	21.4142	20.3975	0.00773953	0.00764413	0.529727	0.00799569	0.0014967	2.52e-11	0.99308	0.00542291
94	crohn	rs1873625	3	49666964	mono	rs11716948	3	49431903	C	T	meth	cg27233566	-	-	intron_variant	RHOA	E2	-	-	1691	3	48898749	50890984	19.0691	2.3954	24.044	21.4613	0.0075953	0.00758372	0.533852	0.00765229	9.82e-05	5.62e-12	0.99882	0.00108196
94	crohn	rs1873625	3	49666964	neut	rs12489092	3	49550914	G	C	meth	cg02487422	-	-	downstream_gene_variant	DAG1	-	E1	-	1484	3	48467902	50465975	19.1996	7.66621	30.0877	26.8598	0.00757747	0.00757937	0.534189	0.00762142	2.65e-07	2.6e-12	0.999434	0.000565267
94	crohn	rs1873625	3	49666964	neut	rs2960548	3	49720393	C	G	meth	cg03060546	-	-	downstream_gene_variant	APEH	E2	E2	E2	1581	3	48712367	50711083	19.1363	50.1639	69.8516	69.2998	0.00766296	0.00766412	0.528334	0.00825547	1.36e-24	4.05e-11	0.991081	0.0089192
94	crohn	rs1873625	3	49666964	neut	rs17650792	3	49390250	A	G	meth	cg05767306	-	-	downstream_gene_variant	GPX1	-	E9	E1	1485	3	48461313	50457737	19.199	87.7339	110.008	106.928	0.00757965	0.00757895	0.534143	0.00761635	5.18e-42	3.01e-12	0.999345	0.00065485
94	crohn	rs1873625	3	49666964	neut	rs2172252	3	49678307	A	T	meth	cg06313718	-	-	intron_variant	BSN	E4	-	E4	1578	3	48718253	50711083	19.1382	58.3724	81.8959	77.4928	0.00757564	0.00757668	0.534434	0.00759227	7.87e-30	8.62e-13	0.999826	0.000173839
94	crohn	rs1873625	3	49666964	neut	rs11130203	3	49575367	G	A	meth	cg07274523	-	-	downstream_gene_variant	DAG1	E1	E1	E1	1509	3	48396309	50393676	19.1829	5.17163	26.9512	24.3513	0.0075844	0.00758134	0.533792	0.00765207	6e-06	4.93e-12	0.99893	0.0010637
94	crohn	rs1873625	3	49666964	neut	rs13086611	3	49385417	A	T	meth	cg08510456	-	-	intergenic_variant	-	E9	E9	E1	1527	3	48591481	50590946	19.1711	30.5598	52.0914	49.7284	0.0075786	0.00758432	0.533655	0.00767272	7.16e-17	6.32e-12	0.998648	0.00135163
94	crohn	rs1873625	3	49666964	neut	rs4855835	3	49647821	G	T	meth	cg17904852	-	-	intron_variant	BSN	E4	E4	E4	1444	3	47701557	49697459	18.9521	0.405437	21.0673	19.3554	0.00772779	0.00761252	0.531494	0.00779154	0.00174607	1.52e-11	0.995619	0.00263499
94	crohn	rs1873625	3	49666964	neut	rs7637665	3	49552295	T	C	meth	cg18642234	-	-	downstream_gene_variant	DAG1	E1	E1	E1	1510	3	48395372	50393676	19.1823	6.30948	28.7047	25.4858	0.00757795	0.00757942	0.534183	0.00762193	1.04e-06	2.66e-12	0.999429	0.000570389
94	crohn	rs1873625	3	49666964	neut	rs13064576	3	49642430	C	T	meth	cg20832320	-	-	intron_variant	BSN	E4	E4	E4	1581	3	48712367	50711083	19.1363	0.533049	22.0982	19.666	0.00763916	0.0075935	0.533103	0.00767611	0.000739649	6.13e-12	0.997998	0.00126231
94	crohn	rs1873625	3	49666964	tcel	rs11720264	3	49580347	C	T	meth	cg02147980	-	-	intergenic_variant	-	E6	E6	E4	1881	3	49228643	51226995	18.9626	0.801373	22.2162	19.7613	0.0076302	0.00759018	0.533325	0.00767663	0.000551757	7.11e-12	0.998214	0.0012338
94	crohn	rs1873625	3	49666964	tcel	rs7637665	3	49552295	T	C	meth	cg02487422	-	-	downstream_gene_variant	DAG1	E1	E1	E1	1489	3	48467902	50466479	19.1963	2.42593	24.4883	21.6177	0.00758401	0.00758239	0.533924	0.0076343	7.14e-05	3.72e-12	0.999119	0.000809463
94	crohn	rs1873625	3	49666964	tcel	rs4855847	3	49677292	C	G	meth	cg03060546	-	-	regulatory_region_variant	-	E4	-	E4	1589	3	48712367	50711083	19.1313	38.7586	58.7962	57.8894	0.0076294	0.00763964	0.530401	0.00802784	8.49e-20	2.84e-11	0.993926	0.00607431
94	crohn	rs1873625	3	49666964	tcel	rs4855852	3	49649071	C	T	meth	cg03462581	-	-	intron_variant	BSN	E4	E4	E4	1843	3	49141116	51137089	18.983	0.202503	20.6831	19.184	0.007801	0.00762755	0.530473	0.00784091	0.00267015	1.82e-11	0.994048	0.00328148
94	crohn	rs1873625	3	49666964	tcel	rs11720458	3	49610957	C	T	meth	cg04380576	-	-	intron_variant	BSN	-	E6	E4	1918	3	49352522	51348534	18.9431	0.513225	20.9407	19.4551	0.00775232	0.00761993	0.530922	0.00784645	0.00197041	1.92e-11	0.994702	0.00332791
94	crohn	rs1873625	3	49666964	tcel	rs7637665	3	49552295	T	C	meth	cg05055782	-	-	downstream_gene_variant	DAG1	E1	E1	E1	1512	3	48396309	50393676	19.1809	1.73866	23.6631	20.9155	0.00759256	0.00758591	0.533903	0.00764214	0.000160648	4.27e-12	0.998923	0.000916248
94	crohn	rs1873625	3	49666964	tcel	rs11130203	3	49575367	G	A	meth	cg06313718	-	-	downstream_gene_variant	DAG1	E1	E1	E1	1586	3	48718253	50711083	19.1332	0.158261	21.0078	19.2895	0.0077683	0.00761835	0.531231	0.00779067	0.00223257	1.26e-11	0.99515	0.00261785
94	crohn	rs1873625	3	49666964	tcel	rs1801143	3	49570200	C	T	meth	cg08510456	-	-	synonymous_variant	DAG1	E2	E2	E2	1534	3	48591481	50590946	19.1665	14.7818	37.5239	33.9402	0.00757636	0.00757758	0.534325	0.00760788	1.51e-10	1.88e-12	0.999605	0.000395249
94	crohn	rs1873625	3	49666964	tcel	rs11720458	3	49610957	C	T	meth	cg09604762	-	-	intron_variant	BSN	-	E6	E4	1750	3	48977398	50970412	19.0348	0.146528	20.5001	19.18	0.00786752	0.00764425	0.529473	0.00790851	0.00340735	2.07e-11	0.992632	0.00396037
94	crohn	rs1873625	3	49666964	tcel	rs11130203	3	49575367	G	A	meth	cg09695647	-	-	downstream_gene_variant	DAG1	E1	E1	E1	1440	3	47757261	49753788	19.2294	2.41142	24.9759	21.6335	0.00758275	0.00758549	0.53416	0.00761611	4.53e-05	2.25e-12	0.999451	0.000503784
94	crohn	rs1873625	3	49666964	tcel	rs11720458	3	49610957	C	T	meth	cg10354474	-	-	intron_variant	BSN	-	E6	E4	1918	3	49352522	51348534	18.9431	0.760673	22.1403	19.7011	0.00762228	0.00759104	0.533424	0.00767518	0.000583021	7.37e-12	0.998164	0.00125287
94	crohn	rs1873625	3	49666964	tcel	rs4855852	3	49649071	C	T	meth	cg10992925	-	-	intron_variant	BSN	E4	E4	E4	1881	3	49193081	51192198	18.9626	0.407119	21.172	19.368	0.00771706	0.00761693	0.531699	0.0077698	0.00158671	1.37e-11	0.996017	0.00239615
94	crohn	rs1873625	3	49666964	tcel	rs13062429	3	49559485	A	G	meth	cg12577320	-	-	intron_variant	DAG1	E1	E1	E1	1904	3	49304329	51302865	18.9504	0.229438	20.3519	19.1788	0.00789186	0.00765838	0.528677	0.00796035	0.00364541	2.62e-11	0.991734	0.00462046
94	crohn	rs1873625	3	49666964	tcel	rs17650792	3	49390250	A	G	meth	cg15246085	-	-	downstream_gene_variant	GPX1	-	E9	E1	1489	3	48461313	50457737	19.1963	1.34176	22.894	20.5351	0.00761178	0.00758905	0.533424	0.00767934	0.000353009	6.2e-12	0.998289	0.00135846
94	crohn	rs1873625	3	49666964	tcel	rs4855835	3	49647821	G	T	meth	cg16171534	-	-	intron_variant	BSN	E4	E4	E4	1602	3	48204768	50203360	19.1231	1.62155	23.383	20.7411	0.00759802	0.00758328	0.533723	0.00765564	0.000200827	5.03e-12	0.998779	0.0010204
94	crohn	rs1873625	3	49666964	tcel	rs17650792	3	49390250	A	G	meth	cg18094221	-	-	downstream_gene_variant	GPX1	-	E9	E1	1483	3	48448914	50446524	19.2003	4.74352	27.0067	23.9386	0.00758185	0.00757714	0.53412	0.00761955	5.78e-06	3.04e-12	0.999331	0.000663084
94	crohn	rs1873625	3	49666964	tcel	rs11720458	3	49610957	C	T	meth	cg18642234	-	-	intron_variant	BSN	-	E6	E4	1513	3	48395372	50393676	19.1803	0.83237	22.2118	20.0099	0.00764665	0.00759808	0.533055	0.00770196	0.000690461	7.38e-12	0.997715	0.00159424
94	crohn	rs1873625	3	49666964	tcel	rs11716948	3	49431903	C	T	meth	cg18797923	-	-	intron_variant	RHOA	E2	-	-	1489	3	48462461	50461240	19.1963	0.290325	20.8836	19.485	0.00781529	0.00763951	0.530168	0.00787329	0.00270989	1.63e-11	0.993646	0.00364388
94	crohn	rs1873625	3	49666964	tcel	rs4855847	3	49677292	C	G	meth	cg19336328	-	-	regulatory_region_variant	-	E4	-	E4	1540	3	48046900	50044840	19.1626	0.402966	20.4886	19.5645	0.00792736	0.00767602	0.527612	0.00806793	0.00395012	2.73e-11	0.990041	0.00600906
94	crohn	rs1873625	3	49666964	tcel	rs1801143	3	49570200	C	T	meth	cg20832320	-	-	synonymous_variant	DAG1	E2	E2	E2	1589	3	48712367	50711083	19.1313	1.14643	22.9715	20.2738	0.00760454	0.00759377	0.533643	0.00764518	0.000305833	4.72e-12	0.99873	0.000963836
94	crohn	rs1873625	3	49666964	tcel	rs4855847	3	49677292	C	G	meth	cg21075593	-	-	regulatory_region_variant	-	E4	-	E4	1892	3	49427933	51420421	18.8954	1.40752	23.2927	20.2987	0.00759346	0.00758499	0.533951	0.00763316	0.000174907	4.44e-12	0.99911	0.000715317
94	crohn	rs1873625	3	49666964	tcel	rs7637665	3	49552295	T	C	meth	cg21926782	-	-	downstream_gene_variant	DAG1	E1	E1	E1	1489	3	48461313	50457737	19.1963	0.497221	21.1467	19.6919	0.0077597	0.00762361	0.530757	0.00785253	0.00206766	1.54e-11	0.994498	0.00343477
94	crohn	rs1873625	3	49666964	tcel	rs7637665	3	49552295	T	C	meth	cg22993195	-	-	downstream_gene_variant	DAG1	E1	E1	E1	1590	3	48756512	50755160	19.1306	0.44684	21.0326	19.576	0.00777159	0.00763047	0.530644	0.00785803	0.00217402	1.64e-11	0.994395	0.00343142
94	crohn	rs1873625	3	49666964	tcel	rs1801143	3	49570200	C	T	meth	cg23437162	-	-	synonymous_variant	DAG1	E2	E2	E2	1553	3	48068308	50065274	19.1542	0.791666	22.6031	19.9419	0.00761485	0.00758707	0.533513	0.00766062	0.000452926	4.78e-12	0.998545	0.00100165
94	crohn	rs1873625	3	49666964	tcel	rs1801143	3	49570200	C	T	meth	cg23552779	-	-	synonymous_variant	DAG1	E2	E2	E2	1914	3	49338465	51336639	18.9452	0.327664	21.4291	19.2706	0.0076664	0.00760306	0.53266	0.00769646	0.00119718	9.75e-12	0.997139	0.00166414
94	crohn	rs1873625	3	49666964	tcel	rs11720264	3	49580347	C	T	meth	cg24011261	-	-	intergenic_variant	-	E6	E6	E4	1512	3	48396309	50393676	19.1809	3.87876	26.1533	23.0543	0.0075808	0.00758497	0.534142	0.00761834	1.33e-05	3.01e-12	0.999344	0.000642762
95	bowel_disease	rs1886731	1	2472081	neut	rs2227312	1	2487663	C	A	gene	ENSG00000157873.12	TNFRSF14	tumor necrosis factor receptor superfamily member 14	regulatory_region_variant	-	E11	E11	E11	3579	1	1489670	3496945	6.24488	3.37618	14.4268	9.60399	0.00757436	0.00757269	0.534518	0.00758801	3.96e-06	2.25e-07	0.999881	0.000114177
95	bowel_disease	rs1886731	1	2472081	neut	rs2182176	1	2499254	G	A	gene	ENSG00000228037.1	RP3-395M20.9	-	downstream_gene_variant	TNFRSF14	-	-	E1	3606	1	1514259	3515730	6.23736	2.7373	13.9154	8.95529	0.00757507	0.00757626	0.53453	0.00757722	6.56e-06	1.98e-07	0.999893	9.94e-05
95	bowel_disease	rs1886731	1	2472081	tcel	rs10797429	1	2475212	G	C	gene	ENSG00000238164.2	RP3-395M20.8	-	upstream_gene_variant	RP3-395M20.12	-	-	E8	3583	1	1483010	3487922	6.24375	1.19355	12.7096	7.41071	0.00757755	0.00757335	0.534439	0.00758349	2.21e-05	1.41e-07	0.999904	7.09e-05
95	ulcerative	rs1886731	1	2472081	neut	rs2227312	1	2487663	C	A	gene	ENSG00000157873.12	TNFRSF14	tumor necrosis factor receptor superfamily member 14	regulatory_region_variant	-	E11	E11	E11	3579	1	1489670	3496945	10.6313	3.37618	19.5925	13.9777	0.00757391	0.00757548	0.534588	0.00758004	1.82e-06	1.28e-09	0.999947	5.17e-05
95	ulcerative	rs1886731	1	2472081	neut	rs2182176	1	2499254	G	A	gene	ENSG00000228037.1	RP3-395M20.9	-	downstream_gene_variant	TNFRSF14	-	-	E1	3606	1	1514259	3515730	10.6238	2.7373	18.7018	13.3376	0.00757475	0.00757777	0.534574	0.0075829	4.4e-06	1.65e-09	0.999929	6.64e-05
95	ulcerative	rs1886731	1	2472081	tcel	rs10797429	1	2475212	G	C	gene	ENSG00000238164.2	RP3-395M20.8	-	upstream_gene_variant	RP3-395M20.12	-	-	E8	3583	1	1483010	3487922	10.6302	1.19355	17.4489	11.7922	0.00757541	0.00757373	0.534575	0.00758259	1.55e-05	1.23e-09	0.999935	4.96e-05
95	bowel_disease	rs1886731	1	2472081	mono	rs111221930	1	2497678	A	G	meth	cg04902899	-	-	downstream_gene_variant	TNFRSF14	E1	E1	E1	2928	1	722670	2717470	6.47318	1.4412	11.9121	7.90467	0.00757869	0.0075783	0.534302	0.00759671	6.16e-05	4.02e-07	0.999674	0.000258394
95	bowel_disease	rs1886731	1	2472081	mono	rs10797429	1	2475212	G	C	meth	cg17806162	-	-	upstream_gene_variant	RP3-395M20.12	-	-	E8	3545	1	1472540	3470869	6.25442	41.6357	53.0924	47.8653	0.00756923	0.00757439	0.534553	0.00758112	6.45e-23	1.5e-07	0.999924	7.61e-05
95	bowel_disease	rs1886731	1	2472081	neut	rs2182176	1	2499254	G	A	meth	cg04347414	-	-	downstream_gene_variant	TNFRSF14	-	-	E1	3164	1	1086179	3083861	6.40002	0.364634	9.82997	6.76086	0.00761681	0.00758405	0.533734	0.00763122	0.000461671	1.1e-06	0.998829	0.000663536
95	bowel_disease	rs1886731	1	2472081	neut	rs2227313	1	2487766	T	C	meth	cg08108679	-	-	regulatory_region_variant	-	E11	E11	E11	3104	1	1003629	3002610	6.41913	0.455982	10.2143	6.87016	0.00759991	0.00758127	0.533961	0.0076146	0.000319672	8.2e-07	0.999146	0.000502829
95	bowel_disease	rs1886731	1	2472081	neut	rs3748825	1	2483270	T	C	meth	cg17806162	-	-	upstream_gene_variant	TNFRSF14	E1	E1	E1	3546	1	1472540	3470869	6.25414	39.263	51.1692	45.4788	0.00757634	0.0075745	0.53457	0.00758076	4.42e-22	9.56e-08	0.999952	4.79e-05
95	bowel_disease	rs1886731	1	2472081	neut	rs10797429	1	2475212	G	C	meth	cg25037677	-	-	upstream_gene_variant	RP3-395M20.12	-	-	E8	3475	1	1437069	3437014	6.27434	0.553918	10.5477	6.822	0.00759232	0.00758116	0.534154	0.00760627	0.00019796	6.48e-07	0.999437	0.000342942
95	bowel_disease	rs1886731	1	2472081	neut	rs1886731	1	2472081	T	C	meth	cg27173245	-	-	intergenic_variant	-	-	E5	E8	3529	1	1461090	3457897	6.25894	0.595538	11.5746	6.83865	0.00758171	0.00757747	0.534419	0.00758788	6.97e-05	2.42e-07	0.999798	0.000124547
95	bowel_disease	rs1886731	1	2472081	tcel	rs2477678	1	2478511	T	A	meth	cg12655137	-	-	regulatory_region_variant	-	-	E11	E11	2910	1	693731	2583272	6.4786	0.926178	12.4086	7.37967	0.00758124	0.00757481	0.534498	0.0075849	3.77e-05	1.46e-07	0.999866	9.29e-05
95	bowel_disease	rs1886731	1	2472081	tcel	rs111221963	1	2488930	G	A	meth	cg17806162	-	-	regulatory_region_variant	-	E10	E10	E10	3551	1	1472540	3470869	6.25269	2.52144	14.2914	8.74017	0.00757587	0.00757567	0.534546	0.0075832	4.57e-06	1.1e-07	0.99994	5.51e-05
95	bowel_disease	rs1886731	1	2472081	tcel	rs10797429	1	2475212	G	C	meth	cg26411452	-	-	upstream_gene_variant	RP3-395M20.12	-	-	E8	3182	1	1133787	3133439	6.39272	0.350104	10.101	6.73795	0.00760831	0.00757804	0.533978	0.007615	0.000349052	8.26e-07	0.999123	0.000493404
95	ulcerative	rs1886731	1	2472081	mono	rs111221930	1	2497678	A	G	meth	cg04902899	-	-	downstream_gene_variant	TNFRSF14	E1	E1	E1	2928	1	722670	2717470	10.8303	1.4412	16.338	12.2629	0.00758218	0.00757567	0.534362	0.00759603	5.75e-05	4.81e-09	0.999701	0.000241451
95	ulcerative	rs1886731	1	2472081	mono	rs10797429	1	2475212	G	C	meth	cg17806162	-	-	upstream_gene_variant	RP3-395M20.12	-	-	E8	3545	1	1472540	3470869	10.6408	41.6357	58.094	52.2395	0.00757634	0.0075745	0.53457	0.00758076	3.49e-23	1.01e-09	0.999959	4.07e-05
95	ulcerative	rs1886731	1	2472081	neut	rs2182176	1	2499254	G	A	meth	cg04347414	-	-	downstream_gene_variant	TNFRSF14	-	-	E1	3164	1	1086179	3083861	10.7546	0.364634	14.4102	11.1152	0.00760504	0.00758378	0.534066	0.00761492	0.000367708	1.13e-08	0.999104	0.000528053
95	ulcerative	rs1886731	1	2472081	neut	rs2227313	1	2487766	T	C	meth	cg08108679	-	-	regulatory_region_variant	-	E11	E11	E11	3104	1	1003629	3002610	10.7737	0.455982	14.9162	11.2238	0.00759279	0.00757677	0.534182	0.00760047	0.000225626	7.44e-09	0.99942	0.000354227
95	ulcerative	rs1886731	1	2472081	neut	rs3748825	1	2483270	T	C	meth	cg17806162	-	-	upstream_gene_variant	TNFRSF14	E1	E1	E1	3546	1	1472540	3470869	10.6405	39.263	55.8997	49.8594	0.00757541	0.00757316	0.53459	0.00757958	3.13e-22	8.43e-10	0.999966	3.38e-05
95	ulcerative	rs1886731	1	2472081	neut	rs10797429	1	2475212	G	C	meth	cg25037677	-	-	upstream_gene_variant	RP3-395M20.12	-	-	E8	3475	1	1437069	3437014	10.6608	0.553918	15.219	11.2076	0.00758807	0.00757686	0.534318	0.00759926	0.000148781	6.06e-09	0.999594	0.000257446
95	ulcerative	rs1886731	1	2472081	neut	rs1886731	1	2472081	T	C	meth	cg27173245	-	-	intergenic_variant	-	-	E5	E8	3529	1	1461090	3457897	10.6453	0.595538	16.1873	11.2241	0.00757681	0.00757285	0.534529	0.00758597	5.55e-05	2.4e-09	0.999845	9.92e-05
95	ulcerative	rs1886731	1	2472081	tcel	rs4648642	1	2432762	G	A	meth	cg10623290	-	-	regulatory_region_variant	-	E1	-	E1	3062	1	913889	2910396	10.7873	0.708096	14.5071	11.4924	0.00760561	0.00758284	0.533867	0.00762471	0.00034497	1.44e-08	0.998955	0.000699945
95	ulcerative	rs1886731	1	2472081	tcel	rs2477678	1	2478511	T	A	meth	cg12655137	-	-	regulatory_region_variant	-	-	E11	E11	2910	1	693731	2583272	10.8352	0.926178	17.0935	11.7323	0.00757664	0.00757513	0.534545	0.00758241	2.71e-05	1.35e-09	0.999906	6.66e-05
95	ulcerative	rs1886731	1	2472081	tcel	rs11584295	1	2465329	G	A	meth	cg15678662	-	-	regulatory_region_variant	-	-	E5	E6	3547	1	1465711	3465373	10.6403	0.816499	12.3428	11.4564	0.00783278	0.00766468	0.528274	0.00807404	0.00267756	1.42e-07	0.991076	0.00624235
95	ulcerative	rs1886731	1	2472081	tcel	rs3762444	1	2427712	C	T	meth	cg16648140	-	-	regulatory_region_variant	-	E4	-	E1	3470	1	1434505	3433567	10.6622	0.812555	13.7613	11.4734	0.00763505	0.00759017	0.533049	0.00768729	0.000644489	3.38e-08	0.997894	0.00146038
95	ulcerative	rs1886731	1	2472081	tcel	rs111221963	1	2488930	G	A	meth	cg17806162	-	-	regulatory_region_variant	-	E10	E10	E10	3551	1	1472540	3470869	10.6391	2.52144	19.24	13.1117	0.00757316	0.00757541	0.53459	0.00757958	2.61e-06	7.77e-10	0.999966	3.09e-05
95	ulcerative	rs1886731	1	2472081	tcel	rs10797429	1	2475212	G	C	meth	cg26411452	-	-	upstream_gene_variant	RP3-395M20.12	-	-	E8	3182	1	1133787	3133439	10.7489	0.350104	14.7863	11.0933	0.00759493	0.00758269	0.534178	0.00760745	0.000250699	7.63e-09	0.999395	0.000354358
96	crohn	rs1887428	9	4984530	mono	rs3780381	9	5114523	A	C	gene	ENSG00000183354.7	KIAA2026	KIAA2026	non_coding_transcript_exon_variant	IGHEP2	E2	E2	E1	4434	9	4882205	7007726	12.2497	1.83958	16.2116	14.0885	0.00761228	0.0075967	0.533185	0.0077025	0.000271091	8.15e-09	0.998004	0.00172504
96	crohn	rs1887428	9	4984530	neut	rs3780377	9	5110899	T	C	gene	ENSG00000254017.1	IGHEP2	immunoglobulin heavy constant epsilon P2 (pseudogene)	upstream_gene_variant	IGHEP2	E2	E2	E1	4513	9	4114245	6114744	12.232	1.17155	15.2486	13.4029	0.00764635	0.00760293	0.532526	0.00775408	0.000701017	1.1e-08	0.997006	0.00229251
96	crohn	rs1887428	9	4984530	tcel	rs16922576	9	5064193	T	C	K27AC	9:5176724:5180238	-	-	intron_variant	JAK2	E2	E2	E1	4433	9	4177307	6178525	12.2499	1.61782	16.1871	13.8667	0.00761429	0.00759046	0.533362	0.00768127	0.000277955	6.69e-09	0.99831	0.00141241
96	bowel_disease	rs1887428	9	4984530	tcel	rs12115301	9	5180548	C	T	K4ME1	9:5174061:5183745	-	-	intron_variant	INSL6	E4	E4	-	4372	9	4174205	6182582	33.712	1.58566	35.9388	35.2974	0.00776488	0.00766437	0.527916	0.0082033	0.0015713	1.73e-17	0.990325	0.00810325
96	crohn	rs1887428	9	4984530	tcel	rs12115301	9	5180548	C	T	K4ME1	9:5174061:5183745	-	-	intron_variant	INSL6	E4	E4	-	4372	9	4174205	6182582	12.2638	1.58566	15.3544	13.849	0.00765551	0.00761129	0.532036	0.00782003	0.000651749	1.49e-08	0.996099	0.00324902
96	ulcerative	rs1887428	9	4984530	tcel	rs12115301	9	5180548	C	T	K4ME1	9:5174061:5183745	-	-	intron_variant	INSL6	E4	E4	-	4372	9	4174205	6182582	18.7522	1.58566	20.9812	20.3376	0.00777865	0.00766582	0.527783	0.0082088	0.00157092	5.43e-11	0.990337	0.00809237
96	bowel_disease	rs1887428	9	4984530	mono	rs1887428	9	4984530	G	C	meth	cg20394284	-	-	regulatory_region_variant	-	-	-	E11	4583	9	3984300	5983508	33.6648	23.8352	67.0192	49.4259	0.00756962	0.00757645	0.534567	0.00757544	4.63e-17	2.49e-21	1	3.24e-10
96	bowel_disease	rs1887428	9	4984530	neut	rs1887428	9	4984530	G	C	meth	cg20394284	-	-	regulatory_region_variant	-	-	-	E11	4609	9	3984300	5983508	33.6592	26.2853	69.4693	51.8672	0.00756962	0.00757645	0.534567	0.00757544	3.97e-18	2.49e-21	1	3.21e-10
96	crohn	rs1887428	9	4984530	mono	rs1887428	9	4984530	G	C	meth	cg20394284	-	-	regulatory_region_variant	-	-	-	E11	4583	9	3984300	5983508	12.2166	23.8352	45.1955	34.7813	0.00756962	0.00757645	0.534567	0.00757544	6.74e-17	7.5e-12	1	4.25e-07
96	crohn	rs1887428	9	4984530	neut	rs1887428	9	4984530	G	C	meth	cg20394284	-	-	regulatory_region_variant	-	-	-	E11	4609	9	3984300	5983508	12.211	26.2853	47.6456	37.2257	0.00756962	0.00757645	0.534567	0.00757544	5.78e-18	7.5e-12	1	4.23e-07
96	ulcerative	rs1887428	9	4984530	mono	rs1887428	9	4984530	G	C	meth	cg20394284	-	-	regulatory_region_variant	-	-	-	E11	4583	9	3984300	5983508	18.705	23.8352	52.0402	36.6088	0.00756962	0.00757645	0.534567	0.00757544	4.72e-17	7.98e-15	1	2.82e-09
96	ulcerative	rs1887428	9	4984530	neut	rs1887428	9	4984530	G	C	meth	cg20394284	-	-	regulatory_region_variant	-	-	-	E11	4609	9	3984300	5983508	18.6994	26.2853	54.4903	39.0528	0.00756962	0.00757645	0.534567	0.00757544	4.05e-18	7.98e-15	1	2.8e-09
97	1_diabetes	rs1893217	18	12809340	neut	rs60751993	18	12795420	G	A	K4ME1	18:12776069:12781002	-	-	intron_variant	PTPN2	E2	E1	E1	227	18	12561763	13603825	28.8386	8.30644	41.2558	37.0504	0.00757239	0.00757658	0.534383	0.00758973	5.74e-08	6.95e-17	0.999788	0.000211791
97	1_diabetes	rs1893217	18	12809340	mono	rs2014857	18	12774326	C	T	meth	cg09945482	-	-	downstream_gene_variant	RP11-973H7.1	E4	E4	E4	225	18	12561763	13603825	28.8475	11.4529	44.3342	40.2124	0.00757738	0.0075735	0.534425	0.00759253	2.67e-09	7.43e-17	0.99977	0.000230316
97	1_diabetes	rs1893217	18	12809340	mono	rs11663253	18	12789556	A	G	meth	cg23544223	-	-	intron_variant	PTPN2	E2	E1	E1	225	18	12561763	13603825	28.8475	20.8456	53.5036	49.6235	0.00757406	0.00758073	0.534415	0.00759344	2.78e-13	9.3e-17	0.999707	0.000293315
97	1_diabetes	rs1893217	18	12809340	mono	rs11663253	18	12789556	A	G	meth	cg23598886	-	-	intron_variant	PTPN2	E2	E1	E1	225	18	12561763	13603825	28.8475	24.4208	57.082	53.1984	0.00757406	0.00758073	0.534415	0.00759344	7.75e-15	9.27e-17	0.999708	0.000292281
97	1_diabetes	rs1893217	18	12809340	mono	rs11663253	18	12789556	A	G	meth	cg24737193	-	-	intron_variant	PTPN2	E2	E1	E1	225	18	12561763	13603825	28.8475	9.67153	42.5371	38.4324	0.0075772	0.0075753	0.534433	0.00759553	1.61e-08	7.55e-17	0.999766	0.000234366
97	1_diabetes	rs1893217	18	12809340	neut	rs2014857	18	12774326	C	T	meth	cg09945482	-	-	downstream_gene_variant	RP11-973H7.1	E4	E4	E4	225	18	12561763	13603825	28.8475	10.5825	43.4042	39.3473	0.00757744	0.0075752	0.534431	0.00759568	6.76e-09	7.89e-17	0.999754	0.000245858
97	1_diabetes	rs1893217	18	12809340	neut	rs11663253	18	12789556	A	G	meth	cg23544223	-	-	intron_variant	PTPN2	E2	E1	E1	225	18	12561763	13603825	28.8475	20.462	53.0249	49.2464	0.00757506	0.00757504	0.534357	0.00759299	4.48e-13	1.02e-16	0.999675	0.000324676
97	1_diabetes	rs1893217	18	12809340	neut	rs11663253	18	12789556	A	G	meth	cg23598886	-	-	intron_variant	PTPN2	E2	E1	E1	225	18	12561763	13603825	28.8475	21.1158	53.755	49.895	0.00757406	0.00758073	0.534415	0.00759344	2.16e-13	9.48e-17	0.999701	0.00029927
97	1_diabetes	rs1893217	18	12809340	neut	rs11663253	18	12789556	A	G	meth	cg24737193	-	-	intron_variant	PTPN2	E2	E1	E1	225	18	12561763	13603825	28.8475	6.51883	39.2061	35.2936	0.00757406	0.00758073	0.534415	0.00759344	4.49e-07	9.03e-17	0.999716	0.000283987
97	1_diabetes	rs1893217	18	12809340	tcel	rs8096138	18	12808140	C	G	meth	cg09945482	-	-	intron_variant	PTPN2	E2	E1	E1	227	18	12561763	13603825	28.8386	4.01431	37.2287	32.7255	0.00758082	0.00757803	0.534406	0.0075863	3.22e-06	5.33e-17	0.99984	0.000157168
97	1_diabetes	rs1893217	18	12809340	tcel	rs8096138	18	12808140	C	G	meth	cg23544223	-	-	intron_variant	PTPN2	E2	E1	E1	227	18	12561763	13603825	28.8386	14.0716	47.3546	42.776	0.00758172	0.00757806	0.534422	0.00758685	1.29e-10	4.98e-17	0.999854	0.000145766
97	1_diabetes	rs1893217	18	12809340	tcel	rs8096138	18	12808140	C	G	meth	cg23598886	-	-	intron_variant	PTPN2	E2	E1	E1	227	18	12561763	13603825	28.8386	12.7875	45.9595	41.5069	0.00757668	0.00757564	0.534434	0.00759227	5.2e-10	5.56e-17	0.999835	0.000165452
97	1_diabetes	rs1893217	18	12809340	tcel	rs11663253	18	12789556	A	G	meth	cg24737193	-	-	intron_variant	PTPN2	E2	E1	E1	227	18	12561763	13603825	28.8386	4.05155	36.8708	32.8058	0.00757744	0.0075752	0.534431	0.00759568	4.6e-06	7.91e-17	0.999752	0.000243877
98	rheumatoid	rs1893592	21	43855067	tcel	rs1893592	21	43855067	A	C	gene	ENSG00000160185.9	UBASH3A	ubiquitin associated and SH3 domain containing A	splice_region_variant	UBASH3A	-	E4	E2	4734	21	42824031	44867704	5.8879	60.6669	74.8553	66.0965	0.00756962	0.00757645	0.534567	0.00757544	1.58e-32	9.76e-09	0.999998	2.23e-06
98	rheumatoid	rs1893592	21	43855067	tcel	rs1893592	21	43855067	A	C	psi	ENSG00000160185.9.13_43852312	UBASH3A	ubiquitin associated and SH3 domain containing A	splice_region_variant	UBASH3A	-	E4	E2	4624	21	42852320	44857387	5.91136	69.1049	83.2933	74.5579	0.00756962	0.00757645	0.534567	0.00757544	3.5e-36	9.76e-09	0.999998	2.28e-06
99	crohn	rs1932990	13	44460242	mono	rs2121033	13	44475052	C	G	gene	ENSG00000179630.5	LACC1	laccase domain containing 1	intergenic_variant	-	E4	E4	E4	3411	13	43454448	45466262	6.89642	0.937946	12.7929	7.81709	0.00757681	0.00757285	0.534529	0.00758597	3.9e-05	1.01e-07	0.999861	9.79e-05
99	crohn	rs1932990	13	44460242	neut	rs3764147	13	44457925	A	G	meth	cg06807397	-	-	regulatory_region_variant	-	-	E1	E4	3008	13	43951627	45947696	7.02205	0.215619	12.362	7.21411	0.00757968	0.00757446	0.534473	0.00757541	6.8e-05	7.52e-08	0.999846	8.24e-05
100	celiac	rs1980493	6	32363215	mono	rs211456	6	33389381	G	T	meth	cg08709879	-	-	intron_variant	SYNGAP1	E1	E6	E1	568	6	32361111	34343566	663.697	1.5252	666.072	665.22	0.00773821	0.00764526	0.529102	0.00807248	0.0013502	3.53e-291	0.99219	0.00645961
101	celiac	rs204991	6	32161366	mono	rs7763411	6	32424992	C	T	meth	cg11411509	-	-	downstream_gene_variant	HLA-DRB9	E4	E6	E6	628	6	32161324	34143292	663.597	0.207707	666.301	663.795	0.00765744	0.00759805	0.533154	0.00766834	0.000959096	7.45e-292	0.99787	0.00117079
101	celiac	rs204991	6	32161366	neut	rs28452472	6	32394048	G	A	meth	cg16458153	-	-	intergenic_variant	-	E4	E6	E4	630	6	32161324	34143292	663.594	1.24327	668.454	664.813	0.00758674	0.00757571	0.534242	0.00759854	0.000109973	2.43e-292	0.999517	0.000372977
102	rheumatoid	rs2069235	22	39747780	neut	rs909685	22	39747671	T	A	K4ME1	22:39738083:39768364	-	-	intron_variant	SYNGR1	-	-	E4	2322	22	38739491	40759308	9.93206	4.64527	21.7323	14.3177	0.00757645	0.00756962	0.534567	0.00757544	1.06e-07	5.37e-10	0.999991	8.54e-06
102	rheumatoid	rs2069235	22	39747780	mono	rs909685	22	39747671	T	A	meth	cg01959435	-	-	intron_variant	SYNGR1	-	-	E4	2299	22	38761000	40759308	9.94201	1.4003	18.4349	11.093	0.00757645	0.00756962	0.534567	0.00757544	2.9e-06	5.66e-10	0.999988	9.18e-06
102	rheumatoid	rs2069235	22	39747780	mono	rs909685	22	39747671	T	A	meth	cg03682690	-	-	intron_variant	SYNGR1	-	-	E4	2299	22	38761000	40759308	9.94201	6.04756	23.4001	15.6364	0.00757645	0.00756962	0.534567	0.00757544	2.03e-08	4.12e-10	0.999994	6.02e-06
102	rheumatoid	rs2069235	22	39747780	mono	rs909685	22	39747671	T	A	meth	cg07919145	-	-	intron_variant	SYNGR1	-	-	E4	2296	22	38790528	40778231	9.94332	44.8012	62.2659	54.3412	0.00756962	0.00757645	0.534567	0.00757544	2.68e-25	3.69e-10	0.999995	5.13e-06
102	rheumatoid	rs2069235	22	39747780	mono	rs909685	22	39747671	T	A	meth	cg09995596	-	-	intron_variant	SYNGR1	-	-	E4	2299	22	38761000	40759308	9.94201	1.04142	17.1869	10.8869	0.00757378	0.0075754	0.534597	0.00757956	1.01e-05	1.38e-09	0.999964	2.6e-05
102	rheumatoid	rs2069235	22	39747780	mono	rs909685	22	39747671	T	A	meth	cg17194270	-	-	intron_variant	SYNGR1	-	-	E4	2299	22	38761000	40759308	9.94201	9.37244	26.1619	19.1292	0.0075764	0.00756992	0.53457	0.00757634	1.28e-09	7.24e-10	0.999987	1.25e-05
102	rheumatoid	rs2069235	22	39747780	mono	rs909685	22	39747671	T	A	meth	cg20496314	-	-	intron_variant	SYNGR1	-	-	E4	2299	22	38761000	40759308	9.94201	9.72618	27.0318	19.3352	0.00757645	0.00756962	0.534567	0.00757544	5.36e-10	4.32e-10	0.999994	6.44e-06
102	rheumatoid	rs2069235	22	39747780	mono	rs909685	22	39747671	T	A	meth	cg22650271	-	-	intron_variant	SYNGR1	-	-	E4	2299	22	38761000	40759308	9.94201	21.6573	39.1228	31.1956	0.00756962	0.00757645	0.534567	0.00757544	3.01e-15	3.68e-10	0.999995	5.11e-06
102	rheumatoid	rs2069235	22	39747780	mono	rs909685	22	39747671	T	A	meth	cg24268161	-	-	intron_variant	SYNGR1	-	-	E4	2300	22	38749429	40744540	9.94158	111.46	128.925	120.997	0.00756962	0.00757645	0.534567	0.00757544	3e-54	3.68e-10	0.999995	5.11e-06
102	rheumatoid	rs2069235	22	39747780	neut	rs909685	22	39747671	T	A	meth	cg01959435	-	-	intron_variant	SYNGR1	-	-	E4	2301	22	38761000	40759308	9.94114	0.634566	15.3326	10.5527	0.00758171	0.00757747	0.534419	0.00758788	6.46e-05	5.87e-09	0.999816	0.000119201
102	rheumatoid	rs2069235	22	39747780	neut	rs909685	22	39747671	T	A	meth	cg03682690	-	-	intron_variant	SYNGR1	-	-	E4	2301	22	38761000	40759308	9.94114	7.99686	25.4461	17.5417	0.00757645	0.00756962	0.534567	0.00757544	2.62e-09	3.74e-10	0.999995	5.23e-06
102	rheumatoid	rs2069235	22	39747780	neut	rs909685	22	39747671	T	A	meth	cg09995596	-	-	intron_variant	SYNGR1	-	-	E4	2301	22	38761000	40759308	9.94114	2.63583	18.4623	12.5087	0.0075745	0.00757634	0.53457	0.00758076	2.82e-06	1.9e-09	0.99996	3.68e-05
102	rheumatoid	rs2069235	22	39747780	neut	rs909685	22	39747671	T	A	meth	cg17194270	-	-	intron_variant	SYNGR1	-	-	E4	2300	22	38761000	40759308	9.94158	15.8238	33.1634	25.4189	0.00756962	0.00757645	0.534567	0.00757544	1.16e-12	4.18e-10	0.999994	6.14e-06
102	rheumatoid	rs2069235	22	39747780	neut	rs909685	22	39747671	T	A	meth	cg20496314	-	-	intron_variant	SYNGR1	-	-	E4	2301	22	38761000	40759308	9.94114	5.46234	22.5214	15.1523	0.00757645	0.00756962	0.534567	0.00757544	4.87e-08	5.53e-10	0.999991	8.93e-06
102	rheumatoid	rs2069235	22	39747780	neut	rs909685	22	39747671	T	A	meth	cg22650271	-	-	intron_variant	SYNGR1	-	-	E4	2301	22	38761000	40759308	9.94114	18.9418	36.3185	28.5207	0.00756962	0.00757645	0.534567	0.00757544	4.96e-14	4.03e-10	0.999994	5.82e-06
102	rheumatoid	rs2069235	22	39747780	neut	rs909685	22	39747671	T	A	meth	cg24268161	-	-	intron_variant	SYNGR1	-	-	E4	2302	22	38749429	40744540	9.94071	105.437	122.903	114.974	0.00756962	0.00757645	0.534567	0.00757544	1.24e-51	3.68e-10	0.999995	5.1e-06
102	rheumatoid	rs2069235	22	39747780	tcel	rs909685	22	39747671	T	A	meth	cg24268161	-	-	intron_variant	SYNGR1	-	-	E4	2305	22	38749429	40744540	9.9394	60.219	77.6847	69.7546	0.00756962	0.00757645	0.534567	0.00757544	5.37e-32	3.68e-10	0.999995	5.1e-06
103	rheumatoid	rs2076525	6	32370616	neut	rs9268831	6	32427748	C	T	K27AC	6:33370268:33424471	-	-	non_coding_transcript_exon_variant	HLA-DRB9	-	-	E6	5927	6	32370347	34424109	545.687	0.725315	550.945	546.407	0.00758062	0.00757702	0.534421	0.00758905	7.39e-05	1.56e-241	0.999774	0.000151832
104	rheumatoid	rs2076533	6	32363527	neut	6:32431544	6	32431544	A	AATG	meth	cg15086199	-	-	intron_variant	HLA-DRB9	E6	E6	E6	5945	6	32363215	34359853	545.691	0.247983	547.581	545.938	0.00776174	0.00762496	0.531132	0.00780384	0.00219589	2.83e-240	0.994976	0.00282777
104	rheumatoid	rs2076533	6	32363527	neut	rs2254287	6	33143948	C	G	meth	cg15819739	-	-	intron_variant	COL11A2	-	-	E4	5952	6	32362639	34359853	545.69	0.871164	548.932	546.56	0.00763164	0.00759707	0.533261	0.00767856	0.000557979	1.36e-240	0.998102	0.00134051
105	bowel_disease	rs2076756	16	50756881	mono	rs2066844	16	50745926	C	T	meth	cg01055281	-	-	regulatory_region_variant	-	E9	E9	E1	3384	16	49746175	51745844	39.855	0.420608	41.9834	40.2747	0.00772752	0.00761423	0.531626	0.00778739	0.00172251	1.27e-20	0.995636	0.00264114
105	bowel_disease	rs2076756	16	50756881	mono	rs62029864	16	50752164	G	A	meth	cg08878368	-	-	intron_variant	NOD2	-	E9	E1	3258	16	50184574	52182121	39.8929	0.715417	46.8612	40.5497	0.00757378	0.0075754	0.534597	0.00757956	1.33e-05	1.29e-22	0.999961	2.57e-05
105	crohn	rs2076756	16	50756881	mono	rs2066844	16	50745926	C	T	meth	cg01055281	-	-	regulatory_region_variant	-	E9	E9	E1	3384	16	49746175	51745844	119.827	0.420608	121.818	120.247	0.00775324	0.00762352	0.531114	0.00782182	0.00198345	2.71e-55	0.994972	0.00304484
105	crohn	rs2076756	16	50756881	mono	rs62029864	16	50752164	G	A	meth	cg08878368	-	-	intron_variant	NOD2	-	E9	E1	3258	16	50184574	52182121	119.865	0.715417	127.292	120.487	0.00757309	0.0075756	0.534604	0.00757864	8.43e-06	1.51e-57	0.999976	1.57e-05
106	celiac	rs210152	6	33515520	tcel	rs791904	6	33709316	G	A	meth	cg26063721	-	-	intron_variant	IP6K3	-	E1	E4	353	6	33505981	35495811	138.307	0.864292	140.58	139.165	0.00772252	0.00762591	0.531049	0.00785669	0.0014903	3e-63	0.994932	0.00357744
107	1_diabetes	rs2111485	2	163110536	neut	rs1549020	2	163240847	T	G	K4ME1	2:163143441:163179544	-	-	intron_variant	KCNH7	E4	E4	E4	134	2	162489191	163600553	21.176	1.08308	23.3293	22.2479	0.007743	0.0076353	0.52991	0.00797499	0.00168501	3.12e-12	0.993246	0.00506929
108	multiple_sclerosis	rs212405	6	159470559	mono	rs169858	6	159484776	T	C	gene	ENSG00000164691.12	TAGAP	T-cell activation RhoGTPase activating protein	regulatory_region_variant	-	-	E9	-	338	6	158901809	160384403	23.2839	2.03653	28.3557	25.2954	0.00758628	0.00758272	0.534047	0.0076292	8.9e-05	5.27e-14	0.999242	0.000669085
109	ulcerative	rs2172252	3	49678307	mono	rs73078362	3	48703917	G	C	meth	cg01607569	-	-	upstream_gene_variant	CELSR3	E1	E1	-	1443	3	47696804	49690627	21.5958	0.557839	24.6809	22.1496	0.00763483	0.00758848	0.533389	0.00766168	0.00065336	4.74e-13	0.998206	0.00114069
109	ulcerative	rs2172252	3	49678307	neut	rs4855835	3	49647821	G	T	meth	cg17904852	-	-	intron_variant	BSN	E4	E4	E4	1444	3	47701557	49697459	21.7776	0.405437	24.1631	22.1804	0.00768909	0.00760571	0.532242	0.00774006	0.00132532	6.85e-13	0.996679	0.00199583
110	crohn	rs2188962	5	131770805	mono	rs35260072	5	131630852	A	C	gene	ENSG00000072682.12	P4HA2	prolyl 4-hydroxylase subunit alpha 2	regulatory_region_variant	-	E11	E11	E8	2789	5	130527584	132630849	33.1339	31.3292	70.0507	64.4306	0.00757634	0.0075745	0.53457	0.00758076	1.31e-18	2.16e-19	0.999949	5.14e-05
110	crohn	rs2188962	5	131770805	mono	rs13165038	5	131813350	T	C	gene	ENSG00000113522.9	RAD50	RAD50 double strand break repair protein	regulatory_region_variant	-	E1	-	E8	3181	5	130892111	132980176	33.0024	0.358174	34.6926	33.3599	0.00781685	0.00764148	0.529985	0.00789632	0.00270294	1.76e-17	0.993393	0.00390359
110	crohn	rs2188962	5	131770805	neut	rs35260072	5	131630852	A	C	gene	ENSG00000072682.12	P4HA2	prolyl 4-hydroxylase subunit alpha 2	regulatory_region_variant	-	E11	E11	E8	2792	5	130527584	132630849	33.1329	18.9274	57.9027	52.018	0.0075745	0.00757634	0.53457	0.00758076	2.48e-13	1.68e-19	0.999961	3.94e-05
110	crohn	rs2188962	5	131770805	neut	rs10060615	5	131708877	T	C	gene	ENSG00000197375.7	SLC22A5	solute carrier family 22 member 5	intron_variant	SLC22A5	E1	-	E1	2796	5	130705906	132731198	33.1314	19.3449	53.0112	52.4761	0.0076583	0.00766244	0.528214	0.00827912	3.34e-11	3.44e-17	0.990905	0.0090955
110	crohn	rs2188962	5	131770805	neut	rs2522051	5	131797578	T	C	gene	ENSG00000234290.1	AC116366.6	-	regulatory_region_variant	-	E8	E8	E1	2839	5	130804979	132808475	33.1162	0.778445	37.0616	33.891	0.00760597	0.00758339	0.533977	0.00762074	0.00027529	2.48e-18	0.999126	0.000598613
110	crohn	rs2188962	5	131770805	tcel	rs2631367	5	131705458	C	G	gene	ENSG00000197375.7	SLC22A5	solute carrier family 22 member 5	regulatory_region_variant	-	E11	E11	E11	2634	5	130705906	132731198	33.1911	24.2208	57.8891	57.4117	0.00767319	0.00766854	0.52778	0.00831837	2.7e-13	3.44e-17	0.990316	0.00968354
110	crohn	rs2188962	5	131770805	tcel	rs6894249	5	131797547	A	G	gene	ENSG00000233006.1	AC034220.3	-	regulatory_region_variant	-	E8	E8	E1	2625	5	130648994	132704788	33.1945	16.4388	50.6721	49.6329	0.00762252	0.00762649	0.53093	0.00797208	3.67e-10	1.94e-17	0.994716	0.00528378
110	crohn	rs2188962	5	131770805	mono	rs72793283	5	131566941	G	A	psi	ENSG00000197208.5.4_131649462	SLC22A4	solute carrier family 22 member 4	intron_variant	P4HA2	-	E6	E6	2709	5	130650134	132661224	33.163	3.53695	38.2179	36.6993	0.00761547	0.00760597	0.53227	0.00781204	9.1e-05	1.24e-17	0.996705	0.00320387
110	crohn	rs2188962	5	131770805	neut	rs6866614	5	131787137	A	G	psi	ENSG00000125347.8.5_131820190	IRF1	interferon regulatory factor 1	regulatory_region_variant	-	-	-	E2	2845	5	130820451	132821596	33.1141	4.52798	43.2861	37.6075	0.0075745	0.00757634	0.53457	0.00758076	5.42e-07	2.08e-19	0.999951	4.85e-05
110	crohn	rs2188962	5	131770805	neut	rs6860806	5	131640536	A	G	psi	ENSG00000197208.5.1_131647853	SLC22A4	solute carrier family 22 member 4	intron_variant	SLC22A4	-	E1	E4	2694	5	130632379	132647542	33.1686	1.10844	38.2831	34.269	0.00758561	0.00757688	0.534339	0.00759939	8.53e-05	1.02e-18	0.999658	0.000256747
110	crohn	rs2188962	5	131770805	neut	rs6894249	5	131797547	A	G	psi	ENSG00000197536.6.5_131811358	C5orf56	chromosome 5 open reading frame 56	regulatory_region_variant	-	E8	E8	E1	2864	5	130786438	132811329	33.1074	6.17393	44.7903	39.2517	0.00757528	0.00757569	0.534598	0.00758029	1.2e-07	2.4e-19	0.999944	5.57e-05
110	crohn	rs2188962	5	131770805	tcel	rs11739135	5	131733397	G	C	psi	ENSG00000197536.6.5_131785382	C5orf56	chromosome 5 open reading frame 56	downstream_gene_variant	SLC22A5	E1	E4	E8	2718	5	130786867	132811329	33.1597	1.75968	39.2157	34.9094	0.00757513	0.00757471	0.534471	0.00759237	3.32e-05	7.66e-19	0.999775	0.000191477
110	crohn	rs2188962	5	131770805	tcel	rs4705862	5	131813219	A	T	psi	ENSG00000197536.6.5_131811358	C5orf56	chromosome 5 open reading frame 56	regulatory_region_variant	-	E1	-	E8	2718	5	130786867	132811329	33.1597	4.6042	41.4104	37.759	0.00757323	0.00757956	0.534296	0.00759984	3.7e-06	1.47e-18	0.999627	0.000369026
110	crohn	rs2188962	5	131770805	mono	rs2073644	5	131723289	T	A	K27AC	5:131642171:131666201	-	-	regulatory_region_variant	-	-	-	E1	2768	5	130642484	132665540	33.1415	1.39989	36.5287	34.5402	0.00763109	0.00760138	0.532849	0.00772966	0.000482889	7.89e-18	0.997536	0.00198096
110	crohn	rs2188962	5	131770805	mono	rs12521097	5	131575338	G	A	K27AC	5:131719387:131735507	-	-	intron_variant	P4HA2	E4	E4	E4	2852	5	130724240	132735507	33.1116	9.467	48.2353	42.5443	0.0075745	0.00757634	0.53457	0.00758076	3.83e-09	2.06e-19	0.999952	4.79e-05
110	crohn	rs2188962	5	131770805	tcel	rs10066308	5	131790616	G	A	K27AC	5:131703197:131709274	-	-	intron_variant	C5orf56	-	E9	E8	2596	5	130704956	132708975	33.2056	7.45338	41.6806	40.6587	0.00762408	0.00762885	0.530818	0.00798184	2.98e-06	1.95e-17	0.994614	0.00538272
110	crohn	rs2188962	5	131770805	mono	rs2631367	5	131705458	C	G	meth	cg14196790	-	-	regulatory_region_variant	-	E11	E11	E11	2747	5	130705906	132704788	33.1491	9.08344	44.8883	42.2308	0.00758756	0.00758878	0.533902	0.00765041	1.13e-07	4e-18	0.998996	0.00100382
110	crohn	rs2188962	5	131770805	mono	rs2073643	5	131723288	T	C	meth	cg18301423	-	-	regulatory_region_variant	-	-	-	E1	2646	5	130593363	132592935	33.1866	3.92226	37.9696	37.1085	0.00763173	0.00764327	0.530052	0.00805781	0.000119737	2.34e-17	0.993496	0.00638383
110	crohn	rs2188962	5	131770805	mono	rs2569266	5	131706791	T	C	meth	cg18318560	-	-	regulatory_region_variant	-	E8	-	E8	2614	5	130563595	132562755	33.1987	3.86052	39.4389	37.0577	0.00758359	0.00758803	0.533612	0.00767207	2.77e-05	5.02e-18	0.998645	0.00132736
110	crohn	rs2188962	5	131770805	mono	rs10058655	5	131570896	A	T	meth	cg19040266	-	-	intron_variant	P4HA2	E4	E4	E4	2772	5	130724240	132723075	33.1401	2.54672	37.3793	35.6859	0.00761202	0.00760207	0.532673	0.00777625	0.000205446	1.06e-17	0.997118	0.00267693
110	crohn	rs2188962	5	131770805	mono	rs11748193	5	131725329	T	A	meth	cg24887267	-	-	regulatory_region_variant	-	-	E4	E1	2615	5	130563595	132563072	33.1984	4.63685	41.3254	37.8308	0.0075727	0.00757863	0.534335	0.00760279	4.19e-06	1.65e-18	0.999564	0.000431792
110	crohn	rs2188962	5	131770805	mono	rs3852206	5	131415436	G	A	meth	cg25350825	-	-	upstream_gene_variant	snoZ6	-	E4	E4	2667	5	130634110	132632476	33.1787	1.30511	37.7726	34.4797	0.00758858	0.00758273	0.534164	0.00761788	0.000143567	2.06e-18	0.999327	0.000529372
110	crohn	rs2188962	5	131770805	neut	rs2549007	5	131826875	T	C	meth	cg04272044	-	-	regulatory_region_variant	-	-	E11	E11	2947	5	130894613	132892716	33.0788	1.49583	35.7604	34.5741	0.00769418	0.00762847	0.530719	0.00792747	0.00098695	1.88e-17	0.994477	0.0045358
110	crohn	rs2188962	5	131770805	neut	rs2549007	5	131826875	T	C	meth	cg10878312	-	-	regulatory_region_variant	-	-	E11	E11	2635	5	129970379	131969874	33.1907	0.699877	34.7395	33.89	0.0078684	0.00767065	0.527772	0.00810033	0.00313764	2.37e-17	0.990362	0.0065002
110	crohn	rs2188962	5	131770805	neut	rs2549007	5	131826875	T	C	meth	cg11958644	-	-	regulatory_region_variant	-	-	E11	E11	2698	5	129872724	131872383	33.1671	0.434275	34.8594	33.6006	0.00781592	0.00763506	0.529758	0.00791923	0.00269747	1.6e-17	0.993086	0.00421613
110	crohn	rs2188962	5	131770805	neut	rs2549007	5	131826875	T	C	meth	cg12377972	-	-	regulatory_region_variant	-	-	E11	E11	3196	5	131009678	133009547	32.9977	1.29674	35.5555	34.2939	0.00769276	0.0076245	0.530945	0.0079005	0.00111654	1.89e-17	0.994692	0.0041915
110	crohn	rs2188962	5	131770805	neut	rs2070731	5	131819798	T	C	meth	cg12576844	-	-	downstream_gene_variant	IRF1	-	-	E2	3536	5	131209338	133206509	32.8966	0.530661	34.4981	33.4268	0.00784211	0.00765499	0.528958	0.00798862	0.00296457	2.54e-17	0.991904	0.00513142
110	crohn	rs2188962	5	131770805	neut	rs2631360	5	131707429	G	A	meth	cg14196790	-	-	regulatory_region_variant	-	E8	E6	E1	2747	5	130705906	132704788	33.1491	2.02726	36.9816	35.1754	0.00761206	0.00760929	0.532845	0.00775297	0.000308529	9.4e-18	0.997308	0.00238384
110	crohn	rs2188962	5	131770805	neut	rs11950562	5	131652529	A	C	meth	cg17861653	-	-	intron_variant	SLC22A4	-	E2	E4	2609	5	130563595	132561277	33.2007	1.2091	37.2667	34.4069	0.00759608	0.00758487	0.533795	0.00763704	0.000243715	3.11e-18	0.998938	0.000818635
110	crohn	rs2188962	5	131770805	neut	rs72793278	5	131561372	C	A	meth	cg18318560	-	-	intron_variant	P4HA2	E6	E6	E6	2614	5	130563595	132562755	33.1987	2.97558	39.1381	36.1715	0.00757945	0.00757808	0.534085	0.00762649	3.73e-05	2.8e-18	0.999228	0.000734522
110	crohn	rs2188962	5	131770805	neut	rs17622656	5	131820997	G	A	meth	cg25350825	-	-	downstream_gene_variant	IRF1	-	E9	E2	2667	5	130634110	132632476	33.1787	3.1866	40.8187	36.3538	0.00757715	0.00757533	0.534424	0.00759287	6.82e-06	6.43e-19	0.99983	0.000163431
110	crohn	rs2188962	5	131770805	tcel	rs11748193	5	131725329	T	A	meth	cg06968155	-	-	regulatory_region_variant	-	-	E4	E1	2634	5	130705906	132704788	33.1911	2.21015	39.5006	35.393	0.00758021	0.00757545	0.534371	0.00759508	2.58e-05	9.05e-19	0.99974	0.000233708
110	crohn	rs2188962	5	131770805	tcel	rs10214312	5	131821866	T	G	meth	cg15375424	-	-	downstream_gene_variant	IRF1	-	E10	E9	2750	5	130824536	132821596	33.148	2.22359	37.4675	35.3704	0.00760541	0.00759241	0.53328	0.00770928	0.000189397	7.02e-18	0.998039	0.00177195
110	crohn	rs2188962	5	131770805	tcel	rs4705916	5	131407493	C	A	meth	cg25351996	-	-	upstream_gene_variant	CSF2	-	-	E4	2487	5	130564228	132563072	33.2485	4.33119	39.7483	37.5785	0.00759534	0.00758629	0.533379	0.00769747	2.14e-05	5.9e-18	0.998333	0.00164526
111	bowel_disease	rs2193041	12	68502110	tcel	rs4913396	12	68473335	T	C	K4ME1	12:68472591:68475688	-	-	intron_variant	IFNG-AS1	E4	E4	E4	3694	12	67472631	69475083	21.1614	0.359004	24.1393	21.5187	0.00764418	0.00758818	0.533295	0.00765583	0.000728279	6.68e-13	0.998229	0.0010426
111	bowel_disease	rs2193041	12	68502110	tcel	rs7316231	12	68469642	A	G	meth	cg24336808	-	-	intron_variant	IFNG-AS1	E4	E4	E4	3782	12	67475827	69474213	21.1379	1.36695	25.9819	22.5014	0.00759016	0.00757967	0.53418	0.00761033	0.000111841	2.89e-13	0.99945	0.000438453
112	ulcerative	rs2212434	11	76281593	mono	rs34455012	11	76299844	CCCAGTAT	C	meth	cg17647271	-	-	regulatory_region_variant	-	-	-	E4	3163	11	75299947	77299627	11.5685	59.1509	75.0974	70.7095	0.00757585	0.00757661	0.534433	0.00759232	3.64e-30	1.68e-09	0.999823	0.000176504
112	ulcerative	rs2212434	11	76281593	neut	rs34455012	11	76299844	CCCAGTAT	C	meth	cg17647271	-	-	regulatory_region_variant	-	-	-	E4	3170	11	75299947	77299627	11.5663	68.0174	83.9639	79.5738	0.00757585	0.00757661	0.534433	0.00759232	5.12e-34	1.68e-09	0.999824	0.000176115
112	ulcerative	rs2212434	11	76281593	tcel	rs34455012	11	76299844	CCCAGTAT	C	meth	cg17647271	-	-	regulatory_region_variant	-	-	-	E4	3150	11	75299947	77299627	11.5726	24.4884	40.4625	36.0508	0.00757564	0.00757668	0.534434	0.00759227	4.02e-15	1.64e-09	0.999828	0.00017236
113	rheumatoid	rs2233434	6	44232920	tcel	rs76198198	6	44251826	G	A	gene	ENSG00000146221.8	TCTE1	t-complex-associated-testis-expressed 1	intron_variant	TCTE1	-	E8	E6	2740	6	43248729	45264977	5.98224	1.14811	11.6843	7.11743	0.00758002	0.00757749	0.534418	0.00758816	4.74e-05	3.77e-07	0.999798	0.000147509
113	rheumatoid	rs2233434	6	44232920	mono	rs76198198	6	44251826	G	A	meth	cg19109431	-	-	intron_variant	TCTE1	-	E8	E6	2752	6	43234901	45234126	5.97788	1.44032	12.5499	7.39566	0.00757747	0.00757429	0.534475	0.00758616	1.98e-05	2.12e-07	0.999895	8.2e-05
113	rheumatoid	rs2233434	6	44232920	mono	rs76198198	6	44251826	G	A	meth	cg23046682	-	-	intron_variant	TCTE1	-	E8	E6	2769	6	43268646	45264977	5.97178	0.398089	10.7497	6.35883	0.00758581	0.00757792	0.534342	0.0075918	0.000119401	4.53e-07	0.999686	0.000175973
113	rheumatoid	rs2233434	6	44232920	neut	rs28362859	6	44228815	A	C	meth	cg19109431	-	-	upstream_gene_variant	SLC35B2	E2	E2	E1	2752	6	43234901	45234126	5.97788	1.09234	12.3964	7.04292	0.00757632	0.00757562	0.534548	0.00758185	2.31e-05	1.75e-07	0.999906	6.71e-05
113	rheumatoid	rs2233434	6	44232920	neut	rs77867000	6	44254924	T	A	meth	cg23046682	-	-	regulatory_region_variant	-	E6	E6	E6	2769	6	43268646	45264977	5.97178	1.94912	13.1109	7.89725	0.00757665	0.00757665	0.534612	0.00757911	1.12e-05	2.01e-07	0.99991	7.71e-05
114	celiac	rs2233956	6	31081205	mono	rs2269426	6	32076499	G	A	meth	cg00188055	-	-	regulatory_region_variant	-	-	E5	E8	664	6	31079264	33075635	663.565	7.03478	671.16	670.599	0.00765971	0.00766324	0.528309	0.00825592	7.23e-06	5.39e-291	0.991158	0.00883514
114	celiac	rs2233956	6	31081205	mono	6:32443515	6	32443515	GA	G	meth	cg00355613	-	-	upstream_gene_variant	HLA-DRB9	-	E4	E6	666	6	31068026	33061098	663.562	0.488998	665.354	664.048	0.00779801	0.00763751	0.530047	0.00790405	0.0024347	2.56e-291	0.993554	0.00401093
114	celiac	rs2233956	6	31081205	mono	6:32194630	6	32194630	G	C	meth	cg04037640	-	-	upstream_gene_variant	NOTCH4	-	E4	E4	666	6	31068026	33061098	663.562	1.06721	667.785	664.614	0.00758915	0.00758406	0.53402	0.00761957	0.000208143	3.98e-292	0.999193	0.000598698
114	celiac	rs2233956	6	31081205	mono	6:32743744	6	32743744	G	A	meth	cg05889186	-	-	intergenic_variant	-	E4	E6	E4	666	6	31068026	33061098	663.562	0.383756	667.022	663.931	0.00761283	0.00758694	0.533895	0.00762545	0.000447363	4.31e-292	0.998904	0.000648148
114	celiac	rs2233956	6	31081205	mono	rs3135369	6	32387221	G	A	meth	cg07237769	-	-	intergenic_variant	-	-	E6	-	666	6	31068026	33061098	663.562	1.09717	666.946	664.652	0.00762474	0.00759001	0.533196	0.00768752	0.000484008	9.51e-292	0.998064	0.00145211
114	celiac	rs2233956	6	31081205	mono	6:32194630	6	32194630	G	C	meth	cg08650890	-	-	upstream_gene_variant	NOTCH4	-	E4	E4	666	6	31068026	33061098	663.562	0.748759	665.299	664.308	0.0078254	0.00764798	0.528845	0.0080243	0.00258295	3.52e-291	0.991831	0.00558647
114	celiac	rs2233956	6	31081205	mono	6:32014828	6	32014828	G	A	meth	cg13698691	-	-	regulatory_region_variant	-	E4	E4	E4	666	6	31068026	33061098	663.562	0.352723	665.037	663.912	0.00787216	0.00764697	0.528827	0.00796731	0.00337714	3.08e-291	0.991774	0.00484905
114	celiac	rs2233956	6	31081205	mono	6:32443515	6	32443515	GA	G	meth	cg15745284	-	-	upstream_gene_variant	HLA-DRB9	-	E4	E6	666	6	31068026	33061098	663.562	0.447792	665.758	664.005	0.0077094	0.0076235	0.531685	0.00776312	0.00160533	1.64e-291	0.995877	0.00251768
114	celiac	rs2233956	6	31081205	mono	6:32194630	6	32194630	G	C	meth	cg15793329	-	-	upstream_gene_variant	NOTCH4	-	E4	E4	666	6	31068026	33061098	663.562	1.26329	666.575	664.821	0.00765385	0.00760766	0.532331	0.00777094	0.000704228	1.63e-291	0.996777	0.00251863
114	celiac	rs2233956	6	31081205	mono	6:32194630	6	32194630	G	C	meth	cg21289669	-	-	upstream_gene_variant	NOTCH4	-	E4	E4	666	6	31068026	33061098	663.562	0.62742	665.304	664.186	0.00780907	0.0076476	0.529304	0.00796596	0.0025648	3.1e-291	0.992549	0.00488626
114	celiac	rs2233956	6	31081205	mono	rs9276609	6	32741487	C	G	meth	cg26695758	-	-	intergenic_variant	-	-	E6	E4	666	6	31068026	33061098	663.562	0.685931	665.17	664.245	0.00785562	0.00765232	0.528263	0.00805904	0.00295033	3.76e-291	0.991054	0.0059959
114	celiac	rs2233956	6	31081205	neut	6:32443515	6	32443515	GA	G	meth	cg00355613	-	-	upstream_gene_variant	HLA-DRB9	-	E4	E6	669	6	31068026	33061098	663.557	0.693324	666.518	664.244	0.00764515	0.0076034	0.533065	0.00768897	0.000740725	9.75e-292	0.997779	0.00147992
114	celiac	rs2233956	6	31081205	neut	rs241430	6	32802820	T	C	meth	cg01485117	-	-	intron_variant	TAP2	E2	E2	E2	669	6	31068026	33061098	663.557	0.933265	666.421	664.486	0.00764998	0.00760231	0.532534	0.00773428	0.000817092	1.37e-291	0.997093	0.00209009
114	celiac	rs2233956	6	31081205	neut	6:32014828	6	32014828	G	A	meth	cg03556669	-	-	regulatory_region_variant	-	E4	E4	E4	669	6	31068026	33061098	663.557	0.404261	665.855	663.956	0.00770295	0.00760706	0.532021	0.00774519	0.0014501	1.42e-291	0.996377	0.00217285
114	celiac	rs2233956	6	31081205	neut	6:32443515	6	32443515	GA	G	meth	cg04037640	-	-	upstream_gene_variant	HLA-DRB9	-	E4	E6	669	6	31068026	33061098	663.557	1.41298	668.586	664.948	0.00758577	0.00757615	0.534248	0.00759801	9.29e-05	2.52e-292	0.999533	0.000374044
114	celiac	rs2233956	6	31081205	neut	rs9276609	6	32741487	C	G	meth	cg04753078	-	-	intergenic_variant	-	-	E6	E4	669	6	31068026	33061098	663.557	1.35016	665.745	664.906	0.00776402	0.00765632	0.528767	0.00808621	0.00163327	4.11e-291	0.991815	0.0065521
114	celiac	rs2233956	6	31081205	neut	6:32443515	6	32443515	GA	G	meth	cg05889186	-	-	upstream_gene_variant	HLA-DRB9	-	E4	E6	669	6	31068026	33061098	663.557	0.478353	666.886	664.024	0.00761945	0.00758456	0.533668	0.00764154	0.000511234	5.43e-292	0.998671	0.000817512
114	celiac	rs2233956	6	31081205	neut	rs3130908	6	31449552	T	C	meth	cg07237769	-	-	downstream_gene_variant	HCP5	E1	E1	-	669	6	31068026	33061098	663.557	0.586059	665.801	664.139	0.00771226	0.00761516	0.531512	0.0077981	0.00153275	1.8e-291	0.995694	0.00277303
114	celiac	rs2233956	6	31081205	neut	rs2227138	6	32384500	C	T	meth	cg08650890	-	-	intergenic_variant	-	-	E6	-	669	6	31068026	33061098	663.557	2.83403	668.334	666.387	0.00760176	0.0076046	0.533003	0.00772721	0.000119885	1.35e-291	0.997815	0.00206482
114	celiac	rs2233956	6	31081205	neut	rs7763411	6	32424992	C	T	meth	cg13698691	-	-	downstream_gene_variant	HLA-DRB9	E4	E6	E6	669	6	31068026	33061098	663.557	1.4173	669.414	664.926	0.00757842	0.00757874	0.534455	0.0075894	4.05e-05	1.11e-292	0.9998	0.000159628
114	celiac	rs2233956	6	31081205	neut	6:32014828	6	32014828	G	A	meth	cg15014577	-	-	regulatory_region_variant	-	E4	E4	E4	669	6	31068026	33061098	663.557	2.09461	666.388	665.65	0.00771225	0.00764702	0.528922	0.00812797	0.000852709	4.54e-291	0.991859	0.00728816
114	celiac	rs2233956	6	31081205	neut	6:32443515	6	32443515	GA	G	meth	cg15793329	-	-	upstream_gene_variant	HLA-DRB9	-	E4	E6	669	6	31068026	33061098	663.557	2.14025	667.861	665.692	0.00759716	0.00758903	0.53341	0.00769323	0.00019216	1.08e-291	0.998162	0.00164549
114	celiac	rs2233956	6	31081205	neut	rs2858884	6	32700083	A	C	meth	cg17066403	-	-	upstream_gene_variant	HLA-DQB3	E4	E6	E6	669	6	31068026	33061098	663.557	0.755049	665.356	664.31	0.00780737	0.00765193	0.529157	0.00800094	0.0024233	3.34e-291	0.992306	0.00527055
114	celiac	rs2233956	6	31081205	neut	rs3117097	6	32358689	A	G	meth	cg18330047	-	-	downstream_gene_variant	BTNL2	-	E6	E4	669	6	31068026	33061098	663.557	1.90306	666.761	665.458	0.00765051	0.00761684	0.531356	0.00787732	0.000582211	2.57e-291	0.995408	0.00401011
114	celiac	rs2233956	6	31081205	neut	rs7743415	6	32425135	C	T	meth	cg21289669	-	-	downstream_gene_variant	HLA-DRB9	E4	E6	E6	669	6	31068026	33061098	663.557	0.678964	666.103	664.231	0.00767474	0.00761299	0.532156	0.00775217	0.00112761	1.46e-291	0.996638	0.00223483
114	celiac	rs2233956	6	31081205	neut	rs2227138	6	32384500	C	T	meth	cg21642103	-	-	intergenic_variant	-	-	E6	-	669	6	31068026	33061098	663.557	1.17267	666.54	664.726	0.00764861	0.00760157	0.532374	0.00775765	0.000725886	1.54e-291	0.996906	0.00236814
114	celiac	rs2233956	6	31081205	neut	6:32014828	6	32014828	G	A	meth	cg24882324	-	-	regulatory_region_variant	-	E4	E4	E4	669	6	31068026	33061098	663.557	0.594223	665.778	664.147	0.00771996	0.00761778	0.531416	0.00780071	0.00156921	1.86e-291	0.99557	0.00286069
114	celiac	rs2233956	6	31081205	tcel	6:31918860	6	31918860	A	G	meth	cg00355613	-	-	regulatory_region_variant	-	E1	E2	E1	664	6	31068026	33061098	663.565	0.459454	666.643	664.015	0.00763502	0.00758302	0.533355	0.00766767	0.000657894	6.79e-292	0.998306	0.00103627
114	celiac	rs2233956	6	31081205	tcel	rs2395160	6	32387432	G	A	meth	cg01033871	-	-	intergenic_variant	-	-	E6	-	664	6	31068026	33061098	663.565	1.21007	669.093	664.732	0.00757815	0.00757648	0.534425	0.00759029	5.63e-05	1.24e-292	0.999762	0.000181263
114	celiac	rs2233956	6	31081205	tcel	6:32194630	6	32194630	G	C	meth	cg01485117	-	-	upstream_gene_variant	NOTCH4	-	E4	E4	664	6	31068026	33061098	663.565	0.58707	667.252	664.138	0.00760709	0.00758165	0.533833	0.00762339	0.000356433	4.2e-292	0.99901	0.000633471
114	celiac	rs2233956	6	31081205	tcel	rs3134962	6	32107851	G	A	meth	cg03556669	-	-	intergenic_variant	-	-	E6	E4	664	6	31068026	33061098	663.565	0.330514	665.039	663.892	0.00787189	0.00765706	0.528976	0.00796004	0.00337876	3e-291	0.99188	0.00474082
114	celiac	rs2233956	6	31081205	tcel	6:31918860	6	31918860	A	G	meth	cg04037640	-	-	regulatory_region_variant	-	E1	E2	E1	664	6	31068026	33061098	663.565	0.645012	668.015	664.183	0.00758802	0.00757687	0.534272	0.00760357	0.000165731	2.07e-292	0.999526	0.000308124
114	celiac	rs2233956	6	31081205	tcel	6:31918860	6	31918860	A	G	meth	cg05889186	-	-	regulatory_region_variant	-	E1	E2	E1	664	6	31068026	33061098	663.565	0.762611	667.804	664.308	0.00759328	0.00757808	0.534172	0.00760167	0.000204837	2.88e-292	0.999364	0.000431077
114	celiac	rs2233956	6	31081205	tcel	6:32194630	6	32194630	G	C	meth	cg07518714	-	-	upstream_gene_variant	NOTCH4	-	E4	E4	664	6	31068026	33061098	663.565	0.503552	667.157	664.054	0.00760938	0.00758522	0.53395	0.00762449	0.000392232	4.25e-292	0.998967	0.000641156
114	celiac	rs2233956	6	31081205	tcel	6:32194630	6	32194630	G	C	meth	cg08650890	-	-	upstream_gene_variant	NOTCH4	-	E4	E4	664	6	31068026	33061098	663.565	0.841519	670.018	664.248	0.0075754	0.00757429	0.534534	0.00758153	2.23e-05	3.4e-293	0.999933	4.43e-05
114	celiac	rs2233956	6	31081205	tcel	rs6913558	6	32200670	A	G	meth	cg10783204	-	-	intergenic_variant	-	E4	E4	E4	664	6	31068026	33061098	663.565	0.365193	665.816	663.925	0.00770653	0.00761274	0.531995	0.00775414	0.0015194	1.42e-291	0.996289	0.00219132
114	celiac	rs2233956	6	31081205	tcel	rs2269426	6	32076499	G	A	meth	cg11606877	-	-	regulatory_region_variant	-	-	E5	E8	662	6	31079264	33075635	663.568	0.930849	665.727	664.496	0.00774511	0.00763212	0.53035	0.0079162	0.00167621	2.74e-291	0.99399	0.00433405
114	celiac	rs2233956	6	31081205	tcel	rs3115674	6	31799076	T	G	meth	cg13400512	-	-	regulatory_region_variant	-	-	-	E8	664	6	31068026	33061098	663.565	0.548692	665.558	664.11	0.00775555	0.00763069	0.530734	0.00786213	0.00197979	2.21e-291	0.994558	0.00346193
114	celiac	rs2233956	6	31081205	tcel	rs3129890	6	32414273	T	C	meth	cg14188106	-	-	downstream_gene_variant	HLA-DRA	E1	E6	E4	664	6	31068026	33061098	663.565	0.560604	666.402	664.119	0.00765584	0.00759834	0.532947	0.00769329	0.000840006	9.59e-292	0.997691	0.0014685
114	celiac	rs2233956	6	31081205	tcel	rs3115674	6	31799076	T	G	meth	cg15014577	-	-	regulatory_region_variant	-	-	-	E8	664	6	31068026	33061098	663.565	1.65059	668.287	665.203	0.00759137	0.00757974	0.533948	0.00762003	0.00012637	4.32e-292	0.999221	0.000652598
114	celiac	rs2233956	6	31081205	tcel	rs386580019	6	31596138	A	G	meth	cg15265085	-	-	downstream_gene_variant	PRRC2A	E2	E2	E2	664	6	31068026	33061098	663.565	1.14087	669.817	664.612	0.00757614	0.00757817	0.534529	0.00757432	2.73e-05	5.61e-293	0.999895	7.78e-05
114	celiac	rs2233956	6	31081205	tcel	rs3115674	6	31799076	T	G	meth	cg15745284	-	-	regulatory_region_variant	-	-	-	E8	664	6	31068026	33061098	663.565	1.3646	668.046	664.916	0.00758626	0.00758446	0.534044	0.00761995	0.000160702	4.13e-292	0.999216	0.00062339
114	celiac	rs2233956	6	31081205	tcel	6:32229989	6	32229989	TG	T	meth	cg15793329	-	-	intron_variant	XXbac-BPG154L12.4	E4	E4	-	664	6	31068026	33061098	663.565	1.68638	670.879	665.093	0.00757391	0.00757548	0.534588	0.00758004	9.44e-06	3.35e-293	0.999947	4.35e-05
114	celiac	rs2233956	6	31081205	tcel	rs386580019	6	31596138	A	G	meth	cg18102337	-	-	downstream_gene_variant	PRRC2A	E2	E2	E2	664	6	31068026	33061098	663.565	1.25197	669.18	664.772	0.00757815	0.00757648	0.534425	0.00759029	5.16e-05	1.19e-292	0.999775	0.000172925
114	celiac	rs2233956	6	31081205	tcel	rs386580019	6	31596138	A	G	meth	cg18330047	-	-	downstream_gene_variant	PRRC2A	E2	E2	E2	664	6	31068026	33061098	663.565	1.43691	670.293	664.89	0.00757532	0.0075729	0.534553	0.00758202	1.7e-05	4.68e-293	0.999919	6.39e-05
114	celiac	rs2233956	6	31081205	tcel	rs3117097	6	32358689	A	G	meth	cg21289669	-	-	downstream_gene_variant	BTNL2	-	E6	E4	664	6	31068026	33061098	663.565	1.39907	669.518	664.911	0.00757779	0.00757476	0.534447	0.00758923	3.68e-05	9.79e-293	0.999822	0.000141624
114	celiac	rs2233956	6	31081205	tcel	rs2394976	6	31311912	G	T	meth	cg21342636	-	-	intergenic_variant	-	-	E4	E4	664	6	31068026	33061098	663.565	1.04568	668.163	664.59	0.00759089	0.0075811	0.534186	0.00760014	0.000143061	2.67e-292	0.999458	0.00039923
114	celiac	rs2233956	6	31081205	tcel	6:32284108	6	32284108	T	G	meth	cg24882324	-	-	intron_variant	C6orf10	E4	E4	E4	664	6	31068026	33061098	663.565	0.323405	666.399	663.88	0.00764587	0.00759564	0.533142	0.00766696	0.000841082	7.58e-292	0.998004	0.00115532
114	celiac	rs2233956	6	31081205	tcel	rs2269426	6	32076499	G	A	meth	cg25587092	-	-	regulatory_region_variant	-	-	E5	E8	662	6	31079264	33075635	663.568	0.907181	665.809	664.472	0.00772866	0.00762945	0.530746	0.00788091	0.00154037	2.47e-291	0.99458	0.0038796
114	celiac	rs2233956	6	31081205	tcel	rs3115674	6	31799076	T	G	meth	cg27081346	-	-	regulatory_region_variant	-	-	-	E8	664	6	31068026	33061098	663.565	0.856998	668.688	664.381	0.00758169	0.00758185	0.534426	0.00758441	8.45e-05	1.31e-292	0.999724	0.000191053
115	rheumatoid	rs2240336	1	17674402	neut	rs4920595	1	17652294	C	G	gene	ENSG00000159339.9	PADI4	peptidyl arginine deiminase 4	intron_variant	PADI4	E1	-	E4	3131	1	16634923	18690151	8.18416	14.2032	29.1846	22.2556	0.00756992	0.0075764	0.53457	0.00757634	1.07e-11	4.42e-09	0.999986	1.39e-05
115	rheumatoid	rs2240336	1	17674402	mono	rs4920595	1	17652294	C	G	psi	ENSG00000159339.9.14_17681027	PADI4	peptidyl arginine deiminase 4	intron_variant	PADI4	E1	-	E4	3061	1	16676380	18680729	8.20677	97.1449	112.197	105.21	0.00756992	0.0075764	0.53457	0.00757634	9.74e-48	4.12e-09	0.999987	1.31e-05
115	rheumatoid	rs2240336	1	17674402	neut	rs4920595	1	17652294	C	G	psi	ENSG00000159339.9.14_17681027	PADI4	peptidyl arginine deiminase 4	intron_variant	PADI4	E1	-	E4	3064	1	16676380	18680729	8.20579	105.564	120.612	113.628	0.00756992	0.0075764	0.53457	0.00757634	2.16e-51	4.13e-09	0.999987	1.31e-05
115	rheumatoid	rs2240336	1	17674402	neut	rs4920595	1	17652294	C	G	psi	ENSG00000159339.9.6_17662722	PADI4	peptidyl arginine deiminase 4	intron_variant	PADI4	E1	-	E4	3051	1	16662832	18663988	8.21004	20.0697	34.8037	28.178	0.00757616	0.00757084	0.534577	0.00757357	4e-14	5.65e-09	0.999981	1.88e-05
115	rheumatoid	rs2240336	1	17674402	mono	rs2240339	1	17674108	C	T	meth	cg17278062	-	-	regulatory_region_variant	-	E2	E2	E4	3090	1	16732860	18732273	8.19734	0.41772	13.4095	8.59619	0.00758171	0.00757747	0.534419	0.00758788	7.73e-05	3.23e-08	0.999806	0.000115284
116	crohn	rs224049	10	64492433	neut	rs224095	10	64542059	T	C	meth	cg25491558	-	-	intergenic_variant	-	-	E6	E4	3178	10	64473631	66471958	18.7833	0.614941	23.2423	19.3921	0.00759133	0.00757813	0.534269	0.0076038	0.000164377	2.11e-12	0.999533	0.000302645
117	bowel_disease	rs224069	10	64508126	neut	rs224095	10	64542059	T	C	meth	cg25491558	-	-	intergenic_variant	-	-	E6	E4	3178	10	64473631	66471958	14.5019	0.614941	18.8441	15.1108	0.00758777	0.00757297	0.534249	0.00759809	0.000184641	1.72e-10	0.999475	0.000339913
118	bowel_disease	rs2241878	2	234183718	mono	rs3792098	2	234234758	G	A	gene	ENSG00000085978.17	ATG16L1	autophagy related 16 like 1	downstream_gene_variant	SAG	-	E4	E4	4321	2	233118874	235204294	28.7026	0.434028	32.6983	29.1331	0.00759731	0.00757802	0.534156	0.00760232	0.000261463	1.38e-16	0.999336	0.0004024
118	bowel_disease	rs2241878	2	234183718	neut	rs10192579	2	234146302	T	G	gene	ENSG00000085978.17	ATG16L1	autophagy related 16 like 1	regulatory_region_variant	-	E1	E1	E1	4337	2	233118874	235204294	28.6989	3.23655	36.6106	31.9265	0.00758174	0.00757781	0.534425	0.00758579	5.2e-06	4.54e-17	0.999864	0.000131158
118	bowel_disease	rs2241878	2	234183718	neut	rs6738490	2	234161583	T	C	gene	ENSG00000252010.1	SCARNA5	small Cajal body-specific RNA 5	regulatory_region_variant	-	E10	E8	-	4182	2	233184683	235184067	28.7353	1.04138	34.5629	29.7656	0.00757368	0.00757358	0.534485	0.00758842	4.17e-05	3.92e-17	0.999841	0.000117144
118	bowel_disease	rs2241878	2	234183718	tcel	rs35174053	2	234154014	A	AG	gene	ENSG00000085978.17	ATG16L1	autophagy related 16 like 1	regulatory_region_variant	-	-	E1	E1	4338	2	233118874	235204294	28.6987	12.7772	47.2114	41.4511	0.0075745	0.00757634	0.53457	0.00758076	1.29e-10	1.57e-17	0.999955	4.47e-05
118	bowel_disease	rs2241878	2	234183718	mono	rs10803625	2	234249735	T	C	K27AC	2:234246593:234249970	-	-	intron_variant	SAG	E1	E1	E4	4264	2	233247873	235249851	28.7159	6.94981	37.2291	35.6653	0.00761389	0.00759388	0.532499	0.00780306	2.86e-06	1.01e-15	0.996939	0.00305839
118	bowel_disease	rs2241878	2	234183718	mono	rs10187752	2	234146550	C	T	K27AC	2:234256440:234388198	-	-	intron_variant	ATG16L1	E1	E1	-	4619	2	233257286	235387961	28.6359	1.22202	34.1511	29.8518	0.00757817	0.00757504	0.5344	0.00758429	5.71e-05	7.09e-17	0.99975	0.000192662
118	bowel_disease	rs2241878	2	234183718	neut	rs4663396	2	234192251	C	T	K27AC	2:234085295:234121032	-	-	intron_variant	ATG16L1	E2	E2	E2	4204	2	233085673	235120419	28.7301	1.42623	31.6974	30.1558	0.00766062	0.00761227	0.531948	0.00781845	0.000737904	1.02e-15	0.996129	0.00313347
118	bowel_disease	rs2241878	2	234183718	neut	rs6758317	2	234168951	C	T	K27AC	2:234147423:234211564	-	-	intron_variant	ATG16L1	E2	E2	E2	4335	2	233149739	235211342	28.6994	11.0434	40.1964	39.7427	0.00767485	0.00767005	0.527586	0.00834085	1.46e-07	3.14e-15	0.990057	0.00994324
118	bowel_disease	rs2241878	2	234183718	mono	rs10172939	2	234224472	T	C	K4ME1	2:234128670:234199632	-	-	intron_variant	SAG	-	-	E4	4317	2	233128757	235199587	28.7036	4.90002	34.1125	33.6034	0.00767181	0.00766842	0.527998	0.00828765	6.44e-05	2.96e-15	0.99059	0.0093456
118	bowel_disease	rs2241878	2	234183718	mono	rs6738490	2	234161583	T	C	meth	cg23050873	-	-	regulatory_region_variant	-	E10	E8	-	4167	2	233184683	235184067	28.7389	11.7061	45.9939	40.4235	0.00757387	0.00757296	0.534583	0.00758168	4.54e-10	1.82e-17	0.999946	5.4e-05
118	bowel_disease	rs2241878	2	234183718	mono	rs3792106	2	234190740	T	C	meth	cg25479499	-	-	intron_variant	ATG16L1	E2	E2	E2	4165	2	233183967	235182816	28.7394	0.655801	33.3624	29.39	0.0075832	0.00758307	0.534315	0.00759229	0.000139354	8.86e-17	0.999593	0.000267408
118	bowel_disease	rs2241878	2	234183718	neut	rs10196794	2	234192616	G	A	meth	cg12834730	-	-	intron_variant	ATG16L1	E2	E2	E2	4185	2	233159753	235158972	28.7346	4.68559	38.6857	33.4038	0.00757823	0.00757255	0.534546	0.00757382	6.76e-07	2.43e-17	0.999927	7.2e-05
118	bowel_disease	rs2241878	2	234183718	neut	rs6738490	2	234161583	T	C	meth	cg23050873	-	-	regulatory_region_variant	-	E10	E8	-	4184	2	233184683	235184067	28.7348	13.6563	47.4685	42.3778	0.00757892	0.00757378	0.534513	0.00758573	1.04e-10	2.93e-17	0.999913	8.73e-05
118	bowel_disease	rs2241878	2	234183718	neut	rs4663396	2	234192251	C	T	meth	cg23339656	-	-	intron_variant	ATG16L1	E2	E2	E2	4185	2	233161567	235159360	28.7346	0.875252	33.0423	29.6067	0.00759261	0.00757824	0.534192	0.00760338	0.000191254	1.52e-16	0.999351	0.000458126
118	bowel_disease	rs2241878	2	234183718	tcel	rs1045100	2	234203597	T	C	meth	cg07618928	-	-	3_prime_UTR_variant	ATG16L1	E2	E2	E2	4123	2	233183967	235182983	28.7495	0.376652	32.7952	29.1222	0.00759466	0.00758307	0.534153	0.00760761	0.000248646	1.18e-16	0.99939	0.000361548
118	bowel_disease	rs2241878	2	234183718	tcel	rs56049444	2	234157688	C	T	meth	cg23050873	-	-	regulatory_region_variant	-	-	-	E8	4123	2	233185052	235184067	28.7495	10.7142	44.9893	39.4426	0.00757387	0.00757296	0.534583	0.00758168	1.25e-09	1.84e-17	0.999945	5.53e-05
118	bowel_disease	rs2241878	2	234183718	tcel	rs6754677	2	234199461	G	A	meth	cg23339656	-	-	intron_variant	ATG16L1	E2	E2	E2	4094	2	233161765	235159360	28.7566	0.695142	32.9968	29.4482	0.00759275	0.00757784	0.534177	0.00760088	0.000204623	1.33e-16	0.999386	0.000409071
119	multiple_sclerosis	rs2288904	19	10742170	neut	rs28860769	19	10737581	A	G	meth	cg02317055	-	-	intron_variant	SLC44A2	E1	E2	E2	225	19	9225940	11169947	11.025	0.513284	15.1169	11.4624	0.00759573	0.00757807	0.534165	0.00760203	0.000237427	6.45e-09	0.999394	0.000368018
119	multiple_sclerosis	rs2288904	19	10742170	neut	rs144309607	19	10492274	C	T	meth	cg24189696	-	-	upstream_gene_variant	TYK2	-	-	E1	233	19	10016470	11569397	10.99	1.11856	14.1641	12.0956	0.00763786	0.00759965	0.532926	0.00771066	0.000598099	3.07e-08	0.997577	0.00182415
120	rheumatoid	rs2296330	6	33650621	mono	rs2296740	6	33659536	A	G	meth	cg00293599	-	-	regulatory_region_variant	-	E1	E4	E2	3343	6	33505688	35505602	79.0488	0.479125	81.4492	79.5269	0.00768865	0.00760738	0.532149	0.00774469	0.00130576	9.75e-38	0.996573	0.00212152
121	1_diabetes	rs2326451	6	126811928	mono	rs2184968	6	126760994	T	C	K27AC	6:126657432:126663637	-	-	intergenic_variant	-	E4	E4	E4	568	6	125683552	127600630	12.7531	33.6155	49.8005	46.3474	0.00757945	0.00757661	0.534251	0.00761168	1.15e-18	1.33e-09	0.999549	0.000450686
121	1_diabetes	rs2326451	6	126811928	neut	rs9388486	6	126661154	T	C	K27AC	6:126657432:126663637	-	-	regulatory_region_variant	-	-	-	-	574	6	125683552	127600630	12.7426	17.9978	34.0792	30.7212	0.00757945	0.00757603	0.534252	0.00761286	7.68e-12	1.47e-09	0.999504	0.000495724
121	1_diabetes	rs2326451	6	126811928	tcel	rs6919397	6	126659043	T	G	K27AC	6:126657432:126663637	-	-	regulatory_region_variant	-	-	E1	E4	568	6	125683552	127600630	12.7531	27.7246	43.9737	40.455	0.00757942	0.00757427	0.534307	0.00760347	3.91e-16	1.24e-09	0.999578	0.000421599
121	1_diabetes	rs2326451	6	126811928	tcel	rs9388486	6	126661154	T	C	K4ME1	6:126656167:126666758	-	-	regulatory_region_variant	-	-	-	-	566	6	125683552	127600630	12.7566	6.11582	22.0042	18.8565	0.00757966	0.00758214	0.534155	0.00762262	1.37e-06	1.78e-09	0.999386	0.000612516
121	1_diabetes	rs2326451	6	126811928	mono	rs9491652	6	126943620	G	C	meth	cg08313539	-	-	intergenic_variant	-	E4	E4	E4	728	6	126113822	128093902	12.5049	4.56594	18.6086	17.0681	0.00760697	0.0076072	0.532414	0.00780951	3.18e-05	1.13e-08	0.996835	0.00313319
121	1_diabetes	rs2326451	6	126811928	mono	rs9398804	6	126703390	T	A	meth	cg16182757	-	-	intergenic_variant	-	E3	-	E4	565	6	125683552	127600630	12.7584	1.93105	17.4203	14.6772	0.00759025	0.00758044	0.533818	0.00764538	0.000134205	2.66e-09	0.998945	0.000920929
121	1_diabetes	rs2326451	6	126811928	mono	rs9401882	6	126755055	A	G	meth	cg19875578	-	-	intergenic_variant	-	E4	E4	E4	565	6	125683552	127600630	12.7584	15.8617	31.997	28.5998	0.00757948	0.00757626	0.534262	0.00761237	6.26e-11	1.39e-09	0.999523	0.00047665
121	1_diabetes	rs2326451	6	126811928	mono	rs9398804	6	126703390	T	A	meth	cg20229609	-	-	intergenic_variant	-	E3	-	E4	565	6	125683552	127600630	12.7584	5.2386	20.4335	17.9888	0.00758952	0.00758558	0.533756	0.00766581	6.59e-06	3.57e-09	0.998749	0.00124426
121	1_diabetes	rs2326451	6	126811928	mono	rs853980	6	127044769	T	A	meth	cg24424146	-	-	intergenic_variant	-	E4	E4	E4	270	6	125255208	127070234	13.4944	2.47903	16.983	15.9684	0.00768416	0.00762921	0.530494	0.00798707	0.000439824	7.18e-09	0.994134	0.00542635
121	1_diabetes	rs2326451	6	126811928	neut	rs9491652	6	126943620	G	C	meth	cg08313539	-	-	intergenic_variant	-	E4	E4	E4	728	6	126113822	128093902	12.5049	1.82815	15.5535	14.3307	0.00767011	0.00761761	0.531027	0.00790998	0.000681582	1.56e-08	0.994955	0.00436332
121	1_diabetes	rs2326451	6	126811928	neut	rs9398804	6	126703390	T	A	meth	cg16182757	-	-	intergenic_variant	-	E3	-	E4	565	6	125683552	127600630	12.7584	1.67152	17.214	14.4168	0.00759216	0.00758656	0.533902	0.00763796	0.000164971	2.52e-09	0.998964	0.000871497
121	1_diabetes	rs2326451	6	126811928	neut	rs35510806	6	126678331	T	TA	meth	cg19875578	-	-	intergenic_variant	-	E4	E4	E4	565	6	125683552	127600630	12.7584	14.0872	30.3452	26.8228	0.00757942	0.00757427	0.534307	0.00760347	3.26e-10	1.23e-09	0.99958	0.000420041
121	1_diabetes	rs2326451	6	126811928	neut	rs9388486	6	126661154	T	C	meth	cg20229609	-	-	regulatory_region_variant	-	-	-	-	565	6	125683552	127600630	12.7584	5.55846	21.7209	18.2956	0.00757626	0.00757948	0.534262	0.00761237	1.82e-06	1.36e-09	0.999535	0.000463432
121	1_diabetes	rs2326451	6	126811928	tcel	rs9375435	6	126661858	C	T	meth	cg20229609	-	-	regulatory_region_variant	-	E10	-	E8	565	6	125683552	127600630	12.7584	20.4493	36.822	33.1821	0.00757956	0.00757323	0.534296	0.00759984	5.02e-13	1.1e-09	0.999627	0.000373303
122	celiac	rs2327832	6	137973068	neut	rs6927172	6	138002175	C	G	meth	cg15980797	-	-	intergenic_variant	-	-	E4	E4	385	6	136815525	138807577	19.4794	0.786107	25.1538	20.1289	0.00757681	0.00757285	0.534529	0.00758597	4.87e-05	3.7e-13	0.999858	9.33e-05
123	crohn	rs2384273	10	35272662	mono	rs11010103	10	35421004	G	C	K27AC	10:35588293:35591159	-	-	regulatory_region_variant	-	-	E1	E8	3180	10	34588370	36590762	11.598	0.447341	14.4915	12.0435	0.00764864	0.00759589	0.533189	0.00768256	0.000792835	1.13e-08	0.997963	0.00124333
123	crohn	rs2384273	10	35272662	neut	rs4934730	10	35415555	A	G	K27AC	10:35452542:35455134	-	-	regulatory_region_variant	-	-	-	E11	3195	10	34452552	36454992	11.5933	6.04127	21.2053	17.6302	0.00757434	0.0075786	0.534306	0.00760116	9.48e-07	3.68e-09	0.999601	0.000398343
123	crohn	rs2384273	10	35272662	mono	rs4934539	10	35472199	A	G	K4ME1	10:35335675:35340035	-	-	intron_variant	CREM	E4	E4	E4	2879	10	34337527	36339870	11.6974	1.19529	15.9777	12.8893	0.00758865	0.00758497	0.534018	0.00762144	0.000196496	5.4e-09	0.999153	0.000649925
123	crohn	rs2384273	10	35272662	mono	rs12775548	10	35479504	G	T	K4ME1	10:35496854:35522354	-	-	intron_variant	CREM	E4	E4	E4	3177	10	34497030	36521724	11.5989	1.28453	15.9438	12.8805	0.00759218	0.00758337	0.53391	0.00763028	0.000184311	6.1e-09	0.999148	0.000667262
123	crohn	rs2384273	10	35272662	neut	rs7079205	10	35324619	C	T	K4ME1	10:35325820:35334346	-	-	intron_variant	CUL2	E2	E2	E2	2875	10	34326198	36334282	11.6988	12.8593	28.1777	24.5531	0.00758057	0.00758225	0.534245	0.00760322	9.89e-10	3.16e-09	0.999621	0.000379293
123	crohn	rs2384273	10	35272662	neut	rs12775548	10	35479504	G	T	K4ME1	10:35335675:35340035	-	-	intron_variant	CREM	E4	E4	E4	2882	10	34337527	36339870	11.6964	3.2565	18.3251	14.9488	0.00757929	0.00758507	0.534186	0.00761511	1.87e-05	4.05e-09	0.999494	0.000486892
123	crohn	rs2384273	10	35272662	neut	rs4934524	10	35270921	G	C	K4ME1	10:35356515:35383662	-	-	intergenic_variant	-	E4	E4	E4	3040	10	34358684	36383310	11.643	5.34667	20.6105	16.9848	0.00758225	0.00758057	0.534245	0.00760322	1.81e-06	3.33e-09	0.999619	0.000378851
123	crohn	rs2384273	10	35272662	neut	rs4275563	10	35545286	G	A	K4ME1	10:35450777:35456818	-	-	intron_variant	CCNY	E4	E4	E4	3214	10	34451109	36456612	11.5873	0.722604	14.2763	12.3088	0.00766362	0.00760696	0.532606	0.00773619	0.000974843	1.85e-08	0.997	0.00202465
123	crohn	rs2384273	10	35272662	neut	rs12775548	10	35479504	G	T	K4ME1	10:35478310:35493667	-	-	intron_variant	CREM	E4	E4	E4	3248	10	34478675	36493298	11.5768	19.8604	35.1283	31.4324	0.00757993	0.00757943	0.534328	0.00760528	8.38e-13	3.32e-09	0.999647	0.000353218
123	crohn	rs2384273	10	35272662	neut	rs4934730	10	35415555	A	G	K4ME1	10:35496854:35522354	-	-	regulatory_region_variant	-	-	-	E11	3273	10	34497030	36521724	11.5691	67.1183	82.4205	78.6825	0.0075757	0.00757988	0.534328	0.00759414	2.4e-33	3.21e-09	0.999662	0.000338154
123	crohn	rs2384273	10	35272662	tcel	rs7079205	10	35324619	C	T	K4ME1	10:35356515:35383662	-	-	intron_variant	CUL2	E2	E2	E2	2968	10	34358684	36383310	11.667	0.506265	14.4267	12.1716	0.0076549	0.00760108	0.532975	0.0076907	0.000907042	1.28e-08	0.997583	0.0015095
123	crohn	rs2384273	10	35272662	tcel	rs11010134	10	35518029	A	G	K4ME1	10:35407806:35432159	-	-	intron_variant	RP11-324I22.2	E4	E4	E4	3104	10	34408636	36431998	11.6222	0.791246	15.298	12.4108	0.00760958	0.00758667	0.533834	0.0076286	0.000360643	7.11e-09	0.998844	0.000795556
123	crohn	rs2384273	10	35272662	tcel	rs12246600	10	35538121	A	C	K4ME1	10:35434514:35444301	-	-	intron_variant	CCNY	-	E4	E4	3086	10	34435177	36444171	11.628	2.02499	15.1393	13.6523	0.00762666	0.00761513	0.531997	0.00782804	0.000426453	2.88e-08	0.996259	0.00331396
123	crohn	rs2384273	10	35272662	mono	rs7904625	10	35552678	C	T	meth	cg04310649	-	-	intron_variant	CCNY	E4	E4	E4	3057	10	34417835	36416380	11.6374	2.61392	16.4654	14.2501	0.00760469	0.00759117	0.533289	0.00769458	0.000113927	1.37e-08	0.998314	0.00157175
123	crohn	rs2384273	10	35272662	mono	rs16935945	10	35540320	A	C	meth	cg08905399	-	-	intron_variant	CCNY	-	E4	E4	2879	10	34353583	36347227	11.6974	6.05766	21.086	17.7513	0.00757947	0.00758202	0.534215	0.00761468	1.19e-06	4.22e-09	0.999491	0.000507515
123	crohn	rs2384273	10	35272662	mono	rs12775548	10	35479504	G	T	meth	cg16988166	-	-	intron_variant	CREM	E4	E4	E4	3101	10	34504022	36503423	11.6231	1.46763	16.3526	13.0871	0.0075892	0.00758069	0.534148	0.00761994	0.000125386	4.87e-09	0.99933	0.000544247
123	crohn	rs2384273	10	35272662	mono	rs12775548	10	35479504	G	T	meth	cg19884427	-	-	intron_variant	CREM	E4	E4	E4	3289	10	33777705	35775440	11.5643	0.616374	14.8099	12.1786	0.00762783	0.00758651	0.533438	0.00765763	0.000555989	9.73e-09	0.998412	0.00103169
123	crohn	rs2384273	10	35272662	neut	rs12268745	10	35305989	C	G	meth	cg05235248	-	-	intron_variant	CUL2	E2	E2	-	3108	10	34504022	36503423	11.6209	15.3702	30.674	26.9861	0.00757993	0.00757943	0.534328	0.00760528	7.53e-11	3.2e-09	0.999644	0.000356048
123	crohn	rs2384273	10	35272662	neut	rs12268745	10	35305989	C	G	meth	cg12454705	-	-	intron_variant	CUL2	E2	E2	-	3290	10	34858994	36857979	11.564	2.45729	17.5941	14.0168	0.0075765	0.0075788	0.534275	0.00760161	3.41e-05	3.78e-09	0.999568	0.000397498
123	crohn	rs2384273	10	35272662	tcel	rs11010134	10	35518029	A	G	meth	cg02483554	-	-	intron_variant	RP11-324I22.2	E4	E4	E4	3457	10	34895329	36894129	11.5145	1.29568	15.7474	12.8077	0.00760196	0.00758506	0.533881	0.0076323	0.000206401	7.51e-09	0.999038	0.000755272
123	crohn	rs2384273	10	35272662	tcel	rs12246600	10	35538121	A	C	meth	cg02524725	-	-	intron_variant	CCNY	-	E4	E4	3379	10	34853690	36851716	11.5373	0.81239	14.9383	12.3478	0.0076235	0.00759162	0.533416	0.00765655	0.00047575	1.04e-08	0.998449	0.00107464
123	crohn	rs2384273	10	35272662	tcel	rs11010134	10	35518029	A	G	meth	cg04310649	-	-	intron_variant	RP11-324I22.2	E4	E4	E4	3150	10	34417835	36416380	11.6075	3.40913	18.559	15.0122	0.00758252	0.00758245	0.534238	0.00760608	1.36e-05	3.74e-09	0.999576	0.00041008
123	crohn	rs2384273	10	35272662	tcel	rs2384352	10	35492832	A	G	meth	cg05235248	-	-	regulatory_region_variant	-	E4	E4	-	3208	10	34504022	36503423	11.5892	6.16204	21.3205	17.7469	0.00757434	0.0075786	0.534306	0.00760116	8.42e-07	3.7e-09	0.9996	0.000398982
123	crohn	rs2384273	10	35272662	tcel	rs4402245	10	35268132	A	G	meth	cg12454705	-	-	intergenic_variant	-	E4	E4	E4	3403	10	34858994	36857979	11.5302	0.714854	15.2338	12.2424	0.00760631	0.00757572	0.533909	0.00762723	0.000350582	7.01e-09	0.998933	0.000716594
123	crohn	rs2384273	10	35272662	tcel	rs11010121	10	35493256	A	G	meth	cg14656043	-	-	regulatory_region_variant	-	E4	E4	-	3157	10	34420607	36419573	11.6052	11.4583	26.7474	23.0586	0.00757943	0.00757993	0.534328	0.00760528	3.76e-09	3.25e-09	0.999644	0.000355738
123	crohn	rs2384273	10	35272662	tcel	rs11010095	10	35395948	A	G	meth	cg19215266	-	-	intron_variant	RP11-297A16.2	-	E6	E4	3151	10	34417835	36417039	11.6071	30.6017	45.9154	42.2039	0.00758005	0.00757906	0.534338	0.00760486	1.79e-17	3.17e-09	0.999652	0.000347721
124	rheumatoid	rs2451258	6	159506600	neut	rs2451279	6	159515077	A	G	meth	cg01046905	-	-	intergenic_variant	-	-	-	E8	3879	6	158515707	160515145	9.40091	7.86326	22.9673	17.2303	0.0075745	0.00757634	0.53457	0.00758076	1.82e-08	3.91e-09	0.999954	4.57e-05
125	rheumatoid	rs2476601	1	114377568	mono	rs11102694	1	114426001	G	A	gene	ENSG00000118655.4	DCLRE1B	DNA cross-link repair 1B	intron_variant	BCL2L15	E1	-	E1	2558	1	113449186	115455492	314.259	6.06709	325.25	320.308	0.00757892	0.00757378	0.534513	0.00758573	2.39e-07	3.4e-141	0.999898	0.000101271
125	rheumatoid	rs2476601	1	114377568	mono	rs11102694	1	114426001	G	A	gene	ENSG00000134262.8	AP4B1	adaptor related protein complex 4 beta 1 subunit	intron_variant	BCL2L15	E1	-	E1	2554	1	113437469	115447749	314.26	8.37935	323.125	322.64	0.00766208	0.00766917	0.527897	0.00830885	2.03e-06	2.92e-139	0.990402	0.00959565
125	rheumatoid	rs2476601	1	114377568	neut	rs11102694	1	114426001	G	A	gene	ENSG00000118655.4	DCLRE1B	DNA cross-link repair 1B	intron_variant	BCL2L15	E1	-	E1	2565	1	113449186	115455492	314.256	1.2617	318.242	315.516	0.00759827	0.00758897	0.533753	0.0076449	0.000264157	3.09e-140	0.998799	0.000936401
125	1_diabetes	rs2476601	1	114377568	neut	rs1217420	1	114402751	A	G	K27AC	1:114385686:114408259	-	-	intron_variant	PTPN22	E10	-	E1	557	1	113713030	115356186	194.093	1.07443	196.829	195.163	0.0076712	0.00760449	0.532073	0.00778825	0.000930989	1.37e-87	0.996313	0.00275607
125	rheumatoid	rs2476601	1	114377568	neut	rs1217420	1	114402751	A	G	K27AC	1:114385686:114408259	-	-	intron_variant	PTPN22	E10	-	E1	2576	1	113385947	115407873	314.252	0.49033	316.988	314.741	0.00765483	0.00760112	0.532962	0.00769232	0.000928605	5.01e-140	0.99755	0.00152119
125	rheumatoid	rs2476601	1	114377568	tcel	rs11354239	1	114423544	AC	A	K27AC	1:114420853:114432446	-	-	regulatory_region_variant	-	-	-	E1	2532	1	113421402	115432285	314.269	4.33553	319.76	318.604	0.00762417	0.00762362	0.531286	0.00792375	5.89e-05	1.47e-139	0.995267	0.00467447
125	1_diabetes	rs2476601	1	114377568	tcel	rs10776775	1	114436482	G	A	meth	cg24550026	-	-	downstream_gene_variant	AP4B1	-	E1	E1	559	1	113713030	115356186	194.089	1.1137	197.934	195.192	0.0076048	0.0075881	0.533807	0.00764406	0.000304259	4.72e-88	0.998774	0.000921533
125	rheumatoid	rs2476601	1	114377568	tcel	rs2797412	1	114302966	C	T	meth	cg04872610	-	-	regulatory_region_variant	-	-	E10	E1	2591	1	113449186	115448283	314.246	1.08227	316.57	315.328	0.00772468	0.00763457	0.53054	0.00791069	0.00141702	1.38e-139	0.994303	0.00428015
125	rheumatoid	rs2476601	1	114377568	tcel	rs10858005	1	114109621	G	T	meth	cg22231070	-	-	intron_variant	MAGI3	E3	E3	E3	2885	1	113864431	115863900	314.139	0.418976	315.706	314.557	0.00785024	0.00765007	0.529152	0.00796435	0.00307179	1.7e-139	0.992193	0.00473532
125	rheumatoid	rs2476601	1	114377568	tcel	rs10776775	1	114436482	G	A	meth	cg24550026	-	-	downstream_gene_variant	AP4B1	-	E1	E1	2594	1	113431786	115429730	314.245	0.471703	318.09	314.712	0.00759934	0.00757642	0.53407	0.00761583	0.000304024	1.63e-140	0.99921	0.000486197
126	celiac	rs2523535	6	31336250	mono	rs6913182	6	32237926	T	C	K4ME1	6:32258108:32261402	-	-	downstream_gene_variant	XXbac-BPG154L12.4	E1	E4	-	621	6	31258837	33258443	663.63	6.69756	671.523	670.326	0.00761632	0.00762852	0.531369	0.00791458	5.32e-06	2.66e-291	0.995519	0.00447607
126	celiac	rs2523535	6	31336250	mono	rs9275576	6	32679326	C	T	meth	cg01665970	-	-	upstream_gene_variant	MTCO3P1	E6	E6	E4	610	6	31271157	33258443	663.648	1.79675	669.673	665.402	0.00757716	0.00757316	0.534421	0.0075926	3.42e-05	1.25e-292	0.999767	0.000198337
126	celiac	rs2523535	6	31336250	neut	rs9469108	6	32380892	C	T	meth	cg10043709	-	-	intergenic_variant	-	-	E6	E6	610	6	31317347	33288075	663.648	1.44666	665.919	665.092	0.00775376	0.00766207	0.528866	0.00810306	0.00150004	3.81e-291	0.991853	0.00664726
[truncated: 2,673 more rows]
