# Supplementary material for: Genetic Drivers of Epigenetic and Transcriptional Variation in Human Immune Cells
Source: Cell. 2016 Nov 17;167(5):1398–1414.e24. doi: 10.1016/j.cell.2016.10.026 (PMC5119954; doi:10.1016/j.cell.2016.10.026)
Supplement: Table S6. Genetically Controlled Gene-Histone Mark Peaks Validated by Orthogonal Allelic Correlation, Related to Figures 3, 5, and 6 [file mmc6.xlsx]

## Sheet: TS6
Table S6. Related to Figure 3, 5 and 6. Genetically controlled gene - histone mark peaks validated by orthogonal allelic correlation							All genes and histone mark peaks were mapped by QTL, ASE or CHT tests and filtered for FDR<5%. Lead associations of every significant gene test were correlated to every significant peak test within 250kb flanking the gene and we required high LD (r2≥0.8) to call "gene-peak" pair. The phased allele ratios of peaks and genes in each pair were then tested for significant correlation (Pearson r) requ…
Chr	Gene Start	Gene End	Strand	HGNC gene	ENSEMBL ID	Peak ID (chr:start:end)	Cell Type	Histone
1	745489	753092	-	RP11-206L10.10	ENSG00000240453.1	1:746552:786032	Mono	H3K4me1
1	745489	753092	-	RP11-206L10.10	ENSG00000240453.1	1:751414:752999	Mono	H3K27ac
1	879584	894689	-	NOC2L	ENSG00000188976.6	1:831711:912620	Mono	H3K4me1
1	1017198	1051741	-	C1orf159	ENSG00000131591.13	1:1030624:1061689	T-cell	H3K4me1
1	1477053	1510249	-	SSU72	ENSG00000160075.9	1:1500697:1512387	Mono	H3K27ac
1	1570603	1590473	-	CDK11B	ENSG00000248333.3	1:1589203:1593157	Neut	H3K27ac
1	1570603	1590473	-	CDK11B	ENSG00000248333.3	1:1589203:1593157	Mono	H3K27ac
1	1570603	1590473	-	CDK11B	ENSG00000248333.3	1:1589203:1593157	T-cell	H3K27ac
1	1592939	1624167	-	SLC35E2B	ENSG00000189339.7	1:1589203:1593157	Mono	H3K27ac
1	1592939	1624167	-	SLC35E2B	ENSG00000189339.7	1:1589203:1593157	T-cell	H3K27ac
1	1656277	1677431	-	SLC35E2	ENSG00000215790.2	1:1602185:1628439	T-cell	H3K4me1
1	1981909	2116834	+	PRKCZ	ENSG00000067606.11	1:2019312:2027578	Neut	H3K4me1
1	1981909	2116834	+	PRKCZ	ENSG00000067606.11	1:2055786:2257439	Mono	H3K4me1
1	1981909	2116834	+	PRKCZ	ENSG00000067606.11	1:2060797:2096593	Mono	H3K27ac
1	2439972	2458039	-	PANK4	ENSG00000157881.8	1:2421850:2464769	T-cell	H3K27ac
1	2487078	2497061	+	TNFRSF14	ENSG00000157873.12	1:2485132:2499408	T-cell	H3K27ac
1	2497849	2508811	+	RP3-395M20.7	ENSG00000225931.2	1:2419670:2530292	Mono	H3K4me1
1	2497849	2508811	+	RP3-395M20.7	ENSG00000225931.2	1:2506630:2529630	Neut	H3K27ac
1	2497849	2508811	+	RP3-395M20.7	ENSG00000225931.2	1:2506630:2529630	Mono	H3K27ac
1	3541566	3546691	+	TPRG1L	ENSG00000158109.9	1:3500440:3642211	T-cell	H3K4me1
1	3541566	3546691	+	TPRG1L	ENSG00000158109.9	1:3533895:3552220	Mono	H3K27ac
1	3728645	3773778	-	CEP104	ENSG00000116198.8	1:3683253:3715264	Mono	H3K4me1
1	3728645	3773778	-	CEP104	ENSG00000116198.8	1:3731337:3734388	Mono	H3K4me1
1	3728645	3773778	-	CEP104	ENSG00000116198.8	1:3757098:3762133	Neut	H3K27ac
1	3728645	3773778	-	CEP104	ENSG00000116198.8	1:3757894:3762649	Mono	H3K4me1
1	6051526	6161253	+	KCNAB2	ENSG00000069424.9	1:6034458:6043809	T-cell	H3K27ac
1	6581407	6614595	-	NOL9	ENSG00000162408.10	1:6578428:6615927	Mono	H3K27ac
1	6581407	6614595	-	NOL9	ENSG00000162408.10	1:6578428:6615927	T-cell	H3K27ac
1	6581407	6614595	-	NOL9	ENSG00000162408.10	1:6599755:6618085	T-cell	H3K4me1
1	8014351	8045565	+	PARK7	ENSG00000116288.8	1:8018678:8031989	T-cell	H3K27ac
1	9005922	9035151	+	CA6	ENSG00000131686.8	1:8995247:9035220	T-cell	H3K27ac
1	9095166	9148537	-	SLC2A5	ENSG00000142583.12	1:9056824:9088651	Mono	H3K4me1
1	9352939	9429591	+	SPSB1	ENSG00000171621.9	1:9279746:9371440	Mono	H3K4me1
1	10270863	10441661	+	KIF1B	ENSG00000054523.12	1:10260546:10336967	Mono	H3K4me1
1	10270863	10441661	+	KIF1B	ENSG00000054523.12	1:10267096:10274879	Mono	H3K27ac
1	10270863	10441661	+	KIF1B	ENSG00000054523.12	1:10295948:10314652	Mono	H3K27ac
1	10532345	10690815	+	PEX14	ENSG00000142655.8	1:10526818:10595664	Mono	H3K4me1
1	10532345	10690815	+	PEX14	ENSG00000142655.8	1:10543013:10546639	Mono	H3K27ac
1	11796141	11814859	+	AGTRAP	ENSG00000177674.10	1:11778126:11815876	T-cell	H3K27ac
1	11845780	11866977	-	MTHFR	ENSG00000177000.6	1:11841946:11880267	Neut	H3K4me1
1	11845780	11866977	-	MTHFR	ENSG00000177000.6	1:11841946:11880267	Mono	H3K4me1
1	11845780	11866977	-	MTHFR	ENSG00000177000.6	1:11843592:11857204	Neut	H3K27ac
1	11866207	11903201	+	CLCN6	ENSG00000011021.17	1:11841946:11880267	Neut	H3K4me1
1	11866207	11903201	+	CLCN6	ENSG00000011021.17	1:11841946:11880267	Mono	H3K4me1
1	11866207	11903201	+	CLCN6	ENSG00000011021.17	1:11843592:11857204	Neut	H3K27ac
1	11901074	11908136	+	NPPA-AS1	ENSG00000242349.1	1:11891887:11914600	T-cell	H3K4me1
1	11968209	11968328	+	RNU5E-1	ENSG00000199347.1	1:11950554:11955740	Mono	H3K4me1
1	11979648	11986485	-	KIAA2013	ENSG00000116685.11	1:12037076:12060260	Neut	H3K27ac
1	11994262	12035599	+	PLOD1	ENSG00000083444.11	1:11961167:12062350	Neut	H3K4me1
1	11994262	12035599	+	PLOD1	ENSG00000083444.11	1:11961167:12062350	Mono	H3K4me1
1	12040238	12073571	+	MFN2	ENSG00000116688.11	1:12037076:12060260	Neut	H3K27ac
1	12040238	12073571	+	MFN2	ENSG00000116688.11	1:12060322:12067946	Neut	H3K27ac
1	12079523	12092102	+	MIIP	ENSG00000116691.6	1:12037076:12060260	Neut	H3K27ac
1	12227060	12269285	+	TNFRSF1B	ENSG00000028137.12	1:12183034:12273990	T-cell	H3K27ac
1	12627939	12677737	-	DHRS3	ENSG00000162496.4	1:12640466:12697299	Mono	H3K4me1
1	14925200	15444539	+	KAZN	ENSG00000189337.11	1:15245452:15299599	Neut	H3K4me1
1	14925200	15444539	+	KAZN	ENSG00000189337.11	1:15273061:15281064	Neut	H3K27ac
1	14925200	15444539	+	KAZN	ENSG00000189337.11	1:15315870:15361803	Neut	H3K4me1
1	14925200	15444539	+	KAZN	ENSG00000189337.11	1:15325822:15329386	Neut	H3K27ac
1	14925200	15444539	+	KAZN	ENSG00000189337.11	1:15340150:15344868	Neut	H3K27ac
1	15442448	15478960	-	C1orf126	ENSG00000175147.7	1:15461537:15500938	Mono	H3K4me1
1	15442448	15478960	-	C1orf126	ENSG00000175147.7	1:15511578:15519986	Mono	H3K4me1
1	15479028	15546976	+	TMEM51	ENSG00000171729.9	1:15461537:15500938	Mono	H3K4me1
1	15479028	15546976	+	TMEM51	ENSG00000171729.9	1:15511578:15519986	Mono	H3K4me1
1	15817327	15853029	-	CASP9	ENSG00000132906.13	1:15817612:15823802	Neut	H3K4me1
1	15943995	15995539	+	DDI2	ENSG00000197312.7	1:15929104:15932132	Mono	H3K27ac
1	15943995	15995539	+	DDI2	ENSG00000197312.7	1:15938972:15974406	Mono	H3K4me1
1	15943995	15995539	+	DDI2	ENSG00000197312.7	1:15999309:16045167	Mono	H3K4me1
1	16160560	16174642	-	RP11-169K16.9	ENSG00000179743.2	1:16149981:16165736	Mono	H3K27ac
1	16524349	16539140	-	ARHGEF19	ENSG00000142632.11	1:16530491:16535872	T-cell	H3K27ac
1	16679070	16724640	+	SZRD1	ENSG00000055070.12	1:16612344:16630918	Mono	H3K4me1
1	16767167	16786573	+	NECAP2	ENSG00000157191.14	1:16756998:16806490	Mono	H3K4me1
1	17393256	17445948	-	PADI2	ENSG00000117115.8	1:17360447:17459027	Neut	H3K4me1
1	17393256	17445948	-	PADI2	ENSG00000117115.8	1:17360447:17459027	Mono	H3K4me1
1	17393256	17445948	-	PADI2	ENSG00000117115.8	1:17385587:17453181	Neut	H3K27ac
1	17393256	17445948	-	PADI2	ENSG00000117115.8	1:17385587:17453181	Mono	H3K27ac
1	17634690	17690499	+	PADI4	ENSG00000159339.9	1:17628150:17684819	Mono	H3K27ac
1	17733256	17766220	-	RCC2	ENSG00000179051.9	1:17743466:17776458	Mono	H3K4me1
1	17733256	17766220	-	RCC2	ENSG00000179051.9	1:17788321:17804318	Mono	H3K4me1
1	19230775	19283180	-	IFFO2	ENSG00000169991.6	1:19189339:19293104	T-cell	H3K4me1
1	19230775	19283180	-	IFFO2	ENSG00000169991.6	1:19230903:19286606	Mono	H3K27ac
1	19401000	19536770	-	UBR4	ENSG00000127481.9	1:19392148:19459042	Neut	H3K27ac
1	19967048	19984945	+	NBL1	ENSG00000158747.9	1:19968992:19975765	T-cell	H3K27ac
1	20008706	20126438	-	TMCO4	ENSG00000162542.9	1:19985128:20025234	T-cell	H3K4me1
1	20008706	20126438	-	TMCO4	ENSG00000162542.9	1:19988007:19999897	T-cell	H3K27ac
1	20008706	20126438	-	TMCO4	ENSG00000162542.9	1:20004617:20025789	T-cell	H3K27ac
1	20487746	20503917	-	PLA2G2C	ENSG00000187980.6	1:20489138:20519119	Mono	H3K4me1
1	20915441	20945401	+	CDA	ENSG00000158825.5	1:20912875:20950059	Mono	H3K27ac
1	21069154	21113816	-	HP1BP3	ENSG00000127483.12	1:21159896:21171350	Neut	H3K4me1
1	21069154	21113816	-	HP1BP3	ENSG00000127483.12	1:21173075:21207502	Neut	H3K4me1
1	21069154	21113816	-	HP1BP3	ENSG00000127483.12	1:21173075:21207502	Mono	H3K4me1
1	21069154	21113816	-	HP1BP3	ENSG00000127483.12	1:21196284:21205290	Neut	H3K27ac
1	21069154	21113816	-	HP1BP3	ENSG00000127483.12	1:21246903:21350863	Neut	H3K4me1
1	21069154	21113816	-	HP1BP3	ENSG00000127483.12	1:21246903:21350863	Mono	H3K4me1
1	21069154	21113816	-	HP1BP3	ENSG00000127483.12	1:21380905:21525321	Mono	H3K4me1
1	21069154	21113816	-	HP1BP3	ENSG00000127483.12	1:21414328:21419181	Mono	H3K27ac
1	21132972	21503377	-	EIF4G3	ENSG00000075151.14	1:21173075:21207502	Neut	H3K4me1
1	21132972	21503377	-	EIF4G3	ENSG00000075151.14	1:21173075:21207502	Mono	H3K4me1
1	21132972	21503377	-	EIF4G3	ENSG00000075151.14	1:21196284:21205290	Neut	H3K27ac
1	21132972	21503377	-	EIF4G3	ENSG00000075151.14	1:21246903:21350863	Neut	H3K4me1
1	21132972	21503377	-	EIF4G3	ENSG00000075151.14	1:21246903:21350863	Mono	H3K4me1
1	21132972	21503377	-	EIF4G3	ENSG00000075151.14	1:21414328:21419181	Mono	H3K27ac
1	21400132	21400246	-	RP11-487E1.2	ENSG00000236073.2	1:21173075:21207502	Mono	H3K4me1
1	21400132	21400246	-	RP11-487E1.2	ENSG00000236073.2	1:21380905:21525321	Mono	H3K4me1
1	21543740	21671997	-	ECE1	ENSG00000117298.10	1:21566983:21682878	Mono	H3K4me1
1	21543740	21671997	-	ECE1	ENSG00000117298.10	1:21572705:21675748	Mono	H3K27ac
1	21766621	21811498	+	NBPF3	ENSG00000142794.12	1:21760231:21784411	Neut	H3K4me1
1	22351681	22357716	+	LINC00339	ENSG00000218510.3	1:22341333:22474457	Neut	H3K4me1
1	22379120	22419437	+	CDC42	ENSG00000070831.11	1:22342752:22372689	Neut	H3K27ac
1	22778344	22857650	+	ZBTB40	ENSG00000184677.12	1:22775104:22805100	Neut	H3K4me1
1	22778344	22857650	+	ZBTB40	ENSG00000184677.12	1:22806578:22827737	Neut	H3K4me1
1	22778344	22857650	+	ZBTB40	ENSG00000184677.12	1:22806578:22827737	Mono	H3K4me1
1	23037332	23241818	+	EPHB2	ENSG00000133216.12	1:23027683:23049743	Mono	H3K4me1
1	23037332	23241818	+	EPHB2	ENSG00000133216.12	1:23055365:23080009	Mono	H3K4me1
1	23630264	23670829	-	HNRNPR	ENSG00000125944.12	1:23444032:23448208	T-cell	H3K27ac
1	23630264	23670829	-	HNRNPR	ENSG00000125944.12	1:23645599:23676665	Mono	H3K4me1
1	23884409	23886285	-	ID3	ENSG00000117318.8	1:23874499:23891095	T-cell	H3K27ac
1	24069645	24088549	+	TCEB3	ENSG00000011007.7	1:24046887:24061777	Mono	H3K4me1
1	24104895	24114722	+	PITHD1	ENSG00000057757.5	1:24046887:24061777	Mono	H3K4me1
1	24104895	24114722	+	PITHD1	ENSG00000057757.5	1:24160528:24169400	Mono	H3K4me1
1	24128375	24165110	-	HMGCL	ENSG00000117305.9	1:24218247:24226382	Mono	H3K27ac
1	24171567	24194784	-	FUCA1	ENSG00000179163.11	1:24191630:24198097	Mono	H3K27ac
1	24171567	24194784	-	FUCA1	ENSG00000179163.11	1:24218247:24226382	Mono	H3K27ac
1	24197016	24285549	-	CNR2	ENSG00000188822.6	1:24160528:24169400	Neut	H3K4me1
1	24197016	24285549	-	CNR2	ENSG00000188822.6	1:24191630:24198097	Neut	H3K27ac
1	24197016	24285549	-	CNR2	ENSG00000188822.6	1:24191630:24198097	Mono	H3K27ac
1	24197016	24285549	-	CNR2	ENSG00000188822.6	1:24209297:24250823	T-cell	H3K4me1
1	24197016	24285549	-	CNR2	ENSG00000188822.6	1:24218247:24226382	Mono	H3K27ac
1	24742284	24799466	+	NIPAL3	ENSG00000001461.11	1:24732166:24877096	Mono	H3K4me1
1	24829387	24863506	+	RCAN3	ENSG00000117602.6	1:24732166:24877096	Mono	H3K4me1
1	25071848	25170815	+	CLIC4	ENSG00000169504.10	1:25025360:25082512	Neut	H3K4me1
1	26210672	26233482	-	STMN1	ENSG00000117632.16	1:26293433:26303509	T-cell	H3K27ac
1	26286258	26324648	-	PAFAH2	ENSG00000158006.8	1:26303709:26307046	T-cell	H3K27ac
1	26560691	26605299	+	CEP85	ENSG00000130695.8	1:26599216:26654233	Mono	H3K27ac
1	26607819	26644854	-	UBXN11	ENSG00000158062.15	1:26575755:26674701	Neut	H3K4me1
1	26607819	26644854	-	UBXN11	ENSG00000158062.15	1:26599216:26654233	Neut	H3K27ac
1	26644448	26647014	+	CD52	ENSG00000169442.4	1:26575755:26674701	Mono	H3K4me1
1	26856252	26901521	+	RPS6KA1	ENSG00000117676.8	1:26854857:26906867	Mono	H3K27ac
1	28199055	28213196	+	THEMIS2	ENSG00000130775.11	1:28181366:28246662	T-cell	H3K4me1
1	28199055	28213196	+	THEMIS2	ENSG00000130775.11	1:28182525:28244574	T-cell	H3K27ac
1	28199055	28213196	+	THEMIS2	ENSG00000130775.11	1:28251554:28327199	T-cell	H3K4me1
1	28199055	28213196	+	THEMIS2	ENSG00000130775.11	1:28264855:28277773	T-cell	H3K27ac
1	28218035	28241257	-	RPA2	ENSG00000117748.5	1:28181366:28246662	Neut	H3K4me1
1	28527068	28559536	-	DNAJC8	ENSG00000126698.5	1:28554540:28578541	Mono	H3K27ac
1	28527068	28559536	-	DNAJC8	ENSG00000126698.5	1:28554540:28578541	T-cell	H3K27ac
1	28562620	28573417	+	ATPIF1	ENSG00000130770.12	1:28554540:28578541	Neut	H3K27ac
1	28562620	28573417	+	ATPIF1	ENSG00000130770.12	1:28554540:28578541	Mono	H3K27ac
1	28562620	28573417	+	ATPIF1	ENSG00000130770.12	1:28554540:28578541	T-cell	H3K27ac
1	28586038	28609002	+	SESN2	ENSG00000130766.4	1:28554540:28578541	Mono	H3K27ac
1	28586038	28609002	+	SESN2	ENSG00000130766.4	1:28554540:28578541	T-cell	H3K27ac
1	28586038	28609002	+	SESN2	ENSG00000130766.4	1:28581225:28588492	T-cell	H3K27ac
1	28696114	28826881	+	PHACTR4	ENSG00000204138.8	1:28691776:28723051	Mono	H3K4me1
1	28696114	28826881	+	PHACTR4	ENSG00000204138.8	1:28691776:28723051	T-cell	H3K4me1
1	28696114	28826881	+	PHACTR4	ENSG00000204138.8	1:28694653:28698199	Mono	H3K27ac
1	28696114	28826881	+	PHACTR4	ENSG00000204138.8	1:28694653:28698199	T-cell	H3K27ac
1	28696114	28826881	+	PHACTR4	ENSG00000204138.8	1:28739398:28756991	T-cell	H3K4me1
1	29213603	29446553	+	EPB41	ENSG00000159023.14	1:29502128:29510001	Neut	H3K27ac
1	31205316	31230667	-	LAPTM5	ENSG00000162511.7	1:31184793:31277084	Mono	H3K4me1
1	31404353	31538838	-	PUM1	ENSG00000134644.11	1:31371786:31394755	Mono	H3K4me1
1	31404353	31538838	-	PUM1	ENSG00000134644.11	1:31417719:31543677	Mono	H3K4me1
1	31404353	31538838	-	PUM1	ENSG00000134644.11	1:31564362:31587616	Mono	H3K4me1
1	31404353	31538838	-	PUM1	ENSG00000134644.11	1:31572005:31578114	Mono	H3K27ac
1	33772367	33778491	-	A3GALT2P	ENSG00000184389.7	1:33855709:33864468	Neut	H3K4me1
1	33772367	33778491	-	A3GALT2P	ENSG00000184389.7	1:33892230:33911823	Neut	H3K4me1
1	36621180	36646450	+	MAP7D1	ENSG00000116871.11	1:36611470:36654769	Neut	H3K27ac
1	37958176	37980375	-	MEAF6	ENSG00000163875.11	1:37970467:37982255	Neut	H3K27ac
1	38147242	38157914	-	C1orf109	ENSG00000116922.9	1:38132148:38166328	Mono	H3K4me1
1	38147242	38157914	-	C1orf109	ENSG00000116922.9	1:38152941:38159636	T-cell	H3K27ac
1	38422647	38456593	-	SF3A3	ENSG00000183431.7	1:38457705:38486582	Neut	H3K27ac
1	38422647	38456593	-	SF3A3	ENSG00000183431.7	1:38457705:38486582	Mono	H3K27ac
1	38462442	38471278	-	FHL3	ENSG00000183386.5	1:38457705:38486582	Neut	H3K27ac
1	38462442	38471278	-	FHL3	ENSG00000183386.5	1:38457705:38486582	Mono	H3K27ac
1	39456895	39471731	+	AKIRIN1	ENSG00000174574.10	1:39454248:39476891	Mono	H3K27ac
1	39456895	39471731	+	AKIRIN1	ENSG00000174574.10	1:39490665:39504894	Mono	H3K27ac
1	39491990	39500308	+	NDUFS5	ENSG00000168653.6	1:39490665:39504894	Mono	H3K27ac
1	39546988	39952849	+	MACF1	ENSG00000127603.18	1:39700545:39750965	T-cell	H3K4me1
1	39546988	39952849	+	MACF1	ENSG00000127603.18	1:39730589:39753831	T-cell	H3K27ac
1	39546988	39952849	+	MACF1	ENSG00000127603.18	1:39769910:39825625	T-cell	H3K27ac
1	40026488	40042462	-	PABPC4	ENSG00000090621.8	1:39691064:39699619	T-cell	H3K27ac
1	40144320	40157361	-	HPCAL4	ENSG00000116983.8	1:40141587:40151511	T-cell	H3K27ac
1	40144320	40157361	-	HPCAL4	ENSG00000116983.8	1:40152375:40161002	T-cell	H3K27ac
1	40157854	40229586	+	PPIE	ENSG00000084072.12	1:40201471:40215532	Mono	H3K4me1
1	40810522	40888998	+	SMAP2	ENSG00000084070.6	1:40796858:40831315	Mono	H3K4me1
1	40810522	40888998	+	SMAP2	ENSG00000084070.6	1:40802846:40811627	Mono	H3K27ac
1	41157320	41237275	+	NFYC	ENSG00000066136.14	1:41203742:41241042	Mono	H3K27ac
1	41445007	41478235	+	CTPS1	ENSG00000171793.8	1:41411163:41424705	Mono	H3K4me1
1	41972036	42501596	-	HIVEP3	ENSG00000127124.9	1:42347262:42388914	T-cell	H3K4me1
1	41972036	42501596	-	HIVEP3	ENSG00000127124.9	1:42354498:42359454	T-cell	H3K27ac
1	41972036	42501596	-	HIVEP3	ENSG00000127124.9	1:42359590:42371755	T-cell	H3K27ac
1	41972036	42501596	-	HIVEP3	ENSG00000127124.9	1:42377853:42389323	T-cell	H3K27ac
1	41972036	42501596	-	HIVEP3	ENSG00000127124.9	1:42440360:42453837	T-cell	H3K4me1
1	41972036	42501596	-	HIVEP3	ENSG00000127124.9	1:42471195:42484264	T-cell	H3K4me1
1	41972036	42501596	-	HIVEP3	ENSG00000127124.9	1:42500025:42502655	T-cell	H3K27ac
1	43391519	43424530	-	SLC2A1	ENSG00000117394.13	1:43387699:43426403	T-cell	H3K27ac
1	43855553	43918321	+	SZT2	ENSG00000198198.9	1:43845120:43857308	T-cell	H3K27ac
1	45976708	45988719	-	PRDX1	ENSG00000117450.9	1:45935994:45993782	Mono	H3K4me1
1	46116711	46117498	-	RP11-767N6.2	ENSG00000234329.1	1:46194954:46231825	Mono	H3K4me1
1	46505812	46642160	-	PIK3R3	ENSG00000117461.10	1:46495325:46514065	Mono	H3K4me1
1	46805849	46830824	+	NSUN4	ENSG00000117481.5	1:46643733:46677723	Neut	H3K4me1
1	46805849	46830824	+	NSUN4	ENSG00000117481.5	1:46803043:46849720	Neut	H3K4me1
1	46805849	46830824	+	NSUN4	ENSG00000117481.5	1:46804434:46817374	Neut	H3K27ac
1	46805849	46830824	+	NSUN4	ENSG00000117481.5	1:46804434:46817374	Mono	H3K27ac
1	46805849	46830824	+	NSUN4	ENSG00000117481.5	1:46819473:46823961	Neut	H3K27ac
1	46805849	46830824	+	NSUN4	ENSG00000117481.5	1:46830940:46841614	Neut	H3K27ac
1	46805849	46830824	+	NSUN4	ENSG00000117481.5	1:46850408:46881907	T-cell	H3K4me1
1	46859937	46879520	+	FAAH	ENSG00000117480.11	1:46850408:46881907	T-cell	H3K4me1
1	47023090	47082515	-	MKNK1	ENSG00000079277.14	1:47039570:47054179	Neut	H3K27ac
1	47073387	47082563	-	MOB3C	ENSG00000142961.10	1:47039570:47054179	Neut	H3K27ac
1	47098409	47139539	-	ATPAF1	ENSG00000123472.8	1:47039570:47054179	Neut	H3K27ac
1	47098409	47139539	-	ATPAF1	ENSG00000123472.8	1:47161281:47192598	Mono	H3K4me1
1	47098409	47139539	-	ATPAF1	ENSG00000123472.8	1:47168421:47187658	Mono	H3K27ac
1	47124366	47184824	-	KIAA0494	ENSG00000159658.5	1:47161281:47192598	Mono	H3K4me1
1	49193195	49242641	-	BEND5	ENSG00000162373.8	1:49228910:49246437	T-cell	H3K4me1
1	52485803	52521843	-	TXNDC12	ENSG00000117862.6	1:52491060:52550579	Neut	H3K4me1
1	52873954	53019159	-	ZCCHC11	ENSG00000134744.9	1:52812552:52838522	T-cell	H3K4me1
1	54387234	54411975	-	HSPB11	ENSG00000081870.6	1:54380209:54397614	T-cell	H3K27ac
1	57460451	59012406	-	DAB1	ENSG00000173406.10	1:59009969:59014954	T-cell	H3K27ac
1	58881056	59012474	-	OMA1	ENSG00000162600.6	1:59009969:59014954	Neut	H3K27ac
1	58881056	59012474	-	OMA1	ENSG00000162600.6	1:59009969:59014954	T-cell	H3K27ac
1	58881056	59012474	-	OMA1	ENSG00000162600.6	1:59035120:59048196	Neut	H3K27ac
1	58881056	59012474	-	OMA1	ENSG00000162600.6	1:59048795:59053647	Neut	H3K27ac
1	59120411	59165764	-	MYSM1	ENSG00000162601.5	1:59107443:59126212	Mono	H3K4me1
1	59120411	59165764	-	MYSM1	ENSG00000162601.5	1:59131926:59139809	Mono	H3K4me1
1	59120411	59165764	-	MYSM1	ENSG00000162601.5	1:59142097:59148681	Mono	H3K27ac
1	62920399	63153969	-	DOCK7	ENSG00000116641.11	1:62978170:62984732	Mono	H3K4me1
1	64936428	65158741	+	CACHD1	ENSG00000158966.9	1:64963982:65024661	T-cell	H3K4me1
1	65886248	66107242	+	LEPR	ENSG00000116678.14	1:65880713:65899020	Neut	H3K4me1
1	65886248	66107242	+	LEPR	ENSG00000116678.14	1:65883179:65899388	Neut	H3K27ac
1	65886248	66107242	+	LEPR	ENSG00000116678.14	1:65883179:65899388	Mono	H3K27ac
1	65886248	66107242	+	LEPR	ENSG00000116678.14	1:65883179:65899388	T-cell	H3K27ac
1	65886270	65901690	+	LEPROT	ENSG00000213625.4	1:65880713:65899020	Neut	H3K4me1
1	65886270	65901690	+	LEPROT	ENSG00000213625.4	1:65883179:65899388	Neut	H3K27ac
1	65886270	65901690	+	LEPROT	ENSG00000213625.4	1:65883179:65899388	Mono	H3K27ac
1	65886270	65901690	+	LEPROT	ENSG00000213625.4	1:65883179:65899388	T-cell	H3K27ac
1	66258197	66840259	+	PDE4B	ENSG00000184588.13	1:66804676:66844121	T-cell	H3K27ac
1	67465015	67519782	-	SLC35D1	ENSG00000116704.6	1:67517704:67521119	T-cell	H3K27ac
1	68564142	68698803	-	WLS	ENSG00000116729.9	1:68667607:68703959	Neut	H3K4me1
1	68564142	68698803	-	WLS	ENSG00000116729.9	1:68754840:68762489	Mono	H3K4me1
1	68627444	68628773	-	RP11-518D3.3	ENSG00000234383.1	1:68717732:68746218	Neut	H3K4me1
1	70034081	70617628	+	LRRC7	ENSG00000033122.13	1:70112163:70116357	T-cell	H3K27ac
1	70034081	70617628	+	LRRC7	ENSG00000033122.13	1:70150713:70159160	T-cell	H3K4me1
1	70876901	70905534	+	CTH	ENSG00000116761.7	1:70874736:70879060	T-cell	H3K27ac
1	71868625	72748417	-	NENeut1	ENSG00000172260.8	1:72525658:72531572	Mono	H3K4me1
1	71868625	72748417	-	NENeut1	ENSG00000172260.8	1:72742653:72760978	Mono	H3K4me1
1	71868625	72748417	-	NENeut1	ENSG00000172260.8	1:72744180:72753266	Mono	H3K27ac
1	74491699	74663871	-	LRRIQ3	ENSG00000162620.11	1:74662310:74666324	T-cell	H3K27ac
1	74663922	74699770	+	FPGT	ENSG00000254685.1	1:74662310:74666324	Neut	H3K27ac
1	74663922	74699770	+	FPGT	ENSG00000254685.1	1:74662310:74666324	Mono	H3K27ac
1	74663922	74699770	+	FPGT	ENSG00000254685.1	1:74662310:74666324	T-cell	H3K27ac
1	74663926	75009666	+	FPGT-TNNI3K	ENSG00000259030.1	1:74662310:74666324	Neut	H3K27ac
1	74663937	75010112	+	TNNI3K	ENSG00000116783.9	1:74662310:74666324	Neut	H3K27ac
1	75198836	75232362	+	TYW3	ENSG00000162623.10	1:75190976:75205779	T-cell	H3K4me1
1	75198836	75232362	+	TYW3	ENSG00000162623.10	1:75195309:75200749	T-cell	H3K27ac
1	76540404	77100286	+	ST6GALNAC3	ENSG00000184005.9	1:76482709:76496420	Mono	H3K4me1
1	76540404	77100286	+	ST6GALNAC3	ENSG00000184005.9	1:76482709:76496420	T-cell	H3K4me1
1	76540404	77100286	+	ST6GALNAC3	ENSG00000184005.9	1:76486998:76492319	T-cell	H3K27ac
1	76540404	77100286	+	ST6GALNAC3	ENSG00000184005.9	1:76535427:76554598	Neut	H3K4me1
1	76540404	77100286	+	ST6GALNAC3	ENSG00000184005.9	1:76563343:76577206	Neut	H3K4me1
1	76540404	77100286	+	ST6GALNAC3	ENSG00000184005.9	1:76563343:76577206	T-cell	H3K4me1
1	76540404	77100286	+	ST6GALNAC3	ENSG00000184005.9	1:76673789:76676834	T-cell	H3K4me1
1	76540404	77100286	+	ST6GALNAC3	ENSG00000184005.9	1:76683967:76701915	Mono	H3K4me1
1	76540404	77100286	+	ST6GALNAC3	ENSG00000184005.9	1:76683967:76701915	T-cell	H3K4me1
1	76540404	77100286	+	ST6GALNAC3	ENSG00000184005.9	1:76702861:76743059	Mono	H3K4me1
1	76540404	77100286	+	ST6GALNAC3	ENSG00000184005.9	1:76702861:76743059	T-cell	H3K4me1
1	76540404	77100286	+	ST6GALNAC3	ENSG00000184005.9	1:76744589:76776794	T-cell	H3K4me1
1	76540404	77100286	+	ST6GALNAC3	ENSG00000184005.9	1:76748735:76769916	T-cell	H3K27ac
1	77747736	78025651	+	AK5	ENSG00000154027.14	1:77730321:77826886	T-cell	H3K4me1
1	85391268	85462796	-	MCOLN2	ENSG00000153898.8	1:85437173:85441335	Mono	H3K4me1
1	85391268	85462796	-	MCOLN2	ENSG00000153898.8	1:85452368:85468027	Mono	H3K4me1
1	86194916	86622626	-	COL24A1	ENSG00000171502.10	1:86601076:86605141	Mono	H3K4me1
1	87170259	87213867	+	SH3GLB1	ENSG00000097033.9	1:87167829:87190566	T-cell	H3K27ac
1	87170259	87213867	+	SH3GLB1	ENSG00000097033.9	1:87232446:87271784	Neut	H3K4me1
1	87170259	87213867	+	SH3GLB1	ENSG00000097033.9	1:87251354:87256763	Neut	H3K27ac
1	89318615	89357627	-	GTF2B	ENSG00000137947.7	1:89568801:89597165	T-cell	H3K27ac
1	89401456	89458636	-	CCBL2	ENSG00000137944.12	1:89497971:89502159	T-cell	H3K27ac
1	89646831	89664615	-	GBP4	ENSG00000162654.8	1:89649708:89672944	Mono	H3K4me1
1	89724633	89738544	-	GBP5	ENSG00000154451.10	1:89720933:89755856	T-cell	H3K27ac
1	89990395	90063423	+	LRRC8B	ENSG00000197147.7	1:89987746:90025829	Neut	H3K4me1
1	89990395	90063423	+	LRRC8B	ENSG00000197147.7	1:89987746:90025829	Mono	H3K4me1
1	89990395	90063423	+	LRRC8B	ENSG00000197147.7	1:89987990:89995649	Mono	H3K27ac
1	89990395	90063423	+	LRRC8B	ENSG00000197147.7	1:90008349:90025957	Neut	H3K27ac
1	89990395	90063423	+	LRRC8B	ENSG00000197147.7	1:90008349:90025957	Mono	H3K27ac
1	89990395	90063423	+	LRRC8B	ENSG00000197147.7	1:90027437:90209576	Mono	H3K4me1
1	89990395	90063423	+	LRRC8B	ENSG00000197147.7	1:90028869:90034846	Mono	H3K27ac
1	89990395	90063423	+	LRRC8B	ENSG00000197147.7	1:90041599:90052094	Mono	H3K27ac
1	90048800	90098453	-	RP5-1007M22.2	ENSG00000231999.2	1:90027437:90209576	Mono	H3K4me1
1	90048800	90098453	-	RP5-1007M22.2	ENSG00000231999.2	1:90284453:90314938	Mono	H3K27ac
1	90095284	90141945	+	RP11-413E1.4	ENSG00000230735.1	1:89987746:90025829	Mono	H3K4me1
1	90095284	90141945	+	RP11-413E1.4	ENSG00000230735.1	1:90008349:90025957	Mono	H3K27ac
1	90095284	90141945	+	RP11-413E1.4	ENSG00000230735.1	1:90027437:90209576	Neut	H3K4me1
1	90095284	90141945	+	RP11-413E1.4	ENSG00000230735.1	1:90027437:90209576	Mono	H3K4me1
1	90095284	90141945	+	RP11-413E1.4	ENSG00000230735.1	1:90028869:90034846	Mono	H3K27ac
1	90095284	90141945	+	RP11-413E1.4	ENSG00000230735.1	1:90085157:90170466	Neut	H3K27ac
1	90095284	90141945	+	RP11-413E1.4	ENSG00000230735.1	1:90217342:90242462	Neut	H3K4me1
1	90095284	90141945	+	RP11-413E1.4	ENSG00000230735.1	1:90217342:90242462	T-cell	H3K4me1
1	90095284	90141945	+	RP11-413E1.4	ENSG00000230735.1	1:90218078:90230041	Neut	H3K27ac
1	90098631	90398809	+	LRRC8C	ENSG00000171488.9	1:90027437:90209576	Neut	H3K4me1
1	90098631	90398809	+	LRRC8C	ENSG00000171488.9	1:90027437:90209576	Mono	H3K4me1
1	90098631	90398809	+	LRRC8C	ENSG00000171488.9	1:90085157:90170466	Neut	H3K27ac
1	90098631	90398809	+	LRRC8C	ENSG00000171488.9	1:90217342:90242462	Neut	H3K4me1
1	90098631	90398809	+	LRRC8C	ENSG00000171488.9	1:90218078:90230041	Neut	H3K27ac
1	90098631	90398809	+	LRRC8C	ENSG00000171488.9	1:90263667:90426208	Mono	H3K4me1
1	90286573	90402170	+	LRRC8D	ENSG00000171492.10	1:90263667:90426208	Mono	H3K4me1
1	90286573	90402170	+	LRRC8D	ENSG00000171492.10	1:90284453:90314938	Mono	H3K27ac
1	90286573	90402170	+	LRRC8D	ENSG00000171492.10	1:90315039:90410425	T-cell	H3K27ac
1	92145902	92371892	-	TGFBR3	ENSG00000069702.6	1:92176221:92182000	Mono	H3K4me1
1	92145902	92371892	-	TGFBR3	ENSG00000069702.6	1:92177979:92180269	Mono	H3K27ac
1	93727743	93811582	-	RP4-717I23.3	ENSG00000223745.1	1:93781020:93784886	Mono	H3K4me1
1	94333373	94345474	-	DNTTIP2	ENSG00000067334.8	1:94302216:94318583	Neut	H3K4me1
1	94333373	94345474	-	DNTTIP2	ENSG00000067334.8	1:94308634:94314613	T-cell	H3K27ac
1	94333373	94345474	-	DNTTIP2	ENSG00000067334.8	1:94334927:94349444	Neut	H3K4me1
1	94350761	94374966	-	GCLM	ENSG00000023909.5	1:94302216:94318583	Mono	H3K4me1
1	94883933	94984222	+	ABCD3	ENSG00000117528.7	1:94873853:94908793	Mono	H3K4me1
1	94883933	94984222	+	ABCD3	ENSG00000117528.7	1:94995210:95013699	Mono	H3K4me1
1	95104017	95285837	-	RP11-86H7.1	ENSG00000224081.2	1:95177235:95192062	Neut	H3K27ac
1	97187221	97280349	+	PTBP2	ENSG00000117569.13	1:97146589:97156476	Neut	H3K4me1
1	97187221	97280349	+	PTBP2	ENSG00000117569.13	1:97146589:97156476	Mono	H3K4me1
1	97187221	97280349	+	PTBP2	ENSG00000117569.13	1:97186157:97190291	T-cell	H3K27ac
1	100435345	100492535	+	SLC35A3	ENSG00000117620.7	1:100682109:100686183	T-cell	H3K4me1
1	100598706	100616053	+	TRMT13	ENSG00000122435.5	1:100682109:100686183	T-cell	H3K4me1
1	108676658	108743471	-	SLC25A24	ENSG00000085491.11	1:108733203:108744517	Neut	H3K27ac
1	108676658	108743471	-	SLC25A24	ENSG00000085491.11	1:108733203:108744517	T-cell	H3K27ac
1	109417972	109473044	+	GPSM2	ENSG00000121957.7	1:109383509:109449333	Neut	H3K4me1
1	109633357	109639556	+	TMEM167B	ENSG00000215717.4	1:109628415:109641428	Neut	H3K27ac
1	109656301	109749401	+	KIAA1324	ENSG00000116299.11	1:109606850:109772591	Neut	H3K4me1
1	109656301	109749401	+	KIAA1324	ENSG00000116299.11	1:109652356:109658083	Neut	H3K27ac
1	109656301	109749401	+	KIAA1324	ENSG00000116299.11	1:109672920:109679860	Neut	H3K27ac
1	109656301	109749401	+	KIAA1324	ENSG00000116299.11	1:109701913:109708724	Neut	H3K27ac
1	109656301	109749401	+	KIAA1324	ENSG00000116299.11	1:109708760:109717301	Neut	H3K27ac
1	109656301	109749401	+	KIAA1324	ENSG00000116299.11	1:109724954:109732843	Neut	H3K27ac
1	109822178	109825808	-	PSRC1	ENSG00000134222.11	1:109779241:109861456	Mono	H3K4me1
1	110026101	110035426	+	ATXN7L2	ENSG00000162650.10	1:110006331:110016055	Mono	H3K4me1
1	110091233	110136975	+	GNAI3	ENSG00000065135.7	1:110087886:110180508	Mono	H3K27ac
1	110276554	110284384	-	GSTM3	ENSG00000134202.6	1:110279720:110285359	T-cell	H3K4me1
1	110881128	110889299	+	RBM15	ENSG00000162775.9	1:110878490:110929973	Neut	H3K27ac
1	111136202	111174096	-	KCNA2	ENSG00000177301.9	1:111319781:111340516	T-cell	H3K4me1
1	111136202	111174096	-	KCNA2	ENSG00000177301.9	1:111323211:111332913	T-cell	H3K27ac
1	111415772	111442550	+	CD53	ENSG00000143119.7	1:111319781:111340516	T-cell	H3K4me1
1	111415772	111442550	+	CD53	ENSG00000143119.7	1:111323211:111332913	T-cell	H3K27ac
1	111415772	111442550	+	CD53	ENSG00000143119.7	1:111410856:111449324	T-cell	H3K27ac
1	111659955	111682838	-	DRAM2	ENSG00000156171.9	1:111660963:111786757	Neut	H3K4me1
1	111682249	111727724	+	CEPT1	ENSG00000134255.9	1:111660963:111786757	Neut	H3K4me1
1	111682249	111727724	+	CEPT1	ENSG00000134255.9	1:111701778:111776229	Mono	H3K27ac
1	111729796	111747157	-	DENND2D	ENSG00000162777.12	1:111677349:111700560	T-cell	H3K27ac
1	111743393	111786062	+	CHI3L2	ENSG00000064886.8	1:111776868:111789527	T-cell	H3K27ac
1	111956936	111970399	-	OVGP1	ENSG00000085465.11	1:111941685:111952629	T-cell	H3K4me1
1	112084840	112259313	+	RAP1A	ENSG00000116473.10	1:112124981:112306245	Neut	H3K4me1
1	112084840	112259313	+	RAP1A	ENSG00000116473.10	1:112156823:112219527	Mono	H3K27ac
1	112084840	112259313	+	RAP1A	ENSG00000116473.10	1:112156823:112219527	T-cell	H3K27ac
1	112297867	112310638	+	DDX20	ENSG00000064703.7	1:112296093:112302383	Mono	H3K27ac
1	112297867	112310638	+	DDX20	ENSG00000064703.7	1:112296093:112302383	T-cell	H3K27ac
1	113454469	113499635	-	SLC16A1	ENSG00000155380.7	1:113421765:113428800	Mono	H3K4me1
1	114239453	114302111	-	PHTF1	ENSG00000116793.11	1:114216540:114221102	Mono	H3K4me1
1	114356433	114414381	-	PTPN22	ENSG00000134242.11	1:114200688:114211661	Mono	H3K4me1
1	114437370	114447823	-	AP4B1	ENSG00000134262.8	1:114432580:114456432	Neut	H3K27ac
1	116519119	116612675	+	SLC22A15	ENSG00000163393.8	1:116513304:116573933	Neut	H3K4me1
1	116519119	116612675	+	SLC22A15	ENSG00000163393.8	1:116513304:116573933	Mono	H3K4me1
1	116519119	116612675	+	SLC22A15	ENSG00000163393.8	1:116517293:116539296	Neut	H3K27ac
1	116519119	116612675	+	SLC22A15	ENSG00000163393.8	1:116517293:116539296	Mono	H3K27ac
1	117452679	117532980	+	PTGFRN	ENSG00000134247.9	1:117523480:117537954	T-cell	H3K27ac
1	117544382	117579167	+	CD101	ENSG00000134256.8	1:117539677:117557949	Mono	H3K27ac
1	117602925	117645492	+	TTF2	ENSG00000116830.5	1:117599237:117614377	Neut	H3K27ac
1	117910071	118071494	+	MAN1A2	ENSG00000198162.7	1:117898523:117924069	T-cell	H3K4me1
1	117910071	118071494	+	MAN1A2	ENSG00000198162.7	1:117899854:117914955	T-cell	H3K27ac
1	117910071	118071494	+	MAN1A2	ENSG00000198162.7	1:117924803:117946082	T-cell	H3K4me1
1	118148556	118170994	+	FAM46C	ENSG00000183508.4	1:118142632:118167020	Neut	H3K4me1
1	120162045	120190396	-	ZNF697	ENSG00000143067.4	1:120122082:120138472	Neut	H3K4me1
1	120162045	120190396	-	ZNF697	ENSG00000143067.4	1:120142518:120156101	Neut	H3K4me1
1	120454176	120612240	-	NOTCH2	ENSG00000134250.12	1:120490792:120532356	T-cell	H3K27ac
1	146490895	146596107	-	RP11-325P15.3	ENSG00000227242.2	1:146510706:146522973	T-cell	H3K27ac
1	146490895	146596107	-	RP11-325P15.3	ENSG00000227242.2	1:146554717:146558175	T-cell	H3K27ac
1	146626685	146644129	-	PRKAB2	ENSG00000131791.6	1:146709550:146726229	Neut	H3K4me1
1	146626685	146644129	-	PRKAB2	ENSG00000131791.6	1:146713315:146716069	Neut	H3K27ac
1	146714291	146767443	+	CHD1L	ENSG00000131778.13	1:146554717:146558175	T-cell	H3K27ac
1	150266289	150281414	+	MRPS21	ENSG00000187145.10	1:150702329:150716052	T-cell	H3K27ac
1	150521040	150530949	-	RP11-54A4.2	ENSG00000237781.1	1:150646190:150673629	Mono	H3K4me1
1	150521040	150530949	-	RP11-54A4.2	ENSG00000237781.1	1:150717187:150796037	Mono	H3K4me1
1	150573327	150602088	-	ENSA	ENSG00000143420.12	1:150807335:150869903	Mono	H3K4me1
1	150618701	150669630	-	GOLPH3L	ENSG00000143457.6	1:150513508:150609656	Mono	H3K4me1
1	150702551	150738433	-	CTSS	ENSG00000163131.5	1:150702329:150716052	T-cell	H3K27ac
1	150702551	150738433	-	CTSS	ENSG00000163131.5	1:150807335:150869903	Mono	H3K4me1
1	150768684	150780799	-	CTSK	ENSG00000143387.8	1:150646190:150673629	Mono	H3K4me1
1	150898739	150937213	+	SETDB1	ENSG00000143379.8	1:150666358:150671767	T-cell	H3K27ac
1	153591263	153606873	-	S100A13	ENSG00000189171.8	1:153602172:153627197	Mono	H3K27ac
1	153700543	153746555	+	INTS3	ENSG00000143624.9	1:153602172:153627197	T-cell	H3K27ac
1	153965161	154127592	-	NUP210L	ENSG00000143552.5	1:154116298:154174873	Mono	H3K4me1
1	153965161	154127592	-	NUP210L	ENSG00000143552.5	1:154118832:154157709	Neut	H3K27ac
1	154127784	154167124	-	TPM3	ENSG00000143549.14	1:153790082:153972852	Mono	H3K4me1
1	154127784	154167124	-	TPM3	ENSG00000143549.14	1:154116298:154174873	Neut	H3K4me1
1	154377669	154441926	+	IL6R	ENSG00000160712.8	1:154372031:154419908	T-cell	H3K27ac
1	154377669	154441926	+	IL6R	ENSG00000160712.8	1:154420055:154448221	T-cell	H3K27ac
1	154554538	154600475	-	ADAR	ENSG00000160710.11	1:154511519:154645816	Neut	H3K4me1
1	154554538	154600475	-	ADAR	ENSG00000160710.11	1:154590613:154602155	Neut	H3K27ac
1	154554538	154600475	-	ADAR	ENSG00000160710.11	1:154590613:154602155	T-cell	H3K27ac
1	155099936	155107333	+	EFNA1	ENSG00000169242.7	1:155183800:155203665	T-cell	H3K27ac
1	155867599	155881195	-	RIT1	ENSG00000143622.5	1:155958290:155962145	Mono	H3K27ac
1	155916645	155966129	-	ARHGEF2	ENSG00000116584.11	1:155958290:155962145	Mono	H3K27ac
1	155978839	155990750	-	SSR2	ENSG00000163479.9	1:155958290:155962145	Mono	H3K27ac
1	156052364	156109880	+	LMNA	ENSG00000160789.15	1:156016394:156102825	Mono	H3K4me1
1	156213206	156217881	-	PAQR6	ENSG00000160781.10	1:156152089:156186169	Mono	H3K4me1
1	156213206	156217881	-	PAQR6	ENSG00000160781.10	1:156205525:156224388	Neut	H3K4me1
1	156213206	156217881	-	PAQR6	ENSG00000160781.10	1:156210317:156233816	Neut	H3K27ac
1	156213206	156217881	-	PAQR6	ENSG00000160781.10	1:156210317:156233816	Mono	H3K27ac
1	156213206	156217881	-	PAQR6	ENSG00000160781.10	1:156239965:156269100	Neut	H3K4me1
1	156213206	156217881	-	PAQR6	ENSG00000160781.10	1:156239965:156269100	Mono	H3K4me1
1	156213206	156217881	-	PAQR6	ENSG00000160781.10	1:156240612:156266518	Neut	H3K27ac
1	156213206	156217881	-	PAQR6	ENSG00000160781.10	1:156240612:156266518	Mono	H3K27ac
1	156219015	156252616	-	SMG5	ENSG00000198952.5	1:156205525:156224388	Neut	H3K4me1
1	156219015	156252616	-	SMG5	ENSG00000198952.5	1:156205525:156224388	Mono	H3K4me1
1	156219015	156252616	-	SMG5	ENSG00000198952.5	1:156210317:156233816	Mono	H3K27ac
1	156219015	156252616	-	SMG5	ENSG00000198952.5	1:156239965:156269100	Neut	H3K4me1
1	156219015	156252616	-	SMG5	ENSG00000198952.5	1:156239965:156269100	Mono	H3K4me1
1	156219015	156252616	-	SMG5	ENSG00000198952.5	1:156240612:156266518	Neut	H3K27ac
1	156219015	156252616	-	SMG5	ENSG00000198952.5	1:156240612:156266518	Mono	H3K27ac
1	156259880	156265463	-	C1orf85	ENSG00000198715.6	1:156205525:156224388	Mono	H3K4me1
1	156259880	156265463	-	C1orf85	ENSG00000198715.6	1:156239965:156269100	Neut	H3K4me1
1	156259880	156265463	-	C1orf85	ENSG00000198715.6	1:156239965:156269100	Mono	H3K4me1
1	156259880	156265463	-	C1orf85	ENSG00000198715.6	1:156240612:156266518	Neut	H3K27ac
1	156259880	156265463	-	C1orf85	ENSG00000198715.6	1:156240612:156266518	Mono	H3K27ac
1	156259880	156265463	-	C1orf85	ENSG00000198715.6	1:156350543:156364772	Mono	H3K4me1
1	156711899	156736717	-	HDGF	ENSG00000143321.14	1:156768802:156790288	Neut	H3K4me1
1	156904632	157015162	-	ARHGEF11	ENSG00000132694.14	1:157052881:157061110	Mono	H3K4me1
1	157764193	157789895	-	FCRL1	ENSG00000163534.10	1:157620560:157624690	Neut	H3K27ac
1	159887897	159895522	-	TAGLN2	ENSG00000158710.10	1:159876011:159898968	Neut	H3K27ac
1	160061130	160068733	-	IGSF8	ENSG00000162729.9	1:160027759:160080883	Mono	H3K4me1
1	160061130	160068733	-	IGSF8	ENSG00000162729.9	1:160044055:160048656	Mono	H3K27ac
1	160259063	160313190	-	COPA	ENSG00000122218.10	1:160290843:160329106	Neut	H3K27ac
1	160259063	160313190	-	COPA	ENSG00000122218.10	1:160290843:160329106	Mono	H3K27ac
1	160313062	160328742	+	NCSTN	ENSG00000162736.11	1:160290843:160329106	Neut	H3K27ac
1	160510885	160549306	-	CD84	ENSG00000066294.10	1:160505157:160564936	T-cell	H3K4me1
1	160510885	160549306	-	CD84	ENSG00000066294.10	1:160507599:160556165	Neut	H3K27ac
1	160510885	160549306	-	CD84	ENSG00000066294.10	1:160507599:160556165	T-cell	H3K27ac
1	160648536	160681641	-	CD48	ENSG00000117091.5	1:160666799:160686640	Neut	H3K27ac
1	160965001	161008784	-	F11R	ENSG00000158769.11	1:160976914:160992670	T-cell	H3K27ac
1	161284047	161332984	+	SDHC	ENSG00000143252.9	1:161388467:161392611	T-cell	H3K4me1
1	161592986	161601753	-	FCNeut3B	ENSG00000162747.5	1:161685469:161728748	Neut	H3K4me1
1	162039564	162353321	+	NOS1AP	ENSG00000198929.8	1:162024452:162052600	Neut	H3K4me1
1	162039564	162353321	+	NOS1AP	ENSG00000198929.8	1:162024452:162052600	Mono	H3K4me1
1	162039564	162353321	+	NOS1AP	ENSG00000198929.8	1:162053658:162069233	Neut	H3K4me1
1	162039564	162353321	+	NOS1AP	ENSG00000198929.8	1:162070321:162078922	Neut	H3K4me1
1	162039564	162353321	+	NOS1AP	ENSG00000198929.8	1:162080409:162091486	Neut	H3K4me1
1	162039564	162353321	+	NOS1AP	ENSG00000198929.8	1:162102665:162116659	Neut	H3K4me1
1	162039564	162353321	+	NOS1AP	ENSG00000198929.8	1:162144319:162155765	Neut	H3K4me1
1	162039564	162353321	+	NOS1AP	ENSG00000198929.8	1:162157500:162171335	Neut	H3K4me1
1	162039564	162353321	+	NOS1AP	ENSG00000198929.8	1:162173035:162234251	Neut	H3K4me1
1	162039564	162353321	+	NOS1AP	ENSG00000198929.8	1:162274555:162281617	Neut	H3K4me1
1	165600098	165631033	+	MGST3	ENSG00000143198.7	1:165597503:165607744	Neut	H3K27ac
1	165600098	165631033	+	MGST3	ENSG00000143198.7	1:165663388:165670169	Neut	H3K27ac
1	165631453	165668100	-	ALDH9A1	ENSG00000143149.8	1:165597503:165607744	Neut	H3K27ac
1	165631453	165668100	-	ALDH9A1	ENSG00000143149.8	1:165632881:165672385	T-cell	H3K4me1
1	165631453	165668100	-	ALDH9A1	ENSG00000143149.8	1:165663388:165670169	T-cell	H3K27ac
1	165693530	165796992	-	TMCO1	ENSG00000143183.11	1:165736597:165740509	T-cell	H3K27ac
1	165738166	165744413	+	RP11-466F5.8	ENSG00000224358.1	1:165736597:165740509	T-cell	H3K27ac
1	167022073	167059868	-	GPA33	ENSG00000143167.7	1:167051296:167066245	Mono	H3K27ac
1	167399877	167487847	-	CD247	ENSG00000198821.6	1:167388424:167498068	T-cell	H3K4me1
1	167399877	167487847	-	CD247	ENSG00000198821.6	1:167389504:167490661	T-cell	H3K27ac
1	167599330	167675486	+	RCSD1	ENSG00000198771.6	1:167561276:167747558	T-cell	H3K4me1
1	167599330	167675486	+	RCSD1	ENSG00000198771.6	1:167577944:167687283	T-cell	H3K27ac
1	168148171	168169950	+	TIPRL	ENSG00000143155.8	1:168145592:168167920	Neut	H3K4me1
1	169074935	169101960	+	ATP1B1	ENSG00000143153.7	1:169070059:169088161	Mono	H3K4me1
1	169101769	169337205	-	NME7	ENSG00000143156.9	1:169335302:169339521	Neut	H3K27ac
1	169337208	169365778	+	BLZF1	ENSG00000117475.9	1:169335302:169339521	Neut	H3K27ac
1	169337208	169365778	+	BLZF1	ENSG00000117475.9	1:169335302:169339521	T-cell	H3K27ac
1	169631245	169823221	+	C1orf112	ENSG00000000460.11	1:169605869:169682805	T-cell	H3K4me1
1	169631245	169823221	+	C1orf112	ENSG00000000460.11	1:169611873:169620590	T-cell	H3K27ac
1	169631245	169823221	+	C1orf112	ENSG00000000460.11	1:169625062:169681943	T-cell	H3K27ac
1	169631245	169823221	+	C1orf112	ENSG00000000460.11	1:169816450:169840774	Mono	H3K27ac
1	169631245	169823221	+	C1orf112	ENSG00000000460.11	1:169843072:169875460	Mono	H3K4me1
1	169659808	169680839	-	SELL	ENSG00000188404.4	1:169605869:169682805	Neut	H3K4me1
1	169659808	169680839	-	SELL	ENSG00000188404.4	1:169605869:169682805	Mono	H3K4me1
1	169659808	169680839	-	SELL	ENSG00000188404.4	1:169625062:169681943	Neut	H3K27ac
1	169659808	169680839	-	SELL	ENSG00000188404.4	1:169625062:169681943	Mono	H3K27ac
1	169890467	170054349	-	KIFAP3	ENSG00000075945.8	1:170030898:170047234	T-cell	H3K4me1
1	170501270	170522974	+	GORAB	ENSG00000120370.7	1:170499916:170503744	T-cell	H3K27ac
1	171750788	171783163	+	METTL13	ENSG00000010165.14	1:171734033:171739935	Mono	H3K4me1
1	171810621	172387606	+	DNM3	ENSG00000197959.9	1:171734033:171739935	Mono	H3K4me1
1	172339329	172413230	-	PIGC	ENSG00000135845.4	1:172382745:172435194	T-cell	H3K4me1
1	172339329	172413230	-	PIGC	ENSG00000135845.4	1:172415480:172422551	T-cell	H3K27ac
1	172501489	172580971	+	SUCO	ENSG00000094975.8	1:172415480:172422551	T-cell	H3K27ac
1	172501489	172580971	+	SUCO	ENSG00000094975.8	1:172499886:172517947	Mono	H3K27ac
1	172501489	172580971	+	SUCO	ENSG00000094975.8	1:172563208:172580259	T-cell	H3K27ac
1	172501489	172580971	+	SUCO	ENSG00000094975.8	1:172590514:172654271	Mono	H3K4me1
1	173331536	173332872	-	RP11-296O14.2	ENSG00000231615.2	1:173409717:173417272	T-cell	H3K4me1
1	173386932	173430501	-	RP11-296O14.3	ENSG00000203739.3	1:173417609:173453833	T-cell	H3K4me1
1	173386932	173430501	-	RP11-296O14.3	ENSG00000203739.3	1:173485914:173490063	T-cell	H3K4me1
1	173386932	173430501	-	RP11-296O14.3	ENSG00000203739.3	1:173493933:173502936	T-cell	H3K4me1
1	173386932	173430501	-	RP11-296O14.3	ENSG00000203739.3	1:173512786:173532301	T-cell	H3K4me1
1	173386932	173430501	-	RP11-296O14.3	ENSG00000203739.3	1:173516841:173523862	T-cell	H3K27ac
1	173446405	173457946	+	PRDX6	ENSG00000117592.8	1:173453332:173461459	T-cell	H3K27ac
1	173446405	173457946	+	PRDX6	ENSG00000117592.8	1:173485914:173490063	T-cell	H3K4me1
1	173446405	173457946	+	PRDX6	ENSG00000117592.8	1:173493933:173502936	T-cell	H3K4me1
1	173446405	173457946	+	PRDX6	ENSG00000117592.8	1:173512786:173532301	T-cell	H3K4me1
1	173446405	173457946	+	PRDX6	ENSG00000117592.8	1:173516841:173523862	T-cell	H3K27ac
1	174128548	174964445	+	RABGAP1L	ENSG00000152061.17	1:174118668:174147067	Neut	H3K4me1
1	174128548	174964445	+	RABGAP1L	ENSG00000152061.17	1:174125984:174130374	Neut	H3K27ac
1	178694300	178889238	+	RALGPS2	ENSG00000116191.12	1:178653059:178664299	Mono	H3K4me1
1	179262925	179327815	+	SOAT1	ENSG00000057252.8	1:179258728:179318563	Neut	H3K4me1
1	179262925	179327815	+	SOAT1	ENSG00000057252.8	1:179260390:179322227	Neut	H3K27ac
1	179262925	179327815	+	SOAT1	ENSG00000057252.8	1:179333350:179337470	Neut	H3K27ac
1	180123969	180173165	+	QSOX1	ENSG00000116260.12	1:180118457:180142447	Neut	H3K27ac
1	180244515	180472089	-	ACBD6	ENSG00000135847.4	1:180319998:180339339	Neut	H3K4me1
1	180244515	180472089	-	ACBD6	ENSG00000135847.4	1:180359785:180389265	Neut	H3K4me1
1	182098445	182283196	-	GS1-122H1.2	ENSG00000228918.1	1:182137057:182145703	Neut	H3K27ac
1	182350839	182361341	-	GLUL	ENSG00000135821.11	1:182137057:182145703	Neut	H3K27ac
1	182992597	183114727	+	LAMC1	ENSG00000135862.4	1:182988046:183012204	Mono	H3K4me1
1	182992597	183114727	+	LAMC1	ENSG00000135862.4	1:183068654:183079148	Mono	H3K4me1
1	183441351	183567381	+	SMG7	ENSG00000116698.16	1:183459746:183584351	T-cell	H3K27ac
1	183441351	183567381	+	SMG7	ENSG00000116698.16	1:183506851:183626609	T-cell	H3K4me1
1	183441351	183567381	+	SMG7	ENSG00000116698.16	1:183587867:183607272	T-cell	H3K27ac
1	183524698	183560011	-	NCF2	ENSG00000116701.10	1:183459746:183584351	T-cell	H3K27ac
1	183592401	183604892	-	ARPC5	ENSG00000162704.10	1:183459746:183584351	T-cell	H3K27ac
1	183592401	183604892	-	ARPC5	ENSG00000162704.10	1:183506851:183626609	Mono	H3K4me1
1	183592401	183604892	-	ARPC5	ENSG00000162704.10	1:183506851:183626609	T-cell	H3K4me1
1	183592401	183604892	-	ARPC5	ENSG00000162704.10	1:183587867:183607272	T-cell	H3K27ac
1	183605208	183897666	+	RGL1	ENSG00000143344.10	1:183459746:183584351	T-cell	H3K27ac
1	183605208	183897666	+	RGL1	ENSG00000143344.10	1:183506851:183626609	T-cell	H3K4me1
1	183605208	183897666	+	RGL1	ENSG00000143344.10	1:183587867:183607272	T-cell	H3K27ac
1	183605208	183897666	+	RGL1	ENSG00000143344.10	1:183618920:183625454	T-cell	H3K27ac
1	184659637	184724047	-	EDEM3	ENSG00000116406.13	1:184754529:184768125	Neut	H3K27ac
1	184759858	184943682	-	FAM129A	ENSG00000135842.12	1:184754529:184768125	Mono	H3K27ac
1	185265520	185286461	-	IVNS1ABP	ENSG00000116679.11	1:185364254:185440295	Mono	H3K4me1
1	185265520	185286461	-	IVNS1ABP	ENSG00000116679.11	1:185441017:185467994	Mono	H3K4me1
1	186282954	186344825	-	TPR	ENSG00000047410.8	1:186249443:186302220	T-cell	H3K4me1
1	186640923	186649559	-	PTGS2	ENSG00000073756.7	1:186619063:186630870	Mono	H3K27ac
1	186798085	186958113	+	PLA2G4A	ENSG00000116711.8	1:186945485:186949847	Neut	H3K27ac
1	187061974	187329455	+	RP11-108M21.1	ENSG00000236030.1	1:187040831:187044047	T-cell	H3K27ac
1	187061974	187329455	+	RP11-108M21.1	ENSG00000236030.1	1:187043862:187068131	T-cell	H3K4me1
1	192127587	192154945	+	RGS18	ENSG00000150681.5	1:192113344:192160529	Mono	H3K4me1
1	193028552	193060907	+	TROVE2	ENSG00000116747.8	1:193334988:193339918	T-cell	H3K4me1
1	193091147	193223031	+	CDC73	ENSG00000134371.9	1:193060151:193115651	Mono	H3K4me1
1	198607801	198726545	+	PTPRC	ENSG00000081237.14	1:198842870:198913290	Mono	H3K4me1
1	198776622	198906558	-	RP11-31E23.1	ENSG00000229989.2	1:198842870:198913290	Neut	H3K4me1
1	200311672	200343482	-	C1orf98	ENSG00000203721.1	1:200317249:200339597	Neut	H3K27ac
1	200708686	200829832	+	CAMSAP2	ENSG00000118200.10	1:200704246:200718046	Mono	H3K4me1
1	201592411	201796102	+	NAV1	ENSG00000134369.11	1:201551287:201571755	Mono	H3K4me1
1	201951500	201975275	+	RNPEP	ENSG00000176393.6	1:201947066:201961659	Neut	H3K4me1
1	201951500	201975275	+	RNPEP	ENSG00000176393.6	1:201947066:201961659	Mono	H3K4me1
1	201951500	201975275	+	RNPEP	ENSG00000176393.6	1:201950417:201956873	Neut	H3K27ac
1	201951500	201975275	+	RNPEP	ENSG00000176393.6	1:201950417:201956873	Mono	H3K27ac
1	202317827	202557697	+	PPP1R12B	ENSG00000077157.15	1:202316182:202323914	Mono	H3K27ac
1	202995626	203047868	+	PPFIA4	ENSG00000143847.11	1:202964058:203061573	Mono	H3K4me1
1	202995626	203047868	+	PPFIA4	ENSG00000143847.11	1:203024667:203035811	Neut	H3K27ac
1	202995626	203047868	+	PPFIA4	ENSG00000143847.11	1:203024667:203035811	Mono	H3K27ac
1	203181955	203242769	-	CHIT1	ENSG00000133063.11	1:203180894:203199538	Neut	H3K27ac
1	203267886	203274437	-	RP11-134P9.1	ENSG00000233791.1	1:203235970:203300056	Mono	H3K27ac
1	203595689	203713209	+	ATP2B4	ENSG00000058668.10	1:203545780:203684407	Neut	H3K4me1
1	203595689	203713209	+	ATP2B4	ENSG00000058668.10	1:203628056:203688848	Neut	H3K27ac
1	203764782	203823252	+	ZC3H11A	ENSG00000058673.11	1:203762612:203784338	Neut	H3K27ac
1	204190349	204346793	-	PLEKHA6	ENSG00000143850.7	1:204281718:204284119	T-cell	H3K4me1
1	204485511	204542871	+	MDM4	ENSG00000198625.8	1:204472161:204555688	Neut	H3K27ac
1	205111632	205180727	-	DSTYK	ENSG00000133059.12	1:205178820:205185074	Mono	H3K27ac
1	205577071	205601090	-	ELK4	ENSG00000158711.9	1:205556708:205603489	Neut	H3K27ac
1	205737114	205744588	-	RAB7L1	ENSG00000117280.8	1:205734381:205748417	Mono	H3K27ac
1	206643791	206670223	+	IKBKE	ENSG00000143466.7	1:206626154:206655267	Neut	H3K27ac
1	206940947	206945839	-	IL10	ENSG00000136634.5	1:206941521:206949906	Mono	H3K27ac
1	207494853	207534311	+	CD55	ENSG00000196352.9	1:207440027:207463682	Mono	H3K4me1
1	207494853	207534311	+	CD55	ENSG00000196352.9	1:207440027:207463682	T-cell	H3K4me1
1	207494853	207534311	+	CD55	ENSG00000196352.9	1:207478097:207544175	Neut	H3K4me1
1	207494853	207534311	+	CD55	ENSG00000196352.9	1:207478097:207544175	Mono	H3K4me1
1	207494853	207534311	+	CD55	ENSG00000196352.9	1:207478097:207544175	T-cell	H3K4me1
1	207494853	207534311	+	CD55	ENSG00000196352.9	1:207479861:207512689	Mono	H3K27ac
1	207494853	207534311	+	CD55	ENSG00000196352.9	1:207479861:207512689	T-cell	H3K27ac
1	207925402	207968858	+	CD46	ENSG00000117335.13	1:207956342:208050565	T-cell	H3K27ac
1	209834709	209897470	-	RP1-28O10.1	ENSG00000227591.1	1:209839462:209851582	Neut	H3K27ac
1	209834709	209897470	-	RP1-28O10.1	ENSG00000227591.1	1:209839462:209851582	Mono	H3K27ac
1	209834709	209897470	-	RP1-28O10.1	ENSG00000227591.1	1:209914750:209962804	T-cell	H3K4me1
1	209834709	209897470	-	RP1-28O10.1	ENSG00000227591.1	1:209919232:209959951	T-cell	H3K27ac
1	209929377	209955668	+	TRAF3IP3	ENSG00000009790.10	1:209914750:209962804	T-cell	H3K4me1
1	209929377	209955668	+	TRAF3IP3	ENSG00000009790.10	1:209919232:209959951	Neut	H3K27ac
1	210001352	210025558	+	DIEXF	ENSG00000117597.12	1:209998582:210021407	T-cell	H3K4me1
1	210001352	210025558	+	DIEXF	ENSG00000117597.12	1:209999243:210005959	T-cell	H3K27ac
1	213031597	213072705	+	FLVCR1	ENSG00000162769.8	1:213025499:213042444	Neut	H3K4me1
1	213031597	213072705	+	FLVCR1	ENSG00000162769.8	1:213025499:213042444	Mono	H3K4me1
1	213031597	213072705	+	FLVCR1	ENSG00000162769.8	1:213025499:213042444	T-cell	H3K4me1
1	213031597	213072705	+	FLVCR1	ENSG00000162769.8	1:213029353:213038405	T-cell	H3K27ac
1	213031597	213072705	+	FLVCR1	ENSG00000162769.8	1:213064293:213068820	Neut	H3K27ac
1	219347186	219386207	+	LYPLAL1	ENSG00000143353.7	1:219258655:219265651	Neut	H3K27ac
1	219347186	219386207	+	LYPLAL1	ENSG00000143353.7	1:219316893:219320560	Neut	H3K27ac
1	221051699	221059124	+	HLX	ENSG00000136630.10	1:221170226:221179779	Mono	H3K4me1
1	222001008	222014008	-	RP11-191N8.2	ENSG00000227925.1	1:222159363:222170674	Mono	H3K4me1
1	222054323	222151865	-	RP11-815M8.1	ENSG00000238042.1	1:222129076:222156196	Mono	H3K4me1
1	222054323	222151865	-	RP11-815M8.1	ENSG00000238042.1	1:222159363:222170674	Mono	H3K4me1
1	223282748	223316624	-	TLR5	ENSG00000187554.7	1:223347056:223356883	Mono	H3K27ac
1	223394161	223537544	-	SUSD4	ENSG00000143502.9	1:223467639:223484520	T-cell	H3K4me1
1	223394161	223537544	-	SUSD4	ENSG00000143502.9	1:223492785:223510696	T-cell	H3K4me1
1	224363458	224381143	+	DEGS1	ENSG00000143753.8	1:224799278:224815494	T-cell	H3K4me1
1	224415036	224518089	-	NVL	ENSG00000143748.13	1:224500262:224530877	Mono	H3K4me1
1	226028584	226034223	-	RP11-285F7.2	ENSG00000242861.1	1:225859052:225873795	Neut	H3K4me1
1	226548392	226595780	-	PARP1	ENSG00000143799.8	1:226577055:226599593	Mono	H3K4me1
1	226548392	226595780	-	PARP1	ENSG00000143799.8	1:226580943:226597957	T-cell	H3K27ac
1	226548392	226595780	-	PARP1	ENSG00000143799.8	1:226611701:226615341	T-cell	H3K27ac
1	226819391	226927024	-	ITPKB	ENSG00000143772.5	1:226809166:226947637	Mono	H3K4me1
1	226819391	226927024	-	ITPKB	ENSG00000143772.5	1:226813430:226931239	T-cell	H3K27ac
1	226844341	226862768	-	ITPKB-IT1	ENSG00000228382.1	1:226813430:226931239	T-cell	H3K27ac
1	227085237	227175246	+	ADCK3	ENSG00000163050.11	1:227122109:227183619	Neut	H3K4me1
1	227085237	227175246	+	ADCK3	ENSG00000163050.11	1:227159101:227179891	Neut	H3K27ac
1	227085237	227175246	+	ADCK3	ENSG00000163050.11	1:227159101:227179891	Mono	H3K27ac
1	227177566	227506175	-	CDC42BPA	ENSG00000143776.13	1:227491355:227495848	T-cell	H3K4me1
1	227177566	227506175	-	CDC42BPA	ENSG00000143776.13	1:227501154:227510447	Mono	H3K4me1
1	228391207	228401365	-	C1orf145	ENSG00000162913.9	1:228639420:228655551	T-cell	H3K4me1
1	228395831	228566575	+	OBSCN	ENSG00000154358.14	1:228413562:228419275	Mono	H3K4me1
1	228395831	228566575	+	OBSCN	ENSG00000154358.14	1:228414161:228418397	Mono	H3K27ac
1	228581377	228594541	-	TRIM11	ENSG00000154370.8	1:228782136:228791710	Mono	H3K4me1
1	228870824	228882416	+	RHOU	ENSG00000116574.4	1:229030991:229103170	Neut	H3K4me1
1	229406822	229441641	+	RAB4A	ENSG00000168118.7	1:229456417:229468915	T-cell	H3K27ac
1	229406822	229441641	+	RAB4A	ENSG00000168118.7	1:229458690:229466093	T-cell	H3K4me1
1	229456758	229479041	-	CCSAP	ENSG00000154429.6	1:229456417:229468915	Mono	H3K27ac
1	229456758	229479041	-	CCSAP	ENSG00000154429.6	1:229456417:229468915	T-cell	H3K27ac
1	229456758	229479041	-	CCSAP	ENSG00000154429.6	1:229458690:229466093	Mono	H3K4me1
1	229456758	229479041	-	CCSAP	ENSG00000154429.6	1:229458690:229466093	T-cell	H3K4me1
1	229761981	229795946	+	URB2	ENSG00000135763.5	1:229824128:229831069	T-cell	H3K4me1
1	230193536	230417870	+	GALNT2	ENSG00000143641.8	1:230394073:230411403	T-cell	H3K27ac
1	230193536	230417870	+	GALNT2	ENSG00000143641.8	1:230402304:230421518	T-cell	H3K4me1
1	230193536	230417870	+	GALNT2	ENSG00000143641.8	1:230411531:230420988	T-cell	H3K27ac
1	231154704	231175992	-	FAM89A	ENSG00000182118.5	1:231161328:231179310	Mono	H3K4me1
1	231376953	231413719	+	GNPAT	ENSG00000116906.7	1:231373865:231381589	Mono	H3K27ac
1	231376953	231413719	+	GNPAT	ENSG00000116906.7	1:231405704:231413186	T-cell	H3K4me1
1	231762561	232177018	+	DISC1	ENSG00000162946.15	1:231745020:231753840	Mono	H3K27ac
1	231762561	232177018	+	DISC1	ENSG00000162946.15	1:231760918:231772596	Neut	H3K27ac
1	231762561	232177018	+	DISC1	ENSG00000162946.15	1:231985035:232000172	T-cell	H3K27ac
1	232061580	232080979	+	DISC1-IT1	ENSG00000226758.1	1:231716218:231844629	Mono	H3K4me1
1	232533711	232697304	-	SIPA1L2	ENSG00000116991.6	1:232688143:232776435	Neut	H3K4me1
1	232533711	232697304	-	SIPA1L2	ENSG00000116991.6	1:232723030:232728634	Neut	H3K27ac
1	233086351	233114548	+	NTPCR	ENSG00000135778.6	1:232940044:232942461	T-cell	H3K27ac
1	233086351	233114548	+	NTPCR	ENSG00000135778.6	1:233034881:233094085	T-cell	H3K4me1
1	233086351	233114548	+	NTPCR	ENSG00000135778.6	1:233055345:233063283	T-cell	H3K27ac
1	233086351	233114548	+	NTPCR	ENSG00000135778.6	1:233085031:233088977	T-cell	H3K27ac
1	233086351	233114548	+	NTPCR	ENSG00000135778.6	1:233094852:233105923	T-cell	H3K4me1
1	233086351	233114548	+	NTPCR	ENSG00000135778.6	1:233097752:233103792	T-cell	H3K27ac
1	233086351	233114548	+	NTPCR	ENSG00000135778.6	1:233117750:233124969	T-cell	H3K27ac
1	233119881	233431459	-	PCNXL2	ENSG00000135749.13	1:232920154:232926791	T-cell	H3K4me1
1	233119881	233431459	-	PCNXL2	ENSG00000135749.13	1:233034881:233094085	T-cell	H3K4me1
1	233119881	233431459	-	PCNXL2	ENSG00000135749.13	1:233055345:233063283	T-cell	H3K27ac
1	233119881	233431459	-	PCNXL2	ENSG00000135749.13	1:233094852:233105923	T-cell	H3K4me1
1	233119881	233431459	-	PCNXL2	ENSG00000135749.13	1:233097752:233103792	T-cell	H3K27ac
1	233463514	233520894	+	MLK4	ENSG00000143674.6	1:233459934:233477569	Mono	H3K4me1
1	234040679	234460262	+	SLC35F3	ENSG00000183780.8	1:234434055:234471396	Mono	H3K4me1
1	234040679	234460262	+	SLC35F3	ENSG00000183780.8	1:234434055:234471396	T-cell	H3K4me1
1	234040679	234460262	+	SLC35F3	ENSG00000183780.8	1:234444929:234455820	Mono	H3K27ac
1	234040679	234460262	+	SLC35F3	ENSG00000183780.8	1:234459867:234469042	T-cell	H3K27ac
1	234509202	234519795	+	COA6	ENSG00000168275.10	1:234364297:234373672	T-cell	H3K4me1
1	234527059	234614849	-	TARBP1	ENSG00000059588.5	1:234604354:234687059	Mono	H3K4me1
1	235294949	235491534	-	ARID4B	ENSG00000054267.16	1:235448752:235472344	T-cell	H3K27ac
1	235613238	235667781	-	B3GALNT2	ENSG00000162885.7	1:235661649:235673008	Mono	H3K4me1
1	235613238	235667781	-	B3GALNT2	ENSG00000162885.7	1:235661649:235673008	T-cell	H3K4me1
1	235613238	235667781	-	B3GALNT2	ENSG00000162885.7	1:235665603:235669766	Neut	H3K27ac
1	235613238	235667781	-	B3GALNT2	ENSG00000162885.7	1:235665603:235669766	Mono	H3K27ac
1	235613238	235667781	-	B3GALNT2	ENSG00000162885.7	1:235665603:235669766	T-cell	H3K27ac
1	235824341	236046940	-	LYST	ENSG00000143669.8	1:235950191:236047417	T-cell	H3K27ac
1	236378855	236445319	-	ERO1LB	ENSG00000086619.9	1:236379805:236394098	Mono	H3K4me1
1	236378855	236445319	-	ERO1LB	ENSG00000086619.9	1:236414615:236419139	Mono	H3K4me1
1	236712305	236767804	-	HEATR1	ENSG00000119285.6	1:236705897:236712666	Mono	H3K4me1
1	236958610	237067281	+	MTR	ENSG00000116984.8	1:236691601:236729753	Mono	H3K27ac
1	240652873	240775449	-	NeutEM2	ENSG00000180875.4	1:240849693:240852497	T-cell	H3K27ac
1	241792155	241799232	-	CHML	ENSG00000203668.1	1:241748723:241758273	Mono	H3K4me1
1	243287730	243418650	-	CEP170	ENSG00000143702.11	1:243422754:243434609	Neut	H3K27ac
1	243287730	243418650	-	CEP170	ENSG00000143702.11	1:243422754:243434609	Mono	H3K27ac
1	243419320	243663394	+	SDCCAG8	ENSG00000054282.10	1:243422754:243434609	Neut	H3K27ac
1	243419320	243663394	+	SDCCAG8	ENSG00000054282.10	1:243422754:243434609	Mono	H3K27ac
1	243651535	244014381	-	AKT3	ENSG00000117020.12	1:243886161:243899693	Mono	H3K27ac
1	243866159	243904123	-	RP11-370K11.1	ENSG00000232184.1	1:243886161:243899693	Mono	H3K27ac
1	244571796	244615436	-	ADSS	ENSG00000035687.9	1:244556676:244607654	Mono	H3K27ac
1	245003940	245018799	-	HNRNPU-AS1	ENSG00000188206.5	1:244977463:244982052	Mono	H3K27ac
1	245912642	246670614	-	SMYD3	ENSG00000185420.14	1:246689620:246692296	Neut	H3K27ac
1	247002400	247095280	-	AHCTF1	ENSG00000153207.10	1:247066119:247100747	Neut	H3K4me1
1	247002400	247095280	-	AHCTF1	ENSG00000153207.10	1:247130548:247135905	Neut	H3K27ac
1	247108849	247242113	-	ZNF670	ENSG00000135747.7	1:247240375:247243193	Mono	H3K27ac
1	247460714	247495148	-	ZNF496	ENSG00000162714.7	1:247478162:247504579	T-cell	H3K4me1
1	247460714	247495148	-	ZNF496	ENSG00000162714.7	1:247484310:247493034	T-cell	H3K27ac
1	247579458	247612410	+	NLRP3	ENSG00000162711.12	1:247563411:247621571	Neut	H3K27ac
1	248020501	248041507	+	TRIM58	ENSG00000162722.8	1:248013135:248024768	Mono	H3K4me1
1	248031277	248060449	+	OR2W3	ENSG00000238243.2	1:248013135:248024768	Mono	H3K4me1
2	217730	266398	-	SH3YL1	ENSG00000035115.15	2:217345:222964	T-cell	H3K27ac
2	217730	266398	-	SH3YL1	ENSG00000035115.15	2:261300:266383	Neut	H3K27ac
2	217730	266398	-	SH3YL1	ENSG00000035115.15	2:261300:266383	T-cell	H3K27ac
2	264140	278283	+	ACP1	ENSG00000143727.11	2:217345:222964	T-cell	H3K27ac
2	946554	1371385	+	SNTG2	ENSG00000172554.7	2:940642:950594	T-cell	H3K4me1
2	946554	1371385	+	SNTG2	ENSG00000172554.7	2:966822:977724	T-cell	H3K4me1
2	946554	1371385	+	SNTG2	ENSG00000172554.7	2:967845:973647	T-cell	H3K27ac
2	946554	1371385	+	SNTG2	ENSG00000172554.7	2:978391:983290	T-cell	H3K4me1
2	3592383	3606206	-	RNASEH1	ENSG00000171865.5	2:3599188:3609625	T-cell	H3K27ac
2	8699963	8723922	-	AC011747.4	ENSG00000236008.1	2:8702724:8749922	Neut	H3K4me1
2	9628615	9695921	-	ADAM17	ENSG00000151694.8	2:9667184:9702251	T-cell	H3K4me1
2	9983483	10074537	+	TAF1B	ENSG00000115750.10	2:10029605:10041861	Neut	H3K4me1
2	9983483	10074537	+	TAF1B	ENSG00000115750.10	2:10029605:10041861	T-cell	H3K4me1
2	9983483	10074537	+	TAF1B	ENSG00000115750.10	2:9978656:9985829	Mono	H3K27ac
2	9983483	10074537	+	TAF1B	ENSG00000115750.10	2:9979634:9991449	T-cell	H3K4me1
2	10182976	10194963	+	KLF11	ENSG00000172059.6	2:10139187:10149445	Mono	H3K4me1
2	10182976	10194963	+	KLF11	ENSG00000172059.6	2:10155332:10245257	Mono	H3K4me1
2	10182976	10194963	+	KLF11	ENSG00000172059.6	2:10180904:10190354	T-cell	H3K27ac
2	10443015	10567743	+	HPCAL1	ENSG00000115756.8	2:10404754:10619007	Neut	H3K4me1
2	10443015	10567743	+	HPCAL1	ENSG00000115756.8	2:10452645:10495393	Neut	H3K27ac
2	10443015	10567743	+	HPCAL1	ENSG00000115756.8	2:10495532:10560907	Neut	H3K27ac
2	11295324	11319000	+	PQLC3	ENSG00000162976.8	2:11306325:11323310	Mono	H3K4me1
2	15731302	15771225	+	DDX1	ENSG00000079785.9	2:15730413:15735300	Neut	H3K27ac
2	20096404	20101747	-	TTC32	ENSG00000183891.5	2:20057182:20104757	Neut	H3K4me1
2	20096404	20101747	-	TTC32	ENSG00000183891.5	2:20086251:20093084	Neut	H3K27ac
2	20760208	20850849	-	HS1BP3	ENSG00000118960.8	2:20813479:20856383	Mono	H3K27ac
2	24300303	24308731	-	TP53I3	ENSG00000115129.9	2:24281530:24317330	Mono	H3K4me1
2	24425733	24583583	-	ITSN2	ENSG00000198399.9	2:24422423:24440643	Neut	H3K4me1
2	25016005	25045245	+	CENPO	ENSG00000138092.6	2:25135214:25156172	Mono	H3K4me1
2	25042038	25142708	-	ADCY3	ENSG00000138031.9	2:25086361:25114105	Mono	H3K4me1
2	25042038	25142708	-	ADCY3	ENSG00000138031.9	2:25093098:25101095	Mono	H3K27ac
2	25042038	25142708	-	ADCY3	ENSG00000138031.9	2:25107703:25111521	Mono	H3K27ac
2	25042038	25142708	-	ADCY3	ENSG00000138031.9	2:25135214:25156172	T-cell	H3K4me1
2	25042038	25142708	-	ADCY3	ENSG00000138031.9	2:25148736:25151785	T-cell	H3K27ac
2	27193480	27250064	+	MAPRE3	ENSG00000084764.6	2:27188376:27201526	Mono	H3K4me1
2	27309615	27323640	+	KHK	ENSG00000138030.8	2:27272220:27284523	T-cell	H3K27ac
2	27851114	27874375	+	GPN1	ENSG00000198522.8	2:27801528:27826443	Mono	H3K4me1
2	28112808	28561768	+	BRE	ENSG00000158019.15	2:28353350:28368027	Mono	H3K4me1
2	28112808	28561768	+	BRE	ENSG00000158019.15	2:28355228:28359917	Mono	H3K27ac
2	28615315	28640179	+	FOSL2	ENSG00000075426.7	2:28610087:28649798	Neut	H3K27ac
2	28680012	28866654	+	PLB1	ENSG00000163803.8	2:28682372:28696038	Mono	H3K27ac
2	28931819	28959071	-	AC097724.3	ENSG00000226833.1	2:28935570:28942400	Mono	H3K27ac
2	28974506	29025806	+	PPP1CB	ENSG00000213639.5	2:28935570:28942400	Mono	H3K27ac
2	28974506	29025806	+	PPP1CB	ENSG00000213639.5	2:28965480:29028078	Mono	H3K4me1
2	29005383	29073477	+	SPDYA	ENSG00000163806.11	2:28965480:29028078	Mono	H3K4me1
2	29117509	29171088	+	WDR43	ENSG00000163811.7	2:29154171:29177797	Neut	H3K27ac
2	29117509	29171088	+	WDR43	ENSG00000163811.7	2:29170798:29184220	Mono	H3K4me1
2	29179477	29275096	+	FAM179A	ENSG00000189350.7	2:29212707:29252176	Mono	H3K4me1
2	29179477	29275096	+	FAM179A	ENSG00000189350.7	2:29228791:29243885	Mono	H3K27ac
2	29179477	29275096	+	FAM179A	ENSG00000189350.7	2:29283221:29298352	Mono	H3K4me1
2	29320560	29412509	+	CLIP4	ENSG00000115295.14	2:29212707:29252176	Neut	H3K4me1
2	29320560	29412509	+	CLIP4	ENSG00000115295.14	2:29212707:29252176	Mono	H3K4me1
2	29320560	29412509	+	CLIP4	ENSG00000115295.14	2:29228791:29243885	Neut	H3K27ac
2	29320560	29412509	+	CLIP4	ENSG00000115295.14	2:29228791:29243885	Mono	H3K27ac
2	29320560	29412509	+	CLIP4	ENSG00000115295.14	2:29287480:29290763	Mono	H3K27ac
2	29320560	29412509	+	CLIP4	ENSG00000115295.14	2:29301982:29306873	Mono	H3K4me1
2	29320560	29412509	+	CLIP4	ENSG00000115295.14	2:29335383:29342861	Mono	H3K27ac
2	30454397	30546596	+	LBH	ENSG00000213626.7	2:30830962:30836547	T-cell	H3K4me1
2	30670092	30867091	+	LCLAT1	ENSG00000172954.9	2:30642352:30652964	T-cell	H3K27ac
2	30670092	30867091	+	LCLAT1	ENSG00000172954.9	2:30658215:30742245	T-cell	H3K4me1
2	30670092	30867091	+	LCLAT1	ENSG00000172954.9	2:30666036:30674550	T-cell	H3K27ac
2	30670092	30867091	+	LCLAT1	ENSG00000172954.9	2:30674675:30684722	T-cell	H3K27ac
2	30670092	30867091	+	LCLAT1	ENSG00000172954.9	2:30684845:30690170	T-cell	H3K27ac
2	30670092	30867091	+	LCLAT1	ENSG00000172954.9	2:30714823:30722253	T-cell	H3K27ac
2	30670092	30867091	+	LCLAT1	ENSG00000172954.9	2:30735891:30741145	T-cell	H3K27ac
2	30670092	30867091	+	LCLAT1	ENSG00000172954.9	2:30760801:30775237	T-cell	H3K4me1
2	30670092	30867091	+	LCLAT1	ENSG00000172954.9	2:30830962:30836547	T-cell	H3K4me1
2	30670092	30867091	+	LCLAT1	ENSG00000172954.9	2:30839976:30872898	T-cell	H3K4me1
2	30670092	30867091	+	LCLAT1	ENSG00000172954.9	2:30852540:30865613	T-cell	H3K27ac
2	31133333	31378068	-	GALNT14	ENSG00000158089.10	2:31233453:31240182	Neut	H3K27ac
2	36583069	36778278	+	CRIM1	ENSG00000150938.5	2:36693312:36702222	Mono	H3K4me1
2	36758948	36779411	-	AC007401.2	ENSG00000217075.1	2:36770590:36798346	Neut	H3K4me1
2	36758948	36779411	-	AC007401.2	ENSG00000217075.1	2:36801823:36827207	Mono	H3K4me1
2	36778570	36873230	-	FEZ2	ENSG00000171055.10	2:36770590:36798346	Neut	H3K4me1
2	36778570	36873230	-	FEZ2	ENSG00000171055.10	2:36773686:36785292	Neut	H3K27ac
2	36778570	36873230	-	FEZ2	ENSG00000171055.10	2:36802826:36815252	Mono	H3K27ac
2	36816784	36818696	-	AC007401.1	ENSG00000256845.1	2:36773686:36785292	Neut	H3K27ac
2	37195526	37311485	-	HEATR5B	ENSG00000008869.7	2:37186204:37196837	T-cell	H3K27ac
2	37326353	37384208	-	EIF2AK2	ENSG00000055332.11	2:37379051:37386680	Neut	H3K27ac
2	37326353	37384208	-	EIF2AK2	ENSG00000055332.11	2:37379051:37386680	Mono	H3K27ac
2	37477645	37551951	-	PRKD3	ENSG00000115825.5	2:37512132:37599809	Neut	H3K4me1
2	37827279	37873841	+	AC006369.2	ENSG00000236213.1	2:37824543:37917604	Neut	H3K4me1
2	37827279	37873841	+	AC006369.2	ENSG00000236213.1	2:37824543:37917604	T-cell	H3K4me1
2	37827279	37873841	+	AC006369.2	ENSG00000236213.1	2:37825578:37830962	T-cell	H3K27ac
2	37827279	37873841	+	AC006369.2	ENSG00000236213.1	2:37840860:37855802	Neut	H3K27ac
2	37827279	37873841	+	AC006369.2	ENSG00000236213.1	2:37856295:37903959	Neut	H3K27ac
2	37869032	37965611	-	CDC42EP3	ENSG00000163171.6	2:37824543:37917604	T-cell	H3K4me1
2	37869032	37965611	-	CDC42EP3	ENSG00000163171.6	2:37825578:37830962	T-cell	H3K27ac
2	38053390	38103417	-	LINC00211	ENSG00000237803.1	2:38044823:38062137	Mono	H3K27ac
2	38150330	38294285	+	FAM82A1	ENSG00000115841.15	2:38150060:38157349	Mono	H3K27ac
2	38177144	38294184	-	AC016689.1	ENSG00000235848.2	2:38283294:38329969	Mono	H3K4me1
2	38294116	38337044	-	CYP1B1	ENSG00000138061.7	2:38296950:38307143	Mono	H3K27ac
2	38294116	38337044	-	CYP1B1	ENSG00000138061.7	2:38399943:38408986	Neut	H3K27ac
2	38294116	38337044	-	CYP1B1	ENSG00000138061.7	2:38482933:38521355	Neut	H3K4me1
2	38302791	38408997	+	CYP1B1-AS1	ENSG00000232973.4	2:38330528:38361383	Neut	H3K4me1
2	38302791	38408997	+	CYP1B1-AS1	ENSG00000232973.4	2:38363607:38428172	Mono	H3K4me1
2	38302791	38408997	+	CYP1B1-AS1	ENSG00000232973.4	2:38370346:38377620	Mono	H3K27ac
2	38302791	38408997	+	CYP1B1-AS1	ENSG00000232973.4	2:38399943:38408986	Neut	H3K27ac
2	38522022	38604427	-	ATL2	ENSG00000119787.9	2:38482933:38521355	Neut	H3K4me1
2	38522022	38604427	-	ATL2	ENSG00000119787.9	2:38576776:38619096	T-cell	H3K4me1
2	38522022	38604427	-	ATL2	ENSG00000119787.9	2:38601247:38610448	Neut	H3K27ac
2	40339286	40838193	-	SLC8A1	ENSG00000183023.13	2:40618512:40625581	Neut	H3K27ac
2	42396490	42559688	+	EML4	ENSG00000143924.14	2:42391275:42504055	Mono	H3K4me1
2	43393800	43823185	-	THADA	ENSG00000115970.13	2:43557192:43563045	Mono	H3K27ac
2	43393800	43823185	-	THADA	ENSG00000115970.13	2:43831343:43833023	T-cell	H3K4me1
2	43864412	43995126	+	PLEKHH2	ENSG00000152527.9	2:43861029:43867998	T-cell	H3K4me1
2	43864412	43995126	+	PLEKHH2	ENSG00000152527.9	2:43862797:43865718	T-cell	H3K27ac
2	43864412	43995126	+	PLEKHH2	ENSG00000152527.9	2:43910957:43914542	T-cell	H3K4me1
2	46520806	46613836	+	EPAS1	ENSG00000116016.9	2:46602806:46624810	Neut	H3K4me1
2	46520806	46613836	+	EPAS1	ENSG00000116016.9	2:46609701:46617559	Neut	H3K27ac
2	46520806	46613836	+	EPAS1	ENSG00000116016.9	2:46630207:46642206	Neut	H3K4me1
2	47272677	47403740	-	CALM2	ENSG00000143933.11	2:47155445:47322509	Neut	H3K4me1
2	47272677	47403740	-	CALM2	ENSG00000143933.11	2:47164097:47309424	Neut	H3K27ac
2	47314130	47382517	-	C2orf61	ENSG00000239605.3	2:47155445:47322509	T-cell	H3K4me1
2	48541776	48606433	+	FOXN2	ENSG00000170802.10	2:48538193:48611755	T-cell	H3K27ac
2	54091204	54197977	-	PSME4	ENSG00000068878.10	2:54164603:54245912	Neut	H3K4me1
2	54091204	54197977	-	PSME4	ENSG00000068878.10	2:54278854:54284304	T-cell	H3K4me1
2	54091204	54197977	-	PSME4	ENSG00000068878.10	2:54279165:54283930	T-cell	H3K27ac
2	54197975	54307601	+	AC008280.5	ENSG00000239235.3	2:54164603:54245912	Neut	H3K4me1
2	54197975	54307601	+	AC008280.5	ENSG00000239235.3	2:54279165:54283930	T-cell	H3K27ac
2	54278471	54278897	+	HMGB1P31	ENSG00000233266.1	2:54340871:54345069	T-cell	H3K27ac
2	54342540	54532437	+	ACYP2	ENSG00000170634.7	2:54185429:54201020	T-cell	H3K27ac
2	54342540	54532437	+	ACYP2	ENSG00000170634.7	2:54279165:54283930	T-cell	H3K27ac
2	54683422	54896812	+	SPTBN1	ENSG00000115306.10	2:54753912:54769390	Mono	H3K4me1
2	54683422	54896812	+	SPTBN1	ENSG00000115306.10	2:54776003:54854823	Neut	H3K4me1
2	54683422	54896812	+	SPTBN1	ENSG00000115306.10	2:54776003:54854823	Mono	H3K4me1
2	54683422	54896812	+	SPTBN1	ENSG00000115306.10	2:54776003:54854823	T-cell	H3K4me1
2	54683422	54896812	+	SPTBN1	ENSG00000115306.10	2:54780172:54902325	Mono	H3K27ac
2	55199325	55339757	-	RTN4	ENSG00000115310.13	2:55122659:55128547	T-cell	H3K4me1
2	55199325	55339757	-	RTN4	ENSG00000115310.13	2:55123041:55127158	T-cell	H3K27ac
2	60678302	60780702	-	BCL11A	ENSG00000119866.16	2:60607772:60614795	Neut	H3K27ac
2	61108656	61150645	+	REL	ENSG00000162924.8	2:61106276:61117171	Mono	H3K27ac
2	61293006	61391960	+	KIAA1841	ENSG00000162929.9	2:61369072:61379149	T-cell	H3K4me1
2	61293006	61391960	+	KIAA1841	ENSG00000162929.9	2:61369937:61373851	T-cell	H3K27ac
2	61293006	61391960	+	KIAA1841	ENSG00000162929.9	2:61578037:61603531	Neut	H3K4me1
2	62423248	62451866	+	B3GNT2	ENSG00000170340.10	2:62367362:62384026	Neut	H3K4me1
2	62423248	62451866	+	B3GNT2	ENSG00000170340.10	2:62410971:62467237	Neut	H3K4me1
2	62423248	62451866	+	B3GNT2	ENSG00000170340.10	2:62410971:62467237	Mono	H3K4me1
2	62423248	62451866	+	B3GNT2	ENSG00000170340.10	2:62512691:62544438	Neut	H3K4me1
2	62423248	62451866	+	B3GNT2	ENSG00000170340.10	2:62528927:62537902	Neut	H3K27ac
2	63348518	64054977	-	WDPCP	ENSG00000143951.11	2:63588706:63591172	T-cell	H3K4me1
2	64120035	64246567	-	VPS54	ENSG00000143952.13	2:64483614:64546674	Neut	H3K4me1
2	68358370	68488362	-	PPP3R1	ENSG00000221823.5	2:68324125:68370984	Neut	H3K4me1
2	68358370	68488362	-	PPP3R1	ENSG00000221823.5	2:68371484:68489519	Neut	H3K4me1
2	68358370	68488362	-	PPP3R1	ENSG00000221823.5	2:68459347:68483724	Mono	H3K27ac
2	69546905	69614382	-	GFPT1	ENSG00000198380.7	2:69599193:69616118	Mono	H3K27ac
2	69871557	70008692	+	AC092431.1	ENSG00000234198.2	2:70051698:70071314	T-cell	H3K4me1
2	69947923	70053596	+	ANXA4	ENSG00000196975.9	2:69758114:70049497	T-cell	H3K4me1
2	69947923	70053596	+	ANXA4	ENSG00000196975.9	2:69975335:69984281	Mono	H3K27ac
2	70834750	70995357	-	ADD2	ENSG00000075340.16	2:70889195:70898542	T-cell	H3K27ac
2	71291474	71306935	+	NAGK	ENSG00000124357.7	2:71199185:71236157	Mono	H3K4me1
2	71291474	71306935	+	NAGK	ENSG00000124357.7	2:71288523:71310648	Neut	H3K27ac
2	71291474	71306935	+	NAGK	ENSG00000124357.7	2:71288523:71310648	Mono	H3K27ac
2	71357444	71377231	+	MPHOSPH10	ENSG00000124383.3	2:71354942:71360937	Neut	H3K27ac
2	71503691	71662199	+	ZNF638	ENSG00000075292.13	2:71557246:71573854	T-cell	H3K27ac
2	71680852	71913898	+	DYSF	ENSG00000135636.8	2:71670756:71717940	Mono	H3K27ac
2	71680852	71913898	+	DYSF	ENSG00000135636.8	2:71721435:71747069	Mono	H3K27ac
2	71680852	71913898	+	DYSF	ENSG00000135636.8	2:71754885:71766997	Mono	H3K27ac
2	71680852	71913898	+	DYSF	ENSG00000135636.8	2:71822394:71849056	Mono	H3K27ac
2	73612886	73837920	+	ALMS1	ENSG00000116127.13	2:73962999:73965761	T-cell	H3K27ac
2	73956231	73964527	-	TPRKB	ENSG00000144034.10	2:73941349:73947439	Mono	H3K4me1
2	74056086	74100786	+	STAMBP	ENSG00000124356.11	2:74048567:74079693	Mono	H3K4me1
2	74056086	74100786	+	STAMBP	ENSG00000124356.11	2:74053590:74059338	Mono	H3K27ac
2	74347807	74350345	+	RP11-287D1.1	ENSG00000257800.1	2:74346429:74348266	T-cell	H3K27ac
2	75061108	75120486	+	HK2	ENSG00000159399.4	2:74985931:74999624	Mono	H3K4me1
2	75061108	75120486	+	HK2	ENSG00000159399.4	2:75030812:75122796	T-cell	H3K4me1
2	75185619	75197255	+	POLE4	ENSG00000115350.7	2:75141578:75156168	T-cell	H3K4me1
2	75185619	75197255	+	POLE4	ENSG00000115350.7	2:75170971:75197120	T-cell	H3K4me1
2	75879126	75938115	-	GCFC2	ENSG00000005436.9	2:75902990:75906969	T-cell	H3K4me1
2	84743579	85046713	+	DNAH6	ENSG00000115423.13	2:84940139:84953785	T-cell	H3K27ac
2	85048774	85134132	-	TRABD2A	ENSG00000186854.6	2:85002072:85012706	T-cell	H3K27ac
2	85545147	85555548	-	TGOLN2	ENSG00000152291.9	2:85609755:85642595	T-cell	H3K27ac
2	85581517	85618875	+	ELMOD3	ENSG00000115459.12	2:85529813:85557042	Neut	H3K27ac
2	85621346	85645555	-	CAPG	ENSG00000042493.10	2:85609755:85642595	Neut	H3K27ac
2	85621346	85645555	-	CAPG	ENSG00000042493.10	2:85609755:85642595	T-cell	H3K27ac
2	85621346	85645555	-	CAPG	ENSG00000042493.10	2:85614338:85685830	T-cell	H3K4me1
2	85766288	85772403	+	MAT2A	ENSG00000168906.8	2:85614338:85685830	Neut	H3K4me1
2	85766288	85772403	+	MAT2A	ENSG00000168906.8	2:85717180:85866033	Neut	H3K4me1
2	85766288	85772403	+	MAT2A	ENSG00000168906.8	2:85721871:85733372	Neut	H3K27ac
2	85766288	85772403	+	MAT2A	ENSG00000168906.8	2:85760296:85771243	Neut	H3K27ac
2	85766288	85772403	+	MAT2A	ENSG00000168906.8	2:85771304:85780842	Neut	H3K27ac
2	85788685	85809154	+	VAMP8	ENSG00000118640.6	2:85780860:85793895	Mono	H3K27ac
2	85788685	85809154	+	VAMP8	ENSG00000118640.6	2:85879172:86043687	Mono	H3K4me1
2	85788685	85809154	+	VAMP8	ENSG00000118640.6	2:85920351:85944547	Mono	H3K27ac
2	85912298	85925977	+	GNLY	ENSG00000115523.12	2:85879172:86043687	Neut	H3K4me1
2	85912298	85925977	+	GNLY	ENSG00000115523.12	2:85879172:86043687	Mono	H3K4me1
2	85912298	85925977	+	GNLY	ENSG00000115523.12	2:85920351:85944547	Neut	H3K27ac
2	85912298	85925977	+	GNLY	ENSG00000115523.12	2:85920351:85944547	Mono	H3K27ac
2	85978467	86015189	+	ATOH8	ENSG00000168874.8	2:85879172:86043687	Mono	H3K4me1
2	85978467	86015189	+	ATOH8	ENSG00000168874.8	2:85920351:85944547	Mono	H3K27ac
2	86066267	86116137	-	ST3GAL5	ENSG00000115525.12	2:86052795:86062317	T-cell	H3K4me1
2	86066267	86116137	-	ST3GAL5	ENSG00000115525.12	2:86054093:86056253	T-cell	H3K27ac
2	86066267	86116137	-	ST3GAL5	ENSG00000115525.12	2:86058749:86070224	T-cell	H3K27ac
2	86066267	86116137	-	ST3GAL5	ENSG00000115525.12	2:86064214:86123848	T-cell	H3K4me1
2	86066267	86116137	-	ST3GAL5	ENSG00000115525.12	2:86070960:86109597	T-cell	H3K27ac
2	86371055	86422893	-	IMMT	ENSG00000132305.16	2:86447981:86458583	Mono	H3K4me1
2	97202480	97218375	+	ARID5A	ENSG00000196843.10	2:97191530:97221530	Neut	H3K27ac
2	98108978	98206428	-	ANKRD36B	ENSG00000196912.8	2:98214968:98222120	T-cell	H3K4me1
2	99061317	99207496	+	INPP4A	ENSG00000040933.10	2:99059704:99140066	Mono	H3K27ac
2	99061317	99207496	+	INPP4A	ENSG00000040933.10	2:99148560:99188422	T-cell	H3K4me1
2	99061317	99207496	+	INPP4A	ENSG00000040933.10	2:99212184:99363893	Neut	H3K27ac
2	99215773	99224978	-	COA5	ENSG00000183513.4	2:99212125:99397362	Neut	H3K4me1
2	99215773	99224978	-	COA5	ENSG00000183513.4	2:99212184:99363893	Neut	H3K27ac
2	99225042	99234978	+	UNC50	ENSG00000115446.7	2:99027614:99034607	T-cell	H3K4me1
2	99225042	99234978	+	UNC50	ENSG00000115446.7	2:99212125:99397362	Neut	H3K4me1
2	99235569	99347589	-	MGAT4A	ENSG00000071073.6	2:99212184:99363893	T-cell	H3K27ac
2	99613724	99771427	-	TSGA10	ENSG00000135951.10	2:99678050:99687129	T-cell	H3K4me1
2	99613724	99771427	-	TSGA10	ENSG00000135951.10	2:99750706:99810731	Mono	H3K4me1
2	99613724	99771427	-	TSGA10	ENSG00000135951.10	2:99765461:99777709	Mono	H3K27ac
2	99757948	99939204	+	C2orf15	ENSG00000241962.4	2:99765461:99777709	Mono	H3K27ac
2	99771418	99779620	+	LIPT1	ENSG00000144182.12	2:99750706:99810731	Mono	H3K4me1
2	99771418	99779620	+	LIPT1	ENSG00000144182.12	2:99765461:99777709	Mono	H3K27ac
2	99771461	99814089	+	MRPL30	ENSG00000185414.14	2:99678050:99687129	T-cell	H3K4me1
2	99771461	99814089	+	MRPL30	ENSG00000185414.14	2:99765461:99777709	Mono	H3K27ac
2	99935445	99957165	-	TXNDC9	ENSG00000115514.7	2:100077417:100117358	T-cell	H3K4me1
2	100163718	100759201	-	AFF3	ENSG00000144218.13	2:100753765:100760925	Mono	H3K27ac
2	101439123	101463682	+	AC092168.2	ENSG00000232034.1	2:101489134:101502259	T-cell	H3K4me1
2	102608306	102645006	+	IL1R2	ENSG00000115590.9	2:102558694:102704542	Neut	H3K4me1
2	102608306	102645006	+	IL1R2	ENSG00000115590.9	2:102600347:102631339	Neut	H3K27ac
2	102681004	102796334	+	IL1R1	ENSG00000115594.7	2:102558694:102704542	Neut	H3K4me1
2	102681004	102796334	+	IL1R1	ENSG00000115594.7	2:102600347:102631339	Neut	H3K27ac
2	103035149	103069025	+	IL18RAP	ENSG00000115607.5	2:103031505:103062777	Neut	H3K27ac
2	103035149	103069025	+	IL18RAP	ENSG00000115607.5	2:103031505:103062777	Mono	H3K27ac
2	103035149	103069025	+	IL18RAP	ENSG00000115607.5	2:103088050:103111433	Neut	H3K4me1
2	103050417	103051800	+	AC007278.2	ENSG00000236525.1	2:103031505:103062777	Neut	H3K27ac
2	103050417	103051800	+	AC007278.2	ENSG00000236525.1	2:103088050:103111433	Neut	H3K4me1
2	103055173	103056935	+	AC007278.3	ENSG00000234389.1	2:103031505:103062777	Neut	H3K27ac
2	103055173	103056935	+	AC007278.3	ENSG00000234389.1	2:103088050:103111433	Neut	H3K4me1
2	103332299	103353347	-	MFSD9	ENSG00000135953.6	2:103329533:103358551	Neut	H3K4me1
2	103332299	103353347	-	MFSD9	ENSG00000135953.6	2:103329533:103358551	Mono	H3K4me1
2	103332299	103353347	-	MFSD9	ENSG00000135953.6	2:103339703:103346991	Neut	H3K27ac
2	103332299	103353347	-	MFSD9	ENSG00000135953.6	2:103363306:103375119	Neut	H3K4me1
2	103332299	103353347	-	MFSD9	ENSG00000135953.6	2:103379953:103386854	Neut	H3K4me1
2	103332299	103353347	-	MFSD9	ENSG00000135953.6	2:103399245:103415486	Neut	H3K4me1
2	103332299	103353347	-	MFSD9	ENSG00000135953.6	2:103417034:103430557	Neut	H3K4me1
2	103332299	103353347	-	MFSD9	ENSG00000135953.6	2:103495438:103514291	Neut	H3K4me1
2	106361354	106510730	+	NCK2	ENSG00000071051.9	2:106347586:106556906	Mono	H3K4me1
2	109065017	109125871	+	GCC2	ENSG00000135968.14	2:109064450:109070481	Neut	H3K27ac
2	109065017	109125871	+	GCC2	ENSG00000135968.14	2:109064450:109070481	Mono	H3K27ac
2	109065017	109125871	+	GCC2	ENSG00000135968.14	2:109064450:109070481	T-cell	H3K27ac
2	109065017	109125871	+	GCC2	ENSG00000135968.14	2:109146020:109165844	Neut	H3K4me1
2	109065017	109125871	+	GCC2	ENSG00000135968.14	2:109146020:109165844	Mono	H3K4me1
2	109065017	109125871	+	GCC2	ENSG00000135968.14	2:109146697:109148544	T-cell	H3K27ac
2	109150857	109303702	+	LIMS1	ENSG00000169756.12	2:108955250:108977299	Neut	H3K4me1
2	109150857	109303702	+	LIMS1	ENSG00000169756.12	2:109064450:109070481	Neut	H3K27ac
2	109150857	109303702	+	LIMS1	ENSG00000169756.12	2:109064450:109070481	T-cell	H3K27ac
2	109150857	109303702	+	LIMS1	ENSG00000169756.12	2:109146020:109165844	Neut	H3K4me1
2	109150857	109303702	+	LIMS1	ENSG00000169756.12	2:109146697:109148544	T-cell	H3K27ac
2	109745804	110262207	+	SH3RF3	ENSG00000172985.8	2:109732866:109924004	Neut	H3K4me1
2	109745804	110262207	+	SH3RF3	ENSG00000172985.8	2:109826532:109835948	Neut	H3K27ac
2	109745804	110262207	+	SH3RF3	ENSG00000172985.8	2:109928340:109974517	Mono	H3K4me1
2	109745804	110262207	+	SH3RF3	ENSG00000172985.8	2:109959208:109971269	T-cell	H3K27ac
2	110371911	110376563	+	SOWAHC	ENSG00000198142.3	2:110387548:110400061	Mono	H3K4me1
2	111876955	111924587	+	BCL2L11	ENSG00000153094.16	2:111870138:111908184	Mono	H3K4me1
2	112656056	112787138	+	MERTK	ENSG00000153208.12	2:112647539:112682640	Neut	H3K4me1
2	112656056	112787138	+	MERTK	ENSG00000153208.12	2:112748040:112774165	Neut	H3K4me1
2	112656056	112787138	+	MERTK	ENSG00000153208.12	2:112776410:112783455	Mono	H3K4me1
2	112812800	112876895	+	TMEM87B	ENSG00000153214.5	2:112801851:112826159	Neut	H3K4me1
2	112812800	112876895	+	TMEM87B	ENSG00000153214.5	2:112810080:112817889	T-cell	H3K27ac
2	112812800	112876895	+	TMEM87B	ENSG00000153214.5	2:112838640:112854448	Mono	H3K27ac
2	113299492	113334635	+	POLR1B	ENSG00000125630.11	2:113296050:113308266	T-cell	H3K4me1
2	113403434	113421404	+	SLC20A1	ENSG00000144136.6	2:113371801:113495263	T-cell	H3K4me1
2	113403434	113421404	+	SLC20A1	ENSG00000144136.6	2:113379714:113395498	Mono	H3K27ac
2	113403434	113421404	+	SLC20A1	ENSG00000144136.6	2:113379714:113395498	T-cell	H3K27ac
2	113587328	113594480	-	IL1B	ENSG00000125538.7	2:113622224:113631503	Mono	H3K4me1
2	113969099	114024587	+	AC016683.6	ENSG00000189223.7	2:113905279:113981672	Neut	H3K4me1
2	113969099	114024587	+	AC016683.6	ENSG00000189223.7	2:113982558:114044691	Neut	H3K4me1
2	113969099	114024587	+	AC016683.6	ENSG00000189223.7	2:113982558:114044691	Mono	H3K4me1
2	113969099	114024587	+	AC016683.6	ENSG00000189223.7	2:113982558:114044691	T-cell	H3K4me1
2	113969099	114024587	+	AC016683.6	ENSG00000189223.7	2:113991106:114006328	T-cell	H3K27ac
2	118846028	118868573	+	INSIG2	ENSG00000125629.10	2:118844676:118848900	T-cell	H3K27ac
2	119699742	119752236	+	MARCO	ENSG00000019169.8	2:119724521:119733316	Mono	H3K27ac
2	119981384	120023228	+	STEAP3	ENSG00000115107.15	2:119973151:119999418	Mono	H3K4me1
2	119981384	120023228	+	STEAP3	ENSG00000115107.15	2:120016145:120029281	Mono	H3K4me1
2	120124497	120130126	+	DBI	ENSG00000155368.12	2:120093132:120099015	Mono	H3K4me1
2	120124497	120130126	+	DBI	ENSG00000155368.12	2:120120910:120131555	Mono	H3K27ac
2	120517207	120741394	+	PTPN4	ENSG00000088179.4	2:120525014:120532554	T-cell	H3K27ac
2	120517207	120741394	+	PTPN4	ENSG00000088179.4	2:120549767:120600908	T-cell	H3K4me1
2	120517207	120741394	+	PTPN4	ENSG00000088179.4	2:120610482:120641540	T-cell	H3K4me1
2	120770581	120936695	+	EPB41L5	ENSG00000115109.9	2:120525014:120532554	T-cell	H3K27ac
2	120770581	120936695	+	EPB41L5	ENSG00000115109.9	2:120549767:120600908	T-cell	H3K4me1
2	120978854	120980984	-	TMEM185B	ENSG00000226479.3	2:121008108:121017249	Neut	H3K27ac
2	120978854	120980984	-	TMEM185B	ENSG00000226479.3	2:121017315:121066689	Neut	H3K27ac
2	120997640	121052285	+	RALB	ENSG00000144118.8	2:121008108:121017249	Neut	H3K27ac
2	120997640	121052285	+	RALB	ENSG00000144118.8	2:121017315:121066689	Neut	H3K27ac
2	127413509	127454246	+	GYPC	ENSG00000136732.10	2:127398289:127406887	Mono	H3K4me1
2	127413509	127454246	+	GYPC	ENSG00000136732.10	2:127408170:127448503	T-cell	H3K4me1
2	127413509	127454246	+	GYPC	ENSG00000136732.10	2:127409496:127447180	Mono	H3K27ac
2	127413509	127454246	+	GYPC	ENSG00000136732.10	2:127508862:127540335	Mono	H3K4me1
2	127413509	127454246	+	GYPC	ENSG00000136732.10	2:127508862:127540335	T-cell	H3K4me1
2	127413509	127454246	+	GYPC	ENSG00000136732.10	2:127514938:127528567	T-cell	H3K27ac
2	127413509	127454246	+	GYPC	ENSG00000136732.10	2:127528633:127535893	T-cell	H3K27ac
2	127413509	127454246	+	GYPC	ENSG00000136732.10	2:127549305:127563685	Mono	H3K4me1
2	127413509	127454246	+	GYPC	ENSG00000136732.10	2:127554345:127560219	Mono	H3K27ac
2	127413509	127454246	+	GYPC	ENSG00000136732.10	2:127576022:127593326	Mono	H3K4me1
2	127805603	127864931	-	BIN1	ENSG00000136717.10	2:127814061:127870567	Mono	H3K4me1
2	127805603	127864931	-	BIN1	ENSG00000136717.10	2:127814061:127870567	T-cell	H3K4me1
2	127805603	127864931	-	BIN1	ENSG00000136717.10	2:127926696:127945882	Mono	H3K4me1
2	128193783	128284462	-	IWS1	ENSG00000163166.9	2:128254381:128288872	Neut	H3K4me1
2	128994290	129076151	-	HS6ST1	ENSG00000136720.6	2:129196668:129204344	Mono	H3K4me1
2	128994290	129076151	-	HS6ST1	ENSG00000136720.6	2:129196726:129202632	Mono	H3K27ac
2	132222473	132250316	-	MZT2A	ENSG00000173272.9	2:132244883:132253429	T-cell	H3K27ac
2	132250386	132279145	+	AC093838.4	ENSG00000152117.12	2:132244883:132253429	Neut	H3K27ac
2	132250386	132279145	+	AC093838.4	ENSG00000152117.12	2:132244883:132253429	T-cell	H3K27ac
2	132479948	132524973	+	C2orf27A	ENSG00000197927.7	2:132435806:132446637	T-cell	H3K4me1
2	132479948	132524973	+	C2orf27A	ENSG00000197927.7	2:132439087:132443050	T-cell	H3K27ac
2	134877554	135212192	+	MGAT5	ENSG00000152127.4	2:134969915:135089371	T-cell	H3K4me1
2	136289025	136482840	+	R3HDM1	ENSG00000048991.12	2:136441740:136450160	T-cell	H3K27ac
2	136871919	136875735	-	CXCR4	ENSG00000121966.6	2:136867309:136906019	Mono	H3K27ac
2	143848931	144525921	+	ARHGAP15	ENSG00000075884.8	2:143848792:144060900	T-cell	H3K4me1
2	143848931	144525921	+	ARHGAP15	ENSG00000075884.8	2:143877409:143990447	T-cell	H3K27ac
2	148602086	148688393	+	ACVR2A	ENSG00000121989.10	2:148599382:148649422	T-cell	H3K4me1
2	148778580	149275805	+	MBD5	ENSG00000204406.7	2:148733006:148813238	Neut	H3K4me1
2	152126979	152146571	-	NMI	ENSG00000123609.6	2:152124714:152141766	T-cell	H3K27ac
2	152126979	152146571	-	NMI	ENSG00000123609.6	2:152131768:152168206	T-cell	H3K4me1
2	152126979	152146571	-	NMI	ENSG00000123609.6	2:152141873:152150018	T-cell	H3K27ac
2	152126979	152146571	-	NMI	ENSG00000123609.6	2:152158541:152165048	Neut	H3K27ac
2	152214106	152236560	+	TNFAIP6	ENSG00000123610.3	2:152131768:152168206	Mono	H3K4me1
2	152214106	152236560	+	TNFAIP6	ENSG00000123610.3	2:152141873:152150018	Mono	H3K27ac
2	152214106	152236560	+	TNFAIP6	ENSG00000123610.3	2:152152006:152157958	Mono	H3K27ac
2	152214106	152236560	+	TNFAIP6	ENSG00000123610.3	2:152199644:152237674	Neut	H3K4me1
2	152214106	152236560	+	TNFAIP6	ENSG00000123610.3	2:152199644:152237674	Mono	H3K4me1
2	152266397	152364527	+	RIF1	ENSG00000080345.12	2:152199644:152237674	Neut	H3K4me1
2	152689290	152955593	-	CACNB4	ENSG00000182389.13	2:152879614:152915536	Mono	H3K4me1
2	157180944	157198860	-	NR4A2	ENSG00000153234.9	2:157184416:157193666	T-cell	H3K27ac
2	157291802	157470247	+	GPD2	ENSG00000115159.10	2:157247901:157269951	Mono	H3K4me1
2	157291802	157470247	+	GPD2	ENSG00000115159.10	2:157277517:157374874	Mono	H3K4me1
2	157291802	157470247	+	GPD2	ENSG00000115159.10	2:157307567:157343261	Mono	H3K27ac
2	157291802	157470247	+	GPD2	ENSG00000115159.10	2:157387213:157395186	Mono	H3K27ac
2	157291802	157470247	+	GPD2	ENSG00000115159.10	2:157395328:157409157	Mono	H3K27ac
2	158592958	158732374	-	ACVR1	ENSG00000115170.9	2:158947398:158984137	Neut	H3K4me1
2	159027593	159313265	-	CCDC148	ENSG00000153237.13	2:158895134:158913966	Neut	H3K4me1
2	159027593	159313265	-	CCDC148	ENSG00000153237.13	2:158947398:158984137	Neut	H3K4me1
2	159027593	159313265	-	CCDC148	ENSG00000153237.13	2:158967781:158980056	Neut	H3K27ac
2	159027593	159313265	-	CCDC148	ENSG00000153237.13	2:159068642:159079752	Neut	H3K4me1
2	160092304	160143310	-	WDSUB1	ENSG00000196151.6	2:160136451:160149207	T-cell	H3K4me1
2	160092304	160143310	-	WDSUB1	ENSG00000196151.6	2:160218210:160224217	Neut	H3K27ac
2	160175490	160473203	-	BAZ2B	ENSG00000123636.13	2:160334701:160483775	Neut	H3K4me1
2	160175490	160473203	-	BAZ2B	ENSG00000123636.13	2:160404318:160424356	Mono	H3K27ac
2	160175490	160473203	-	BAZ2B	ENSG00000123636.13	2:160425323:160435557	Neut	H3K27ac
2	160175490	160473203	-	BAZ2B	ENSG00000123636.13	2:160438384:160460558	Neut	H3K27ac
2	160175490	160473203	-	BAZ2B	ENSG00000123636.13	2:160486641:160501677	Neut	H3K4me1
2	160175490	160473203	-	BAZ2B	ENSG00000123636.13	2:160513189:160519681	Neut	H3K4me1
2	160175490	160473203	-	BAZ2B	ENSG00000123636.13	2:160514582:160516703	Neut	H3K27ac
2	160471807	160473593	+	AC009506.1	ENSG00000224152.1	2:160334701:160483775	Neut	H3K4me1
2	160471807	160473593	+	AC009506.1	ENSG00000224152.1	2:160425323:160435557	Neut	H3K27ac
2	160471807	160473593	+	AC009506.1	ENSG00000224152.1	2:160438384:160460558	Neut	H3K27ac
2	160471807	160473593	+	AC009506.1	ENSG00000224152.1	2:160513189:160519681	Neut	H3K4me1
2	160471807	160473593	+	AC009506.1	ENSG00000224152.1	2:160514582:160516703	Neut	H3K27ac
2	160527219	160568941	-	AC009961.3	ENSG00000226266.1	2:160425323:160435557	Neut	H3K27ac
2	160527219	160568941	-	AC009961.3	ENSG00000226266.1	2:160438384:160460558	Neut	H3K27ac
2	160527219	160568941	-	AC009961.3	ENSG00000226266.1	2:160486641:160501677	Neut	H3K4me1
2	160527219	160568941	-	AC009961.3	ENSG00000226266.1	2:160514582:160516703	Neut	H3K27ac
2	160569000	160625359	+	2003-02-28	ENSG00000136536.9	2:160334701:160483775	Mono	H3K4me1
2	160569000	160625359	+	2003-02-28	ENSG00000136536.9	2:160404318:160424356	Mono	H3K27ac
2	160625364	160654753	-	CD302	ENSG00000241399.2	2:160513189:160519681	Mono	H3K4me1
2	160628362	160761260	-	LY75	ENSG00000054219.9	2:160703901:160723074	Neut	H3K4me1
2	160628362	160761260	-	LY75	ENSG00000054219.9	2:160703901:160723074	Mono	H3K4me1
2	160628362	160761260	-	LY75	ENSG00000054219.9	2:160714520:160720776	Neut	H3K27ac
2	160628362	160761260	-	LY75	ENSG00000054219.9	2:160733664:160766831	Neut	H3K4me1
2	160628362	160761260	-	LY75	ENSG00000054219.9	2:160733664:160766831	Mono	H3K4me1
2	160628362	160761260	-	LY75	ENSG00000054219.9	2:160754528:160763606	Neut	H3K27ac
2	160628362	160761260	-	LY75	ENSG00000054219.9	2:160754528:160763606	T-cell	H3K27ac
2	160668745	160670520	-	AC009961.5	ENSG00000227055.1	2:160754528:160763606	Mono	H3K27ac
2	160956177	161128399	-	ITGB6	ENSG00000115221.6	2:161316093:161333181	T-cell	H3K27ac
2	160956177	161128399	-	ITGB6	ENSG00000115221.6	2:161333236:161352469	T-cell	H3K27ac
2	161128662	161350305	-	RBMS1	ENSG00000153250.13	2:161118270:161357741	T-cell	H3K4me1
2	161128662	161350305	-	RBMS1	ENSG00000153250.13	2:161167780:161207304	T-cell	H3K27ac
2	161128662	161350305	-	RBMS1	ENSG00000153250.13	2:161281207:161294771	T-cell	H3K27ac
2	161128662	161350305	-	RBMS1	ENSG00000153250.13	2:161316093:161333181	T-cell	H3K27ac
2	161128662	161350305	-	RBMS1	ENSG00000153250.13	2:161333236:161352469	T-cell	H3K27ac
2	161128662	161350305	-	RBMS1	ENSG00000153250.13	2:161358083:161375462	T-cell	H3K4me1
2	161128662	161350305	-	RBMS1	ENSG00000153250.13	2:161461302:161472438	T-cell	H3K4me1
2	161993419	162092732	+	TANK	ENSG00000136560.8	2:161932380:161936012	Neut	H3K27ac
2	167051695	167232503	-	SCN9A	ENSG00000169432.10	2:167225715:167239801	Neut	H3K4me1
2	168810530	169104651	-	STK39	ENSG00000198648.6	2:168999739:169107849	Mono	H3K4me1
2	168810530	169104651	-	STK39	ENSG00000198648.6	2:169025403:169030357	Mono	H3K27ac
2	168810530	169104651	-	STK39	ENSG00000198648.6	2:169037603:169044203	Mono	H3K27ac
2	169312372	169631644	+	CERS6	ENSG00000172292.10	2:169276415:169512430	Neut	H3K4me1
2	169921299	169952677	+	DHRS9	ENSG00000073737.11	2:169825673:169830632	Neut	H3K4me1
2	169921299	169952677	+	DHRS9	ENSG00000073737.11	2:169917733:169976778	Neut	H3K4me1
2	169921299	169952677	+	DHRS9	ENSG00000073737.11	2:169933931:169954825	Neut	H3K27ac
2	169921299	169952677	+	DHRS9	ENSG00000073737.11	2:169955787:169966852	Neut	H3K27ac
2	170440850	170497916	+	PPIG	ENSG00000138398.11	2:170437683:170468790	Neut	H3K4me1
2	170440850	170497916	+	PPIG	ENSG00000138398.11	2:170437683:170468790	Mono	H3K4me1
2	170501935	170550943	-	CCDC173	ENSG00000154479.8	2:170620028:170640024	Mono	H3K4me1
2	171847333	172087824	-	TLK1	ENSG00000198586.9	2:171955915:172026688	Neut	H3K4me1
2	171847333	172087824	-	TLK1	ENSG00000198586.9	2:172000351:172008031	Neut	H3K27ac
2	172378757	172414643	+	CYBRD1	ENSG00000071967.7	2:172365322:172394309	Neut	H3K4me1
2	172378757	172414643	+	CYBRD1	ENSG00000071967.7	2:172377870:172382492	Neut	H3K27ac
2	172778958	172848599	+	HAT1	ENSG00000128708.8	2:172774002:172829483	Neut	H3K4me1
2	172778958	172848599	+	HAT1	ENSG00000128708.8	2:172807519:172817993	Neut	H3K27ac
2	172778958	172848599	+	HAT1	ENSG00000128708.8	2:172807519:172817993	Mono	H3K27ac
2	173292082	173371181	+	ITGA6	ENSG00000091409.10	2:173285333:173383897	Neut	H3K4me1
2	173292082	173371181	+	ITGA6	ENSG00000091409.10	2:173286724:173315549	Neut	H3K27ac
2	173420101	173489823	+	PDK1	ENSG00000152256.8	2:173408594:173467823	Neut	H3K4me1
2	173420101	173489823	+	PDK1	ENSG00000152256.8	2:173408594:173467823	Mono	H3K4me1
2	173940163	174132738	+	MLTK	ENSG00000091436.12	2:174123414:174137116	Neut	H3K4me1
2	173940163	174132738	+	MLTK	ENSG00000091436.12	2:174126050:174132739	Neut	H3K27ac
2	174937175	175113426	-	OLA1	ENSG00000138430.11	2:175009486:175020044	Mono	H3K4me1
2	174937175	175113426	-	OLA1	ENSG00000138430.11	2:175111521:175114635	T-cell	H3K27ac
2	175296966	175351822	-	GPR155	ENSG00000163328.9	2:175347867:175364073	Neut	H3K27ac
2	175936978	176033110	-	ATF2	ENSG00000115966.11	2:175995939:176049674	Mono	H3K4me1
2	175936978	176033110	-	ATF2	ENSG00000115966.11	2:176043113:176047990	Mono	H3K27ac
2	176040986	176049335	-	ATP5G3	ENSG00000154518.5	2:176043113:176047990	Mono	H3K27ac
2	176040986	176049335	-	ATP5G3	ENSG00000154518.5	2:176043113:176047990	T-cell	H3K27ac
2	178092323	178257425	-	NFE2L2	ENSG00000116044.11	2:178067847:178184551	T-cell	H3K4me1
2	178092323	178257425	-	NFE2L2	ENSG00000116044.11	2:178151506:178157370	T-cell	H3K27ac
2	179694484	179914813	-	CCDC141	ENSG00000163492.9	2:179935761:179939056	T-cell	H3K4me1
2	179966483	180129517	-	SESTD1	ENSG00000187231.8	2:180082169:180135460	Neut	H3K4me1
2	179966483	180129517	-	SESTD1	ENSG00000187231.8	2:180082169:180135460	T-cell	H3K4me1
2	179966483	180129517	-	SESTD1	ENSG00000187231.8	2:180108642:180122998	T-cell	H3K27ac
2	179966483	180129517	-	SESTD1	ENSG00000187231.8	2:180127537:180131447	T-cell	H3K27ac
2	180809603	180871840	-	CWC22	ENSG00000163510.9	2:180846550:180876617	Neut	H3K4me1
2	180809603	180871840	-	CWC22	ENSG00000163510.9	2:180863925:180872980	Neut	H3K27ac
2	181845112	181928150	+	UBE2E3	ENSG00000170035.10	2:181968755:181976363	T-cell	H3K27ac
2	181845112	181928150	+	UBE2E3	ENSG00000170035.10	2:182015235:182019966	T-cell	H3K27ac
2	181966659	182264286	+	AC104820.2	ENSG00000234663.1	2:181988155:182000136	T-cell	H3K27ac
2	182321929	182400914	+	ITGA4	ENSG00000115232.9	2:182162571:182180911	T-cell	H3K27ac
2	182321929	182400914	+	ITGA4	ENSG00000115232.9	2:182314941:182355503	Mono	H3K4me1
2	182321929	182400914	+	ITGA4	ENSG00000115232.9	2:182318499:182341564	Neut	H3K27ac
2	182321929	182400914	+	ITGA4	ENSG00000115232.9	2:182318499:182341564	Mono	H3K27ac
2	182321929	182400914	+	ITGA4	ENSG00000115232.9	2:182342202:182352387	Mono	H3K27ac
2	182321929	182400914	+	ITGA4	ENSG00000115232.9	2:182376872:182391807	Neut	H3K27ac
2	188207856	188313187	-	CALCRL	ENSG00000064989.8	2:188306407:188316041	Mono	H3K4me1
2	188207856	188313187	-	CALCRL	ENSG00000064989.8	2:188338588:188342713	Mono	H3K4me1
2	190526146	190535557	+	ASNSD1	ENSG00000138381.4	2:190512918:190553701	Neut	H3K4me1
2	190526146	190535557	+	ASNSD1	ENSG00000138381.4	2:190521472:190530270	Neut	H3K27ac
2	190526146	190535557	+	ASNSD1	ENSG00000138381.4	2:190521472:190530270	Mono	H3K27ac
2	190539016	190625919	+	ANKAR	ENSG00000151687.10	2:190521472:190530270	Mono	H3K27ac
2	190611386	190627953	-	OSGEPL1	ENSG00000128694.7	2:190521472:190530270	T-cell	H3K27ac
2	190635049	190649097	-	ORMDL1	ENSG00000128699.9	2:190512918:190553701	Neut	H3K4me1
2	190635049	190649097	-	ORMDL1	ENSG00000128699.9	2:190521472:190530270	Neut	H3K27ac
2	190635049	190649097	-	ORMDL1	ENSG00000128699.9	2:190521472:190530270	Mono	H3K27ac
2	191273081	191373931	+	MFSD6	ENSG00000151690.10	2:191267950:191338186	Mono	H3K4me1
2	191369068	191399448	-	TMEM194B	ENSG00000189362.7	2:191388132:191403937	Mono	H3K27ac
2	191369068	191399448	-	TMEM194B	ENSG00000189362.7	2:191388132:191403937	T-cell	H3K27ac
2	191829084	191885686	-	STAT1	ENSG00000115415.14	2:191733039:191908128	T-cell	H3K4me1
2	196998290	197041227	-	STK17B	ENSG00000081320.5	2:196929074:196948662	T-cell	H3K4me1
2	196998290	197041227	-	STK17B	ENSG00000081320.5	2:196942842:196946583	T-cell	H3K27ac
2	197063977	197458416	-	HECW2	ENSG00000138411.5	2:197068325:197119867	Neut	H3K27ac
2	197831741	198175897	-	ANKRD44	ENSG00000065413.12	2:197933109:198125585	T-cell	H3K27ac
2	197831741	198175897	-	ANKRD44	ENSG00000065413.12	2:198125950:198181873	T-cell	H3K27ac
2	197831741	198175897	-	ANKRD44	ENSG00000065413.12	2:198184621:198196471	T-cell	H3K27ac
2	198115582	198167243	-	ANKRD44-IT1	ENSG00000236977.1	2:197933109:198125585	T-cell	H3K27ac
2	198115582	198167243	-	ANKRD44-IT1	ENSG00000236977.1	2:198125950:198181873	T-cell	H3K27ac
2	198115582	198167243	-	ANKRD44-IT1	ENSG00000236977.1	2:198184621:198196471	T-cell	H3K27ac
2	198256698	198299815	-	SF3B1	ENSG00000115524.10	2:198125950:198181873	T-cell	H3K27ac
2	198557830	198639547	+	AC011997.1	ENSG00000222017.1	2:198902723:198908819	T-cell	H3K27ac
2	198669426	199437305	+	PLCL1	ENSG00000115896.11	2:198248090:198406150	Mono	H3K4me1
2	198669426	199437305	+	PLCL1	ENSG00000115896.11	2:198663183:198776953	Neut	H3K4me1
2	198669426	199437305	+	PLCL1	ENSG00000115896.11	2:198663183:198776953	Mono	H3K4me1
2	198669426	199437305	+	PLCL1	ENSG00000115896.11	2:198667589:198678002	Neut	H3K27ac
2	198669426	199437305	+	PLCL1	ENSG00000115896.11	2:198777676:198786648	Neut	H3K4me1
2	198669426	199437305	+	PLCL1	ENSG00000115896.11	2:198788466:198883902	Neut	H3K4me1
2	198669426	199437305	+	PLCL1	ENSG00000115896.11	2:198866815:198872214	T-cell	H3K27ac
2	198669426	199437305	+	PLCL1	ENSG00000115896.11	2:198886772:198926382	Neut	H3K4me1
2	198669426	199437305	+	PLCL1	ENSG00000115896.11	2:198902723:198908819	T-cell	H3K27ac
2	201735630	201754026	-	PPIL3	ENSG00000240344.4	2:201903616:202146741	Mono	H3K4me1
2	201980827	202029033	+	CFLAR	ENSG00000003402.14	2:201976486:202030444	Neut	H3K27ac
2	202005007	202022546	-	CFLAR-AS1	ENSG00000226312.3	2:201903616:202146741	Mono	H3K4me1
2	202565277	202645912	-	ALS2	ENSG00000003393.10	2:202643577:202647966	Mono	H3K27ac
2	202565277	202645912	-	ALS2	ENSG00000003393.10	2:202643577:202647966	T-cell	H3K27ac
2	203499901	203634480	+	FAM117B	ENSG00000138439.10	2:203482226:203641922	Mono	H3K4me1
2	203499901	203634480	+	FAM117B	ENSG00000138439.10	2:203482226:203641922	T-cell	H3K4me1
2	203499901	203634480	+	FAM117B	ENSG00000138439.10	2:203487737:203527770	Mono	H3K27ac
2	203499901	203634480	+	FAM117B	ENSG00000138439.10	2:203528010:203549424	Mono	H3K27ac
2	203499901	203634480	+	FAM117B	ENSG00000138439.10	2:203549669:203572391	T-cell	H3K27ac
2	203499901	203634480	+	FAM117B	ENSG00000138439.10	2:203606816:203636771	T-cell	H3K27ac
2	203499901	203634480	+	FAM117B	ENSG00000138439.10	2:203706941:203715786	T-cell	H3K4me1
2	203640690	203736708	-	ICA1L	ENSG00000163596.12	2:203606816:203636771	T-cell	H3K27ac
2	204571198	204602557	+	CD28	ENSG00000178562.12	2:204567483:204620635	T-cell	H3K27ac
2	207630081	207657233	+	FASTKD2	ENSG00000118246.9	2:207646093:207666665	Mono	H3K27ac
2	208104588	208394519	-	AC007879.5	ENSG00000223725.1	2:208335052:208351623	Neut	H3K4me1
2	208104588	208394519	-	AC007879.5	ENSG00000223725.1	2:208352264:208381339	Neut	H3K4me1
2	208445355	208490652	-	METTL21A	ENSG00000144401.9	2:208477173:208503521	Mono	H3K4me1
2	208445355	208490652	-	METTL21A	ENSG00000144401.9	2:208495949:208502589	Mono	H3K27ac
2	208445355	208490652	-	METTL21A	ENSG00000144401.9	2:208545293:208594517	Mono	H3K4me1
2	208576264	208626563	+	CCNYL1	ENSG00000163249.5	2:208477173:208503521	Mono	H3K4me1
2	208576264	208626563	+	CCNYL1	ENSG00000163249.5	2:208545293:208594517	Mono	H3K4me1
2	209130991	209223475	+	PIKFYVE	ENSG00000115020.12	2:209128425:209136714	T-cell	H3K27ac
2	215590370	215674428	-	BARD1	ENSG00000138376.6	2:215656161:215679424	Neut	H3K4me1
2	215590370	215674428	-	BARD1	ENSG00000138376.6	2:215668758:215676488	T-cell	H3K27ac
2	216476286	216708445	-	LINC00607	ENSG00000235770.1	2:216599701:216622745	Mono	H3K4me1
2	216476286	216708445	-	LINC00607	ENSG00000235770.1	2:216610767:216616121	Mono	H3K27ac
2	216972187	217071026	+	XRCC5	ENSG00000079246.11	2:216968753:217060481	T-cell	H3K4me1
2	218899683	218955304	+	RUFY4	ENSG00000188282.8	2:218918792:218948962	Mono	H3K4me1
2	219120042	219122087	+	RP11-378A13.1	ENSG00000261338.1	2:219172116:219189842	Mono	H3K27ac
2	219135115	219211516	+	PNKD	ENSG00000127838.9	2:219172116:219189842	Mono	H3K27ac
2	219246752	219261617	+	SLC11A1	ENSG00000018280.12	2:219216926:219281076	Neut	H3K4me1
2	219246752	219261617	+	SLC11A1	ENSG00000018280.12	2:219216926:219281076	Mono	H3K4me1
2	219246752	219261617	+	SLC11A1	ENSG00000018280.12	2:219219897:219240641	Neut	H3K27ac
2	219246752	219261617	+	SLC11A1	ENSG00000018280.12	2:219219897:219240641	Mono	H3K27ac
2	219314974	219433084	-	USP37	ENSG00000135913.6	2:219573221:219631401	Neut	H3K4me1
2	219314974	219433084	-	USP37	ENSG00000135913.6	2:219591504:219623502	Neut	H3K27ac
2	219314974	219433084	-	USP37	ENSG00000135913.6	2:219636898:219657774	Neut	H3K4me1
2	219314974	219433084	-	USP37	ENSG00000135913.6	2:219636898:219657774	Mono	H3K4me1
2	219314974	219433084	-	USP37	ENSG00000135913.6	2:219638225:219643180	Neut	H3K27ac
2	219314974	219433084	-	USP37	ENSG00000135913.6	2:219662930:219700508	Mono	H3K4me1
2	219433303	219461803	+	RQCD1	ENSG00000144580.9	2:219418214:219444894	Mono	H3K27ac
2	219575568	219620139	+	TTLL4	ENSG00000135912.6	2:219573221:219631401	Neut	H3K4me1
2	219575568	219620139	+	TTLL4	ENSG00000135912.6	2:219591504:219623502	Neut	H3K27ac
2	219575568	219620139	+	TTLL4	ENSG00000135912.6	2:219636898:219657774	Neut	H3K4me1
2	219575568	219620139	+	TTLL4	ENSG00000135912.6	2:219636898:219657774	Mono	H3K4me1
2	219575568	219620139	+	TTLL4	ENSG00000135912.6	2:219638225:219643180	Neut	H3K27ac
2	219575568	219620139	+	TTLL4	ENSG00000135912.6	2:219662930:219700508	Neut	H3K4me1
2	219646472	219680016	+	CYP27A1	ENSG00000135929.4	2:219327340:219344340	Mono	H3K4me1
2	219646472	219680016	+	CYP27A1	ENSG00000135929.4	2:219573221:219631401	Neut	H3K4me1
2	219646472	219680016	+	CYP27A1	ENSG00000135929.4	2:219573221:219631401	Mono	H3K4me1
2	219646472	219680016	+	CYP27A1	ENSG00000135929.4	2:219591504:219623502	Neut	H3K27ac
2	219646472	219680016	+	CYP27A1	ENSG00000135929.4	2:219591504:219623502	Mono	H3K27ac
2	219646472	219680016	+	CYP27A1	ENSG00000135929.4	2:219636898:219657774	Neut	H3K4me1
2	219646472	219680016	+	CYP27A1	ENSG00000135929.4	2:219636898:219657774	Mono	H3K4me1
2	219646472	219680016	+	CYP27A1	ENSG00000135929.4	2:219638225:219643180	Neut	H3K27ac
2	219646472	219680016	+	CYP27A1	ENSG00000135929.4	2:219662930:219700508	Neut	H3K4me1
2	219646472	219680016	+	CYP27A1	ENSG00000135929.4	2:219662930:219700508	Mono	H3K4me1
2	219940039	220025587	-	NHEJ1	ENSG00000187736.8	2:220032359:220053376	Neut	H3K27ac
2	219940051	220035549	-	SLC23A3	ENSG00000213901.6	2:220032359:220053376	Neut	H3K27ac
2	220036619	220042828	-	CNPPD1	ENSG00000115649.11	2:220017055:220054451	Neut	H3K4me1
2	220036619	220042828	-	CNPPD1	ENSG00000115649.11	2:220017055:220054451	Mono	H3K4me1
2	220036619	220042828	-	CNPPD1	ENSG00000115649.11	2:220032359:220053376	Neut	H3K27ac
2	220036619	220042828	-	CNPPD1	ENSG00000115649.11	2:220032359:220053376	Mono	H3K27ac
2	220040947	220050201	+	FAM134A	ENSG00000144567.6	2:220017055:220054451	Neut	H3K4me1
2	220040947	220050201	+	FAM134A	ENSG00000144567.6	2:220017055:220054451	Mono	H3K4me1
2	220040947	220050201	+	FAM134A	ENSG00000144567.6	2:220032359:220053376	Neut	H3K27ac
2	220040947	220050201	+	FAM134A	ENSG00000144567.6	2:220032359:220053376	Mono	H3K27ac
2	222282747	222438922	-	EPHA4	ENSG00000116106.7	2:222378117:222387383	T-cell	H3K27ac
2	222282747	222438922	-	EPHA4	ENSG00000116106.7	2:222388795:222401345	T-cell	H3K4me1
2	222282747	222438922	-	EPHA4	ENSG00000116106.7	2:222390634:222399469	T-cell	H3K27ac
2	222282747	222438922	-	EPHA4	ENSG00000116106.7	2:222433657:222439716	T-cell	H3K27ac
2	223725652	223809357	+	ACSL3	ENSG00000123983.9	2:223769074:223782531	Mono	H3K27ac
2	224720433	224810104	-	WDFY1	ENSG00000085449.10	2:224718045:224839005	Neut	H3K4me1
2	224839829	224904036	-	SERPINE2	ENSG00000135919.8	2:224877832:224907984	T-cell	H3K4me1
2	225629807	225907162	-	DOCK10	ENSG00000135905.13	2:225622884:225657814	Mono	H3K27ac
2	225629807	225907162	-	DOCK10	ENSG00000135905.13	2:225724548:225932826	Neut	H3K4me1
2	225629807	225907162	-	DOCK10	ENSG00000135905.13	2:225724548:225932826	Mono	H3K4me1
2	225629807	225907162	-	DOCK10	ENSG00000135905.13	2:225724548:225932826	T-cell	H3K4me1
2	225629807	225907162	-	DOCK10	ENSG00000135905.13	2:225728354:225770004	Neut	H3K27ac
2	225629807	225907162	-	DOCK10	ENSG00000135905.13	2:225728354:225770004	Mono	H3K27ac
2	225629807	225907162	-	DOCK10	ENSG00000135905.13	2:225770209:225881290	Neut	H3K27ac
2	225629807	225907162	-	DOCK10	ENSG00000135905.13	2:225770209:225881290	Mono	H3K27ac
2	225629807	225907162	-	DOCK10	ENSG00000135905.13	2:225900304:225909439	T-cell	H3K27ac
2	225629807	225907162	-	DOCK10	ENSG00000135905.13	2:225915208:225922751	T-cell	H3K27ac
2	228189867	228222550	+	MFF	ENSG00000168958.15	2:228187224:228207989	Mono	H3K4me1
2	228189867	228222550	+	MFF	ENSG00000168958.15	2:228230676:228237692	Mono	H3K27ac
2	228226872	228246711	-	TM4SF20	ENSG00000168955.3	2:228230676:228237692	Mono	H3K27ac
2	228336868	228421384	+	AGFG1	ENSG00000173744.12	2:228298978:228304524	Mono	H3K27ac
2	228336868	228421384	+	AGFG1	ENSG00000173744.12	2:228335499:228389743	Mono	H3K27ac
2	230990026	231032210	+	AC093171.1	ENSG00000231578.1	2:230986022:231013885	Mono	H3K4me1
2	231090445	231223762	+	SP140	ENSG00000079263.12	2:231016485:231045508	Neut	H3K4me1
2	231090445	231223762	+	SP140	ENSG00000079263.12	2:231078048:231093687	T-cell	H3K27ac
2	231280657	231408805	+	SP100	ENSG00000067066.12	2:231266608:231367239	Mono	H3K4me1
2	231772033	231825781	-	GPR55	ENSG00000135898.5	2:231765396:231800350	T-cell	H3K4me1
2	235401685	235405697	-	ARL4C	ENSG00000188042.5	2:235267910:235411228	Mono	H3K4me1
2	235401685	235405697	-	ARL4C	ENSG00000188042.5	2:235385943:235410141	Mono	H3K27ac
2	238875469	238951236	+	UBE2F	ENSG00000184182.14	2:238870554:238944239	Neut	H3K4me1
2	238875469	238951236	+	UBE2F	ENSG00000184182.14	2:238870554:238944239	T-cell	H3K4me1
2	238875469	238951236	+	UBE2F	ENSG00000184182.14	2:238874274:238895097	Neut	H3K27ac
2	238875469	238951236	+	UBE2F	ENSG00000184182.14	2:238874274:238895097	T-cell	H3K27ac
2	238875656	239008053	+	UBE2F	ENSG00000258984.1	2:238870554:238944239	Neut	H3K4me1
2	238875656	239008053	+	UBE2F	ENSG00000258984.1	2:238870554:238944239	T-cell	H3K4me1
2	238875656	239008053	+	UBE2F	ENSG00000258984.1	2:238874274:238895097	Neut	H3K27ac
2	238875656	239008053	+	UBE2F	ENSG00000258984.1	2:238874274:238895097	T-cell	H3K27ac
2	238969530	239008054	+	SCLY	ENSG00000132330.12	2:238874274:238895097	T-cell	H3K27ac
2	238969530	239008054	+	SCLY	ENSG00000132330.12	2:239074354:239084827	Mono	H3K27ac
2	239133193	239140318	-	AC016757.3	ENSG00000186235.6	2:239133117:239204663	Mono	H3K4me1
2	239335383	239360891	+	ASB1	ENSG00000065802.7	2:239328334:239362891	Neut	H3K4me1
2	239335383	239360891	+	ASB1	ENSG00000065802.7	2:239331258:239361455	Neut	H3K27ac
2	239969864	240323348	-	HDAC4	ENSG00000068024.12	2:240193051:240255029	T-cell	H3K27ac
2	240831867	240964819	-	NDUFA10	ENSG00000130414.7	2:240913515:240924773	Mono	H3K4me1
2	241544848	241570676	+	GPR35	ENSG00000178623.7	2:241558755:241572468	Mono	H3K27ac
2	241858202	241932728	+	AC104809.3	ENSG00000226321.3	2:241894003:241910528	Mono	H3K4me1
2	241938255	242034983	+	SNED1	ENSG00000162804.9	2:241896670:241909334	Mono	H3K27ac
2	241938255	242034983	+	SNED1	ENSG00000162804.9	2:241930486:241961737	T-cell	H3K4me1
2	241938255	242034983	+	SNED1	ENSG00000162804.9	2:242001260:242059016	T-cell	H3K27ac
2	241938255	242034983	+	SNED1	ENSG00000162804.9	2:242015428:242024006	T-cell	H3K4me1
2	241938255	242034983	+	SNED1	ENSG00000162804.9	2:242024221:242055752	T-cell	H3K4me1
2	242014469	242041747	-	MTERFD2	ENSG00000122085.11	2:241999234:242005908	T-cell	H3K4me1
2	242014469	242041747	-	MTERFD2	ENSG00000122085.11	2:242001260:242059016	T-cell	H3K27ac
2	242014469	242041747	-	MTERFD2	ENSG00000122085.11	2:242015428:242024006	T-cell	H3K4me1
2	242014469	242041747	-	MTERFD2	ENSG00000122085.11	2:242062556:242070195	T-cell	H3K4me1
2	242045514	242089679	-	PASK	ENSG00000115687.9	2:241999234:242005908	T-cell	H3K4me1
2	242045514	242089679	-	PASK	ENSG00000115687.9	2:242001260:242059016	T-cell	H3K27ac
2	242045514	242089679	-	PASK	ENSG00000115687.9	2:242015428:242024006	T-cell	H3K4me1
2	242088991	242123067	+	PPP1R7	ENSG00000115685.10	2:241930486:241961737	T-cell	H3K4me1
2	242088991	242123067	+	PPP1R7	ENSG00000115685.10	2:242001260:242059016	T-cell	H3K27ac
2	242088991	242123067	+	PPP1R7	ENSG00000115685.10	2:242024221:242055752	T-cell	H3K4me1
2	242088991	242123067	+	PPP1R7	ENSG00000115685.10	2:242087204:242091882	T-cell	H3K27ac
2	242166679	242256476	-	HDLBP	ENSG00000115677.12	2:242240734:242265261	Neut	H3K27ac
2	242254515	242293442	+	1998-08-31	ENSG00000168385.13	2:242240734:242265261	T-cell	H3K27ac
2	242629829	242633704	+	AC133528.2	ENSG00000228989.1	2:242623720:242635056	T-cell	H3K27ac
2	242823514	243020873	+	AC131097.3	ENSG00000233806.2	2:242898314:242909903	Mono	H3K27ac
2	242912834	242919427	+	AC093642.3	ENSG00000237940.2	2:242898314:242909903	Mono	H3K27ac
2	242912834	242919427	+	AC093642.3	ENSG00000237940.2	2:242898442:242915622	Mono	H3K4me1
3	3742498	4508965	-	SUMF1	ENSG00000144455.9	3:4380503:4398792	Mono	H3K4me1
3	3841121	3889387	+	LRRN1	ENSG00000175928.5	3:3857668:3862089	Neut	H3K27ac
3	7994492	8653610	-	LMCD1-AS1	ENSG00000227110.2	3:8528662:8535958	Mono	H3K4me1
3	7994492	8653610	-	LMCD1-AS1	ENSG00000227110.2	3:8554297:8560676	Mono	H3K4me1
3	7994492	8653610	-	LMCD1-AS1	ENSG00000227110.2	3:8568173:8575633	Mono	H3K4me1
3	9849770	9896822	+	TTLL3	ENSG00000214021.10	3:9818378:9844171	T-cell	H3K27ac
3	10004221	10052800	-	EMC3	ENSG00000125037.7	3:10042202:10075105	Neut	H3K4me1
3	10004221	10052800	-	EMC3	ENSG00000125037.7	3:10042202:10075105	Mono	H3K4me1
3	10004221	10052800	-	EMC3	ENSG00000125037.7	3:10048529:10054086	Neut	H3K27ac
3	10028577	10048674	+	AC034193.5	ENSG00000180385.4	3:10048529:10054086	Neut	H3K27ac
3	10055932	10068049	-	CIDECP	ENSG00000186162.6	3:10048529:10054086	Neut	H3K27ac
3	10206549	10285427	+	IRAK2	ENSG00000134070.4	3:10178297:10339271	Mono	H3K4me1
3	10206549	10285427	+	IRAK2	ENSG00000134070.4	3:10218603:10246213	Neut	H3K27ac
3	11313995	11599139	+	ATG7	ENSG00000197548.7	3:11470423:11508063	Neut	H3K4me1
3	11597544	11762220	-	VGLL4	ENSG00000144560.9	3:11664030:11669194	T-cell	H3K27ac
3	11597544	11762220	-	VGLL4	ENSG00000144560.9	3:11751905:11769114	Neut	H3K4me1
3	11597544	11762220	-	VGLL4	ENSG00000144560.9	3:11757204:11763047	T-cell	H3K27ac
3	11831916	11888393	-	TAMM41	ENSG00000144559.6	3:11829155:11834249	T-cell	H3K27ac
3	11831916	11888393	-	TAMM41	ENSG00000144559.6	3:11845939:11855268	T-cell	H3K27ac
3	12328867	12475855	+	PPARG	ENSG00000132170.15	3:12303761:12322094	Mono	H3K4me1
3	12328867	12475855	+	PPARG	ENSG00000132170.15	3:12356908:12405996	Mono	H3K4me1
3	12328867	12475855	+	PPARG	ENSG00000132170.15	3:12489479:12536518	Mono	H3K4me1
3	12328867	12475855	+	PPARG	ENSG00000132170.15	3:12498759:12507987	Mono	H3K27ac
3	12625100	12705725	-	RAF1	ENSG00000132155.7	3:12653116:12708281	Mono	H3K27ac
3	12837971	12913415	+	CAND2	ENSG00000144712.7	3:12837250:12842233	T-cell	H3K27ac
3	13357737	13461809	-	NUP210	ENSG00000132182.7	3:13416908:13474533	T-cell	H3K4me1
3	14693271	14714166	+	CCDC174	ENSG00000154781.11	3:14691691:14715847	Mono	H3K27ac
3	14961854	14989931	-	FGD5-AS1	ENSG00000225733.1	3:14972600:15008986	Mono	H3K4me1
3	15296360	15382875	-	SH3BP5	ENSG00000131370.11	3:15270827:15322749	Mono	H3K27ac
3	15296360	15382875	-	SH3BP5	ENSG00000131370.11	3:15289878:15412664	Mono	H3K4me1
3	15296360	15382875	-	SH3BP5	ENSG00000131370.11	3:15289878:15412664	T-cell	H3K4me1
3	15296360	15382875	-	SH3BP5	ENSG00000131370.11	3:15324706:15376024	Mono	H3K27ac
3	15296360	15382875	-	SH3BP5	ENSG00000131370.11	3:15324706:15376024	T-cell	H3K27ac
3	15422782	15482073	-	METTL6	ENSG00000206562.7	3:15448169:15458371	Mono	H3K27ac
3	15491640	15563258	-	COLQ	ENSG00000206561.6	3:15561252:15565830	Mono	H3K27ac
3	15491640	15563258	-	COLQ	ENSG00000206561.6	3:15688236:15690896	T-cell	H3K27ac
3	15708743	15901278	-	ANKRD28	ENSG00000206560.6	3:15688236:15690896	T-cell	H3K27ac
3	15708743	15901278	-	ANKRD28	ENSG00000206560.6	3:15969652:15988843	Neut	H3K4me1
3	15708743	15901278	-	ANKRD28	ENSG00000206560.6	3:16004596:16016994	Neut	H3K4me1
3	16299485	16306479	-	DPH3	ENSG00000154813.5	3:16322880:16435029	T-cell	H3K27ac
3	16844159	17132086	+	PLCL2	ENSG00000154822.11	3:16860004:16997237	Neut	H3K4me1
3	16844159	17132086	+	PLCL2	ENSG00000154822.11	3:16860004:16997237	Mono	H3K4me1
3	16844159	17132086	+	PLCL2	ENSG00000154822.11	3:16907841:16915266	Neut	H3K27ac
3	18486516	18959184	+	AC144521.1	ENSG00000228956.3	3:18735278:18829407	Mono	H3K4me1
3	20081515	20195896	+	KAT2B	ENSG00000114166.7	3:20091806:20103396	Neut	H3K27ac
3	23244511	23633284	+	UBE2E2	ENSG00000182247.5	3:23240831:23253127	T-cell	H3K4me1
3	23244511	23633284	+	UBE2E2	ENSG00000182247.5	3:23275310:23284974	T-cell	H3K4me1
3	23244511	23633284	+	UBE2E2	ENSG00000182247.5	3:23436686:23449395	T-cell	H3K4me1
3	23244511	23633284	+	UBE2E2	ENSG00000182247.5	3:23475485:23489756	T-cell	H3K4me1
3	23244511	23633284	+	UBE2E2	ENSG00000182247.5	3:23494008:23500287	T-cell	H3K4me1
3	25639475	25706398	-	TOP2B	ENSG00000077097.9	3:25633059:25699396	Mono	H3K27ac
3	25639475	25706398	-	TOP2B	ENSG00000077097.9	3:25641423:25649369	Neut	H3K4me1
3	27151576	27410951	-	NEK10	ENSG00000163491.12	3:27568771:27590589	Mono	H3K4me1
3	27151576	27410951	-	NEK10	ENSG00000163491.12	3:27592835:27613733	Mono	H3K4me1
3	27414214	27525911	-	SLC4A7	ENSG00000033867.12	3:27491044:27529327	Mono	H3K4me1
3	27414214	27525911	-	SLC4A7	ENSG00000033867.12	3:27517722:27527716	Mono	H3K27ac
3	27414214	27525911	-	SLC4A7	ENSG00000033867.12	3:27561522:27567236	Mono	H3K4me1
3	27414214	27525911	-	SLC4A7	ENSG00000033867.12	3:27592835:27613733	Mono	H3K4me1
3	27414214	27525911	-	SLC4A7	ENSG00000033867.12	3:27616996:27621008	Mono	H3K4me1
3	27414214	27525911	-	SLC4A7	ENSG00000033867.12	3:27663108:27684132	Mono	H3K4me1
3	31574130	31679112	+	STT3B	ENSG00000163527.5	3:31558807:31684140	Mono	H3K4me1
3	32147181	32210205	+	GPD1L	ENSG00000152642.6	3:32152238:32157668	T-cell	H3K27ac
3	32147181	32210205	+	GPD1L	ENSG00000152642.6	3:32184895:32199124	Mono	H3K27ac
3	32147181	32210205	+	GPD1L	ENSG00000152642.6	3:32204904:32210102	Mono	H3K27ac
3	32280171	32411817	+	CMTM8	ENSG00000170293.4	3:32276358:32291970	T-cell	H3K27ac
3	32280171	32411817	+	CMTM8	ENSG00000170293.4	3:32276722:32303936	T-cell	H3K4me1
3	32280171	32411817	+	CMTM8	ENSG00000170293.4	3:32312463:32320281	T-cell	H3K4me1
3	32280171	32411817	+	CMTM8	ENSG00000170293.4	3:32320358:32395649	T-cell	H3K4me1
3	32280171	32411817	+	CMTM8	ENSG00000170293.4	3:32321498:32350166	T-cell	H3K27ac
3	32280171	32411817	+	CMTM8	ENSG00000170293.4	3:32396945:32403099	T-cell	H3K27ac
3	32300432	32301722	+	KRT18P15	ENSG00000234737.1	3:32276358:32291970	T-cell	H3K27ac
3	32300432	32301722	+	KRT18P15	ENSG00000234737.1	3:32276722:32303936	T-cell	H3K4me1
3	32300432	32301722	+	KRT18P15	ENSG00000234737.1	3:32312463:32320281	T-cell	H3K4me1
3	32300432	32301722	+	KRT18P15	ENSG00000234737.1	3:32320358:32395649	T-cell	H3K4me1
3	32300432	32301722	+	KRT18P15	ENSG00000234737.1	3:32321498:32350166	T-cell	H3K27ac
3	32567463	32612366	-	DYNC1LI1	ENSG00000144635.4	3:32579710:32629782	Neut	H3K4me1
3	32567463	32612366	-	DYNC1LI1	ENSG00000144635.4	3:32579710:32629782	Mono	H3K4me1
3	32567463	32612366	-	DYNC1LI1	ENSG00000144635.4	3:32582109:32602890	Neut	H3K27ac
3	33839844	33911194	+	PDCD6IP	ENSG00000170248.8	3:33826793:33863595	Mono	H3K4me1
3	33839844	33911194	+	PDCD6IP	ENSG00000170248.8	3:33837711:33856036	Neut	H3K27ac
3	33839844	33911194	+	PDCD6IP	ENSG00000170248.8	3:33837711:33856036	Mono	H3K27ac
3	33839844	33911194	+	PDCD6IP	ENSG00000170248.8	3:33837711:33856036	T-cell	H3K27ac
3	33839844	33911194	+	PDCD6IP	ENSG00000170248.8	3:33856719:33864146	Mono	H3K27ac
3	33839844	33911194	+	PDCD6IP	ENSG00000170248.8	3:33869475:33877834	T-cell	H3K4me1
3	33839844	33911194	+	PDCD6IP	ENSG00000170248.8	3:33870848:33880109	T-cell	H3K27ac
3	33839844	33911194	+	PDCD6IP	ENSG00000170248.8	3:33894205:33902589	Mono	H3K27ac
3	36868311	36986548	-	TRANK1	ENSG00000168016.9	3:36901300:36974767	Neut	H3K4me1
3	36868311	36986548	-	TRANK1	ENSG00000168016.9	3:36901300:36974767	Mono	H3K4me1
3	36921675	36922220	-	AC011816.1	ENSG00000234073.1	3:36901300:36974767	Neut	H3K4me1
3	37034823	37107380	+	MLH1	ENSG00000076242.10	3:37252909:37270830	T-cell	H3K4me1
3	37034823	37107380	+	MLH1	ENSG00000076242.10	3:37255476:37261626	T-cell	H3K27ac
3	37094117	37225180	-	LRRFIP2	ENSG00000093167.13	3:37005210:37018342	Mono	H3K4me1
3	37094117	37225180	-	LRRFIP2	ENSG00000093167.13	3:37062147:37068633	Mono	H3K4me1
3	37094117	37225180	-	LRRFIP2	ENSG00000093167.13	3:37137538:37161676	Mono	H3K4me1
3	37094117	37225180	-	LRRFIP2	ENSG00000093167.13	3:37162058:37227458	Neut	H3K4me1
3	37094117	37225180	-	LRRFIP2	ENSG00000093167.13	3:37162058:37227458	Mono	H3K4me1
3	37094117	37225180	-	LRRFIP2	ENSG00000093167.13	3:37174808:37198035	Neut	H3K27ac
3	37094117	37225180	-	LRRFIP2	ENSG00000093167.13	3:37174808:37198035	Mono	H3K27ac
3	37094117	37225180	-	LRRFIP2	ENSG00000093167.13	3:37213764:37220422	Mono	H3K27ac
3	37094117	37225180	-	LRRFIP2	ENSG00000093167.13	3:37414465:37446343	Neut	H3K4me1
3	37493606	37865005	+	ITGA9	ENSG00000144668.7	3:37322512:37381999	Neut	H3K4me1
3	37493606	37865005	+	ITGA9	ENSG00000144668.7	3:37487137:37513600	Neut	H3K4me1
3	37493606	37865005	+	ITGA9	ENSG00000144668.7	3:37526963:37556444	Mono	H3K4me1
3	37493606	37865005	+	ITGA9	ENSG00000144668.7	3:37532547:37536607	Mono	H3K27ac
3	37493606	37865005	+	ITGA9	ENSG00000144668.7	3:37590480:37607069	Neut	H3K4me1
3	38164201	38178733	-	ACAA1	ENSG00000060971.12	3:38282394:38343498	Mono	H3K4me1
3	38388251	38462839	+	XYLB	ENSG00000093217.5	3:38458645:38474593	T-cell	H3K4me1
3	38388251	38462839	+	XYLB	ENSG00000093217.5	3:38460892:38471455	T-cell	H3K27ac
3	38388251	38462839	+	XYLB	ENSG00000093217.5	3:38492225:38498242	T-cell	H3K27ac
3	38388251	38462839	+	XYLB	ENSG00000093217.5	3:38492300:38508241	T-cell	H3K4me1
3	38388251	38462839	+	XYLB	ENSG00000093217.5	3:38511533:38528296	T-cell	H3K4me1
3	38388251	38462839	+	XYLB	ENSG00000093217.5	3:38512155:38521973	T-cell	H3K27ac
3	38492518	38496311	-	ACVR2B-AS1	ENSG00000229589.1	3:38460892:38471455	T-cell	H3K27ac
3	38492518	38496311	-	ACVR2B-AS1	ENSG00000229589.1	3:38492225:38498242	T-cell	H3K27ac
3	38495342	38524948	+	ACVR2B	ENSG00000114739.8	3:38458645:38474593	T-cell	H3K4me1
3	38495342	38524948	+	ACVR2B	ENSG00000114739.8	3:38460892:38471455	T-cell	H3K27ac
3	38495342	38524948	+	ACVR2B	ENSG00000114739.8	3:38492225:38498242	T-cell	H3K27ac
3	38495342	38524948	+	ACVR2B	ENSG00000114739.8	3:38492300:38508241	T-cell	H3K4me1
3	38495342	38524948	+	ACVR2B	ENSG00000114739.8	3:38511533:38528296	T-cell	H3K4me1
3	38495342	38524948	+	ACVR2B	ENSG00000114739.8	3:38512155:38521973	T-cell	H3K27ac
3	39304985	39323226	-	CX3CR1	ENSG00000168329.9	3:39269965:39339176	Neut	H3K4me1
3	39448180	39453929	+	RPSA	ENSG00000168028.8	3:39442956:39460710	Neut	H3K4me1
3	40351175	40353915	+	EIF1B	ENSG00000114784.3	3:40348872:40357645	T-cell	H3K27ac
3	40498783	40503861	+	RPL14	ENSG00000188846.9	3:40490324:40509893	Mono	H3K4me1
3	41236328	41301587	+	CTNNB1	ENSG00000168036.12	3:41236264:41280905	Neut	H3K4me1
3	41288090	42003922	-	ULK4	ENSG00000168038.6	3:42000355:42005452	T-cell	H3K27ac
3	42055294	42267381	+	TRAK1	ENSG00000182606.10	3:42249825:42267227	T-cell	H3K27ac
3	42530791	42579059	+	VIPR1	ENSG00000114812.8	3:42514567:42521483	Mono	H3K4me1
3	42530791	42579059	+	VIPR1	ENSG00000114812.8	3:42525043:42587256	Mono	H3K4me1
3	42530791	42579059	+	VIPR1	ENSG00000114812.8	3:42542500:42583493	T-cell	H3K27ac
3	42642106	42690227	+	NKTR	ENSG00000114857.13	3:42608218:42711982	Mono	H3K4me1
3	42798669	42846023	-	HIGD1A	ENSG00000181061.9	3:42799291:42809108	Mono	H3K27ac
3	44690219	44702283	+	ZNF35	ENSG00000169981.6	3:44378612:44386635	Mono	H3K27ac
3	44754135	44765323	+	ZNF502	ENSG00000196653.7	3:44543475:44562555	T-cell	H3K4me1
3	44754135	44765323	+	ZNF502	ENSG00000196653.7	3:44770246:44771938	T-cell	H3K27ac
3	44771088	44778575	+	ZNF501	ENSG00000186446.7	3:44770246:44771938	T-cell	H3K27ac
3	45016733	45077558	+	EXOSC7	ENSG00000075914.8	3:45028690:45056103	T-cell	H3K27ac
3	45016733	45077558	+	EXOSC7	ENSG00000075914.8	3:45057048:45065692	T-cell	H3K27ac
3	45016733	45077558	+	EXOSC7	ENSG00000075914.8	3:45071552:45081801	Mono	H3K27ac
3	45043040	45077563	+	CLEC3B	ENSG00000163815.5	3:45028690:45056103	T-cell	H3K27ac
3	45043040	45077563	+	CLEC3B	ENSG00000163815.5	3:45057048:45065692	T-cell	H3K27ac
3	45043040	45077563	+	CLEC3B	ENSG00000163815.5	3:45057380:45111112	T-cell	H3K4me1
3	45043040	45077563	+	CLEC3B	ENSG00000163815.5	3:45071552:45081801	T-cell	H3K27ac
3	45043040	45077563	+	CLEC3B	ENSG00000163815.5	3:45101724:45109579	Mono	H3K27ac
3	45730548	45786901	+	SACM1L	ENSG00000211456.5	3:45627575:45790409	T-cell	H3K4me1
3	45730548	45786901	+	SACM1L	ENSG00000211456.5	3:45728878:45749380	T-cell	H3K27ac
3	45730548	45786901	+	SACM1L	ENSG00000211456.5	3:45750312:45768562	T-cell	H3K27ac
3	45730548	45786901	+	SACM1L	ENSG00000211456.5	3:45773884:45786350	T-cell	H3K27ac
3	45864808	45957534	-	LZTFL1	ENSG00000163818.12	3:45997873:46032179	T-cell	H3K27ac
3	45959396	46037316	-	FYCO1	ENSG00000163820.10	3:46168406:46178324	Mono	H3K27ac
3	45959396	46037316	-	FYCO1	ENSG00000163820.10	3:46239356:46257043	Neut	H3K27ac
3	46205096	46308197	+	CCR3	ENSG00000183625.10	3:46273569:46279229	Neut	H3K27ac
3	46395225	46402419	+	CCR2	ENSG00000121807.5	3:46084919:46189957	Mono	H3K4me1
3	46395225	46402419	+	CCR2	ENSG00000121807.5	3:46310730:46384175	T-cell	H3K4me1
3	46395225	46402419	+	CCR2	ENSG00000121807.5	3:46385908:46429844	T-cell	H3K4me1
3	46395225	46402419	+	CCR2	ENSG00000121807.5	3:46405663:46414104	T-cell	H3K27ac
3	46406446	46448550	-	RP11-24F11.2	ENSG00000223552.1	3:46405663:46414104	Mono	H3K27ac
3	46411633	46417697	+	CCR5	ENSG00000160791.12	3:46385908:46429844	Mono	H3K4me1
3	46448654	46451014	+	CCRL2	ENSG00000121797.8	3:46273569:46279229	Neut	H3K27ac
3	46477136	46526724	-	LTF	ENSG00000012223.7	3:46993292:47068336	Neut	H3K27ac
3	46710487	46735194	-	ALS2CL	ENSG00000178038.12	3:46707177:46745896	T-cell	H3K27ac
3	46710487	46735194	-	ALS2CL	ENSG00000178038.12	3:46716876:46756597	T-cell	H3K4me1
3	47021173	47051193	+	NBEAL2	ENSG00000160796.11	3:46954018:46993211	T-cell	H3K27ac
3	47021173	47051193	+	NBEAL2	ENSG00000160796.11	3:46993292:47068336	T-cell	H3K27ac
3	47537130	47555251	-	ELP6	ENSG00000163832.11	3:47480337:47523916	T-cell	H3K4me1
3	47892182	48130769	-	MAP4	ENSG00000047849.17	3:48152556:48157212	T-cell	H3K4me1
3	48282590	48340743	+	ZNF589	ENSG00000164048.9	3:48280720:48294279	T-cell	H3K27ac
3	48282590	48340743	+	ZNF589	ENSG00000164048.9	3:48333786:48345589	T-cell	H3K27ac
3	48334754	48343175	-	NME6	ENSG00000172113.4	3:48280720:48294279	Neut	H3K27ac
3	49052921	49059726	-	DALRD3	ENSG00000178149.12	3:48772516:48792297	Mono	H3K4me1
3	49394609	49396033	-	GPX1	ENSG00000233276.2	3:49534903:49541954	Mono	H3K4me1
3	49396578	49450431	-	RHOA	ENSG00000067560.6	3:49273025:49278951	Mono	H3K27ac
3	49506146	49573048	+	DAG1	ENSG00000173402.7	3:49706972:49721634	T-cell	H3K27ac
3	49726932	49758962	+	RNF123	ENSG00000164068.11	3:49932062:50009187	Neut	H3K4me1
3	49977440	50137478	+	RBM6	ENSG00000004534.9	3:49932062:50009187	Neut	H3K4me1
3	49977440	50137478	+	RBM6	ENSG00000004534.9	3:49969723:49981769	Neut	H3K27ac
3	50126341	50156454	+	RBM5	ENSG00000003756.12	3:49932062:50009187	T-cell	H3K4me1
3	52579368	52719933	-	PBRM1	ENSG00000163939.14	3:52729495:52761947	T-cell	H3K4me1
3	52728505	52740048	-	GLT8D1	ENSG00000016864.12	3:52228244:52334787	T-cell	H3K27ac
3	52846991	52865495	-	ITIH4	ENSG00000055955.11	3:52943076:52972324	Neut	H3K4me1
3	52870235	52931612	-	TMEM110	ENSG00000213533.7	3:52943076:52972324	Neut	H3K4me1
3	52870235	52931612	-	TMEM110	ENSG00000213533.7	3:52953071:52962483	Neut	H3K27ac
3	53258723	53290068	-	TKT	ENSG00000163931.11	3:53249864:53298238	Mono	H3K27ac
3	53528683	53846490	+	CACNA1D	ENSG00000157388.8	3:53729056:53745047	Neut	H3K27ac
3	53901093	53916229	-	ACTR8	ENSG00000113812.9	3:53913636:53917578	T-cell	H3K27ac
3	53901093	53916229	-	ACTR8	ENSG00000113812.9	3:53922832:53927937	T-cell	H3K27ac
3	53918437	53926015	-	SELK	ENSG00000113811.6	3:53913636:53917578	T-cell	H3K27ac
3	53918437	53926015	-	SELK	ENSG00000113811.6	3:53922832:53927937	Mono	H3K27ac
3	56591189	56655846	+	CCDC66	ENSG00000180376.12	3:56588310:56604466	Neut	H3K4me1
3	56591189	56655846	+	CCDC66	ENSG00000180376.12	3:56588310:56604466	Mono	H3K4me1
3	56591189	56655846	+	CCDC66	ENSG00000180376.12	3:56590140:56596739	Neut	H3K27ac
3	56591189	56655846	+	CCDC66	ENSG00000180376.12	3:56590140:56596739	Mono	H3K27ac
3	56761446	57113357	-	ARHGEF3	ENSG00000163947.7	3:56753875:56838479	Mono	H3K27ac
3	57741177	57914895	+	SLMAP	ENSG00000163681.10	3:57933242:57950756	Mono	H3K4me1
3	57741177	57914895	+	SLMAP	ENSG00000163681.10	3:57943229:57946646	Mono	H3K27ac
3	57994127	58157982	+	FLNB	ENSG00000136068.10	3:57933242:57950756	Mono	H3K4me1
3	57994127	58157982	+	FLNB	ENSG00000136068.10	3:57943229:57946646	Mono	H3K27ac
3	57994127	58157982	+	FLNB	ENSG00000136068.10	3:57950954:58080614	T-cell	H3K4me1
3	57994127	58157982	+	FLNB	ENSG00000136068.10	3:58062108:58076074	T-cell	H3K27ac
3	58291974	58305816	+	RPP14	ENSG00000163684.6	3:58215559:58233416	Neut	H3K4me1
3	58291974	58305920	+	RPP14	ENSG00000255154.2	3:58215559:58233416	Neut	H3K4me1
3	59735036	61237133	-	FHIT	ENSG00000189283.5	3:59729458:60083814	T-cell	H3K4me1
3	59735036	61237133	-	FHIT	ENSG00000189283.5	3:59900701:59949022	T-cell	H3K27ac
3	59735036	61237133	-	FHIT	ENSG00000189283.5	3:59972841:60073511	T-cell	H3K27ac
3	59735036	61237133	-	FHIT	ENSG00000189283.5	3:60075023:60083414	T-cell	H3K27ac
3	66429221	66551687	-	LRIG1	ENSG00000144749.9	3:66433554:66469865	T-cell	H3K4me1
3	68053359	68594776	+	FAM19A1	ENSG00000183662.6	3:68102869:68110900	T-cell	H3K27ac
3	68053359	68594776	+	FAM19A1	ENSG00000183662.6	3:68128798:68147178	T-cell	H3K4me1
3	69219141	69591734	-	FRMD4B	ENSG00000114541.10	3:69358772:69386178	Neut	H3K4me1
3	69219141	69591734	-	FRMD4B	ENSG00000114541.10	3:69358772:69386178	Mono	H3K4me1
3	69219141	69591734	-	FRMD4B	ENSG00000114541.10	3:69386484:69396417	Mono	H3K4me1
3	71003844	71633140	-	FOXP1	ENSG00000114861.14	3:71005150:71588033	T-cell	H3K27ac
3	71619406	71623608	-	FOXP1-IT1	ENSG00000242094.1	3:71674276:71715640	Mono	H3K4me1
3	71728440	71803924	-	EIF4E3	ENSG00000163412.7	3:71717632:71916131	Neut	H3K4me1
3	71728440	71803924	-	EIF4E3	ENSG00000163412.7	3:71717632:71916131	Mono	H3K4me1
3	71728440	71803924	-	EIF4E3	ENSG00000163412.7	3:71717632:71916131	T-cell	H3K4me1
3	71728440	71803924	-	EIF4E3	ENSG00000163412.7	3:71746820:71765578	Neut	H3K27ac
3	71728440	71803924	-	EIF4E3	ENSG00000163412.7	3:71765685:71783238	Mono	H3K27ac
3	71728440	71803924	-	EIF4E3	ENSG00000163412.7	3:71765685:71783238	T-cell	H3K27ac
3	71728440	71803924	-	EIF4E3	ENSG00000163412.7	3:71816234:71838622	Neut	H3K27ac
3	71820807	71834357	-	PROK2	ENSG00000163421.4	3:71717632:71916131	Mono	H3K4me1
3	71820807	71834357	-	PROK2	ENSG00000163421.4	3:71816234:71838622	Mono	H3K27ac
3	71820807	71834357	-	PROK2	ENSG00000163421.4	3:71850979:71863741	Neut	H3K27ac
3	72423744	72496069	-	RYBP	ENSG00000163602.8	3:72352977:72366750	T-cell	H3K4me1
3	72423744	72496069	-	RYBP	ENSG00000163602.8	3:72486080:72498075	Neut	H3K27ac
3	72423744	72496069	-	RYBP	ENSG00000163602.8	3:72502532:72508015	Neut	H3K27ac
3	72937224	73047289	+	GXYLT2	ENSG00000172986.8	3:73043471:73114926	Mono	H3K27ac
3	81538850	81811312	-	GBE1	ENSG00000114480.8	3:81871938:81875839	Neut	H3K27ac
3	88206039	88217879	+	RP11-373L8.2	ENSG00000244150.1	3:88153156:88168130	Mono	H3K27ac
3	97540884	97594133	+	CRYBG3	ENSG00000233280.1	3:97627091:97638667	Mono	H3K4me1
3	97540884	97594133	+	CRYBG3	ENSG00000233280.1	3:97720196:97734726	T-cell	H3K4me1
3	97595819	97663810	+	CRYBG3	ENSG00000080200.5	3:97536615:97550546	Mono	H3K4me1
3	97663086	97691301	-	MINA	ENSG00000170854.12	3:97536615:97550546	Mono	H3K4me1
3	99536678	99897447	+	CMSS1	ENSG00000184220.6	3:99534640:99538848	Mono	H3K27ac
3	100211463	100296288	+	TMEM45A	ENSG00000181458.6	3:100234468:100249527	Mono	H3K4me1
3	100211463	100296288	+	TMEM45A	ENSG00000181458.6	3:100274123:100286095	Mono	H3K4me1
3	100428205	100467810	+	TFG	ENSG00000114354.8	3:100320511:100324654	Mono	H3K27ac
3	100428205	100467810	+	TFG	ENSG00000114354.8	3:100426598:100444266	Neut	H3K27ac
3	100945570	101039404	-	IMPG2	ENSG00000081148.10	3:101164244:101256760	Neut	H3K4me1
3	100945570	101039404	-	IMPG2	ENSG00000081148.10	3:101212467:101227061	Mono	H3K27ac
3	100945570	101039404	-	IMPG2	ENSG00000081148.10	3:101257756:101266711	Neut	H3K4me1
3	101043049	101232085	-	SENP7	ENSG00000138468.11	3:101164244:101256760	Neut	H3K4me1
3	101043049	101232085	-	SENP7	ENSG00000138468.11	3:101164244:101256760	Mono	H3K4me1
3	101043049	101232085	-	SENP7	ENSG00000138468.11	3:101227196:101245583	Neut	H3K27ac
3	101043049	101232085	-	SENP7	ENSG00000138468.11	3:101257756:101266711	Neut	H3K4me1
3	101292939	101313281	+	PCNP	ENSG00000081154.7	3:101359359:101415807	Mono	H3K4me1
3	105085753	105295744	+	ALCAM	ENSG00000170017.8	3:105084357:105090126	Neut	H3K27ac
3	105085753	105295744	+	ALCAM	ENSG00000170017.8	3:105210723:105231859	Neut	H3K4me1
3	105085753	105295744	+	ALCAM	ENSG00000170017.8	3:105221871:105227325	Neut	H3K27ac
3	105374305	105588396	-	CBLB	ENSG00000114423.14	3:105435834:105598603	Mono	H3K4me1
3	107762145	107809872	-	CD47	ENSG00000196776.10	3:107749685:107863893	T-cell	H3K4me1
3	107762145	107809872	-	CD47	ENSG00000196776.10	3:107835762:107862088	T-cell	H3K27ac
3	107762145	107809872	-	CD47	ENSG00000196776.10	3:107928922:107951627	Mono	H3K4me1
3	107879659	107941417	-	IFT57	ENSG00000114446.4	3:107749685:107863893	Mono	H3K4me1
3	107879659	107941417	-	IFT57	ENSG00000114446.4	3:107898388:107903863	Mono	H3K4me1
3	107879659	107941417	-	IFT57	ENSG00000114446.4	3:107928922:107951627	Mono	H3K4me1
3	107879659	107941417	-	IFT57	ENSG00000114446.4	3:107933219:107947003	Mono	H3K27ac
3	108308529	108413693	+	DZIP3	ENSG00000198919.8	3:108533440:108587758	T-cell	H3K4me1
3	108541545	108573852	+	TRAT1	ENSG00000163519.9	3:108536471:108583687	T-cell	H3K27ac
3	111260926	111384597	+	CD96	ENSG00000153283.7	3:111255388:111275119	T-cell	H3K27ac
3	112051915	112081659	+	CD200	ENSG00000091972.13	3:112074789:112079245	T-cell	H3K27ac
3	113005777	113160457	-	WDR52	ENSG00000206530.4	3:113307658:113312175	T-cell	H3K4me1
3	113161565	113234034	-	SPICE1	ENSG00000163611.7	3:113203311:113205107	T-cell	H3K27ac
3	118930579	118959950	-	B4GALT4	ENSG00000121578.8	3:118922205:118950566	T-cell	H3K27ac
3	119013220	119139561	+	ARHGAP31	ENSG00000031081.6	3:119006297:119049663	Mono	H3K4me1
3	119013220	119139561	+	ARHGAP31	ENSG00000031081.6	3:119010717:119018134	Mono	H3K27ac
3	119013220	119139561	+	ARHGAP31	ENSG00000031081.6	3:119018367:119025641	Mono	H3K27ac
3	121488610	121553926	-	IQCB1	ENSG00000173226.12	3:121487164:121494072	T-cell	H3K4me1
3	121488610	121553926	-	IQCB1	ENSG00000173226.12	3:121531591:121575345	Neut	H3K4me1
3	121488610	121553926	-	IQCB1	ENSG00000173226.12	3:121551287:121559296	Neut	H3K27ac
3	121488610	121553926	-	IQCB1	ENSG00000173226.12	3:121551287:121559296	Mono	H3K27ac
3	121488610	121553926	-	IQCB1	ENSG00000173226.12	3:121551287:121559296	T-cell	H3K27ac
3	121554030	121605373	+	EAF2	ENSG00000145088.4	3:121626404:121644512	Mono	H3K27ac
3	121554030	121605373	+	EAF2	ENSG00000145088.4	3:121671075:121679693	Mono	H3K4me1
3	121612936	121662949	+	SLC15A2	ENSG00000163406.6	3:121531591:121575345	Neut	H3K4me1
3	121612936	121662949	+	SLC15A2	ENSG00000163406.6	3:121626404:121644512	Mono	H3K27ac
3	121612936	121662949	+	SLC15A2	ENSG00000163406.6	3:121628357:121636347	Mono	H3K4me1
3	122044091	122060819	+	CSTA	ENSG00000121552.3	3:122023705:122030376	Mono	H3K27ac
3	122140796	122233792	-	KPNA1	ENSG00000114030.8	3:122171543:122185266	T-cell	H3K27ac
3	122246806	122283424	-	PARP9	ENSG00000138496.11	3:122271829:122299604	T-cell	H3K27ac
3	122296449	122357894	+	PARP15	ENSG00000173200.8	3:122244661:122312213	T-cell	H3K4me1
3	122296449	122357894	+	PARP15	ENSG00000173200.8	3:122271829:122299604	T-cell	H3K27ac
3	122458846	122512671	-	HSPBAP1	ENSG00000169087.6	3:122467561:122498046	Neut	H3K4me1
3	122458846	122512671	-	HSPBAP1	ENSG00000169087.6	3:122471446:122496169	Neut	H3K27ac
3	122513642	122599986	+	DIRC2	ENSG00000138463.8	3:122467561:122498046	Neut	H3K4me1
3	122513642	122599986	+	DIRC2	ENSG00000138463.8	3:122471446:122496169	Neut	H3K27ac
3	122513642	122599986	+	DIRC2	ENSG00000138463.8	3:122471446:122496169	Mono	H3K27ac
3	123798870	124440036	+	KALRN	ENSG00000160145.10	3:124352249:124362689	T-cell	H3K4me1
3	124684554	124774802	-	HEG1	ENSG00000173706.8	3:124701341:124706563	Mono	H3K27ac
3	124801480	124998021	-	SLC12A8	ENSG00000221955.6	3:124973087:124984166	Neut	H3K4me1
3	124944405	125094198	-	ZNF148	ENSG00000163848.14	3:125027726:125040580	Mono	H3K27ac
3	125165495	125239041	-	SNX4	ENSG00000114520.6	3:125222358:125243234	T-cell	H3K4me1
3	125165495	125239041	-	SNX4	ENSG00000114520.6	3:125229425:125240579	T-cell	H3K27ac
3	125247702	125313934	-	OSBPL11	ENSG00000144909.7	3:125349163:125355883	Neut	H3K4me1
3	125247702	125313934	-	OSBPL11	ENSG00000144909.7	3:125350194:125355145	Neut	H3K27ac
3	125247702	125313934	-	OSBPL11	ENSG00000144909.7	3:125396292:125404908	Neut	H3K4me1
3	125725198	125820404	-	SLC41A3	ENSG00000114544.11	3:125705514:125714634	T-cell	H3K4me1
3	125725198	125820404	-	SLC41A3	ENSG00000114544.11	3:125708404:125711139	T-cell	H3K27ac
3	126243126	126262134	+	CHST13	ENSG00000180767.5	3:126226569:126276944	Neut	H3K4me1
3	126243126	126262134	+	CHST13	ENSG00000180767.5	3:126226569:126276944	Mono	H3K4me1
3	126243126	126262134	+	CHST13	ENSG00000180767.5	3:126242083:126255454	Neut	H3K27ac
3	126243126	126262134	+	CHST13	ENSG00000180767.5	3:126242083:126255454	Mono	H3K27ac
3	127391778	127399768	+	ABTB1	ENSG00000114626.13	3:127378467:127514207	Mono	H3K4me1
3	127391778	127399768	+	ABTB1	ENSG00000114626.13	3:127386891:127405538	Neut	H3K27ac
3	127407909	127542051	-	MGLL	ENSG00000074416.9	3:127471406:127476253	Mono	H3K27ac
3	127783621	127872757	-	RUVBL1	ENSG00000175792.7	3:127942264:127964460	Mono	H3K4me1
3	127872297	128127485	+	EEFSEC	ENSG00000132394.6	3:127942264:127964460	Mono	H3K4me1
3	128338817	128399918	-	RPN1	ENSG00000163902.7	3:128396510:128405662	Mono	H3K27ac
3	129120164	129147494	-	EFCAB12	ENSG00000172771.7	3:129059689:129071112	Mono	H3K4me1
3	129120164	129147494	-	EFCAB12	ENSG00000172771.7	3:129136242:129171705	T-cell	H3K4me1
3	129158968	129239198	+	IFT122	ENSG00000163913.7	3:129203206:129214045	Mono	H3K27ac
3	129366635	129612419	-	TMCC1	ENSG00000172765.12	3:129146100:129165949	Mono	H3K27ac
3	130745694	131069309	+	NEK11	ENSG00000114670.8	3:130743749:130747275	T-cell	H3K27ac
3	131043936	131100319	-	RP11-933H2.4	ENSG00000250608.1	3:131067474:131111763	Neut	H3K4me1
3	132036211	132087142	+	ACPP	ENSG00000014257.11	3:131925087:131933905	Neut	H3K4me1
3	132036211	132087142	+	ACPP	ENSG00000014257.11	3:131959310:131966694	Neut	H3K27ac
3	132105366	132107918	+	RP11-65E22.2	ENSG00000240890.2	3:131959310:131966694	Neut	H3K27ac
3	133292574	133309105	+	CDV3	ENSG00000091527.11	3:133190912:133200957	T-cell	H3K4me1
3	134196548	134205558	-	ANAPC13	ENSG00000129055.8	3:134190055:134273042	Mono	H3K4me1
3	134196548	134205558	-	ANAPC13	ENSG00000129055.8	3:134190063:134218667	Mono	H3K27ac
3	134196548	134205558	-	ANAPC13	ENSG00000129055.8	3:134305927:134350358	Mono	H3K4me1
3	134196548	134205558	-	ANAPC13	ENSG00000129055.8	3:134337831:134349625	Mono	H3K27ac
3	134204585	134293859	+	CEP63	ENSG00000182923.11	3:134190055:134273042	Mono	H3K4me1
3	134204585	134293859	+	CEP63	ENSG00000182923.11	3:134190063:134218667	Mono	H3K27ac
3	134204585	134293859	+	CEP63	ENSG00000182923.11	3:134244274:134272934	Mono	H3K27ac
3	134204585	134293859	+	CEP63	ENSG00000182923.11	3:134305927:134350358	Mono	H3K4me1
3	134204585	134293859	+	CEP63	ENSG00000182923.11	3:134337831:134349625	Mono	H3K27ac
3	134316643	134979309	+	EPHB1	ENSG00000154928.12	3:134190063:134218667	Mono	H3K27ac
3	134316643	134979309	+	EPHB1	ENSG00000154928.12	3:134305927:134350358	Neut	H3K4me1
3	138213186	138313380	-	CEP70	ENSG00000114107.4	3:138324022:138331625	T-cell	H3K4me1
3	138372860	138553780	-	PIK3CB	ENSG00000051382.4	3:138470177:138541650	Mono	H3K27ac
3	138372860	138553780	-	PIK3CB	ENSG00000051382.4	3:138579156:138583968	Mono	H3K27ac
3	138724648	139076065	+	MRPS22	ENSG00000175110.7	3:139101863:139110413	Mono	H3K27ac
3	139108657	139302161	+	RP11-319G6.1	ENSG00000248932.1	3:139078436:139118009	Mono	H3K4me1
3	140947568	141013748	+	ACPL2	ENSG00000155893.7	3:140943636:141045971	T-cell	H3K4me1
3	140947568	141013748	+	ACPL2	ENSG00000155893.7	3:140947194:140964548	Neut	H3K27ac
3	140947568	141013748	+	ACPL2	ENSG00000155893.7	3:140967519:140991323	T-cell	H3K27ac
3	140947568	141013748	+	ACPL2	ENSG00000155893.7	3:140991465:140999076	T-cell	H3K27ac
3	141043055	141168634	+	ZBTB38	ENSG00000177311.6	3:141108834:141181617	Neut	H3K4me1
3	141043055	141168634	+	ZBTB38	ENSG00000177311.6	3:141118629:141136362	Neut	H3K27ac
3	141043055	141168634	+	ZBTB38	ENSG00000177311.6	3:141118629:141136362	Mono	H3K27ac
3	141205889	141334184	+	RASA2	ENSG00000155903.7	3:141200622:141281260	Mono	H3K27ac
3	142720010	142779567	+	U2SURP	ENSG00000163714.11	3:142718877:142722545	T-cell	H3K27ac
3	142842204	142850735	+	RP11-80H8.4	ENSG00000241679.2	3:142837200:142849674	Mono	H3K27ac
3	146232967	146262651	-	PLSCR1	ENSG00000188313.7	3:146220953:146283558	Mono	H3K4me1
3	146232967	146262651	-	PLSCR1	ENSG00000188313.7	3:146227575:146266560	Neut	H3K27ac
3	146232967	146262651	-	PLSCR1	ENSG00000188313.7	3:146227575:146266560	Mono	H3K27ac
3	146232967	146262651	-	PLSCR1	ENSG00000188313.7	3:146266825:146280555	Neut	H3K27ac
3	148709128	148745419	+	GYG1	ENSG00000163754.12	3:148856903:148866773	Mono	H3K27ac
3	148847371	148891519	+	HPS3	ENSG00000163755.4	3:148846147:148854548	Mono	H3K27ac
3	148847371	148891519	+	HPS3	ENSG00000163755.4	3:148856903:148866773	Mono	H3K27ac
3	148847371	148891519	+	HPS3	ENSG00000163755.4	3:148866959:148888967	Mono	H3K27ac
3	150803484	151154860	+	MED12L	ENSG00000144893.8	3:150859361:150867205	Neut	H3K4me1
3	150803484	151154860	+	MED12L	ENSG00000144893.8	3:150870275:150909140	Neut	H3K4me1
3	156391024	156424559	+	TIPARP	ENSG00000163659.8	3:156541144:156546650	T-cell	H3K27ac
3	156543270	156697347	+	LEKR1	ENSG00000197980.6	3:156540420:156546531	T-cell	H3K4me1
3	156543270	156697347	+	LEKR1	ENSG00000197980.6	3:156541144:156546650	T-cell	H3K27ac
3	156544096	156763918	+	LEKR1	ENSG00000178110.6	3:156541144:156546650	T-cell	H3K27ac
3	156864297	156878549	-	CCNL1	ENSG00000163660.7	3:156865778:156883500	Mono	H3K27ac
3	156864297	156878549	-	CCNL1	ENSG00000163660.7	3:156890612:156895881	Neut	H3K27ac
3	156864297	156878549	-	CCNL1	ENSG00000163660.7	3:156890612:156895881	Mono	H3K27ac
3	156893012	157099054	+	RP11-550I24.2	ENSG00000243176.1	3:156890612:156895881	Neut	H3K27ac
3	156893012	157099054	+	RP11-550I24.2	ENSG00000243176.1	3:156890612:156895881	Mono	H3K27ac
3	158288952	158325041	+	MLF1	ENSG00000178053.13	3:158360505:158364719	Mono	H3K27ac
3	158362067	158410364	+	GFM1	ENSG00000168827.9	3:158360505:158364719	Mono	H3K27ac
3	158363611	158390482	-	LXN	ENSG00000079257.3	3:158360505:158364719	Mono	H3K27ac
3	158449987	158547508	+	MFSD1	ENSG00000118855.13	3:158535146:158551148	Neut	H3K27ac
3	160473390	160796695	+	PPM1L	ENSG00000163590.9	3:160464646:160486057	Mono	H3K4me1
3	160473390	160796695	+	PPM1L	ENSG00000163590.9	3:160487591:160505242	Mono	H3K4me1
3	160822484	160971320	+	NMD3	ENSG00000169251.8	3:160766853:160773091	Mono	H3K4me1
3	160822484	160971320	+	NMD3	ENSG00000169251.8	3:160934879:160963756	Neut	H3K4me1
3	169684423	169716161	+	SEC62	ENSG00000008952.11	3:169655834:169782409	T-cell	H3K4me1
3	169755717	169803191	+	GPR160	ENSG00000173890.12	3:169655834:169782409	T-cell	H3K4me1
3	169755717	169803191	+	GPR160	ENSG00000173890.12	3:169707798:169727658	Mono	H3K27ac
3	169755717	169803191	+	GPR160	ENSG00000173890.12	3:169707798:169727658	T-cell	H3K27ac
3	169755717	169803191	+	GPR160	ENSG00000173890.12	3:169736590:169768752	T-cell	H3K27ac
3	169755717	169803191	+	GPR160	ENSG00000173890.12	3:169793995:169813060	T-cell	H3K27ac
3	170779128	171178197	-	TNIK	ENSG00000154310.12	3:170961958:170981766	T-cell	H3K27ac
3	171509580	171527714	-	PP13439	ENSG00000183657.2	3:171526281:171533673	Mono	H3K27ac
3	172348039	172429008	-	NCEH1	ENSG00000144959.5	3:172381878:172436815	Mono	H3K4me1
3	179065480	179112719	+	MFN1	ENSG00000171109.14	3:179064096:179068331	Neut	H3K27ac
3	179065480	179112719	+	MFN1	ENSG00000171109.14	3:179064096:179068331	T-cell	H3K27ac
3	182971032	183016292	+	B3GNT5	ENSG00000176597.7	3:182949073:182952664	Neut	H3K4me1
3	183533664	183543382	-	MAP6D1	ENSG00000180834.3	3:183517783:183538251	T-cell	H3K27ac
3	183533664	183543382	-	MAP6D1	ENSG00000180834.3	3:183529958:183552062	T-cell	H3K4me1
3	183547173	183602721	-	PARL	ENSG00000175193.8	3:183571672:183610835	Neut	H3K4me1
3	183547173	183602721	-	PARL	ENSG00000175193.8	3:183582446:183603901	Neut	H3K27ac
3	183637722	183735803	-	ABCC5	ENSG00000114770.12	3:183705456:183752513	Neut	H3K4me1
3	183637722	183735803	-	ABCC5	ENSG00000114770.12	3:183705456:183752513	Mono	H3K4me1
3	183637722	183735803	-	ABCC5	ENSG00000114770.12	3:183733234:183742346	Neut	H3K27ac
3	183637722	183735803	-	ABCC5	ENSG00000114770.12	3:183799778:183804644	Neut	H3K27ac
3	183903811	183911800	+	ABCF3	ENSG00000161204.7	3:183901030:183909509	Mono	H3K27ac
3	185000729	185206885	+	MAP3K13	ENSG00000073803.9	3:185023726:185064578	Neut	H3K4me1
3	185000729	185206885	+	MAP3K13	ENSG00000073803.9	3:185046228:185052188	Neut	H3K27ac
3	186263862	186288332	-	TBCCD1	ENSG00000113838.8	3:186283804:186291189	Mono	H3K27ac
3	187439165	187463515	-	BCL6	ENSG00000113916.13	3:187586318:187599012	T-cell	H3K4me1
3	187871072	188608460	+	LPP	ENSG00000145012.8	3:188061291:188089019	Mono	H3K4me1
3	187896331	187898598	+	AC022498.1	ENSG00000213132.2	3:188061291:188089019	Mono	H3K4me1
3	192514604	192635950	-	MB21D2	ENSG00000180611.6	3:192567864:192590865	T-cell	H3K4me1
3	192514604	192635950	-	MB21D2	ENSG00000180611.6	3:192595583:192639898	T-cell	H3K4me1
3	192514604	192635950	-	MB21D2	ENSG00000180611.6	3:192608830:192619378	T-cell	H3K27ac
3	192514604	192635950	-	MB21D2	ENSG00000180611.6	3:192622458:192627709	T-cell	H3K27ac
3	192514604	192635950	-	MB21D2	ENSG00000180611.6	3:192645434:192652470	Mono	H3K4me1
3	192514604	192635950	-	MB21D2	ENSG00000180611.6	3:192673815:192676822	Mono	H3K27ac
3	193310933	193415612	+	OPA1	ENSG00000198836.4	3:193213997:193223959	Neut	H3K4me1
3	193310933	193415612	+	OPA1	ENSG00000198836.4	3:193285022:193293956	Neut	H3K4me1
3	193310933	193415612	+	OPA1	ENSG00000198836.4	3:193406222:193415340	Mono	H3K4me1
3	194304740	194310989	+	TMEM44-AS1	ENSG00000231770.1	3:194302555:194311654	Neut	H3K27ac
3	194361517	194393206	-	LSG1	ENSG00000041802.6	3:194351446:194364942	T-cell	H3K4me1
3	195754054	195809060	-	TFRC	ENSG00000072274.8	3:195912758:195926657	Mono	H3K27ac
3	195938358	195970049	+	SLC51A	ENSG00000163959.5	3:195940653:195951103	Neut	H3K27ac
3	195975101	196045170	-	TCTEX1D2	ENSG00000213123.5	3:195940653:195951103	Neut	H3K27ac
3	196195654	196230639	-	RNF168	ENSG00000163961.4	3:196212706:196234788	Neut	H3K27ac
3	196281056	196295545	-	WDR53	ENSG00000185798.6	3:196492046:196511173	Mono	H3K27ac
3	196295482	196315930	+	FBXO45	ENSG00000174013.7	3:196254657:196257007	T-cell	H3K27ac
4	124386	157779	+	ZNF718	ENSG00000250312.2	4:112673:134812	Neut	H3K4me1
4	124386	157779	+	ZNF718	ENSG00000250312.2	4:112673:134812	Mono	H3K4me1
4	124386	157779	+	ZNF718	ENSG00000250312.2	4:119787:126704	Neut	H3K27ac
4	124386	157779	+	ZNF718	ENSG00000250312.2	4:119787:126704	T-cell	H3K27ac
4	699537	764428	+	PCGF3	ENSG00000185619.13	4:650145:730052	Neut	H3K4me1
4	699537	764428	+	PCGF3	ENSG00000185619.13	4:679188:684739	Neut	H3K27ac
4	699537	764428	+	PCGF3	ENSG00000185619.13	4:692169:710854	Neut	H3K27ac
4	699537	764428	+	PCGF3	ENSG00000185619.13	4:750947:791271	Neut	H3K4me1
4	843064	926161	-	GAK	ENSG00000178950.12	4:950560:964526	Neut	H3K27ac
4	952675	980683	-	DGKQ	ENSG00000145214.9	4:867963:936902	Neut	H3K4me1
4	1243088	1282079	+	CTBP1-AS1	ENSG00000196810.4	4:1234339:1251413	T-cell	H3K27ac
4	1243088	1282079	+	CTBP1-AS1	ENSG00000196810.4	4:1259444:1263018	T-cell	H3K27ac
4	1341054	1381837	+	UVSSA	ENSG00000163945.11	4:1259444:1263018	T-cell	H3K27ac
4	1619642	1686029	-	FAM53A	ENSG00000174137.8	4:1603637:1623020	T-cell	H3K27ac
4	1619642	1686029	-	FAM53A	ENSG00000174137.8	4:1623153:1630046	T-cell	H3K27ac
4	1717679	1723085	-	TMEM129	ENSG00000168936.6	4:1681586:1740268	T-cell	H3K4me1
4	1741078	1743830	+	AC016773.1	ENSG00000218422.2	4:1681586:1740268	T-cell	H3K4me1
4	2271309	2420390	-	ZFYVE28	ENSG00000159733.9	4:2352097:2370470	T-cell	H3K4me1
4	2271309	2420390	-	ZFYVE28	ENSG00000159733.9	4:2362922:2369897	T-cell	H3K27ac
4	2271309	2420390	-	ZFYVE28	ENSG00000159733.9	4:2412257:2417016	Mono	H3K27ac
4	2845584	2931803	+	ADD1	ENSG00000087274.12	4:2781147:2898160	Mono	H3K4me1
4	3076408	3245676	+	HTT	ENSG00000197386.6	4:3032246:3054199	Mono	H3K4me1
4	3076408	3245676	+	HTT	ENSG00000197386.6	4:3045959:3051022	Mono	H3K27ac
4	3294755	3441640	+	RGS12	ENSG00000159788.13	4:3282168:3318812	T-cell	H3K4me1
4	3294755	3441640	+	RGS12	ENSG00000159788.13	4:3300997:3309909	T-cell	H3K27ac
4	3294755	3441640	+	RGS12	ENSG00000159788.13	4:3353916:3378979	T-cell	H3K4me1
4	3294755	3441640	+	RGS12	ENSG00000159788.13	4:3367483:3376517	T-cell	H3K27ac
4	3508103	3534286	-	LRPAP1	ENSG00000163956.6	4:3492770:3538027	Neut	H3K4me1
4	3508103	3534286	-	LRPAP1	ENSG00000163956.6	4:3498153:3511205	Neut	H3K27ac
4	3508103	3534286	-	LRPAP1	ENSG00000163956.6	4:3498153:3511205	Mono	H3K27ac
4	4269428	4291896	-	LYAR	ENSG00000145220.9	4:4265888:4293665	Mono	H3K27ac
4	4291924	4323513	+	ZBTB49	ENSG00000168826.11	4:4265888:4293665	Mono	H3K27ac
4	4349867	4420785	+	NSG1	ENSG00000168824.10	4:4342603:4352394	T-cell	H3K27ac
4	4349867	4420785	+	NSG1	ENSG00000168824.10	4:4385596:4400150	T-cell	H3K4me1
4	5544499	5711275	-	EVC2	ENSG00000173040.8	4:5707374:5716220	Mono	H3K4me1
4	6675178	6677774	+	AC093323.3	ENSG00000170846.11	4:6657638:6737452	T-cell	H3K4me1
4	6689175	6692246	-	RP11-539L10.2	ENSG00000246526.2	4:6657638:6737452	T-cell	H3K4me1
4	6689175	6692246	-	RP11-539L10.2	ENSG00000246526.2	4:6672882:6713723	T-cell	H3K27ac
4	6694796	6698897	+	S100P	ENSG00000163993.6	4:6657638:6737452	Mono	H3K4me1
4	6694796	6698897	+	S100P	ENSG00000163993.6	4:6672882:6713723	Neut	H3K27ac
4	6694796	6698897	+	S100P	ENSG00000163993.6	4:6672882:6713723	Mono	H3K27ac
4	7194265	7744554	+	SORCS2	ENSG00000184985.12	4:7629122:7664347	Mono	H3K4me1
4	7760441	7941653	-	AFAP1	ENSG00000196526.6	4:7738005:7794986	Neut	H3K4me1
4	7760441	7941653	-	AFAP1	ENSG00000196526.6	4:7777281:7788875	T-cell	H3K27ac
4	7760441	7941653	-	AFAP1	ENSG00000196526.6	4:7800565:7951128	Neut	H3K4me1
4	7760441	7941653	-	AFAP1	ENSG00000196526.6	4:7800565:7951128	Mono	H3K4me1
4	7760441	7941653	-	AFAP1	ENSG00000196526.6	4:7800565:7951128	T-cell	H3K4me1
4	7760441	7941653	-	AFAP1	ENSG00000196526.6	4:7804934:7814108	T-cell	H3K27ac
4	7760441	7941653	-	AFAP1	ENSG00000196526.6	4:7896347:7900574	T-cell	H3K27ac
4	7760441	7941653	-	AFAP1	ENSG00000196526.6	4:7935148:7942696	T-cell	H3K27ac
4	8183799	8242830	+	SH3TC1	ENSG00000125089.11	4:8196502:8216345	T-cell	H3K27ac
4	8368439	8442450	-	ACOX3	ENSG00000087008.10	4:8434808:8445477	Mono	H3K27ac
4	9772777	10056560	-	SLC2A9	ENSG00000109667.7	4:9994964:10027816	Neut	H3K27ac
4	10075963	10118573	-	WDR1	ENSG00000071127.12	4:10058632:10130001	Mono	H3K4me1
4	10075963	10118573	-	WDR1	ENSG00000071127.12	4:10061200:10128239	Mono	H3K27ac
4	10075963	10118573	-	WDR1	ENSG00000071127.12	4:9924529:9934277	Neut	H3K4me1
4	10075963	10118573	-	WDR1	ENSG00000071127.12	4:9994964:10027816	T-cell	H3K27ac
4	13570362	13629347	-	BOD1L1	ENSG00000038219.8	4:13654199:13661338	T-cell	H3K4me1
4	14166079	14244437	+	RP11-669M16.1	ENSG00000249988.1	4:14163458:14186712	Mono	H3K4me1
4	14911585	15003669	-	AC006296.3	ENSG00000247624.2	4:14925833:14928682	Neut	H3K27ac
4	15004298	15071777	+	CPEB2	ENSG00000137449.11	4:14992166:15045817	Neut	H3K4me1
4	15004298	15071777	+	CPEB2	ENSG00000137449.11	4:15077575:15088837	Neut	H3K27ac
4	16228286	16321763	+	TAPT1-AS1	ENSG00000263327.2	4:16176686:16247178	Neut	H3K4me1
4	17461884	17513857	-	QDPR	ENSG00000151552.7	4:17501681:17520128	Mono	H3K4me1
4	17578815	17609595	+	LAP3	ENSG00000002549.7	4:17574800:17589727	Mono	H3K4me1
4	17578815	17609595	+	LAP3	ENSG00000002549.7	4:17577183:17590836	Neut	H3K27ac
4	17578815	17609595	+	LAP3	ENSG00000002549.7	4:17577183:17590836	Mono	H3K27ac
4	17578815	17609595	+	LAP3	ENSG00000002549.7	4:17577183:17590836	T-cell	H3K27ac
4	17578815	17609595	+	LAP3	ENSG00000002549.7	4:17663217:17668091	Mono	H3K4me1
4	17589090	17616194	-	AC006160.5	ENSG00000249502.1	4:17613917:17641502	T-cell	H3K27ac
4	17616254	17627477	+	MED28	ENSG00000118579.6	4:17613917:17641502	T-cell	H3K27ac
4	20730239	21950422	-	KCNIP4	ENSG00000185774.9	4:21795780:21799120	T-cell	H3K27ac
4	24807739	24981826	-	CCDC149	ENSG00000181982.12	4:24910071:24919368	Mono	H3K4me1
4	24807739	24981826	-	CCDC149	ENSG00000181982.12	4:24970218:24988917	Neut	H3K4me1
4	25162263	25280714	+	PI4K2B	ENSG00000038210.9	4:25152406:25189935	Mono	H3K4me1
4	25162263	25280714	+	PI4K2B	ENSG00000038210.9	4:25152406:25189935	T-cell	H3K4me1
4	25378835	25420120	+	ANAPC4	ENSG00000053900.6	4:25373735:25381908	T-cell	H3K27ac
4	25749055	25865382	-	SEL1L3	ENSG00000091490.6	4:25853356:25867152	Mono	H3K27ac
4	25863452	25931435	+	C4orf52	ENSG00000250317.4	4:25912923:25917165	Mono	H3K27ac
4	26859300	27027003	+	STIM2	ENSG00000109689.10	4:26837869:26847743	Mono	H3K4me1
4	26859300	27027003	+	STIM2	ENSG00000109689.10	4:26857199:26871517	Mono	H3K27ac
4	36067620	36246131	-	ARAP2	ENSG00000047365.6	4:36185941:36275001	Neut	H3K4me1
4	36067620	36246131	-	ARAP2	ENSG00000047365.6	4:36298792:36357130	Neut	H3K4me1
4	37828255	37864558	+	PGM2	ENSG00000169299.8	4:37822149:37940398	Neut	H3K4me1
4	37828255	37864558	+	PGM2	ENSG00000169299.8	4:37822149:37940398	Mono	H3K4me1
4	37828255	37864558	+	PGM2	ENSG00000169299.8	4:37843878:37857781	Neut	H3K27ac
4	37892708	38140796	+	TBC1D1	ENSG00000065882.10	4:37944100:38029329	Mono	H3K4me1
4	38968365	39034542	-	TMEM156	ENSG00000121895.7	4:38964370:38973740	T-cell	H3K27ac
4	39046659	39128477	+	KLHL5	ENSG00000109790.12	4:38946035:38954561	T-cell	H3K4me1
4	39046659	39128477	+	KLHL5	ENSG00000109790.12	4:38984052:38991416	T-cell	H3K27ac
4	39046659	39128477	+	KLHL5	ENSG00000109790.12	4:39025588:39040236	Neut	H3K27ac
4	39046659	39128477	+	KLHL5	ENSG00000109790.12	4:39025588:39040236	Mono	H3K27ac
4	39455744	39460568	-	RPL9	ENSG00000163682.11	4:39456056:39462633	Neut	H3K27ac
4	39500375	39529931	-	UGDH	ENSG00000109814.7	4:39527458:39531860	T-cell	H3K27ac
4	39824483	39979576	-	PDS5A	ENSG00000121892.10	4:40051022:40062120	Mono	H3K27ac
4	40044537	40058819	-	RP11-333E13.4	ENSG00000205794.4	4:39998355:40007737	Mono	H3K4me1
4	40044537	40058819	-	RP11-333E13.4	ENSG00000205794.4	4:40051022:40062120	Mono	H3K27ac
4	40751914	40812002	+	NSUN7	ENSG00000179299.12	4:40786247:40795448	Mono	H3K4me1
4	40812044	41218731	-	APBB2	ENSG00000163697.12	4:40962437:40968094	Mono	H3K4me1
4	40812044	41218731	-	APBB2	ENSG00000163697.12	4:40985395:41005577	Mono	H3K4me1
4	40812044	41218731	-	APBB2	ENSG00000163697.12	4:40991924:40996859	Mono	H3K27ac
4	40812044	41218731	-	APBB2	ENSG00000163697.12	4:41204995:41222756	Mono	H3K4me1
4	42410390	42659122	-	ATP8A1	ENSG00000124406.12	4:42622469:42664069	T-cell	H3K4me1
4	42410390	42659122	-	ATP8A1	ENSG00000124406.12	4:42655478:42662221	T-cell	H3K27ac
4	42410390	42659122	-	ATP8A1	ENSG00000124406.12	4:42670590:42688373	T-cell	H3K4me1
4	42410390	42659122	-	ATP8A1	ENSG00000124406.12	4:42671441:42676871	T-cell	H3K27ac
4	42410390	42659122	-	ATP8A1	ENSG00000124406.12	4:42676931:42681872	T-cell	H3K27ac
4	42410390	42659122	-	ATP8A1	ENSG00000124406.12	4:42714076:42729536	T-cell	H3K4me1
4	42410390	42659122	-	ATP8A1	ENSG00000124406.12	4:42716467:42726250	T-cell	H3K27ac
4	44624086	44680573	-	YIPF7	ENSG00000177752.9	4:44677344:44695890	Mono	H3K4me1
4	47487305	47595503	+	ATP10D	ENSG00000145246.8	4:47481338:47504902	Neut	H3K4me1
4	47487305	47595503	+	ATP10D	ENSG00000145246.8	4:47903481:47919385	Mono	H3K4me1
4	47596015	47840123	-	CORIN	ENSG00000145244.7	4:47835087:47847257	Neut	H3K4me1
4	47596015	47840123	-	CORIN	ENSG00000145244.7	4:47903481:47919385	Neut	H3K4me1
4	47596015	47840123	-	CORIN	ENSG00000145244.7	4:47920809:47933693	Neut	H3K4me1
4	47842139	47846356	-	RP11-121C2.2	ENSG00000259959.1	4:47835087:47847257	Neut	H3K4me1
4	47842139	47846356	-	RP11-121C2.2	ENSG00000259959.1	4:47903481:47919385	Neut	H3K4me1
4	47842139	47846356	-	RP11-121C2.2	ENSG00000259959.1	4:47903481:47919385	Mono	H3K4me1
4	47842139	47846356	-	RP11-121C2.2	ENSG00000259959.1	4:47920809:47933693	Neut	H3K4me1
4	47842139	47846356	-	RP11-121C2.2	ENSG00000259959.1	4:47920809:47933693	Mono	H3K4me1
4	47842139	47846356	-	RP11-121C2.2	ENSG00000259959.1	4:47971948:47978184	Mono	H3K4me1
4	47842139	47846356	-	RP11-121C2.2	ENSG00000259959.1	4:48034504:48053905	Mono	H3K4me1
4	47849257	47916653	-	NFXL1	ENSG00000170448.7	4:47835087:47847257	Neut	H3K4me1
4	47849257	47916653	-	NFXL1	ENSG00000170448.7	4:47903481:47919385	Neut	H3K4me1
4	47849257	47916653	-	NFXL1	ENSG00000170448.7	4:47903481:47919385	Mono	H3K4me1
4	47849257	47916653	-	NFXL1	ENSG00000170448.7	4:47920809:47933693	Neut	H3K4me1
4	47849257	47916653	-	NFXL1	ENSG00000170448.7	4:47920809:47933693	Mono	H3K4me1
4	47849257	47916653	-	NFXL1	ENSG00000170448.7	4:48034504:48053905	Mono	H3K4me1
4	47916159	48042188	+	NIPAL1	ENSG00000163293.7	4:47835087:47847257	Neut	H3K4me1
4	47916159	48042188	+	NIPAL1	ENSG00000163293.7	4:47903481:47919385	Neut	H3K4me1
4	47916159	48042188	+	NIPAL1	ENSG00000163293.7	4:47903481:47919385	Mono	H3K4me1
4	47916159	48042188	+	NIPAL1	ENSG00000163293.7	4:47920809:47933693	Neut	H3K4me1
4	48068410	48136273	-	TXK	ENSG00000074966.6	4:47903481:47919385	Neut	H3K4me1
4	48068410	48136273	-	TXK	ENSG00000074966.6	4:47920809:47933693	Neut	H3K4me1
4	48343339	48428076	+	SLAIN2	ENSG00000109171.9	4:48366708:48388864	Mono	H3K4me1
4	48499378	48782339	-	FRYL	ENSG00000075539.9	4:48579077:48598662	Mono	H3K27ac
4	48499378	48782339	-	FRYL	ENSG00000075539.9	4:48587244:48597533	Mono	H3K4me1
4	52709166	52783003	+	DCUN1D4	ENSG00000109184.10	4:52706511:52730898	Mono	H3K4me1
4	52709166	52783003	+	DCUN1D4	ENSG00000109184.10	4:52761142:52777741	Neut	H3K4me1
4	52709166	52783003	+	DCUN1D4	ENSG00000109184.10	4:52761142:52777741	Mono	H3K4me1
4	52709166	52783003	+	DCUN1D4	ENSG00000109184.10	4:52770190:52776648	Neut	H3K27ac
4	52709166	52783003	+	DCUN1D4	ENSG00000109184.10	4:52770190:52776648	Mono	H3K27ac
4	52709166	52783003	+	DCUN1D4	ENSG00000109184.10	4:52915835:52928022	Mono	H3K4me1
4	56212276	56239263	+	SRD5A3	ENSG00000128039.6	4:56209147:56218825	Mono	H3K4me1
4	56212276	56239263	+	SRD5A3	ENSG00000128039.6	4:56209147:56218825	T-cell	H3K4me1
4	56262124	56292339	+	TMEM165	ENSG00000134851.7	4:56443119:56446569	Mono	H3K4me1
4	56294070	56413305	-	CLOCK	ENSG00000134852.10	4:56443119:56446569	Mono	H3K4me1
4	57843888	57897334	+	POLR2B	ENSG00000047315.10	4:57829990:57866571	Mono	H3K4me1
4	68337521	68411324	-	CENPC1	ENSG00000145241.6	4:68401363:68413704	T-cell	H3K27ac
4	68424446	68473055	+	STAP1	ENSG00000035720.3	4:68372071:68460684	T-cell	H3K4me1
4	68424446	68473055	+	STAP1	ENSG00000035720.3	4:68420977:68428045	T-cell	H3K27ac
4	68424446	68473055	+	STAP1	ENSG00000035720.3	4:68428806:68450093	T-cell	H3K27ac
4	70592566	70653679	-	SULT1B1	ENSG00000173597.3	4:70600771:70628250	Neut	H3K27ac
4	70592566	70653679	-	SULT1B1	ENSG00000173597.3	4:70693502:70699705	Neut	H3K27ac
4	75230860	75254468	+	EREG	ENSG00000124882.3	4:75226751:75245712	Mono	H3K4me1
4	76831809	76862204	-	NAAA	ENSG00000138744.9	4:76819743:76834221	Mono	H3K4me1
4	76831809	76862204	-	NAAA	ENSG00000138744.9	4:76821811:76831258	Mono	H3K27ac
4	76831809	76862204	-	NAAA	ENSG00000138744.9	4:76833723:76853270	T-cell	H3K27ac
4	76831809	76862204	-	NAAA	ENSG00000138744.9	4:76853308:76876074	Neut	H3K27ac
4	76942273	76944650	-	CXCL10	ENSG00000169245.4	4:76939778:76952270	Mono	H3K4me1
4	76942273	76944650	-	CXCL10	ENSG00000169245.4	4:76972331:76985770	Mono	H3K4me1
4	77035812	77069668	-	NUP54	ENSG00000138750.10	4:77107889:77147733	Mono	H3K4me1
4	78078304	78354542	+	CCNG2	ENSG00000138764.9	4:78113969:78116489	Neut	H3K27ac
4	78078304	78354542	+	CCNG2	ENSG00000138764.9	4:78113969:78116489	T-cell	H3K27ac
4	79472673	79531597	+	ANXA3	ENSG00000138772.8	4:79636093:79664694	Neut	H3K4me1
4	79567057	79603853	+	RP11-792D21.2	ENSG00000251442.1	4:79549605:79553991	Neut	H3K27ac
4	79697496	79837526	+	BMP2K	ENSG00000138756.13	4:79610295:79616613	Mono	H3K4me1
4	79697496	79837526	+	BMP2K	ENSG00000138756.13	4:79636093:79664694	Mono	H3K4me1
4	79697496	79837526	+	BMP2K	ENSG00000138756.13	4:79685931:79735705	Neut	H3K4me1
4	80822303	81046608	-	ANTXR2	ENSG00000163297.12	4:80923994:81005545	T-cell	H3K4me1
4	80822303	81046608	-	ANTXR2	ENSG00000163297.12	4:80953296:80961997	T-cell	H3K27ac
4	82380633	82965397	-	RP11-689K5.3	ENSG00000251331.1	4:82955561:82968815	Mono	H3K4me1
4	83831126	83934079	-	LIN54	ENSG00000189308.6	4:83797752:83830460	Mono	H3K4me1
4	84011201	84058228	-	PLAC8	ENSG00000145287.6	4:84150575:84164333	T-cell	H3K27ac
4	84154665	84168366	-	RP11-576N17.5	ENSG00000250057.1	4:84222139:84265242	Neut	H3K4me1
4	84182689	84206067	-	COQ2	ENSG00000173085.9	4:84222139:84265242	Neut	H3K4me1
4	84213614	84256306	-	HPSE	ENSG00000173083.10	4:84222139:84265242	Neut	H3K4me1
4	84213614	84256306	-	HPSE	ENSG00000173083.10	4:84222139:84265242	Mono	H3K4me1
4	84213614	84256306	-	HPSE	ENSG00000173083.10	4:84235814:84245580	Mono	H3K27ac
4	84377085	84390888	+	MRPS18C	ENSG00000163319.6	4:84516140:84532478	Mono	H3K4me1
4	84457067	84527028	+	AGPAT9	ENSG00000138678.6	4:84472860:84483342	Neut	H3K27ac
4	84457067	84527028	+	AGPAT9	ENSG00000138678.6	4:84516140:84532478	Mono	H3K4me1
4	84457067	84527028	+	AGPAT9	ENSG00000138678.6	4:84536552:84543509	Mono	H3K4me1
4	86396267	86923823	+	ARHGAP24	ENSG00000138639.13	4:86586836:86681090	Neut	H3K4me1
4	86396267	86923823	+	ARHGAP24	ENSG00000138639.13	4:86660997:86668491	Neut	H3K27ac
4	87856154	88062206	+	AFF1	ENSG00000172493.16	4:87996617:88032171	T-cell	H3K27ac
4	88238322	88266362	-	RP11-529H2.2	ENSG00000255723.1	4:88274424:88291773	T-cell	H3K27ac
4	88896819	88904562	+	SPP1	ENSG00000118785.9	4:88769651:88775385	Neut	H3K27ac
4	88928820	88998929	+	PKD2	ENSG00000118762.3	4:88763152:88794041	Neut	H3K4me1
4	88928820	88998929	+	PKD2	ENSG00000118762.3	4:88769651:88775385	Neut	H3K27ac
4	88928820	88998929	+	PKD2	ENSG00000118762.3	4:88785604:88787870	Neut	H3K27ac
4	89011416	89152474	-	ABCG2	ENSG00000118777.6	4:89151062:89154607	T-cell	H3K27ac
4	89647106	90032549	-	FAM13A	ENSG00000138640.10	4:89709910:89752486	T-cell	H3K4me1
4	89647106	90032549	-	FAM13A	ENSG00000138640.10	4:89846467:89888205	T-cell	H3K4me1
4	89647106	90032549	-	FAM13A	ENSG00000138640.10	4:89939291:89946320	T-cell	H3K4me1
4	90645250	90759466	-	SNCA	ENSG00000145335.11	4:90749180:90753265	Mono	H3K27ac
4	98105244	99064391	-	STPG2	ENSG00000163116.5	4:99061258:99075704	Neut	H3K4me1
4	99792835	99851788	-	EIF4E	ENSG00000151247.8	4:99809023:99861147	T-cell	H3K4me1
4	99992132	100009952	-	ADH5	ENSG00000197894.6	4:100029045:100031108	Mono	H3K4me1
4	102332443	102995969	+	BANK1	ENSG00000153064.7	4:102721764:102725667	Mono	H3K4me1
4	103422486	103538459	+	NFKB1	ENSG00000109320.7	4:103411381:103565933	T-cell	H3K4me1
4	103422486	103538459	+	NFKB1	ENSG00000109320.7	4:103420238:103428078	T-cell	H3K27ac
4	103422486	103538459	+	NFKB1	ENSG00000109320.7	4:103436661:103460340	T-cell	H3K27ac
4	103422486	103538459	+	NFKB1	ENSG00000109320.7	4:103470677:103491856	T-cell	H3K27ac
4	103422486	103538459	+	NFKB1	ENSG00000109320.7	4:103492499:103538927	T-cell	H3K27ac
4	103422486	103538459	+	NFKB1	ENSG00000109320.7	4:103539339:103565778	T-cell	H3K27ac
4	103422486	103538459	+	NFKB1	ENSG00000109320.7	4:103566860:103591489	T-cell	H3K4me1
4	103422486	103538459	+	NFKB1	ENSG00000109320.7	4:103571527:103575482	T-cell	H3K27ac
4	103552660	103682151	-	MANBA	ENSG00000109323.4	4:103411381:103565933	T-cell	H3K4me1
4	103552660	103682151	-	MANBA	ENSG00000109323.4	4:103470677:103491856	T-cell	H3K27ac
4	103552660	103682151	-	MANBA	ENSG00000109323.4	4:103492499:103538927	T-cell	H3K27ac
4	103552660	103682151	-	MANBA	ENSG00000109323.4	4:103539339:103565778	T-cell	H3K27ac
4	103552660	103682151	-	MANBA	ENSG00000109323.4	4:103566860:103591489	T-cell	H3K4me1
4	103552660	103682151	-	MANBA	ENSG00000109323.4	4:103571527:103575482	T-cell	H3K27ac
4	103552660	103682151	-	MANBA	ENSG00000109323.4	4:103603291:103618578	T-cell	H3K27ac
4	103715540	103790053	-	UBE2D3	ENSG00000109332.15	4:103603291:103618578	T-cell	H3K27ac
4	103715540	103790053	-	UBE2D3	ENSG00000109332.15	4:103697535:103704440	Mono	H3K4me1
4	103715540	103790053	-	UBE2D3	ENSG00000109332.15	4:103697535:103704440	T-cell	H3K4me1
4	103790135	103810399	+	CISD2	ENSG00000145354.5	4:103411381:103565933	T-cell	H3K4me1
4	103806205	103940896	-	SLC9B1	ENSG00000164037.12	4:103411381:103565933	T-cell	H3K4me1
4	103806205	103940896	-	SLC9B1	ENSG00000164037.12	4:103697535:103704440	Mono	H3K4me1
4	106965474	107242652	-	TBCK	ENSG00000145348.11	4:107273614:107288393	Mono	H3K4me1
4	107236701	107270383	+	AIMP1	ENSG00000164022.12	4:107273614:107288393	Mono	H3K4me1
4	108745719	108836203	+	SGMS2	ENSG00000164023.10	4:108768729:108789267	Neut	H3K4me1
4	108745719	108836203	+	SGMS2	ENSG00000164023.10	4:108790325:108802146	Neut	H3K4me1
4	109459346	109541616	-	RPL34-AS1	ENSG00000234492.3	4:109516880:109553660	Mono	H3K4me1
4	109459346	109541616	-	RPL34-AS1	ENSG00000234492.3	4:109538508:109552357	T-cell	H3K27ac
4	109571740	109588976	+	OSTC	ENSG00000198856.8	4:109562731:109566730	T-cell	H3K4me1
4	109571740	109588976	+	OSTC	ENSG00000198856.8	4:109620476:109626330	T-cell	H3K4me1
4	110481361	110609874	+	CCDC109B	ENSG00000005059.11	4:110450651:110498844	T-cell	H3K27ac
4	110481361	110609874	+	CCDC109B	ENSG00000005059.11	4:110466058:110517901	T-cell	H3K4me1
4	110481361	110609874	+	CCDC109B	ENSG00000005059.11	4:110503559:110516181	T-cell	H3K27ac
4	110481361	110609874	+	CCDC109B	ENSG00000005059.11	4:110518694:110525087	T-cell	H3K27ac
4	110481361	110609874	+	CCDC109B	ENSG00000005059.11	4:110518726:110630113	T-cell	H3K4me1
4	110481361	110609874	+	CCDC109B	ENSG00000005059.11	4:110529519:110599294	T-cell	H3K27ac
4	110609785	110624739	-	CASP6	ENSG00000138794.5	4:110450651:110498844	T-cell	H3K27ac
4	110609785	110624739	-	CASP6	ENSG00000138794.5	4:110503559:110516181	T-cell	H3K27ac
4	110609785	110624739	-	CASP6	ENSG00000138794.5	4:110518694:110525087	T-cell	H3K27ac
4	110609785	110624739	-	CASP6	ENSG00000138794.5	4:110518726:110630113	T-cell	H3K4me1
4	110609785	110624739	-	CASP6	ENSG00000138794.5	4:110529519:110599294	T-cell	H3K27ac
4	113066553	113110237	+	C4orf32	ENSG00000174749.4	4:113000394:113008607	Neut	H3K4me1
4	113152893	113191203	+	AP1AR	ENSG00000138660.7	4:113151210:113155089	Mono	H3K27ac
4	113196783	113207059	-	TIFA	ENSG00000145365.9	4:113151210:113155089	Neut	H3K27ac
4	113196783	113207059	-	TIFA	ENSG00000145365.9	4:113151210:113155089	Mono	H3K27ac
4	113196783	113207059	-	TIFA	ENSG00000145365.9	4:113186361:113273879	Mono	H3K4me1
4	113196783	113207059	-	TIFA	ENSG00000145365.9	4:113186361:113273879	T-cell	H3K4me1
4	113196783	113207059	-	TIFA	ENSG00000145365.9	4:113191733:113212541	T-cell	H3K27ac
4	113196783	113207059	-	TIFA	ENSG00000145365.9	4:113228846:113244634	T-cell	H3K27ac
4	113206665	113363776	+	ALPK1	ENSG00000073331.13	4:113148325:113165874	Neut	H3K4me1
4	113206665	113363776	+	ALPK1	ENSG00000073331.13	4:113151210:113155089	Mono	H3K27ac
4	113206665	113363776	+	ALPK1	ENSG00000073331.13	4:113191733:113212541	T-cell	H3K27ac
4	113206665	113363776	+	ALPK1	ENSG00000073331.13	4:113216190:113225556	T-cell	H3K27ac
4	113206665	113363776	+	ALPK1	ENSG00000073331.13	4:113228846:113244634	T-cell	H3K27ac
4	113277291	113280900	+	RTEL1P1	ENSG00000251441.1	4:113151210:113155089	Mono	H3K27ac
4	119643978	119759838	-	SEC24D	ENSG00000150961.10	4:119750807:119759053	T-cell	H3K27ac
4	119643978	119759838	-	SEC24D	ENSG00000150961.10	4:119769690:119779342	Mono	H3K4me1
4	119643978	119759838	-	SEC24D	ENSG00000150961.10	4:119769690:119779342	T-cell	H3K4me1
4	119809996	119982402	+	SYNPO2	ENSG00000172403.6	4:119769690:119779342	T-cell	H3K4me1
4	120113928	120133799	-	RP11-455G16.1	ENSG00000178636.4	4:119958019:119964678	T-cell	H3K4me1
4	120113928	120133799	-	RP11-455G16.1	ENSG00000178636.4	4:120109650:120164637	T-cell	H3K4me1
4	120113928	120133799	-	RP11-455G16.1	ENSG00000178636.4	4:120118648:120131068	T-cell	H3K27ac
4	120113928	120133799	-	RP11-455G16.1	ENSG00000178636.4	4:120132035:120136595	T-cell	H3K27ac
4	120133742	120216672	+	USP53	ENSG00000145390.6	4:120109650:120164637	T-cell	H3K4me1
4	120133742	120216672	+	USP53	ENSG00000145390.6	4:120148541:120156764	T-cell	H3K27ac
4	120133742	120216672	+	USP53	ENSG00000145390.6	4:120164673:120168460	Mono	H3K4me1
4	120133742	120216672	+	USP53	ENSG00000145390.6	4:120164673:120168460	T-cell	H3K4me1
4	120133742	120216672	+	USP53	ENSG00000145390.6	4:120183240:120189109	T-cell	H3K27ac
4	120133742	120216672	+	USP53	ENSG00000145390.6	4:120200757:120208317	T-cell	H3K27ac
4	120133742	120216672	+	USP53	ENSG00000145390.6	4:120200803:120211109	T-cell	H3K4me1
4	120133742	120216672	+	USP53	ENSG00000145390.6	4:120210267:120223692	T-cell	H3K27ac
4	120218207	120225600	-	C4orf3	ENSG00000164096.10	4:120232688:120241886	Neut	H3K4me1
4	120218207	120225600	-	C4orf3	ENSG00000164096.10	4:120290474:120300284	Neut	H3K27ac
4	120255484	120299388	+	KLHL2P1	ENSG00000250412.1	4:120210267:120223692	Neut	H3K27ac
4	120255484	120299388	+	KLHL2P1	ENSG00000250412.1	4:120232688:120241886	Neut	H3K4me1
4	120255484	120299388	+	KLHL2P1	ENSG00000250412.1	4:120290474:120300284	Neut	H3K27ac
4	120361716	120371312	-	RP11-33B1.2	ENSG00000248280.1	4:120232688:120241886	Neut	H3K4me1
4	120361716	120371312	-	RP11-33B1.2	ENSG00000248280.1	4:120281938:120302857	Neut	H3K4me1
4	120361716	120371312	-	RP11-33B1.2	ENSG00000248280.1	4:120290474:120300284	Neut	H3K27ac
4	121606074	121844025	-	PRDM5	ENSG00000138738.6	4:121690158:121715463	Neut	H3K4me1
4	121606074	121844025	-	PRDM5	ENSG00000138738.6	4:121690158:121715463	Mono	H3K4me1
4	121606074	121844025	-	PRDM5	ENSG00000138738.6	4:121734473:121739514	Neut	H3K27ac
4	122589110	122618268	-	ANXA5	ENSG00000164111.9	4:122603904:122621855	Neut	H3K4me1
4	122589110	122618268	-	ANXA5	ENSG00000164111.9	4:122603904:122621855	T-cell	H3K4me1
4	122589110	122618268	-	ANXA5	ENSG00000164111.9	4:122606127:122619314	Neut	H3K27ac
4	122722472	122738176	+	EXOSC9	ENSG00000123737.8	4:122718305:122748741	Mono	H3K4me1
4	129730779	129796379	+	PHF17	ENSG00000077684.11	4:129721394:129799607	T-cell	H3K4me1
4	129730779	129796379	+	PHF17	ENSG00000077684.11	4:129729247:129817055	T-cell	H3K27ac
4	129786076	130014764	-	SCLT1	ENSG00000151466.7	4:129822903:129847202	Neut	H3K4me1
4	129786076	130014764	-	SCLT1	ENSG00000151466.7	4:129873839:129885515	Mono	H3K4me1
4	129786076	130014764	-	SCLT1	ENSG00000151466.7	4:129876720:129881814	Mono	H3K27ac
4	130014472	130034487	+	C4orf33	ENSG00000151470.7	4:129876720:129881814	Mono	H3K27ac
4	139936943	139966906	+	CCRN4L	ENSG00000151014.4	4:139829545:140029839	Mono	H3K4me1
4	139949266	140098372	-	ELF2	ENSG00000109381.14	4:140037108:140146522	Mono	H3K4me1
4	139949266	140098372	-	ELF2	ENSG00000109381.14	4:140108100:140113533	Neut	H3K27ac
4	139949266	140098372	-	ELF2	ENSG00000109381.14	4:140108100:140113533	Mono	H3K27ac
4	139949266	140098372	-	ELF2	ENSG00000109381.14	4:140127058:140133143	Mono	H3K27ac
4	140188034	140223705	-	NDUFC1	ENSG00000109390.7	4:140037108:140146522	Mono	H3K4me1
4	140188034	140223705	-	NDUFC1	ENSG00000109390.7	4:140095232:140100990	Mono	H3K27ac
4	140586922	140661899	+	MGST2	ENSG00000085871.4	4:140584222:140614435	Neut	H3K27ac
4	140640419	141075338	-	MAML3	ENSG00000196782.7	4:140719475:140829000	Neut	H3K4me1
4	140640419	141075338	-	MAML3	ENSG00000196782.7	4:140719475:140829000	Mono	H3K4me1
4	140640419	141075338	-	MAML3	ENSG00000196782.7	4:140760814:140767374	Neut	H3K27ac
4	140640419	141075338	-	MAML3	ENSG00000196782.7	4:140790255:140798217	Neut	H3K27ac
4	140640419	141075338	-	MAML3	ENSG00000196782.7	4:140840244:140913444	Neut	H3K4me1
4	140640419	141075338	-	MAML3	ENSG00000196782.7	4:140840244:140913444	Mono	H3K4me1
4	140640419	141075338	-	MAML3	ENSG00000196782.7	4:140894104:140902532	Neut	H3K27ac
4	140640419	141075338	-	MAML3	ENSG00000196782.7	4:141011402:141026924	Neut	H3K27ac
4	141541919	141677274	-	TBC1D9	ENSG00000109436.7	4:141608906:141668531	Mono	H3K4me1
4	141541919	141677274	-	TBC1D9	ENSG00000109436.7	4:141637239:141644584	Mono	H3K27ac
4	141562994	141566643	-	TNRC18P1	ENSG00000249661.1	4:141637239:141644584	Mono	H3K27ac
4	142944313	143768585	-	INPP4B	ENSG00000109452.8	4:143468236:143498765	T-cell	H3K27ac
4	142944313	143768585	-	INPP4B	ENSG00000109452.8	4:143603281:143653180	T-cell	H3K4me1
4	142944313	143768585	-	INPP4B	ENSG00000109452.8	4:143612290:143641834	T-cell	H3K27ac
4	143487172	143582103	+	RP11-223C24.1	ENSG00000249806.1	4:143447136:143523946	T-cell	H3K4me1
4	143487172	143582103	+	RP11-223C24.1	ENSG00000249806.1	4:143468236:143498765	T-cell	H3K27ac
4	143487172	143582103	+	RP11-223C24.1	ENSG00000249806.1	4:143533553:143541017	T-cell	H3K27ac
4	143487172	143582103	+	RP11-223C24.1	ENSG00000249806.1	4:143603281:143653180	T-cell	H3K4me1
[truncated: 6,009 more rows]
